# Supplementary material for: Hepatocyte differentiation requires anisotropic expansion of bile canaliculi
Source: Development. 2024 Nov 21;151(22):dev202777. doi: 10.1242/dev.202777 (PMC11607689; doi:10.1242/dev.202777)
Supplement: Table S3. — Sheet 1) Significantly up-and down-regulated genes upon Rab35 siRNA treatment compared to the control siRNA. Sheet 2) Pathways from the KEGG pathways enrichment analysis on genes down-regulated in siRab35-treated cells compared to siLuc-treated cells. Sheet 3) Size factor normalized counts for the RNA sequencing experiment of Fig. 1B. Sheet 4) Genes that are upregulated (log2 fold change > 0.58, p-adjusted value < 0.01) following Rab35 knockdown and are enriched in cholangiocytes as compared to hepatocytes at E17.5 (log2 fold change > 0.58, p-adjusted value < 0.01). [file develop-151-202777-TableS3.xlsx]

## Sheet: 1.Diff. expressed genes signif.
ensembl_gene_id	baseMean	log2FoldChange_siRab35_vs_siLuc	lfcSE	stat	pvalue	padj	external_gene_name	description
ENSMUSG00000026639	5047.62	2.39727	0.0792932	30.233	8.73787e-201	1.26979e-196	Lamb3	laminin, beta 3 [Source:MGI Symbol;Acc:MGI:99915]
ENSMUSG00000005547	3276.59	2.04567	0.0705248	29.0064	5.46344e-185	3.96973e-181	Cyp2a5	cytochrome P450, family 2, subfamily a, polypeptide 5 [Source:MGI Symbol;Acc:MGI:88597]
ENSMUSG00000030340	1229.34	2.904	0.101925	28.4916	1.48873e-178	7.21142e-175	Scnn1a	sodium channel, nonvoltage-gated 1 alpha [Source:MGI Symbol;Acc:MGI:101782]
ENSMUSG00000072849	60095.3	-1.78305	0.071294	-25.0098	4.78531e-138	1.7385e-134	Serpina1e	serine (or cysteine) peptidase inhibitor, clade A, member 1E [Source:MGI Symbol;Acc:MGI:891967]
ENSMUSG00000074207	3513.89	1.79623	0.0721273	24.9035	6.81062e-137	1.97944e-133	Adh1	alcohol dehydrogenase 1 (class I) [Source:MGI Symbol;Acc:MGI:87921]
ENSMUSG00000026874	2801.26	-1.90651	0.0824639	-23.1194	2.95571e-118	7.15872e-115	Hc	hemolytic complement [Source:MGI Symbol;Acc:MGI:96031]
ENSMUSG00000024940	5748.03	1.51758	0.06644	22.8414	1.78126e-115	3.6979e-112	Ltbp3	latent transforming growth factor beta binding protein 3 [Source:MGI Symbol;Acc:MGI:1101355]
ENSMUSG00000071178	80020.6	-1.34044	0.0666157	-20.1219	4.74264e-90	8.61501e-87	Serpina1b	serine (or cysteine) preptidase inhibitor, clade A, member 1B [Source:MGI Symbol;Acc:MGI:891970]
ENSMUSG00000012123	1546.19	1.71471	0.087037	19.7009	2.11633e-86	3.41716e-83	Crybg2	crystallin beta-gamma domain containing 2 [Source:MGI Symbol;Acc:MGI:1334463]
ENSMUSG00000040703	1204.82	1.64745	0.089415	18.4247	8.31992e-76	1.20905e-72	Cyp2s1	cytochrome P450, family 2, subfamily s, polypeptide 1 [Source:MGI Symbol;Acc:MGI:1921384]
ENSMUSG00000024391	5167.03	-1.31763	0.0728276	-18.0924	3.65553e-73	4.82929e-70	Apom	apolipoprotein M [Source:MGI Symbol;Acc:MGI:1930124]
ENSMUSG00000026479	3365.31	1.38589	0.079469	17.4394	4.14348e-68	5.01775e-65	Lamc2	laminin, gamma 2 [Source:MGI Symbol;Acc:MGI:99913]
ENSMUSG00000035031	408.429	-2.41658	0.138934	-17.3937	9.20405e-68	1.02887e-64	C8a	complement component 8, alpha polypeptide [Source:MGI Symbol;Acc:MGI:2668347]
ENSMUSG00000037254	31300.8	-1.21864	0.0706521	-17.2485	1.14791e-66	1.19153e-63	Itih2	inter-alpha trypsin inhibitor, heavy chain 2 [Source:MGI Symbol;Acc:MGI:96619]
ENSMUSG00000027048	1883.82	-1.60186	0.0932448	-17.1791	3.80912e-66	3.69028e-63	Abcb11	ATP-binding cassette, sub-family B (MDR/TAP), member 11 [Source:MGI Symbol;Acc:MGI:1351619]
ENSMUSG00000066366	46284.1	-1.21648	0.0716741	-16.9724	1.31557e-64	1.19487e-61	Serpina1a	serine (or cysteine) peptidase inhibitor, clade A, member 1A [Source:MGI Symbol;Acc:MGI:891971]
ENSMUSG00000034981	1471.64	1.40061	0.0843171	16.6113	5.77431e-62	4.93602e-59	Parm1	prostate androgen-regulated mucin-like protein 1 [Source:MGI Symbol;Acc:MGI:2443349]
ENSMUSG00000071177	19519.6	-1.2255	0.0738987	-16.5835	9.16667e-62	7.40056e-59	Serpina1d	serine (or cysteine) peptidase inhibitor, clade A, member 1D [Source:MGI Symbol;Acc:MGI:891968]
ENSMUSG00000039196	1351.79	-1.48281	0.0898893	-16.496	3.92305e-61	3.00051e-58	Orm1	orosomucoid 1 [Source:MGI Symbol;Acc:MGI:97443]
ENSMUSG00000028943	632.315	1.97183	0.120135	16.4135	1.53148e-60	1.11277e-57	Espn	espin [Source:MGI Symbol;Acc:MGI:1861630]
ENSMUSG00000054422	1614.52	-1.39723	0.085763	-16.2918	1.12928e-59	7.81459e-57	Fabp1	fatty acid binding protein 1, liver [Source:MGI Symbol;Acc:MGI:95479]
ENSMUSG00000048373	4025.31	1.07528	0.0666077	16.1434	1.2635e-58	8.34602e-56	Fgfbp1	fibroblast growth factor binding protein 1 [Source:MGI Symbol;Acc:MGI:1096350]
ENSMUSG00000090555	1260.26	-1.48901	0.0930522	-16.0019	1.23963e-57	7.83228e-55	Gm8893	predicted gene 8893 [Source:MGI Symbol;Acc:MGI:3779818]
ENSMUSG00000026365	1382.65	-1.73157	0.108469	-15.9638	2.28518e-57	1.38368e-54	Cfh	complement component factor h [Source:MGI Symbol;Acc:MGI:88385]
ENSMUSG00000079015	8563.96	-1.15107	0.0728579	-15.7989	3.16769e-56	1.84132e-53	Serpina1c	serine (or cysteine) peptidase inhibitor, clade A, member 1C [Source:MGI Symbol;Acc:MGI:891969]
ENSMUSG00000020122	4644.14	-1.18524	0.0751411	-15.7735	4.73278e-56	2.64526e-53	Egfr	epidermal growth factor receptor [Source:MGI Symbol;Acc:MGI:95294]
ENSMUSG00000006529	3646.98	-1.32152	0.0854165	-15.4715	5.40425e-54	2.90869e-51	Itih1	inter-alpha trypsin inhibitor, heavy chain 1 [Source:MGI Symbol;Acc:MGI:96618]
ENSMUSG00000026303	1408.49	1.28065	0.0842287	15.2045	3.30195e-52	1.71371e-49	Mlph	melanophilin [Source:MGI Symbol;Acc:MGI:2176380]
ENSMUSG00000024136	341.57	2.43497	0.160917	15.1318	9.99458e-52	5.00832e-49	Dnase1l2	deoxyribonuclease 1-like 2 [Source:MGI Symbol;Acc:MGI:1913955]
ENSMUSG00000004791	460.066	2.22041	0.147126	15.0918	1.83269e-51	8.87753e-49	Pgf	placental growth factor [Source:MGI Symbol;Acc:MGI:105095]
ENSMUSG00000039910	5041.24	1.11419	0.074127	15.0309	4.60998e-51	2.16104e-48	Cited2	Cbp/p300-interacting transactivator, with Glu/Asp-rich carboxy-terminal domain, 2 [Source:MGI Symbol;Acc:MGI:1306784]
ENSMUSG00000030739	4519.3	1.02552	0.0683162	15.0113	6.19134e-51	2.81164e-48	Myh14	myosin, heavy polypeptide 14 [Source:MGI Symbol;Acc:MGI:1919210]
ENSMUSG00000022037	10186.6	-0.90491	0.0604693	-14.9648	1.24745e-50	5.49333e-48	Clu	clusterin [Source:MGI Symbol;Acc:MGI:88423]
ENSMUSG00000003309	788.22	1.86327	0.124879	14.9206	2.42e-50	1.03434e-47	Ap1m2	adaptor protein complex AP-1, mu 2 subunit [Source:MGI Symbol;Acc:MGI:1336974]
ENSMUSG00000027513	1427.01	-1.44438	0.0969899	-14.8921	3.7107e-50	1.54068e-47	Pck1	phosphoenolpyruvate carboxykinase 1, cytosolic [Source:MGI Symbol;Acc:MGI:97501]
ENSMUSG00000034723	3010.18	1.04923	0.0707124	14.8379	8.32714e-50	3.36139e-47	Tmx4	thioredoxin-related transmembrane protein 4 [Source:MGI Symbol;Acc:MGI:106558]
ENSMUSG00000054161	390.63	2.06862	0.141621	14.6068	2.54363e-48	9.99028e-46	Fam83e	family with sequence similarity 83, member E [Source:MGI Symbol;Acc:MGI:1921063]
ENSMUSG00000040280	1972.03	1.4569	0.100615	14.48	1.61996e-47	6.19508e-45	Ndufa4l2	NADH dehydrogenase (ubiquinone) 1 alpha subcomplex, 4-like 2 [Source:MGI Symbol;Acc:MGI:3039567]
ENSMUSG00000059481	42534.7	-0.979569	0.0676747	-14.4747	1.75162e-47	6.36364e-45	Plg	plasminogen [Source:MGI Symbol;Acc:MGI:97620]
ENSMUSG00000058216	1361.82	1.38611	0.095757	14.4753	1.7358e-47	6.36364e-45	Gstp3	glutathione S-transferase pi 3 [Source:MGI Symbol;Acc:MGI:2385078]
ENSMUSG00000023175	41694.1	0.821449	0.0567814	14.4669	1.96162e-47	6.95274e-45	Bsg	basigin [Source:MGI Symbol;Acc:MGI:88208]
ENSMUSG00000020911	4190.97	1.00074	0.0694013	14.4196	3.89358e-47	1.34718e-44	Krt19	keratin 19 [Source:MGI Symbol;Acc:MGI:96693]
ENSMUSG00000038295	1515.62	1.21266	0.0857085	14.1487	1.90349e-45	6.43291e-43	Atg9b	autophagy related 9B [Source:MGI Symbol;Acc:MGI:2685420]
ENSMUSG00000035237	2399.84	-1.10237	0.0781237	-14.1106	3.26664e-45	1.07888e-42	Lcat	lecithin cholesterol acyltransferase [Source:MGI Symbol;Acc:MGI:96755]
ENSMUSG00000050359	782.94	-1.6971	0.12181	-13.9324	4.02486e-44	1.29976e-41	Sprr1a	small proline-rich protein 1A [Source:MGI Symbol;Acc:MGI:106660]
ENSMUSG00000070305	1640.36	1.22893	0.0892441	13.7704	3.83903e-43	1.2128e-40	Mpzl3	myelin protein zero-like 3 [Source:MGI Symbol;Acc:MGI:2442647]
ENSMUSG00000025647	3023.02	0.969001	0.071003	13.6473	2.0946e-42	6.47632e-40	Shisa5	shisa family member 5 [Source:MGI Symbol;Acc:MGI:1915044]
ENSMUSG00000039109	1259.78	-1.27702	0.0936054	-13.6426	2.23436e-42	6.76452e-40	F13a1	coagulation factor XIII, A1 subunit [Source:MGI Symbol;Acc:MGI:1921395]
ENSMUSG00000040152	5029.7	-0.891126	0.0656476	-13.5744	5.68087e-42	1.68478e-39	Thbs1	thrombospondin 1 [Source:MGI Symbol;Acc:MGI:98737]
ENSMUSG00000032092	727.293	1.47231	0.108776	13.5352	9.69199e-42	2.81688e-39	Mpzl2	myelin protein zero-like 2 [Source:MGI Symbol;Acc:MGI:1289160]
ENSMUSG00000069808	1352.64	1.24931	0.0923953	13.5214	1.16946e-41	3.33228e-39	Fam57a	family with sequence similarity 57, member A [Source:MGI Symbol;Acc:MGI:2151840]
ENSMUSG00000026414	1456.45	-1.14879	0.0852566	-13.4745	2.21104e-41	6.179e-39	Tnnt2	troponin T2, cardiac [Source:MGI Symbol;Acc:MGI:104597]
ENSMUSG00000048485	4932.85	0.867657	0.0645652	13.4385	3.59813e-41	9.86568e-39	Zbtb8b	zinc finger and BTB domain containing 8b [Source:MGI Symbol;Acc:MGI:2387181]
ENSMUSG00000043795	239.691	2.88386	0.21533	13.3927	6.66687e-41	1.79413e-38	Prr33	proline rich 33 [Source:MGI Symbol;Acc:MGI:3642289]
ENSMUSG00000029661	15645.7	-0.805329	0.0606074	-13.2876	2.73106e-40	7.21594e-38	Col1a2	collagen, type I, alpha 2 [Source:MGI Symbol;Acc:MGI:88468]
ENSMUSG00000032849	867.064	-1.40876	0.106549	-13.2217	6.57727e-40	1.69937e-37	Abcc4	ATP-binding cassette, sub-family C (CFTR/MRP), member 4 [Source:MGI Symbol;Acc:MGI:2443111]
ENSMUSG00000024164	120410	-0.805489	0.0609264	-13.2207	6.66559e-40	1.69937e-37	C3	complement component 3 [Source:MGI Symbol;Acc:MGI:88227]
ENSMUSG00000040017	380.583	-1.8954	0.143452	-13.2128	7.40469e-40	1.85526e-37	Saa4	serum amyloid A 4 [Source:MGI Symbol;Acc:MGI:98224]
ENSMUSG00000026043	12691.9	-0.825963	0.0631045	-13.0888	3.81471e-39	9.39582e-37	Col3a1	collagen, type III, alpha 1 [Source:MGI Symbol;Acc:MGI:88453]
ENSMUSG00000025194	3806.72	-0.933662	0.0715449	-13.05	6.35349e-39	1.53882e-36	Abcc2	ATP-binding cassette, sub-family C (CFTR/MRP), member 2 [Source:MGI Symbol;Acc:MGI:1352447]
ENSMUSG00000035498	1282.95	1.17956	0.0905286	13.0297	8.29454e-39	1.976e-36	Cdcp1	CUB domain containing protein 1 [Source:MGI Symbol;Acc:MGI:2442010]
ENSMUSG00000038508	731.132	1.35801	0.104246	13.0269	8.60039e-39	2.01582e-36	Gdf15	growth differentiation factor 15 [Source:MGI Symbol;Acc:MGI:1346047]
ENSMUSG00000006522	52140.7	-0.879109	0.0678351	-12.9595	2.07612e-38	4.78892e-36	Itih3	inter-alpha trypsin inhibitor, heavy chain 3 [Source:MGI Symbol;Acc:MGI:96620]
ENSMUSG00000074259	145.152	3.45324	0.266996	12.9337	2.90573e-38	6.59783e-36	Gramd2	GRAM domain containing 2 [Source:MGI Symbol;Acc:MGI:3528937]
ENSMUSG00000021831	6917.75	0.81981	0.063611	12.8879	5.26833e-38	1.17784e-35	Ero1l	ERO1-like (S. cerevisiae) [Source:MGI Symbol;Acc:MGI:1354385]
ENSMUSG00000003585	842.468	-1.32109	0.102576	-12.8791	5.90085e-38	1.27987e-35	Sec14l2	SEC14-like lipid binding 2 [Source:MGI Symbol;Acc:MGI:1915065]
ENSMUSG00000030359	77190.2	-0.786747	0.0610847	-12.8796	5.86265e-38	1.27987e-35	Pzp	pregnancy zone protein [Source:MGI Symbol;Acc:MGI:87854]
ENSMUSG00000060703	2829.4	-1.00032	0.0782286	-12.7871	1.93474e-37	4.13466e-35	Cd302	CD302 antigen [Source:MGI Symbol;Acc:MGI:1913455]
ENSMUSG00000061292	363.461	-1.79575	0.141744	-12.669	8.77841e-37	1.84881e-34	Cyp3a59	cytochrome P450, family 3, subfamily a, polypeptide 59 [Source:MGI Symbol;Acc:MGI:3769707]
ENSMUSG00000005686	2797.67	0.949055	0.0749853	12.6565	1.02931e-36	2.10746e-34	Ampd3	adenosine monophosphate deaminase 3 [Source:MGI Symbol;Acc:MGI:1096344]
ENSMUSG00000038763	192.409	2.50464	0.197893	12.6565	1.02966e-36	2.10746e-34	Alpk3	alpha-kinase 3 [Source:MGI Symbol;Acc:MGI:2151224]
ENSMUSG00000113346	691.637	1.36938	0.108717	12.5957	2.22861e-36	4.49808e-34	AC154266.1
ENSMUSG00000037852	1154.3	-1.31786	0.105017	-12.5491	4.02081e-36	8.00416e-34	Cpe	carboxypeptidase E [Source:MGI Symbol;Acc:MGI:101932]
ENSMUSG00000031849	7654.29	0.853375	0.0683074	12.4932	8.13626e-36	1.59779e-33	Comp	cartilage oligomeric matrix protein [Source:MGI Symbol;Acc:MGI:88469]
ENSMUSG00000026042	6490.89	-0.873039	0.0699114	-12.4878	8.70401e-36	1.68649e-33	Col5a2	collagen, type V, alpha 2 [Source:MGI Symbol;Acc:MGI:88458]
ENSMUSG00000062070	13243.5	0.759538	0.060928	12.4662	1.14201e-35	2.18365e-33	Pgk1	phosphoglycerate kinase 1 [Source:MGI Symbol;Acc:MGI:97555]
ENSMUSG00000026368	1323.2	-1.24856	0.100217	-12.4586	1.25511e-35	2.36873e-33	F13b	coagulation factor XIII, beta subunit [Source:MGI Symbol;Acc:MGI:88379]
ENSMUSG00000030244	1994.52	-1.00341	0.0807561	-12.4252	1.90864e-35	3.55593e-33	Gys2	glycogen synthase 2 [Source:MGI Symbol;Acc:MGI:2385254]
ENSMUSG00000032081	3315.58	0.89463	0.0720223	12.4216	1.9963e-35	3.67219e-33	Apoc3	apolipoprotein C-III [Source:MGI Symbol;Acc:MGI:88055]
ENSMUSG00000018593	13725.9	-0.78205	0.0630542	-12.4028	2.52266e-35	4.58241e-33	Sparc	secreted acidic cysteine rich glycoprotein [Source:MGI Symbol;Acc:MGI:98373]
ENSMUSG00000030236	298.173	-2.18609	0.176323	-12.3982	2.67184e-35	4.79348e-33	Slco1b2	solute carrier organic anion transporter family, member 1b2 [Source:MGI Symbol;Acc:MGI:1351899]
ENSMUSG00000027315	1475.85	1.24573	0.100621	12.3804	3.33504e-35	5.91035e-33	Spint1	serine protease inhibitor, Kunitz type 1 [Source:MGI Symbol;Acc:MGI:1338033]
ENSMUSG00000024063	1063.13	-1.14826	0.093246	-12.3143	7.58643e-35	1.32827e-32	Lbh	limb-bud and heart [Source:MGI Symbol;Acc:MGI:1925139]
ENSMUSG00000022445	9447.99	-0.887929	0.0722835	-12.284	1.10418e-34	1.91022e-32	Cyp2d26	cytochrome P450, family 2, subfamily d, polypeptide 26 [Source:MGI Symbol;Acc:MGI:1923529]
ENSMUSG00000027227	1410.76	-1.27153	0.103642	-12.2684	1.33899e-34	2.28921e-32	Sord	sorbitol dehydrogenase [Source:MGI Symbol;Acc:MGI:98266]
ENSMUSG00000029630	3770.14	-0.848483	0.0693165	-12.2407	1.88412e-34	3.18372e-32	Cyp3a25	cytochrome P450, family 3, subfamily a, polypeptide 25 [Source:MGI Symbol;Acc:MGI:1930638]
ENSMUSG00000048856	3252.33	-0.89639	0.0733452	-12.2215	2.38576e-34	3.98504e-32	Slc25a47	solute carrier family 25, member 47 [Source:MGI Symbol;Acc:MGI:2144766]
ENSMUSG00000026715	14278.8	-0.791511	0.064808	-12.2132	2.64356e-34	4.36548e-32	Serpinc1	serine (or cysteine) peptidase inhibitor, clade C (antithrombin), member 1 [Source:MGI Symbol;Acc:MGI:88095]
ENSMUSG00000024556	1360.94	1.172	0.0959745	12.2116	2.69634e-34	4.40261e-32	Me2	malic enzyme 2, NAD(+)-dependent, mitochondrial [Source:MGI Symbol;Acc:MGI:2147351]
ENSMUSG00000034255	1110.27	1.21783	0.0998209	12.2001	3.10389e-34	5.01175e-32	Arhgap27	Rho GTPase activating protein 27 [Source:MGI Symbol;Acc:MGI:1916903]
ENSMUSG00000069516	1346.5	-1.11909	0.0920777	-12.1538	5.47524e-34	8.74354e-32	Lyz2	lysozyme 2 [Source:MGI Symbol;Acc:MGI:96897]
ENSMUSG00000021364	7329.25	-0.77605	0.0644113	-12.0484	1.97868e-33	3.12546e-31	Elovl2	elongation of very long chain fatty acids (FEN1/Elo2, SUR4/Elo3, yeast)-like 2 [Source:MGI Symbol;Acc:MGI:1858960]
ENSMUSG00000022885	2498.29	-1.14674	0.0952587	-12.0381	2.23948e-33	3.49937e-31	St6gal1	beta galactoside alpha 2,6 sialyltransferase 1 [Source:MGI Symbol;Acc:MGI:108470]
ENSMUSG00000056671	256.932	2.09289	0.174221	12.0129	3.04047e-33	4.65096e-31	Prelid2	PRELI domain containing 2 [Source:MGI Symbol;Acc:MGI:1924869]
ENSMUSG00000052415	236.43	2.29091	0.190696	12.0134	3.02057e-33	4.65096e-31	Tchh	trichohyalin [Source:MGI Symbol;Acc:MGI:2177944]
ENSMUSG00000022877	769.17	-1.29131	0.107567	-12.0047	3.35671e-33	5.08122e-31	Hrg	histidine-rich glycoprotein [Source:MGI Symbol;Acc:MGI:2146636]
ENSMUSG00000061186	785.228	1.34647	0.112904	11.9258	8.68681e-33	1.30141e-30	Sfmbt2	Scm-like with four mbt domains 2 [Source:MGI Symbol;Acc:MGI:2447794]
ENSMUSG00000052520	364.267	-1.75857	0.148352	-11.854	2.0519e-32	3.04268e-30	Cyp2j5	cytochrome P450, family 2, subfamily j, polypeptide 5 [Source:MGI Symbol;Acc:MGI:1270149]
ENSMUSG00000022598	427.701	1.65238	0.139633	11.8337	2.61293e-32	3.83547e-30	Psca	prostate stem cell antigen [Source:MGI Symbol;Acc:MGI:1919623]
ENSMUSG00000015312	1730.19	1.01982	0.0866789	11.7655	5.87724e-32	8.54081e-30	Gadd45b	growth arrest and DNA-damage-inducible 45 beta [Source:MGI Symbol;Acc:MGI:107776]
ENSMUSG00000034855	249.233	-2.18315	0.185577	-11.7641	5.97493e-32	8.5968e-30	Cxcl10	chemokine (C-X-C motif) ligand 10 [Source:MGI Symbol;Acc:MGI:1352450]
ENSMUSG00000022797	8606.75	0.722404	0.0615616	11.7347	8.46713e-32	1.20632e-29	Tfrc	transferrin receptor [Source:MGI Symbol;Acc:MGI:98822]
ENSMUSG00000034472	2908.55	0.821949	0.0701883	11.7106	1.12437e-31	1.58635e-29	Rasd2	RASD family, member 2 [Source:MGI Symbol;Acc:MGI:1922391]
ENSMUSG00000051790	1119.94	1.25011	0.106934	11.6905	1.42517e-31	1.9914e-29	Nlgn2	neuroligin 2 [Source:MGI Symbol;Acc:MGI:2681835]
ENSMUSG00000042682	2507.7	0.873964	0.0747846	11.6864	1.49564e-31	2.06996e-29	Selenok	selenoprotein K [Source:MGI Symbol;Acc:MGI:1931466]
ENSMUSG00000028420	3832.91	0.812205	0.0695424	11.6793	1.62652e-31	2.22987e-29	Tmem38b	transmembrane protein 38B [Source:MGI Symbol;Acc:MGI:1098718]
ENSMUSG00000069830	346.068	1.98569	0.170148	11.6704	1.80548e-31	2.45207e-29	Nlrp1a	NLR family, pyrin domain containing 1A [Source:MGI Symbol;Acc:MGI:2684861]
ENSMUSG00000047428	464.42	1.57069	0.134651	11.6649	1.92686e-31	2.5927e-29	Dlk2	delta-like 2 homolog (Drosophila) [Source:MGI Symbol;Acc:MGI:2146838]
ENSMUSG00000037686	7040.22	0.784795	0.0673433	11.6536	2.19882e-31	2.93149e-29	Aspg	asparaginase [Source:MGI Symbol;Acc:MGI:2144822]
ENSMUSG00000020609	48013.4	-0.81524	0.0700317	-11.641	2.54951e-31	3.36813e-29	Apob	apolipoprotein B [Source:MGI Symbol;Acc:MGI:88052]
ENSMUSG00000029380	346.596	-1.67842	0.14466	-11.6025	4.00124e-31	5.23838e-29	Cxcl1	chemokine (C-X-C motif) ligand 1 [Source:MGI Symbol;Acc:MGI:108068]
ENSMUSG00000061462	353.432	1.84734	0.159302	11.5965	4.29395e-31	5.57139e-29	Obscn	obscurin, cytoskeletal calmodulin and titin-interacting RhoGEF [Source:MGI Symbol;Acc:MGI:2681862]
ENSMUSG00000021215	885.752	-1.12085	0.0968435	-11.5739	5.59078e-31	7.18984e-29	Net1	neuroepithelial cell transforming gene 1 [Source:MGI Symbol;Acc:MGI:1927138]
ENSMUSG00000027456	494.298	1.42737	0.123958	11.5149	1.10957e-30	1.41441e-28	Sdcbp2	syndecan binding protein (syntenin) 2 [Source:MGI Symbol;Acc:MGI:2385156]
ENSMUSG00000032374	3304.64	1.01601	0.08841	11.492	1.44739e-30	1.829e-28	Plod2	procollagen lysine, 2-oxoglutarate 5-dioxygenase 2 [Source:MGI Symbol;Acc:MGI:1347007]
ENSMUSG00000038917	3322.36	0.88572	0.0772831	11.4607	2.07776e-30	2.60294e-28	3930402G23Rik	RIKEN cDNA 3930402G23 gene [Source:MGI Symbol;Acc:MGI:1921277]
ENSMUSG00000053580	1047.97	1.27073	0.110996	11.4485	2.39356e-30	2.97292e-28	Tanc2	tetratricopeptide repeat, ankyrin repeat and coiled-coil containing 2 [Source:MGI Symbol;Acc:MGI:2444121]
ENSMUSG00000033400	6866.26	0.815946	0.0712981	11.4442	2.51541e-30	3.09779e-28	Agl	amylo-1,6-glucosidase, 4-alpha-glucanotransferase [Source:MGI Symbol;Acc:MGI:1924809]
ENSMUSG00000051397	102.619	3.8807	0.339885	11.4177	3.41233e-30	4.16706e-28	Tacstd2	tumor-associated calcium signal transducer 2 [Source:MGI Symbol;Acc:MGI:1861606]
ENSMUSG00000054072	241.076	-1.93971	0.169988	-11.4109	3.69063e-30	4.46935e-28	Iigp1	interferon inducible GTPase 1 [Source:MGI Symbol;Acc:MGI:1926259]
ENSMUSG00000038775	2027.26	0.872233	0.0770781	11.3162	1.09071e-29	1.30993e-27	Vill	villin-like [Source:MGI Symbol;Acc:MGI:1201781]
ENSMUSG00000038604	3496.31	0.960119	0.0850446	11.2896	1.4772e-29	1.75957e-27	Ripor1	RHO family interacting cell polarization regulator 1 [Source:MGI Symbol;Acc:MGI:1922937]
ENSMUSG00000068874	65258	0.774639	0.0686516	11.2836	1.58079e-29	1.86765e-27	Selenbp1	selenium binding protein 1 [Source:MGI Symbol;Acc:MGI:96825]
ENSMUSG00000040731	15730.2	0.667846	0.0592227	11.2769	1.70734e-29	2.0009e-27	Eif4h	eukaryotic translation initiation factor 4H [Source:MGI Symbol;Acc:MGI:1341822]
ENSMUSG00000035775	2184.52	-0.875296	0.077634	-11.2746	1.75088e-29	2.0355e-27	Krt20	keratin 20 [Source:MGI Symbol;Acc:MGI:1914059]
ENSMUSG00000017466	1241.58	-1.01752	0.0903491	-11.2621	2.01882e-29	2.32837e-27	Timp2	tissue inhibitor of metalloproteinase 2 [Source:MGI Symbol;Acc:MGI:98753]
ENSMUSG00000051439	240.87	-2.09358	0.186961	-11.1979	4.17493e-29	4.77717e-27	Cd14	CD14 antigen [Source:MGI Symbol;Acc:MGI:88318]
ENSMUSG00000057969	449.137	1.57337	0.140577	11.1922	4.45241e-29	5.05487e-27	Sema3b	sema domain, immunoglobulin domain (Ig), short basic domain, secreted, (semaphorin) 3B [Source:MGI Symbol;Acc:MGI:107561]
ENSMUSG00000023951	7112.05	0.737451	0.0659096	11.1888	4.62565e-29	5.21085e-27	Vegfa	vascular endothelial growth factor A [Source:MGI Symbol;Acc:MGI:103178]
ENSMUSG00000026728	4251.28	-0.750637	0.0671626	-11.1764	5.32021e-29	5.94718e-27	Vim	vimentin [Source:MGI Symbol;Acc:MGI:98932]
ENSMUSG00000022546	921.731	1.07745	0.096714	11.1405	7.96429e-29	8.8349e-27	Gpt	glutamic pyruvic transaminase, soluble [Source:MGI Symbol;Acc:MGI:95802]
ENSMUSG00000021983	983.683	-1.03127	0.0929184	-11.0987	1.27333e-28	1.40183e-26	Atp8a2	ATPase, aminophospholipid transporter-like, class I, type 8A, member 2 [Source:MGI Symbol;Acc:MGI:1354710]
ENSMUSG00000024924	2517.71	0.84193	0.0760103	11.0765	1.63077e-28	1.78184e-26	Vldlr	very low density lipoprotein receptor [Source:MGI Symbol;Acc:MGI:98935]
ENSMUSG00000003526	1132	1.01129	0.0917318	11.0244	2.91498e-28	3.16123e-26	Prodh	proline dehydrogenase [Source:MGI Symbol;Acc:MGI:97770]
ENSMUSG00000021765	410.064	-1.43375	0.13045	-10.9908	4.23298e-28	4.55657e-26	Fst	follistatin [Source:MGI Symbol;Acc:MGI:95586]
ENSMUSG00000049436	142.224	-2.61091	0.237868	-10.9763	4.96793e-28	5.30838e-26	Upk1b	uroplakin 1B [Source:MGI Symbol;Acc:MGI:98912]
ENSMUSG00000026888	539.109	1.36711	0.125215	10.9181	9.44493e-28	1.00185e-25	Grb14	growth factor receptor bound protein 14 [Source:MGI Symbol;Acc:MGI:1355324]
ENSMUSG00000001506	23386.2	-0.630985	0.0579749	-10.8838	1.3775e-27	1.45057e-25	Col1a1	collagen, type I, alpha 1 [Source:MGI Symbol;Acc:MGI:88467]
ENSMUSG00000042429	3370.68	0.754265	0.0696017	10.8369	2.30205e-27	2.39649e-25	Adora1	adenosine A1 receptor [Source:MGI Symbol;Acc:MGI:99401]
ENSMUSG00000036775	2441.68	0.794984	0.073361	10.8366	2.30875e-27	2.39649e-25	Decr2	2-4-dienoyl-Coenzyme A reductase 2, peroxisomal [Source:MGI Symbol;Acc:MGI:1347059]
ENSMUSG00000022816	4006.24	-0.717616	0.0665757	-10.7789	4.32852e-27	4.46114e-25	Fstl1	follistatin-like 1 [Source:MGI Symbol;Acc:MGI:102793]
ENSMUSG00000035105	5705.13	0.733939	0.0682545	10.753	5.73771e-27	5.87186e-25	Egln3	egl-9 family hypoxia-inducible factor 3 [Source:MGI Symbol;Acc:MGI:1932288]
ENSMUSG00000033717	616.97	1.21526	0.113383	10.7182	8.35962e-27	8.49525e-25	Adra2a	adrenergic receptor, alpha 2a [Source:MGI Symbol;Acc:MGI:87934]
ENSMUSG00000063232	932.026	-1.24034	0.115871	-10.7045	9.69595e-27	9.78483e-25	Serpina11	serine (or cysteine) peptidase inhibitor, clade A (alpha-1 antiproteinase, antitrypsin), member 11 [Source:MGI Symbol;Acc:MGI:2685741]
ENSMUSG00000000753	5022.56	-0.801232	0.0748891	-10.6989	1.02969e-26	1.03196e-24	Serpinf1	serine (or cysteine) peptidase inhibitor, clade F, member 1 [Source:MGI Symbol;Acc:MGI:108080]
ENSMUSG00000031375	5524.99	-0.673039	0.0630857	-10.6686	1.42699e-26	1.42035e-24	Bgn	biglycan [Source:MGI Symbol;Acc:MGI:88158]
ENSMUSG00000037379	561.516	-1.3075	0.123009	-10.6293	2.1772e-26	2.15232e-24	Spon2	spondin 2, extracellular matrix protein [Source:MGI Symbol;Acc:MGI:1923724]
ENSMUSG00000027375	350.516	3.5014	0.329669	10.621	2.38113e-26	2.33801e-24	Mal	myelin and lymphocyte protein, T cell differentiation protein [Source:MGI Symbol;Acc:MGI:892970]
ENSMUSG00000019987	22005.9	0.627428	0.0591115	10.6143	2.55672e-26	2.49357e-24	Arg1	arginase, liver [Source:MGI Symbol;Acc:MGI:88070]
ENSMUSG00000022756	290.025	1.78581	0.168961	10.5694	4.13271e-26	4.00377e-24	Slc7a4	solute carrier family 7 (cationic amino acid transporter, y+ system), member 4 [Source:MGI Symbol;Acc:MGI:2146512]
ENSMUSG00000073421	332.714	1.51847	0.143913	10.5514	5.00616e-26	4.81785e-24	H2-Ab1	histocompatibility 2, class II antigen A, beta 1 [Source:MGI Symbol;Acc:MGI:103070]
ENSMUSG00000020150	505.951	-1.29953	0.123261	-10.5429	5.47994e-26	5.23911e-24	Gamt	guanidinoacetate methyltransferase [Source:MGI Symbol;Acc:MGI:1098221]
ENSMUSG00000045294	16608	0.719759	0.0682875	10.5401	5.64148e-26	5.3583e-24	Insig1	insulin induced gene 1 [Source:MGI Symbol;Acc:MGI:1916289]
ENSMUSG00000009614	3188.03	-0.809991	0.0771779	-10.4951	9.09776e-26	8.58498e-24	Sardh	sarcosine dehydrogenase [Source:MGI Symbol;Acc:MGI:2183102]
ENSMUSG00000022286	118.384	2.62935	0.250656	10.4898	9.61873e-26	9.01802e-24	Grhl2	grainyhead-like 2 (Drosophila) [Source:MGI Symbol;Acc:MGI:2182543]
ENSMUSG00000044749	980.889	-1.09003	0.10395	-10.486	1.00135e-25	9.32793e-24	Abca6	ATP-binding cassette, sub-family A (ABC1), member 6 [Source:MGI Symbol;Acc:MGI:1923434]
ENSMUSG00000021806	1328.83	-1.0303	0.0983355	-10.4774	1.09761e-25	1.01596e-23	Nid2	nidogen 2 [Source:MGI Symbol;Acc:MGI:1298229]
ENSMUSG00000020044	1464.84	-0.893311	0.0853445	-10.4671	1.22309e-25	1.12493e-23	Timp3	tissue inhibitor of metalloproteinase 3 [Source:MGI Symbol;Acc:MGI:98754]
ENSMUSG00000017390	1736.71	0.83012	0.0794852	10.4437	1.56571e-25	1.431e-23	Aldoc	aldolase C, fructose-bisphosphate [Source:MGI Symbol;Acc:MGI:101863]
ENSMUSG00000012428	901.638	-2.60118	0.249362	-10.4313	1.78374e-25	1.62009e-23	Steap4	STEAP family member 4 [Source:MGI Symbol;Acc:MGI:1923560]
ENSMUSG00000052353	1159.63	-1.09993	0.105744	-10.4018	2.43206e-25	2.1952e-23	Cemip	cell migration inducing protein, hyaluronan binding [Source:MGI Symbol;Acc:MGI:2443629]
ENSMUSG00000027533	16735.7	0.762878	0.0733929	10.3944	2.62805e-25	2.35746e-23	Fabp5	fatty acid binding protein 5, epidermal [Source:MGI Symbol;Acc:MGI:101790]
ENSMUSG00000026390	741.886	-1.30606	0.125827	-10.3798	3.06403e-25	2.73168e-23	Marco	macrophage receptor with collagenous structure [Source:MGI Symbol;Acc:MGI:1309998]
ENSMUSG00000021186	609.578	-1.17348	0.113063	-10.379	3.09017e-25	2.73819e-23	Fbln5	fibulin 5 [Source:MGI Symbol;Acc:MGI:1346091]
ENSMUSG00000026866	450.847	-1.36514	0.132032	-10.3395	4.6712e-25	4.11405e-23	Kynu	kynureninase (L-kynurenine hydrolase) [Source:MGI Symbol;Acc:MGI:1918039]
ENSMUSG00000049775	3364.23	-0.703585	0.0681233	-10.3281	5.25894e-25	4.60379e-23	Tmsb4x	thymosin, beta 4, X chromosome [Source:MGI Symbol;Acc:MGI:99510]
ENSMUSG00000035783	5751	-0.723943	0.0701063	-10.3264	5.35548e-25	4.66023e-23	Acta2	actin, alpha 2, smooth muscle, aorta [Source:MGI Symbol;Acc:MGI:87909]
ENSMUSG00000018569	2058.51	0.88027	0.0852747	10.3228	5.5606e-25	4.80992e-23	Cldn7	claudin 7 [Source:MGI Symbol;Acc:MGI:1859285]
ENSMUSG00000028217	319.168	-1.57042	0.152555	-10.2941	7.49023e-25	6.44072e-23	Cdh17	cadherin 17 [Source:MGI Symbol;Acc:MGI:1095414]
ENSMUSG00000046804	100.419	2.85497	0.279115	10.2287	1.47551e-24	1.2613e-22	Phgr1	proline/histidine/glycine-rich 1 [Source:MGI Symbol;Acc:MGI:1858382]
ENSMUSG00000056091	4483.21	0.697069	0.0682135	10.2189	1.63134e-24	1.38635e-22	St3gal5	ST3 beta-galactoside alpha-2,3-sialyltransferase 5 [Source:MGI Symbol;Acc:MGI:1339963]
ENSMUSG00000023019	1031.68	-0.947678	0.0929403	-10.1966	2.05266e-24	1.72423e-22	Gpd1	glycerol-3-phosphate dehydrogenase 1 (soluble) [Source:MGI Symbol;Acc:MGI:95679]
ENSMUSG00000000308	85.7579	3.45699	0.339023	10.1969	2.04678e-24	1.72423e-22	Ckmt1	creatine kinase, mitochondrial 1, ubiquitous [Source:MGI Symbol;Acc:MGI:99441]
ENSMUSG00000031591	6414.56	0.632808	0.062258	10.1643	2.8624e-24	2.3906e-22	Asah1	N-acylsphingosine amidohydrolase 1 [Source:MGI Symbol;Acc:MGI:1277124]
ENSMUSG00000033533	1119.87	-1.06541	0.10486	-10.1603	2.98024e-24	2.47479e-22	Acsm1	acyl-CoA synthetase medium-chain family member 1 [Source:MGI Symbol;Acc:MGI:2152200]
ENSMUSG00000061353	4401.16	-0.689717	0.0679678	-10.1477	3.3928e-24	2.80137e-22	Cxcl12	chemokine (C-X-C motif) ligand 12 [Source:MGI Symbol;Acc:MGI:103556]
ENSMUSG00000031328	9945.05	-0.649862	0.0640477	-10.1465	3.43341e-24	2.81889e-22	Flna	filamin, alpha [Source:MGI Symbol;Acc:MGI:95556]
ENSMUSG00000021250	895.958	1.03186	0.102054	10.1109	4.94245e-24	4.03504e-22	Fos	FBJ osteosarcoma oncogene [Source:MGI Symbol;Acc:MGI:95574]
ENSMUSG00000038418	2158.63	-0.841196	0.083274	-10.1015	5.43782e-24	4.41466e-22	Egr1	early growth response 1 [Source:MGI Symbol;Acc:MGI:95295]
ENSMUSG00000031980	6136.85	-0.76956	0.0762832	-10.0882	6.23036e-24	5.02998e-22	Agt	angiotensinogen (serpin peptidase inhibitor, clade A, member 8) [Source:MGI Symbol;Acc:MGI:87963]
ENSMUSG00000026405	150.233	-2.18018	0.216316	-10.0787	6.86576e-24	5.51233e-22	C4bp	complement component 4 binding protein [Source:MGI Symbol;Acc:MGI:88229]
ENSMUSG00000020865	1657.62	0.819894	0.0817074	10.0345	1.07494e-23	8.58298e-22	Abcc3	ATP-binding cassette, sub-family C (CFTR/MRP), member 3 [Source:MGI Symbol;Acc:MGI:1923658]
ENSMUSG00000046794	6314.39	0.650349	0.0648436	10.0295	1.1308e-23	8.97968e-22	Ppp1r3b	protein phosphatase 1, regulatory (inhibitor) subunit 3B [Source:MGI Symbol;Acc:MGI:2177268]
ENSMUSG00000097451	3082.71	-0.80891	0.0808012	-10.0111	1.36213e-23	1.07579e-21	Rian	RNA imprinted and accumulated in nucleus [Source:MGI Symbol;Acc:MGI:1922995]
ENSMUSG00000052854	1124.9	-0.909507	0.0909828	-9.99647	1.57924e-23	1.24051e-21	Nrk	Nik related kinase [Source:MGI Symbol;Acc:MGI:1351326]
ENSMUSG00000034456	456.214	-1.4399	0.144895	-9.93752	2.85867e-23	2.23345e-21	Uroc1	urocanase domain containing 1 [Source:MGI Symbol;Acc:MGI:2385332]
ENSMUSG00000025190	6784.03	0.617241	0.062261	9.91378	3.62663e-23	2.8183e-21	Got1	glutamic-oxaloacetic transaminase 1, soluble [Source:MGI Symbol;Acc:MGI:95791]
ENSMUSG00000036427	15615.3	0.604198	0.0611449	9.88142	5.01152e-23	3.8738e-21	Gpi1	glucose phosphate isomerase 1 [Source:MGI Symbol;Acc:MGI:95797]
ENSMUSG00000001482	1116.43	1.04934	0.106376	9.86444	5.93659e-23	4.56458e-21	Def8	differentially expressed in FDCP 8 [Source:MGI Symbol;Acc:MGI:1346331]
ENSMUSG00000020593	8935.36	0.637221	0.0646093	9.86268	6.04128e-23	4.62062e-21	Lpin1	lipin 1 [Source:MGI Symbol;Acc:MGI:1891340]
ENSMUSG00000022766	7885.54	-0.716996	0.0728897	-9.83672	7.82165e-23	5.92001e-21	Serpind1	serine (or cysteine) peptidase inhibitor, clade D, member 1 [Source:MGI Symbol;Acc:MGI:96051]
ENSMUSG00000034957	3620.71	0.686303	0.0697679	9.83694	7.80498e-23	5.92001e-21	Cebpa	CCAAT/enhancer binding protein (C/EBP), alpha [Source:MGI Symbol;Acc:MGI:99480]
ENSMUSG00000040134	1244.07	-0.944586	0.0961407	-9.82504	8.78412e-23	6.61403e-21	Rdh7	retinol dehydrogenase 7 [Source:MGI Symbol;Acc:MGI:1860517]
ENSMUSG00000021922	23759.8	-0.718262	0.0731322	-9.82143	9.10462e-23	6.82002e-21	Itih4	inter alpha-trypsin inhibitor, heavy chain 4 [Source:MGI Symbol;Acc:MGI:109536]
ENSMUSG00000057400	437.55	-2.82922	0.288265	-9.81467	9.73585e-23	7.25545e-21	Ces1c	carboxylesterase 1C [Source:MGI Symbol;Acc:MGI:95420]
ENSMUSG00000022836	1888.92	-0.750847	0.0766189	-9.79977	1.12843e-22	8.36648e-21	Mylk	myosin, light polypeptide kinase [Source:MGI Symbol;Acc:MGI:894806]
ENSMUSG00000006494	2631.19	0.715999	0.0733595	9.76014	1.66929e-22	1.23137e-20	Pdk1	pyruvate dehydrogenase kinase, isoenzyme 1 [Source:MGI Symbol;Acc:MGI:1926119]
ENSMUSG00000052131	1623.86	-0.932417	0.0962538	-9.68707	3.42214e-22	2.51165e-20	Akr1b7	aldo-keto reductase family 1, member B7 [Source:MGI Symbol;Acc:MGI:101918]
ENSMUSG00000024646	3556.88	-0.73713	0.0763265	-9.65758	4.5652e-22	3.33374e-20	Cyb5a	cytochrome b5 type A (microsomal) [Source:MGI Symbol;Acc:MGI:1926952]
ENSMUSG00000030717	1040.88	1.05582	0.110034	9.5954	8.35922e-22	6.07381e-20	Nupr1	nuclear protein transcription regulator 1 [Source:MGI Symbol;Acc:MGI:1891834]
ENSMUSG00000031207	2633.78	-0.686513	0.0715739	-9.59166	8.66777e-22	6.26667e-20	Msn	moesin [Source:MGI Symbol;Acc:MGI:97167]
ENSMUSG00000061825	104.9	-2.53139	0.264071	-9.586	9.15632e-22	6.58711e-20	Ces2c	carboxylesterase 2C [Source:MGI Symbol;Acc:MGI:2385905]
ENSMUSG00000031173	79.9837	-3.2466	0.339238	-9.57027	1.06628e-21	7.63312e-20	Otc	ornithine transcarbamylase [Source:MGI Symbol;Acc:MGI:97448]
ENSMUSG00000027495	1347.68	0.824593	0.0865925	9.52268	1.68762e-21	1.20218e-19	Fam210b	family with sequence similarity 210, member B [Source:MGI Symbol;Acc:MGI:1914267]
ENSMUSG00000040675	2065.75	0.854515	0.0898371	9.51183	1.87337e-21	1.32799e-19	Mthfd1l	methylenetetrahydrofolate dehydrogenase (NADP+ dependent) 1-like [Source:MGI Symbol;Acc:MGI:1924836]
ENSMUSG00000028356	47704.3	-0.598002	0.0628827	-9.50981	1.91015e-21	1.34749e-19	Ambp	alpha 1 microglobulin/bikunin [Source:MGI Symbol;Acc:MGI:88002]
ENSMUSG00000031517	250.549	-1.56182	0.164335	-9.50385	2.02274e-21	1.42002e-19	Gpm6a	glycoprotein m6a [Source:MGI Symbol;Acc:MGI:107671]
ENSMUSG00000039783	79.3856	-3.21233	0.340553	-9.43268	3.99725e-21	2.79269e-19	Kmo	kynurenine 3-monooxygenase (kynurenine 3-hydroxylase) [Source:MGI Symbol;Acc:MGI:2138151]
ENSMUSG00000036892	1864.36	-1.73187	0.184148	-9.40474	5.2159e-21	3.62667e-19	Prodh2	proline dehydrogenase (oxidase) 2 [Source:MGI Symbol;Acc:MGI:1929093]
ENSMUSG00000005681	12664.8	-0.747076	0.0794809	-9.39944	5.48534e-21	3.79586e-19	Apoa2	apolipoprotein A-II [Source:MGI Symbol;Acc:MGI:88050]
ENSMUSG00000048279	239.175	-1.57668	0.168298	-9.36838	7.36552e-21	5.07278e-19	Sacs	sacsin [Source:MGI Symbol;Acc:MGI:1354724]
ENSMUSG00000031443	256.107	-1.65383	0.176662	-9.36155	7.85743e-21	5.38605e-19	F7	coagulation factor VII [Source:MGI Symbol;Acc:MGI:109325]
ENSMUSG00000044349	1065.59	1.01764	0.10916	9.32242	1.13716e-20	7.7583e-19	Snhg11	small nucleolar RNA host gene 11 [Source:MGI Symbol;Acc:MGI:2441845]
ENSMUSG00000025780	670.429	-1.0882	0.117069	-9.29539	1.46674e-20	9.96013e-19	Itih5	inter-alpha (globulin) inhibitor H5 [Source:MGI Symbol;Acc:MGI:1925751]
ENSMUSG00000055730	9764.78	-0.580008	0.0624995	-9.2802	1.69164e-20	1.14339e-18	Ces2a	carboxylesterase 2A [Source:MGI Symbol;Acc:MGI:2142491]
ENSMUSG00000035493	552.32	-1.06308	0.114724	-9.26639	1.92555e-20	1.29546e-18	Tgfbi	transforming growth factor, beta induced [Source:MGI Symbol;Acc:MGI:99959]
ENSMUSG00000027200	738.977	-0.939823	0.101732	-9.23824	2.50594e-20	1.67817e-18	Sema6d	sema domain, transmembrane domain (TM), and cytoplasmic domain, (semaphorin) 6D [Source:MGI Symbol;Acc:MGI:2387661]
ENSMUSG00000054252	695.341	1.15257	0.124777	9.23706	2.53369e-20	1.68897e-18	Fgfr3	fibroblast growth factor receptor 3 [Source:MGI Symbol;Acc:MGI:95524]
ENSMUSG00000064373	84977.1	-0.624177	0.0676034	-9.23292	2.63355e-20	1.74753e-18	Selenop	selenoprotein P [Source:MGI Symbol;Acc:MGI:894288]
ENSMUSG00000030406	578.512	1.20322	0.130423	9.22553	2.82168e-20	1.86385e-18	Gipr	gastric inhibitory polypeptide receptor [Source:MGI Symbol;Acc:MGI:1352753]
ENSMUSG00000029674	785.838	1.03306	0.112212	9.20627	3.37653e-20	2.22026e-18	Limk1	LIM-domain containing, protein kinase [Source:MGI Symbol;Acc:MGI:104572]
ENSMUSG00000068220	993.95	-0.848381	0.0922735	-9.1942	3.77807e-20	2.4731e-18	Lgals1	lectin, galactose binding, soluble 1 [Source:MGI Symbol;Acc:MGI:96777]
ENSMUSG00000026994	447.186	1.24633	0.136399	9.13742	6.39609e-20	4.16807e-18	Galnt3	UDP-N-acetyl-alpha-D-galactosamine:polypeptide N-acetylgalactosaminyltransferase 3 [Source:MGI Symbol;Acc:MGI:894695]
ENSMUSG00000020674	810.274	-0.965448	0.10579	-9.12611	7.10071e-20	4.60659e-18	Pxdn	peroxidasin [Source:MGI Symbol;Acc:MGI:1916925]
ENSMUSG00000039529	2228.53	0.670636	0.0735221	9.12155	7.40575e-20	4.78313e-18	Atp8b1	ATPase, class I, type 8B, member 1 [Source:MGI Symbol;Acc:MGI:1859665]
ENSMUSG00000074063	7030.36	-0.616852	0.0677041	-9.111	8.16293e-20	5.24884e-18	Osgin1	oxidative stress induced growth inhibitor 1 [Source:MGI Symbol;Acc:MGI:1919089]
ENSMUSG00000064294	928.367	-1.03408	0.113505	-9.1104	8.20821e-20	5.2547e-18	Aox3	aldehyde oxidase 3 [Source:MGI Symbol;Acc:MGI:1918974]
ENSMUSG00000015568	19478.2	-0.631555	0.0695283	-9.08342	1.05215e-19	6.70608e-18	Lpl	lipoprotein lipase [Source:MGI Symbol;Acc:MGI:96820]
ENSMUSG00000023272	1783.81	-0.743885	0.0820043	-9.07129	1.17614e-19	7.46359e-18	Creld2	cysteine-rich with EGF-like domains 2 [Source:MGI Symbol;Acc:MGI:1923987]
ENSMUSG00000086841	1973.84	0.777751	0.0858751	9.05677	1.34374e-19	8.4901e-18	2410006H16Rik	RIKEN cDNA 2410006H16 gene [Source:MGI Symbol;Acc:MGI:1916471]
ENSMUSG00000029273	757.228	-1.00001	0.110547	-9.04604	1.48247e-19	9.32611e-18	Sult1d1	sulfotransferase family 1D, member 1 [Source:MGI Symbol;Acc:MGI:1926341]
ENSMUSG00000027999	3423.55	0.612414	0.0679825	9.00841	2.09064e-19	1.30953e-17	Pla2g12a	phospholipase A2, group XIIA [Source:MGI Symbol;Acc:MGI:1913600]
ENSMUSG00000054065	177.288	1.71431	0.191134	8.96913	2.98861e-19	1.86397e-17	Pkp3	plakophilin 3 [Source:MGI Symbol;Acc:MGI:1891830]
ENSMUSG00000037348	1087.94	0.867629	0.0968106	8.96213	3.18467e-19	1.97776e-17	Paqr7	progestin and adipoQ receptor family member VII [Source:MGI Symbol;Acc:MGI:1919154]
ENSMUSG00000074578	1941.62	0.753742	0.0841296	8.9593	3.2676e-19	2.02063e-17	Zfas1	zinc finger, NFX1-type containing 1, antisense RNA 1 [Source:MGI Symbol;Acc:MGI:1916199]
ENSMUSG00000028434	2447.14	0.653063	0.072964	8.95049	3.53923e-19	2.17933e-17	Epb41l4b	erythrocyte membrane protein band 4.1 like 4b [Source:MGI Symbol;Acc:MGI:1859149]
ENSMUSG00000037613	801.331	-0.922387	0.103298	-8.9294	4.28316e-19	2.62628e-17	Tnfrsf23	tumor necrosis factor receptor superfamily, member 23 [Source:MGI Symbol;Acc:MGI:1930269]
ENSMUSG00000022821	1289.51	-0.833593	0.0934136	-8.92368	4.51026e-19	2.75391e-17	Hgd	homogentisate 1, 2-dioxygenase [Source:MGI Symbol;Acc:MGI:96078]
ENSMUSG00000056035	3212.11	-2.78211	0.311806	-8.92257	4.55572e-19	2.77003e-17	Cyp3a11	cytochrome P450, family 3, subfamily a, polypeptide 11 [Source:MGI Symbol;Acc:MGI:88609]
ENSMUSG00000020080	3653	0.688459	0.0775925	8.87274	7.13664e-19	4.32123e-17	Hkdc1	hexokinase domain containing 1 [Source:MGI Symbol;Acc:MGI:2384910]
ENSMUSG00000053964	964.89	0.966709	0.109244	8.84912	8.8211e-19	5.31901e-17	Lgals4	lectin, galactose binding, soluble 4 [Source:MGI Symbol;Acc:MGI:107536]
ENSMUSG00000028327	515.903	-1.10762	0.125359	-8.8356	9.95597e-19	5.97852e-17	Stra6l	STRA6-like [Source:MGI Symbol;Acc:MGI:1921402]
ENSMUSG00000016382	791.209	-0.915823	0.103888	-8.81547	1.19185e-18	7.09835e-17	Pls3	plastin 3 (T-isoform) [Source:MGI Symbol;Acc:MGI:104807]
ENSMUSG00000103965	101.03	2.36577	0.268561	8.80908	1.26172e-18	7.48381e-17	Gm30173	predicted gene, 30173 [Source:MGI Symbol;Acc:MGI:5589332]
ENSMUSG00000029518	838.977	-0.931474	0.105758	-8.80759	1.27866e-18	7.55347e-17	Rab35	RAB35, member RAS oncogene family [Source:MGI Symbol;Acc:MGI:1924657]
ENSMUSG00000039911	1134.94	0.819417	0.0930787	8.80349	1.32625e-18	7.80289e-17	Spsb1	splA/ryanodine receptor domain and SOCS box containing 1 [Source:MGI Symbol;Acc:MGI:1921896]
ENSMUSG00000018906	2540.54	0.635058	0.0721528	8.80157	1.34912e-18	7.90542e-17	P4ha2	procollagen-proline, 2-oxoglutarate 4-dioxygenase (proline 4-hydroxylase), alpha II polypeptide [Source:MGI Symbol;Acc:MGI:894286]
ENSMUSG00000026837	3698.25	-0.604343	0.0687277	-8.79329	1.45242e-18	8.47651e-17	Col5a1	collagen, type V, alpha 1 [Source:MGI Symbol;Acc:MGI:88457]
ENSMUSG00000078798	532.159	-2.23546	0.254267	-8.79179	1.47196e-18	8.55621e-17	Sult2a1	sulfotransferase family 2A, dehydroepiandrosterone (DHEA)-preferring, member 1 [Source:MGI Symbol;Acc:MGI:98430]
ENSMUSG00000037542	619.388	-1.1351	0.129219	-8.78429	1.5735e-18	9.08378e-17	Aldh8a1	aldehyde dehydrogenase 8 family, member A1 [Source:MGI Symbol;Acc:MGI:2653900]
ENSMUSG00000027737	690.488	-0.952164	0.108395	-8.78417	1.57522e-18	9.08378e-17	Slc7a11	solute carrier family 7 (cationic amino acid transporter, y+ system), member 11 [Source:MGI Symbol;Acc:MGI:1347355]
ENSMUSG00000031722	156850	-0.58258	0.0669058	-8.70747	3.10743e-18	1.78487e-16	Hp	haptoglobin [Source:MGI Symbol;Acc:MGI:96211]
ENSMUSG00000044626	415.754	1.26437	0.145359	8.69826	3.37019e-18	1.92817e-16	Liph	lipase, member H [Source:MGI Symbol;Acc:MGI:2388029]
ENSMUSG00000028776	4102.63	0.710842	0.0817275	8.6977	3.38665e-18	1.92999e-16	Tinagl1	tubulointerstitial nephritis antigen-like 1 [Source:MGI Symbol;Acc:MGI:2137617]
ENSMUSG00000111394	958.63	0.86486	0.0994571	8.6958	3.44382e-18	1.95491e-16	AC160637.1
ENSMUSG00000030302	149.717	-1.83208	0.210812	-8.69062	3.60456e-18	2.03819e-16	Atp2b2	ATPase, Ca++ transporting, plasma membrane 2 [Source:MGI Symbol;Acc:MGI:105368]
ENSMUSG00000031827	686.728	-0.904999	0.104212	-8.68418	3.81496e-18	2.1488e-16	Cotl1	coactosin-like 1 (Dictyostelium) [Source:MGI Symbol;Acc:MGI:1919292]
ENSMUSG00000034868	2417.15	0.645189	0.0744496	8.66612	4.4709e-18	2.50256e-16	Myl12b	myosin, light chain 12B, regulatory [Source:MGI Symbol;Acc:MGI:107494]
ENSMUSG00000020121	981.767	0.827296	0.0954651	8.66595	4.47747e-18	2.50256e-16	Srgap1	SLIT-ROBO Rho GTPase activating protein 1 [Source:MGI Symbol;Acc:MGI:2152936]
ENSMUSG00000029810	9129.22	-0.622029	0.0718008	-8.66325	4.58497e-18	2.55283e-16	Tmem176b	transmembrane protein 176B [Source:MGI Symbol;Acc:MGI:1916348]
ENSMUSG00000022629	4336.85	0.614815	0.071022	8.65668	4.85692e-18	2.69392e-16	Kif21a	kinesin family member 21A [Source:MGI Symbol;Acc:MGI:109188]
ENSMUSG00000050737	333.504	1.34825	0.155876	8.64954	5.17096e-18	2.8572e-16	Ptges	prostaglandin E synthase [Source:MGI Symbol;Acc:MGI:1927593]
ENSMUSG00000002233	2123.73	-0.713639	0.082724	-8.62675	6.31199e-18	3.45995e-16	Rhoc	ras homolog family member C [Source:MGI Symbol;Acc:MGI:106028]
ENSMUSG00000023367	4773.67	-0.676846	0.0784596	-8.62669	6.31531e-18	3.45995e-16	Tmem176a	transmembrane protein 176A [Source:MGI Symbol;Acc:MGI:1913308]
ENSMUSG00000027649	1057.56	0.828039	0.0959893	8.62637	6.33325e-18	3.45995e-16	Ctnnbl1	catenin, beta like 1 [Source:MGI Symbol;Acc:MGI:1913892]
ENSMUSG00000042010	1614.03	0.804277	0.0934854	8.60324	7.75e-18	4.21809e-16	Acacb	acetyl-Coenzyme A carboxylase beta [Source:MGI Symbol;Acc:MGI:2140940]
ENSMUSG00000020427	4311.84	-0.696251	0.0809933	-8.59641	8.22488e-18	4.45985e-16	Igfbp3	insulin-like growth factor binding protein 3 [Source:MGI Symbol;Acc:MGI:96438]
ENSMUSG00000012296	1397.97	0.822766	0.095828	8.58586	9.01595e-18	4.87063e-16	Tjap1	tight junction associated protein 1 [Source:MGI Symbol;Acc:MGI:1921344]
ENSMUSG00000068196	766.329	-0.869378	0.101272	-8.58457	9.11791e-18	4.90746e-16	Col8a1	collagen, type VIII, alpha 1 [Source:MGI Symbol;Acc:MGI:88463]
ENSMUSG00000011148	643.669	0.916514	0.106913	8.57255	1.0122e-17	5.42777e-16	Adssl1	adenylosuccinate synthetase like 1 [Source:MGI Symbol;Acc:MGI:87947]
ENSMUSG00000037411	10434.8	0.666164	0.0777235	8.57095	1.02634e-17	5.48338e-16	Serpine1	serine (or cysteine) peptidase inhibitor, clade E, member 1 [Source:MGI Symbol;Acc:MGI:97608]
ENSMUSG00000027188	206.716	-1.50872	0.176658	-8.54037	1.33795e-17	7.09603e-16	Pamr1	peptidase domain containing associated with muscle regeneration 1 [Source:MGI Symbol;Acc:MGI:2445082]
ENSMUSG00000016495	1481.82	0.792876	0.092934	8.5316	1.44338e-17	7.59968e-16	Plgrkt	plasminogen receptor, C-terminal lysine transmembrane protein [Source:MGI Symbol;Acc:MGI:1915009]
ENSMUSG00000022844	1226.92	-0.742175	0.0869995	-8.5308	1.45343e-17	7.62499e-16	Pdia5	protein disulfide isomerase associated 5 [Source:MGI Symbol;Acc:MGI:1919849]
ENSMUSG00000074796	1573.32	0.798958	0.0936694	8.52955	1.46916e-17	7.67342e-16	Slc4a11	solute carrier family 4, sodium bicarbonate transporter-like, member 11 [Source:MGI Symbol;Acc:MGI:2138987]
ENSMUSG00000037161	126.897	2.00099	0.234603	8.52923	1.47322e-17	7.67342e-16	Mgarp	mitochondria localized glutamic acid rich protein [Source:MGI Symbol;Acc:MGI:1914999]
ENSMUSG00000024304	1524.22	-0.689954	0.0809332	-8.52498	1.52832e-17	7.93199e-16	Cdh2	cadherin 2 [Source:MGI Symbol;Acc:MGI:88355]
ENSMUSG00000019734	421.551	1.21002	0.142216	8.50829	1.7651e-17	9.12826e-16	Tmc4	transmembrane channel-like gene family 4 [Source:MGI Symbol;Acc:MGI:2669035]
ENSMUSG00000030659	422.24	-1.07234	0.126075	-8.50558	1.80698e-17	9.31169e-16	Nucb2	nucleobindin 2 [Source:MGI Symbol;Acc:MGI:1858179]
ENSMUSG00000034382	2001.24	0.65625	0.0772127	8.49925	1.90816e-17	9.79836e-16	AI661453	expressed sequence AI661453 [Source:MGI Symbol;Acc:MGI:2146908]
ENSMUSG00000026421	2006.9	-0.686266	0.0807518	-8.49847	1.9211e-17	9.83009e-16	Csrp1	cysteine and glycine-rich protein 1 [Source:MGI Symbol;Acc:MGI:88549]
ENSMUSG00000024621	2394.05	0.677824	0.0797703	8.49719	1.94232e-17	9.90378e-16	Csf1r	colony stimulating factor 1 receptor [Source:MGI Symbol;Acc:MGI:1339758]
ENSMUSG00000042510	548.133	0.966205	0.113857	8.4861	2.13689e-17	1.08578e-15	AA986860	expressed sequence AA986860 [Source:MGI Symbol;Acc:MGI:2138143]
ENSMUSG00000040728	478.512	1.09065	0.128675	8.47598	2.33109e-17	1.18033e-15	Esrp1	epithelial splicing regulatory protein 1 [Source:MGI Symbol;Acc:MGI:1917326]
ENSMUSG00000031838	1127.32	0.776796	0.0916651	8.47428	2.36528e-17	1.19348e-15	Ifi30	interferon gamma inducible protein 30 [Source:MGI Symbol;Acc:MGI:2137648]
ENSMUSG00000078566	4071.17	0.659207	0.0779076	8.46139	2.64208e-17	1.32854e-15	Bnip3	BCL2/adenovirus E1B interacting protein 3 [Source:MGI Symbol;Acc:MGI:109326]
ENSMUSG00000030483	885.511	-2.03884	0.241283	-8.44999	2.91329e-17	1.45484e-15	Cyp2b10	cytochrome P450, family 2, subfamily b, polypeptide 10 [Source:MGI Symbol;Acc:MGI:88598]
ENSMUSG00000102018	182.735	1.70935	0.202308	8.44926	2.93144e-17	1.45889e-15	K230010J24Rik	RIKEN cDNA K230010J24 gene [Source:MGI Symbol;Acc:MGI:3588184]
ENSMUSG00000022098	1999.03	-0.66096	0.078431	-8.42728	3.53803e-17	1.7488e-15	Bmp1	bone morphogenetic protein 1 [Source:MGI Symbol;Acc:MGI:88176]
ENSMUSG00000025161	2375.75	1.62278	0.192779	8.41785	3.83468e-17	1.889e-15	Slc16a3	solute carrier family 16 (monocarboxylic acid transporters), member 3 [Source:MGI Symbol;Acc:MGI:1933438]
ENSMUSG00000038745	790.032	-0.964906	0.114641	-8.41676	3.87026e-17	1.90009e-15	Nlrp6	NLR family, pyrin domain containing 6 [Source:MGI Symbol;Acc:MGI:2141990]
ENSMUSG00000040620	1508.02	0.762187	0.0905627	8.41612	3.89145e-17	1.90406e-15	Dhx33	DEAH (Asp-Glu-Ala-His) box polypeptide 33 [Source:MGI Symbol;Acc:MGI:2445102]
ENSMUSG00000031557	1530.23	0.703866	0.0841182	8.36758	5.88161e-17	2.86817e-15	Plekha2	pleckstrin homology domain-containing, family A (phosphoinositide binding specific) member 2 [Source:MGI Symbol;Acc:MGI:1928144]
ENSMUSG00000041757	981.046	-0.831775	0.0994674	-8.36229	6.15138e-17	2.9897e-15	Plekha6	pleckstrin homology domain containing, family A member 6 [Source:MGI Symbol;Acc:MGI:2388662]
ENSMUSG00000020473	673.135	-0.995087	0.119041	-8.35923	6.31297e-17	3.058e-15	Aebp1	AE binding protein 1 [Source:MGI Symbol;Acc:MGI:1197012]
ENSMUSG00000030259	1970.02	0.665381	0.0796146	8.35752	6.40496e-17	3.09225e-15	Rassf8	Ras association (RalGDS/AF-6) domain family (N-terminal) member 8 [Source:MGI Symbol;Acc:MGI:1918573]
ENSMUSG00000031400	951.449	0.846585	0.101451	8.34473	7.13755e-17	3.43453e-15	G6pdx	glucose-6-phosphate dehydrogenase X-linked [Source:MGI Symbol;Acc:MGI:105979]
ENSMUSG00000030605	3404.59	-0.640767	0.0770017	-8.32147	8.68793e-17	4.16677e-15	Mfge8	milk fat globule-EGF factor 8 protein [Source:MGI Symbol;Acc:MGI:102768]
ENSMUSG00000019929	1612.24	-0.663602	0.0801737	-8.27706	1.26258e-16	6.01569e-15	Dcn	decorin [Source:MGI Symbol;Acc:MGI:94872]
ENSMUSG00000007034	295.266	1.22313	0.148012	8.26373	1.41192e-16	6.70524e-15	Slc44a4	solute carrier family 44, member 4 [Source:MGI Symbol;Acc:MGI:1917379]
ENSMUSG00000064080	2064.13	-0.670899	0.0812484	-8.25738	1.48908e-16	7.04862e-15	Fbln2	fibulin 2 [Source:MGI Symbol;Acc:MGI:95488]
ENSMUSG00000029648	1422.35	2.06562	0.250258	8.25396	1.53234e-16	7.22987e-15	Flt1	FMS-like tyrosine kinase 1 [Source:MGI Symbol;Acc:MGI:95558]
ENSMUSG00000030064	572.786	-0.937808	0.113947	-8.23022	1.86876e-16	8.7886e-15	Frmd4b	FERM domain containing 4B [Source:MGI Symbol;Acc:MGI:2141794]
ENSMUSG00000051855	1261.53	-0.79055	0.096061	-8.22966	1.87743e-16	8.80091e-15	Mest	mesoderm specific transcript [Source:MGI Symbol;Acc:MGI:96968]
ENSMUSG00000085421	52.0587	3.48271	0.423684	8.22008	2.03369e-16	9.50275e-15	4732490B19Rik	RIKEN cDNA 4732490B19 gene [Source:MGI Symbol;Acc:MGI:2442884]
ENSMUSG00000036098	1571.87	-0.700477	0.0854473	-8.19777	2.44892e-16	1.14063e-14	Myrf	myelin regulatory factor [Source:MGI Symbol;Acc:MGI:2684944]
ENSMUSG00000030946	1145.36	0.786127	0.0960324	8.18606	2.69907e-16	1.25313e-14	Lhpp	phospholysine phosphohistidine inorganic pyrophosphate phosphatase [Source:MGI Symbol;Acc:MGI:1923679]
ENSMUSG00000035095	127.069	2.10031	0.256614	8.18468	2.73017e-16	1.25952e-14	Fam167a	family with sequence similarity 167, member A [Source:MGI Symbol;Acc:MGI:3606565]
ENSMUSG00000027610	1517.76	-0.763343	0.0933023	-8.18139	2.80586e-16	1.29034e-14	Gss	glutathione synthetase [Source:MGI Symbol;Acc:MGI:95852]
ENSMUSG00000031995	1789.75	0.815507	0.0998135	8.17031	3.07591e-16	1.41007e-14	St14	suppression of tumorigenicity 14 (colon carcinoma) [Source:MGI Symbol;Acc:MGI:1338881]
ENSMUSG00000030834	567.173	-1.0149	0.124764	-8.13452	4.1357e-16	1.88994e-14	Abcc6	ATP-binding cassette, sub-family C (CFTR/MRP), member 6 [Source:MGI Symbol;Acc:MGI:1351634]
ENSMUSG00000046841	1489.48	-0.67698	0.0833304	-8.12405	4.5089e-16	2.05402e-14	Ckap4	cytoskeleton-associated protein 4 [Source:MGI Symbol;Acc:MGI:2444926]
ENSMUSG00000031431	1283.64	0.701827	0.086596	8.10461	5.29166e-16	2.40307e-14	Tsc22d3	TSC22 domain family, member 3 [Source:MGI Symbol;Acc:MGI:1196284]
ENSMUSG00000062563	313.517	1.1668	0.144326	8.08451	6.24124e-16	2.80798e-14	Cys1	cystin 1 [Source:MGI Symbol;Acc:MGI:2177632]
ENSMUSG00000022665	1611.54	-0.668256	0.0827416	-8.07642	6.6697e-16	2.98228e-14	Ccdc80	coiled-coil domain containing 80 [Source:MGI Symbol;Acc:MGI:1915146]
ENSMUSG00000014791	1035.2	0.752462	0.0931664	8.07654	6.66304e-16	2.98228e-14	Elmo3	engulfment and cell motility 3 [Source:MGI Symbol;Acc:MGI:2679007]
ENSMUSG00000027322	274.158	-1.37824	0.17078	-8.07026	7.01482e-16	3.12697e-14	Siglec1	sialic acid binding Ig-like lectin 1, sialoadhesin [Source:MGI Symbol;Acc:MGI:99668]
ENSMUSG00000020057	170.051	-1.58698	0.196743	-8.06626	7.24859e-16	3.2213e-14	Dram1	DNA-damage regulated autophagy modulator 1 [Source:MGI Symbol;Acc:MGI:1918962]
ENSMUSG00000035372	1030.7	-0.748655	0.0928267	-8.06508	7.31902e-16	3.24268e-14	1810055G02Rik	RIKEN cDNA 1810055G02 gene [Source:MGI Symbol;Acc:MGI:1919306]
ENSMUSG00000000058	480.484	1.01077	0.125611	8.04682	8.4971e-16	3.75319e-14	Cav2	caveolin 2 [Source:MGI Symbol;Acc:MGI:107571]
ENSMUSG00000032135	829.898	-0.797806	0.0992034	-8.04212	8.82948e-16	3.87644e-14	Mcam	melanoma cell adhesion molecule [Source:MGI Symbol;Acc:MGI:1933966]
ENSMUSG00000042349	1332.22	-0.69132	0.0859709	-8.04132	8.88739e-16	3.89011e-14	Ikbke	inhibitor of kappaB kinase epsilon [Source:MGI Symbol;Acc:MGI:1929612]
ENSMUSG00000033427	320.059	-1.2802	0.159464	-8.02815	9.89569e-16	4.31844e-14	Upb1	ureidopropionase, beta [Source:MGI Symbol;Acc:MGI:2143535]
ENSMUSG00000022620	1292.21	0.758356	0.094611	8.01552	1.09674e-15	4.77182e-14	Arsa	arylsulfatase A [Source:MGI Symbol;Acc:MGI:88077]
ENSMUSG00000020900	2589.18	-0.668152	0.0834896	-8.00282	1.21603e-15	5.25932e-14	Myh10	myosin, heavy polypeptide 10, non-muscle [Source:MGI Symbol;Acc:MGI:1930780]
ENSMUSG00000022323	2371.11	-0.610053	0.0763121	-7.99418	1.30435e-15	5.62458e-14	Rida	reactive intermediate imine deaminase A homolog [Source:MGI Symbol;Acc:MGI:1095401]
ENSMUSG00000067276	1207.2	-0.805856	0.100993	-7.97935	1.4711e-15	6.30618e-14	Capn6	calpain 6 [Source:MGI Symbol;Acc:MGI:1100850]
ENSMUSG00000050445	598.635	-0.974834	0.122198	-7.9775	1.49333e-15	6.38266e-14	Cyp8b1	cytochrome P450, family 8, subfamily b, polypeptide 1 [Source:MGI Symbol;Acc:MGI:1338044]
ENSMUSG00000030111	17931.6	-2.23455	0.280204	-7.97472	1.52732e-15	6.50881e-14	A2m	alpha-2-macroglobulin [Source:MGI Symbol;Acc:MGI:2449119]
ENSMUSG00000037780	109.067	-1.93097	0.242386	-7.96651	1.63213e-15	6.9351e-14	Mbl1	mannose-binding lectin (protein A) 1 [Source:MGI Symbol;Acc:MGI:96923]
ENSMUSG00000005124	493.316	-0.985628	0.123834	-7.95924	1.73104e-15	7.31263e-14	Wisp1	WNT1 inducible signaling pathway protein 1 [Source:MGI Symbol;Acc:MGI:1197008]
ENSMUSG00000046805	270.248	-1.32149	0.166235	-7.94954	1.8721e-15	7.88563e-14	Mpeg1	macrophage expressed gene 1 [Source:MGI Symbol;Acc:MGI:1333743]
ENSMUSG00000034371	3402.33	-1.24508	0.157078	-7.92651	2.25384e-15	9.43884e-14	Tkfc	triokinase, FMN cyclase [Source:MGI Symbol;Acc:MGI:2385084]
ENSMUSG00000031246	3680.75	-0.62768	0.0792073	-7.92451	2.29039e-15	9.56433e-14	Sh3bgrl	SH3-binding domain glutamic acid-rich protein like [Source:MGI Symbol;Acc:MGI:1930849]
ENSMUSG00000031383	701.836	-0.918651	0.116215	-7.90475	2.6848e-15	1.11792e-13	Dusp9	dual specificity phosphatase 9 [Source:MGI Symbol;Acc:MGI:2387107]
ENSMUSG00000010307	488.388	-0.978371	0.12379	-7.90349	2.71194e-15	1.126e-13	Tmem86a	transmembrane protein 86A [Source:MGI Symbol;Acc:MGI:1915143]
ENSMUSG00000061740	1694.75	0.619329	0.078458	7.89376	2.93205e-15	1.21392e-13	Cyp2d22	cytochrome P450, family 2, subfamily d, polypeptide 22 [Source:MGI Symbol;Acc:MGI:1929474]
ENSMUSG00000026295	2441.09	-0.723754	0.0918355	-7.88099	3.24794e-15	1.33709e-13	Spp2	secreted phosphoprotein 2 [Source:MGI Symbol;Acc:MGI:1922646]
ENSMUSG00000029802	677.663	-0.833511	0.105794	-7.87859	3.31085e-15	1.35913e-13	Abcg2	ATP-binding cassette, sub-family G (WHITE), member 2 [Source:MGI Symbol;Acc:MGI:1347061]
ENSMUSG00000031673	495.581	-0.948323	0.120392	-7.87695	3.35473e-15	1.37327e-13	Cdh11	cadherin 11 [Source:MGI Symbol;Acc:MGI:99217]
ENSMUSG00000015970	1396.02	0.655425	0.0834216	7.85678	3.94128e-15	1.60884e-13	Chdh	choline dehydrogenase [Source:MGI Symbol;Acc:MGI:1860776]
ENSMUSG00000026579	1465.49	-0.741793	0.094584	-7.8427	4.40972e-15	1.78006e-13	F5	coagulation factor V [Source:MGI Symbol;Acc:MGI:88382]
ENSMUSG00000027966	2147.47	-0.597714	0.0762375	-7.84016	4.49956e-15	1.81129e-13	Col11a1	collagen, type XI, alpha 1 [Source:MGI Symbol;Acc:MGI:88446]
ENSMUSG00000017639	1724.1	0.631595	0.08065	7.83131	4.82799e-15	1.93813e-13	Rab11fip4	RAB11 family interacting protein 4 (class II) [Source:MGI Symbol;Acc:MGI:2442920]
ENSMUSG00000038600	94.4119	2.11563	0.270256	7.82822	4.94808e-15	1.98087e-13	Atp6v0a4	ATPase, H+ transporting, lysosomal V0 subunit A4 [Source:MGI Symbol;Acc:MGI:2153480]
ENSMUSG00000021477	41361.4	-0.612381	0.0782799	-7.82297	5.1592e-15	2.05407e-13	Ctsl	cathepsin L [Source:MGI Symbol;Acc:MGI:88564]
ENSMUSG00000025085	2308.3	0.588294	0.0752113	7.82187	5.20423e-15	2.06633e-13	Ablim1	actin-binding LIM protein 1 [Source:MGI Symbol;Acc:MGI:1194500]
ENSMUSG00000026304	463.04	0.948279	0.121323	7.81613	5.44706e-15	2.15686e-13	Rab17	RAB17, member RAS oncogene family [Source:MGI Symbol;Acc:MGI:104640]
ENSMUSG00000027068	591.014	-0.859525	0.110155	-7.8029	6.05014e-15	2.38267e-13	Dhrs9	dehydrogenase/reductase (SDR family) member 9 [Source:MGI Symbol;Acc:MGI:2442798]
ENSMUSG00000054889	4567.03	0.666591	0.0858347	7.76599	8.10127e-15	3.15624e-13	Dsp	desmoplakin [Source:MGI Symbol;Acc:MGI:109611]
ENSMUSG00000042750	499.787	-1.01984	0.131347	-7.76452	8.19548e-15	3.1844e-13	Bex2	brain expressed X-linked 2 [Source:MGI Symbol;Acc:MGI:1338017]
ENSMUSG00000106641	139.211	1.64772	0.213282	7.72554	1.11381e-14	4.30476e-13	Gm43534	predicted gene 43534 [Source:MGI Symbol;Acc:MGI:5663671]
ENSMUSG00000021223	312.336	1.15458	0.149494	7.72325	1.134e-14	4.37116e-13	Papln	papilin, proteoglycan-like sulfated glycoprotein [Source:MGI Symbol;Acc:MGI:2386139]
ENSMUSG00000038656	639.381	-0.88844	0.11515	-7.7155	1.20506e-14	4.63278e-13	Cyp3a16	cytochrome P450, family 3, subfamily a, polypeptide 16 [Source:MGI Symbol;Acc:MGI:106099]
ENSMUSG00000067818	841.313	-0.74892	0.0971362	-7.70999	1.25824e-14	4.82448e-13	Myl9	myosin, light polypeptide 9, regulatory [Source:MGI Symbol;Acc:MGI:2138915]
ENSMUSG00000027761	1030.81	-0.78954	0.102472	-7.70495	1.30895e-14	5.00569e-13	Aadac	arylacetamide deacetylase [Source:MGI Symbol;Acc:MGI:1915008]
ENSMUSG00000019139	2546.21	-0.6024	0.078528	-7.67115	1.70462e-14	6.46776e-13	Isyna1	myo-inositol 1-phosphate synthase A1 [Source:MGI Symbol;Acc:MGI:1919030]
ENSMUSG00000023791	1791.9	0.602078	0.0786499	7.65517	1.93062e-14	7.2872e-13	Pigx	phosphatidylinositol glycan anchor biosynthesis, class X [Source:MGI Symbol;Acc:MGI:1919334]
ENSMUSG00000039457	1682.19	0.678094	0.0886936	7.64536	2.08369e-14	7.82434e-13	Ppl	periplakin [Source:MGI Symbol;Acc:MGI:1194898]
ENSMUSG00000028967	8363.13	-0.582587	0.0762255	-7.64294	2.12309e-14	7.95175e-13	Errfi1	ERBB receptor feedback inhibitor 1 [Source:MGI Symbol;Acc:MGI:1921405]
ENSMUSG00000002250	1131.49	0.712452	0.0932896	7.63699	2.2235e-14	8.30641e-13	Ppard	peroxisome proliferator activator receptor delta [Source:MGI Symbol;Acc:MGI:101884]
ENSMUSG00000032334	668.642	-0.807045	0.105704	-7.63497	2.25865e-14	8.41606e-13	Loxl1	lysyl oxidase-like 1 [Source:MGI Symbol;Acc:MGI:106096]
ENSMUSG00000086390	572.435	0.884098	0.116439	7.59282	3.13009e-14	1.16037e-12	1810019D21Rik	RIKEN cDNA 1810019D21 gene [Source:MGI Symbol;Acc:MGI:1917021]
ENSMUSG00000054263	1953.12	-0.645881	0.085325	-7.56966	3.74214e-14	1.37673e-12	Lifr	leukemia inhibitory factor receptor [Source:MGI Symbol;Acc:MGI:96788]
ENSMUSG00000043110	73.7656	-2.65039	0.350178	-7.5687	3.76977e-14	1.38339e-12	Lrrn4	leucine rich repeat neuronal 4 [Source:MGI Symbol;Acc:MGI:2445154]
ENSMUSG00000005413	961.783	-0.899469	0.118918	-7.56376	3.91591e-14	1.4334e-12	Hmox1	heme oxygenase 1 [Source:MGI Symbol;Acc:MGI:96163]
ENSMUSG00000020467	272.912	1.19743	0.158756	7.54257	4.60785e-14	1.67823e-12	Efemp1	epidermal growth factor-containing fibulin-like extracellular matrix protein 1 [Source:MGI Symbol;Acc:MGI:1339998]
ENSMUSG00000028039	338.264	1.19608	0.158731	7.5353	4.87197e-14	1.76999e-12	Efna3	ephrin A3 [Source:MGI Symbol;Acc:MGI:106644]
ENSMUSG00000029163	1165.69	-0.69118	0.0917601	-7.53246	4.97923e-14	1.80444e-12	Emilin1	elastin microfibril interfacer 1 [Source:MGI Symbol;Acc:MGI:1926189]
ENSMUSG00000074218	172.396	1.46087	0.19403	7.52912	5.10852e-14	1.84669e-12	Cox7a1	cytochrome c oxidase subunit VIIa 1 [Source:MGI Symbol;Acc:MGI:1316714]
ENSMUSG00000017754	375.927	1.01745	0.135149	7.52839	5.13701e-14	1.85238e-12	Pltp	phospholipid transfer protein [Source:MGI Symbol;Acc:MGI:103151]
ENSMUSG00000035852	363.547	1.042	0.138843	7.5049	6.14764e-14	2.20043e-12	Misp	mitotic spindle positioning [Source:MGI Symbol;Acc:MGI:1926156]
ENSMUSG00000019122	699.607	-1.77469	0.238332	-7.4463	9.59968e-14	3.41082e-12	Ccl9	chemokine (C-C motif) ligand 9 [Source:MGI Symbol;Acc:MGI:104533]
ENSMUSG00000009097	46.9115	3.25195	0.437525	7.43261	1.06473e-13	3.77383e-12	Tbx1	T-box 1 [Source:MGI Symbol;Acc:MGI:98493]
ENSMUSG00000028641	1493.22	-0.605565	0.0818327	-7.40004	1.36148e-13	4.79055e-12	P3h1	prolyl 3-hydroxylase 1 [Source:MGI Symbol;Acc:MGI:1888921]
ENSMUSG00000039062	314.207	-1.12991	0.152745	-7.39734	1.38938e-13	4.87692e-12	Anpep	alanyl (membrane) aminopeptidase [Source:MGI Symbol;Acc:MGI:5000466]
ENSMUSG00000008601	81.8053	2.07518	0.281211	7.37944	1.58962e-13	5.56636e-12	Rab25	RAB25, member RAS oncogene family [Source:MGI Symbol;Acc:MGI:1858203]
ENSMUSG00000036528	667.751	0.800211	0.108445	7.37895	1.59539e-13	5.57313e-12	Ppfibp2	PTPRF interacting protein, binding protein 2 (liprin beta 2) [Source:MGI Symbol;Acc:MGI:894649]
ENSMUSG00000014599	1592.17	-0.62107	0.0843643	-7.36177	1.8149e-13	6.26464e-12	Csf1	colony stimulating factor 1 (macrophage) [Source:MGI Symbol;Acc:MGI:1339753]
ENSMUSG00000027858	333.902	-1.03345	0.140541	-7.35335	1.93305e-13	6.62524e-12	Tspan2	tetraspanin 2 [Source:MGI Symbol;Acc:MGI:1917997]
ENSMUSG00000028392	209.763	1.31349	0.17873	7.349	1.99692e-13	6.82129e-12	Bspry	B-box and SPRY domain containing [Source:MGI Symbol;Acc:MGI:2177191]
ENSMUSG00000022769	1112.21	-0.676277	0.0923781	-7.32075	2.46597e-13	8.35327e-12	Sdf2l1	stromal cell-derived factor 2-like 1 [Source:MGI Symbol;Acc:MGI:2149842]
ENSMUSG00000033965	1049.93	-0.711412	0.097217	-7.31777	2.52123e-13	8.5206e-12	Slc16a2	solute carrier family 16 (monocarboxylic acid transporters), member 2 [Source:MGI Symbol;Acc:MGI:1203732]
ENSMUSG00000046727	877.671	0.710367	0.0970929	7.31637	2.5477e-13	8.59007e-12	Cystm1	cysteine-rich transmembrane module containing 1 [Source:MGI Symbol;Acc:MGI:1913310]
ENSMUSG00000003623	1945.83	-0.662428	0.0905523	-7.31542	2.56577e-13	8.63096e-12	Crot	carnitine O-octanoyltransferase [Source:MGI Symbol;Acc:MGI:1921364]
ENSMUSG00000029060	1352.3	0.666559	0.0911547	7.31239	2.62436e-13	8.80766e-12	Mib2	mindbomb E3 ubiquitin protein ligase 2 [Source:MGI Symbol;Acc:MGI:2679684]
ENSMUSG00000046402	1717.08	-0.663628	0.0910237	-7.29072	3.08308e-13	1.03234e-11	Rbp1	retinol binding protein 1, cellular [Source:MGI Symbol;Acc:MGI:97876]
ENSMUSG00000055053	1163.74	-0.652638	0.0897447	-7.27216	3.53783e-13	1.17378e-11	Nfic	nuclear factor I/C [Source:MGI Symbol;Acc:MGI:109591]
ENSMUSG00000005973	569.231	-0.816022	0.112646	-7.24416	4.35136e-13	1.43388e-11	Rcn1	reticulocalbin 1 [Source:MGI Symbol;Acc:MGI:104559]
ENSMUSG00000032009	440.071	-0.960195	0.132626	-7.23989	4.49047e-13	1.47637e-11	Sesn3	sestrin 3 [Source:MGI Symbol;Acc:MGI:1922997]
ENSMUSG00000027536	1800.78	0.625726	0.0865805	7.22709	4.93437e-13	1.61865e-11	Chmp4c	charged multivesicular body protein 4C [Source:MGI Symbol;Acc:MGI:1913621]
ENSMUSG00000022425	1791.58	-0.683068	0.0945387	-7.22527	5.00091e-13	1.63679e-11	Enpp2	ectonucleotide pyrophosphatase/phosphodiesterase 2 [Source:MGI Symbol;Acc:MGI:1321390]
ENSMUSG00000027358	281.495	1.15408	0.159943	7.21553	5.37253e-13	1.75446e-11	Bmp2	bone morphogenetic protein 2 [Source:MGI Symbol;Acc:MGI:88177]
ENSMUSG00000032440	1459.89	-0.621593	0.0861529	-7.215	5.39339e-13	1.75732e-11	Tgfbr2	transforming growth factor, beta receptor II [Source:MGI Symbol;Acc:MGI:98729]
ENSMUSG00000034799	462.38	0.933217	0.129473	7.20782	5.68565e-13	1.84841e-11	Unc13a	unc-13 homolog A (C. elegans) [Source:MGI Symbol;Acc:MGI:3051532]
ENSMUSG00000000739	134.316	-1.75647	0.243925	-7.20085	5.98398e-13	1.94105e-11	Sult5a1	sulfotransferase family 5A, member 1 [Source:MGI Symbol;Acc:MGI:1931463]
ENSMUSG00000036905	317.796	-1.20096	0.167076	-7.18808	6.57085e-13	2.12667e-11	C1qb	complement component 1, q subcomponent, beta polypeptide [Source:MGI Symbol;Acc:MGI:88224]
ENSMUSG00000000673	174.254	-1.40386	0.195687	-7.17402	7.28292e-13	2.3519e-11	Haao	3-hydroxyanthranilate 3,4-dioxygenase [Source:MGI Symbol;Acc:MGI:1349444]
ENSMUSG00000029369	306.568	-1.09047	0.152081	-7.17032	7.4824e-13	2.41096e-11	Afm	afamin [Source:MGI Symbol;Acc:MGI:2429409]
ENSMUSG00000026589	786.743	-0.724835	0.101101	-7.16944	7.53044e-13	2.42107e-11	Sec16b	SEC16 homolog B (S. cerevisiae) [Source:MGI Symbol;Acc:MGI:2148802]
ENSMUSG00000026972	341.645	0.984036	0.13761	7.15088	8.62246e-13	2.75995e-11	Arrdc1	arrestin domain containing 1 [Source:MGI Symbol;Acc:MGI:2446136]
ENSMUSG00000034949	281.987	1.12056	0.156699	7.15101	8.61406e-13	2.75995e-11	Zfr2	zinc finger RNA binding protein 2 [Source:MGI Symbol;Acc:MGI:2143792]
ENSMUSG00000005087	561.368	-0.810524	0.113495	-7.14149	9.2322e-13	2.94862e-11	Cd44	CD44 antigen [Source:MGI Symbol;Acc:MGI:88338]
ENSMUSG00000001918	1233.27	0.724187	0.101413	7.14096	9.26826e-13	2.95365e-11	Slc1a5	solute carrier family 1 (neutral amino acid transporter), member 5 [Source:MGI Symbol;Acc:MGI:105305]
ENSMUSG00000022150	1743.57	-0.629538	0.0881639	-7.14054	9.29642e-13	2.95614e-11	Dab2	disabled 2, mitogen-responsive phosphoprotein [Source:MGI Symbol;Acc:MGI:109175]
ENSMUSG00000022123	383.441	1.02417	0.143526	7.1358	9.62225e-13	3.05307e-11	Scel	sciellin [Source:MGI Symbol;Acc:MGI:1891228]
ENSMUSG00000097124	182.045	1.31419	0.184918	7.10687	1.18703e-12	3.75815e-11	A530020G20Rik	RIKEN cDNA A530020G20 gene [Source:MGI Symbol;Acc:MGI:2442825]
ENSMUSG00000059824	148.297	1.43772	0.203323	7.07113	1.53679e-12	4.83391e-11	Dbp	D site albumin promoter binding protein [Source:MGI Symbol;Acc:MGI:94866]
ENSMUSG00000006362	176.967	1.38771	0.196328	7.06833	1.56804e-12	4.92154e-11	Cbfa2t3	core-binding factor, runt domain, alpha subunit 2, translocated to, 3 (human) [Source:MGI Symbol;Acc:MGI:1338013]
ENSMUSG00000006777	366.207	-0.969406	0.137324	-7.05926	1.67393e-12	5.24258e-11	Krt23	keratin 23 [Source:MGI Symbol;Acc:MGI:2148866]
ENSMUSG00000026839	364.647	-0.963507	0.136719	-7.04737	1.82329e-12	5.69809e-11	Upp2	uridine phosphorylase 2 [Source:MGI Symbol;Acc:MGI:1923904]
ENSMUSG00000032198	943.707	0.73485	0.104573	7.02713	2.1083e-12	6.57464e-11	Dock6	dedicator of cytokinesis 6 [Source:MGI Symbol;Acc:MGI:1914789]
ENSMUSG00000032380	126.881	-1.61267	0.229643	-7.02254	2.17878e-12	6.77989e-11	Dapk2	death-associated protein kinase 2 [Source:MGI Symbol;Acc:MGI:1341297]
ENSMUSG00000026177	143.51	-1.55691	0.221815	-7.01896	2.2353e-12	6.92609e-11	Slc11a1	solute carrier family 11 (proton-coupled divalent metal ion transporters), member 1 [Source:MGI Symbol;Acc:MGI:1345275]
ENSMUSG00000032369	805.324	-0.699909	0.0999224	-7.00453	2.47819e-12	7.64608e-11	Plscr1	phospholipid scramblase 1 [Source:MGI Symbol;Acc:MGI:893575]
ENSMUSG00000070473	873.73	0.706445	0.100854	7.00463	2.47645e-12	7.64608e-11	Cldn3	claudin 3 [Source:MGI Symbol;Acc:MGI:1329044]
ENSMUSG00000029656	1438.66	-0.61088	0.087331	-6.99499	2.65277e-12	8.15013e-11	C8b	complement component 8, beta polypeptide [Source:MGI Symbol;Acc:MGI:88236]
ENSMUSG00000020656	445.113	0.874173	0.124988	6.99408	2.67014e-12	8.18618e-11	Grhl1	grainyhead-like 1 (Drosophila) [Source:MGI Symbol;Acc:MGI:2182540]
ENSMUSG00000034903	1395.38	0.583992	0.0835095	6.99311	2.68855e-12	8.22527e-11	Cobll1	Cobl-like 1 [Source:MGI Symbol;Acc:MGI:2442894]
ENSMUSG00000028088	1415.31	-0.591727	0.0846418	-6.99095	2.73026e-12	8.33533e-11	Fmo5	flavin containing monooxygenase 5 [Source:MGI Symbol;Acc:MGI:1310004]
ENSMUSG00000047040	134.226	1.55386	0.222851	6.97263	3.11063e-12	9.4371e-11	Prr15l	proline rich 15-like [Source:MGI Symbol;Acc:MGI:2387599]
ENSMUSG00000004864	891.244	0.662505	0.0950559	6.96964	3.1776e-12	9.62019e-11	Mapk13	mitogen-activated protein kinase 13 [Source:MGI Symbol;Acc:MGI:1346864]
ENSMUSG00000009995	1136.7	0.610581	0.0876128	6.96908	3.19013e-12	9.63803e-11	Taz	tafazzin [Source:MGI Symbol;Acc:MGI:109626]
ENSMUSG00000027792	512.057	-0.885989	0.127325	-6.95849	3.43946e-12	1.03483e-10	Bche	butyrylcholinesterase [Source:MGI Symbol;Acc:MGI:894278]
ENSMUSG00000022965	651.806	-0.741984	0.106651	-6.95715	3.47216e-12	1.04036e-10	Ifngr2	interferon gamma receptor 2 [Source:MGI Symbol;Acc:MGI:107654]
ENSMUSG00000025340	790.895	0.701989	0.101164	6.93914	3.945e-12	1.17718e-10	Rabgef1	RAB guanine nucleotide exchange factor (GEF) 1 [Source:MGI Symbol;Acc:MGI:1929459]
ENSMUSG00000033060	1732.83	0.600383	0.0866231	6.93097	4.17954e-12	1.24461e-10	Lmo7	LIM domain only 7 [Source:MGI Symbol;Acc:MGI:1353586]
ENSMUSG00000026208	657.066	-0.737902	0.106492	-6.92918	4.23298e-12	1.25538e-10	Des	desmin [Source:MGI Symbol;Acc:MGI:94885]
ENSMUSG00000008461	124.809	1.53029	0.221219	6.91753	4.59584e-12	1.36022e-10	Fut1	fucosyltransferase 1 [Source:MGI Symbol;Acc:MGI:109375]
ENSMUSG00000038776	1573.54	-0.615939	0.0890855	-6.91401	4.71128e-12	1.39155e-10	Ephx1	epoxide hydrolase 1, microsomal [Source:MGI Symbol;Acc:MGI:95405]
ENSMUSG00000056054	146.487	-1.56385	0.226968	-6.89017	5.57255e-12	1.63597e-10	S100a8	S100 calcium binding protein A8 (calgranulin A) [Source:MGI Symbol;Acc:MGI:88244]
ENSMUSG00000031004	708.148	-0.746039	0.108872	-6.85244	7.26014e-12	2.11009e-10	Mki67	antigen identified by monoclonal antibody Ki 67 [Source:MGI Symbol;Acc:MGI:106035]
ENSMUSG00000035561	1767.51	-0.597225	0.0873951	-6.83362	8.27959e-12	2.40158e-10	Aldh1b1	aldehyde dehydrogenase 1 family, member B1 [Source:MGI Symbol;Acc:MGI:1919785]
ENSMUSG00000007989	235.459	-1.15566	0.169195	-6.83033	8.47185e-12	2.45245e-10	Fzd3	frizzled class receptor 3 [Source:MGI Symbol;Acc:MGI:108476]
ENSMUSG00000032356	108.127	1.7205	0.251908	6.82986	8.49961e-12	2.45559e-10	Rasgrf1	RAS protein-specific guanine nucleotide-releasing factor 1 [Source:MGI Symbol;Acc:MGI:99694]
ENSMUSG00000031111	1109.38	-0.657153	0.0962507	-6.82752	8.63975e-12	2.49113e-10	Igsf1	immunoglobulin superfamily, member 1 [Source:MGI Symbol;Acc:MGI:2147913]
ENSMUSG00000059430	1025.61	-0.664548	0.0975133	-6.81494	9.43022e-12	2.7083e-10	Actg2	actin, gamma 2, smooth muscle, enteric [Source:MGI Symbol;Acc:MGI:104589]
ENSMUSG00000030560	843.327	0.67854	0.0996947	6.80618	1.00223e-11	2.85817e-10	Ctsc	cathepsin C [Source:MGI Symbol;Acc:MGI:109553]
ENSMUSG00000063558	165.522	-1.33284	0.196087	-6.79721	1.06666e-11	3.03342e-10	Aox1	aldehyde oxidase 1 [Source:MGI Symbol;Acc:MGI:88035]
ENSMUSG00000029581	1133.57	-0.667476	0.0983011	-6.79011	1.12047e-11	3.18021e-10	Fscn1	fascin actin-bundling protein 1 [Source:MGI Symbol;Acc:MGI:1352745]
ENSMUSG00000054200	1024.68	1.56998	0.231327	6.78686	1.14601e-11	3.24635e-10	Ffar4	free fatty acid receptor 4 [Source:MGI Symbol;Acc:MGI:2147577]
ENSMUSG00000022708	788.499	-0.790553	0.116643	-6.77754	1.22239e-11	3.45599e-10	Zbtb20	zinc finger and BTB domain containing 20 [Source:MGI Symbol;Acc:MGI:1929213]
ENSMUSG00000052271	250.216	-1.10778	0.163743	-6.7654	1.32944e-11	3.75134e-10	Bhlha15	basic helix-loop-helix family, member a15 [Source:MGI Symbol;Acc:MGI:891976]
ENSMUSG00000037098	1712.53	0.611914	0.0905438	6.75821	1.39708e-11	3.92695e-10	Rab11fip3	RAB11 family interacting protein 3 (class II) [Source:MGI Symbol;Acc:MGI:2444431]
ENSMUSG00000003033	922.39	-0.637372	0.0944052	-6.75146	1.4637e-11	4.10626e-10	Ap1m1	adaptor-related protein complex AP-1, mu subunit 1 [Source:MGI Symbol;Acc:MGI:102776]
ENSMUSG00000027952	1952.29	0.590001	0.0874763	6.7447	1.53343e-11	4.2936e-10	Pmvk	phosphomevalonate kinase [Source:MGI Symbol;Acc:MGI:1915853]
ENSMUSG00000030107	1281.21	0.583905	0.0866008	6.74249	1.55692e-11	4.35098e-10	Usp18	ubiquitin specific peptidase 18 [Source:MGI Symbol;Acc:MGI:1344364]
ENSMUSG00000004891	566.643	-0.752371	0.111852	-6.7265	1.73793e-11	4.82899e-10	Nes	nestin [Source:MGI Symbol;Acc:MGI:101784]
ENSMUSG00000002384	320.156	0.947379	0.141238	6.7077	1.97719e-11	5.45209e-10	Bmp8b	bone morphogenetic protein 8b [Source:MGI Symbol;Acc:MGI:107335]
ENSMUSG00000029695	279.861	-1.09961	0.163997	-6.7051	2.01273e-11	5.53959e-10	Aass	aminoadipate-semialdehyde synthase [Source:MGI Symbol;Acc:MGI:1353573]
ENSMUSG00000047414	92.6531	-1.76465	0.263642	-6.69338	2.18072e-11	5.96801e-10	Flrt2	fibronectin leucine rich transmembrane protein 2 [Source:MGI Symbol;Acc:MGI:3603594]
ENSMUSG00000004730	310.601	-1.06755	0.159705	-6.68451	2.317e-11	6.32906e-10	Adgre1	adhesion G protein-coupled receptor E1 [Source:MGI Symbol;Acc:MGI:106912]
ENSMUSG00000070327	1207.41	-0.663594	0.0993214	-6.68128	2.36865e-11	6.45802e-10	Rnf213	ring finger protein 213 [Source:MGI Symbol;Acc:MGI:1289196]
ENSMUSG00000004113	93.7748	-1.74143	0.261031	-6.67138	2.53413e-11	6.88336e-10	Cacna1b	calcium channel, voltage-dependent, N type, alpha 1B subunit [Source:MGI Symbol;Acc:MGI:88296]
ENSMUSG00000049721	640.545	0.72767	0.109237	6.66138	2.71273e-11	7.34103e-10	Gal3st1	galactose-3-O-sulfotransferase 1 [Source:MGI Symbol;Acc:MGI:1858277]
ENSMUSG00000044768	629.739	-0.722497	0.108597	-6.653	2.8718e-11	7.72834e-10	D1Ertd622e	DNA segment, Chr 1, ERATO Doi 622, expressed [Source:MGI Symbol;Acc:MGI:1277184]
ENSMUSG00000009418	303.888	-0.964722	0.145014	-6.65263	2.87896e-11	7.73327e-10	Nav1	neuron navigator 1 [Source:MGI Symbol;Acc:MGI:2183683]
ENSMUSG00000014782	57.8053	2.35678	0.354964	6.63949	3.1476e-11	8.43928e-10	Plekhg4	pleckstrin homology domain containing, family G (with RhoGef domain) member 4 [Source:MGI Symbol;Acc:MGI:2142544]
ENSMUSG00000024238	307.935	-0.958414	0.144435	-6.63559	3.23205e-11	8.64974e-10	Zeb1	zinc finger E-box binding homeobox 1 [Source:MGI Symbol;Acc:MGI:1344313]
ENSMUSG00000004562	480.998	-0.79502	0.119898	-6.63082	3.33835e-11	8.91783e-10	Arhgef40	Rho guanine nucleotide exchange factor (GEF) 40 [Source:MGI Symbol;Acc:MGI:2685515]
ENSMUSG00000002885	905.908	0.632333	0.0953729	6.63011	3.3543e-11	8.94398e-10	Adgre5	adhesion G protein-coupled receptor E5 [Source:MGI Symbol;Acc:MGI:1347095]
ENSMUSG00000028583	108.071	-1.63307	0.24646	-6.62611	3.44656e-11	9.13966e-10	Pdpn	podoplanin [Source:MGI Symbol;Acc:MGI:103098]
ENSMUSG00000111147	50.0792	2.46479	0.372119	6.62366	3.50404e-11	9.27518e-10	AC160562.1
ENSMUSG00000035811	584.588	-0.8179	0.123757	-6.6089	3.87188e-11	1.02116e-09	Ugt2b35	UDP glucuronosyltransferase 2 family, polypeptide B35 [Source:MGI Symbol;Acc:MGI:3576100]
ENSMUSG00000022146	596.213	-0.750911	0.114233	-6.57351	4.91414e-11	1.28439e-09	Osmr	oncostatin M receptor [Source:MGI Symbol;Acc:MGI:1330819]
ENSMUSG00000028766	453.338	-0.846273	0.128778	-6.57158	4.9784e-11	1.29421e-09	Alpl	alkaline phosphatase, liver/bone/kidney [Source:MGI Symbol;Acc:MGI:87983]
ENSMUSG00000000184	3314.62	0.596763	0.0908088	6.57165	4.97606e-11	1.29421e-09	Ccnd2	cyclin D2 [Source:MGI Symbol;Acc:MGI:88314]
ENSMUSG00000023942	911.606	0.62488	0.0950988	6.57085	5.00278e-11	1.29822e-09	Slc29a1	solute carrier family 29 (nucleoside transporters), member 1 [Source:MGI Symbol;Acc:MGI:1927073]
ENSMUSG00000104554	123.214	1.83701	0.279744	6.56676	5.14223e-11	1.33203e-09	Gm4610	predicted gene 4610 [Source:MGI Symbol;Acc:MGI:3782793]
ENSMUSG00000024863	189.451	-1.20387	0.183584	-6.5576	5.46788e-11	1.40885e-09	Mbl2	mannose-binding lectin (protein C) 2 [Source:MGI Symbol;Acc:MGI:96924]
ENSMUSG00000075254	882.027	-0.633596	0.0966463	-6.55582	5.53358e-11	1.42326e-09	Heg1	heart development protein with EGF-like domains 1 [Source:MGI Symbol;Acc:MGI:1924696]
ENSMUSG00000035877	924.709	-0.635772	0.0970706	-6.54959	5.76968e-11	1.47875e-09	Zhx3	zinc fingers and homeoboxes 3 [Source:MGI Symbol;Acc:MGI:2444772]
ENSMUSG00000034171	1296.03	-0.648099	0.0989664	-6.54868	5.80482e-11	1.48252e-09	Faah	fatty acid amide hydrolase [Source:MGI Symbol;Acc:MGI:109609]
ENSMUSG00000031138	264.101	-1.05914	0.162751	-6.50773	7.62932e-11	1.93489e-09	F9	coagulation factor IX [Source:MGI Symbol;Acc:MGI:88384]
ENSMUSG00000026822	7667.98	-1.5688	0.241224	-6.50353	7.84591e-11	1.98635e-09	Lcn2	lipocalin 2 [Source:MGI Symbol;Acc:MGI:96757]
ENSMUSG00000031274	994.356	-0.675715	0.103973	-6.49897	8.08702e-11	2.04029e-09	Col4a5	collagen, type IV, alpha 5 [Source:MGI Symbol;Acc:MGI:88456]
ENSMUSG00000085396	1918.02	0.603913	0.0930129	6.49279	8.42634e-11	2.12221e-09	Firre	functional intergenic repeating RNA element [Source:MGI Symbol;Acc:MGI:2147989]
ENSMUSG00000033420	804.625	-0.667807	0.102983	-6.48461	8.89595e-11	2.23275e-09	Antxr1	anthrax toxin receptor 1 [Source:MGI Symbol;Acc:MGI:1916788]
ENSMUSG00000039653	550.976	-0.804344	0.124045	-6.48428	8.91566e-11	2.23383e-09	Baat	bile acid-Coenzyme A: amino acid N-acyltransferase [Source:MGI Symbol;Acc:MGI:106642]
ENSMUSG00000024084	346.059	-0.91989	0.141907	-6.48236	9.02995e-11	2.25857e-09	Qpct	glutaminyl-peptide cyclotransferase (glutaminyl cyclase) [Source:MGI Symbol;Acc:MGI:1917786]
ENSMUSG00000025075	1526.35	-0.594021	0.0918166	-6.46965	9.82302e-11	2.45272e-09	Habp2	hyaluronic acid binding protein 2 [Source:MGI Symbol;Acc:MGI:1196378]
ENSMUSG00000026482	355.694	-0.877588	0.135715	-6.4664	1.00368e-10	2.49752e-09	Rgl1	ral guanine nucleotide dissociation stimulator,-like 1 [Source:MGI Symbol;Acc:MGI:107484]
ENSMUSG00000042453	1039.33	-0.704918	0.109202	-6.45516	1.08108e-10	2.68551e-09	Reln	reelin [Source:MGI Symbol;Acc:MGI:103022]
ENSMUSG00000048332	630.997	-0.699518	0.108751	-6.4323	1.25688e-10	3.11159e-09	Lhfp	lipoma HMGIC fusion partner [Source:MGI Symbol;Acc:MGI:1920048]
ENSMUSG00000029338	787.479	-0.715395	0.111241	-6.43107	1.26712e-10	3.1316e-09	Antxr2	anthrax toxin receptor 2 [Source:MGI Symbol;Acc:MGI:1919164]
ENSMUSG00000028464	1047.7	-0.610953	0.0953361	-6.40841	1.47047e-10	3.62183e-09	Tpm2	tropomyosin 2, beta [Source:MGI Symbol;Acc:MGI:98810]
ENSMUSG00000109628	389.256	-0.92078	0.143735	-6.40612	1.49274e-10	3.67048e-09	BC024386	cDNA sequence BC023486 [Source:MGI Symbol;Acc:MGI:2669313]
ENSMUSG00000079033	47.8354	2.42927	0.380291	6.38794	1.68137e-10	4.1273e-09	Mef2b	myocyte enhancer factor 2B [Source:MGI Symbol;Acc:MGI:104526]
ENSMUSG00000040706	574.4	-0.727948	0.114019	-6.38447	1.71994e-10	4.21486e-09	Agmat	agmatine ureohydrolase (agmatinase) [Source:MGI Symbol;Acc:MGI:1923236]
ENSMUSG00000039899	91.0613	-1.64339	0.257577	-6.38021	1.76842e-10	4.32638e-09	Fgl2	fibrinogen-like protein 2 [Source:MGI Symbol;Acc:MGI:103266]
ENSMUSG00000064036	144.319	1.40107	0.220509	6.35381	2.10048e-10	5.10438e-09	Mro	maestro [Source:MGI Symbol;Acc:MGI:2152817]
ENSMUSG00000034586	1010.19	-0.597663	0.0942157	-6.34356	2.2451e-10	5.4467e-09	Hid1	HID1 domain containing [Source:MGI Symbol;Acc:MGI:2445087]
ENSMUSG00000025969	127.643	-1.43942	0.227346	-6.33142	2.42919e-10	5.87371e-09	Nrp2	neuropilin 2 [Source:MGI Symbol;Acc:MGI:1100492]
ENSMUSG00000037568	146.835	1.56111	0.247118	6.31727	2.66228e-10	6.41595e-09	Vash2	vasohibin 2 [Source:MGI Symbol;Acc:MGI:2444826]
ENSMUSG00000001870	682.221	-0.663003	0.1054	-6.29038	3.1669e-10	7.59428e-09	Ltbp1	latent transforming growth factor beta binding protein 1 [Source:MGI Symbol;Acc:MGI:109151]
ENSMUSG00000007655	2480.34	1.85468	0.295069	6.28558	3.26622e-10	7.81956e-09	Cav1	caveolin 1, caveolae protein [Source:MGI Symbol;Acc:MGI:102709]
ENSMUSG00000026890	288.368	1.05954	0.168663	6.28203	3.3419e-10	7.98759e-09	Lhx6	LIM homeobox protein 6 [Source:MGI Symbol;Acc:MGI:1306803]
ENSMUSG00000042826	86.8188	1.66199	0.264943	6.273	3.54149e-10	8.43687e-09	Fgf11	fibroblast growth factor 11 [Source:MGI Symbol;Acc:MGI:109167]
ENSMUSG00000001555	664.456	-0.666346	0.106338	-6.26631	3.69709e-10	8.76444e-09	Fkbp10	FK506 binding protein 10 [Source:MGI Symbol;Acc:MGI:104769]
ENSMUSG00000004187	342.152	0.916474	0.146343	6.2625	3.78853e-10	8.96659e-09	Kifc2	kinesin family member C2 [Source:MGI Symbol;Acc:MGI:109187]
ENSMUSG00000038028	552.319	0.719326	0.11494	6.25828	3.8925e-10	9.19769e-09	Tigar	Trp53 induced glycolysis repulatory phosphatase [Source:MGI Symbol;Acc:MGI:2442752]
ENSMUSG00000026981	185.414	-1.36379	0.218037	-6.25484	3.97932e-10	9.38641e-09	Il1rn	interleukin 1 receptor antagonist [Source:MGI Symbol;Acc:MGI:96547]
ENSMUSG00000046814	193.829	-1.17191	0.187368	-6.2546	3.98528e-10	9.38641e-09	Gchfr	GTP cyclohydrolase I feedback regulator [Source:MGI Symbol;Acc:MGI:2443977]
ENSMUSG00000028163	769.945	-0.642584	0.102792	-6.25129	4.07077e-10	9.57223e-09	Nfkb1	nuclear factor of kappa light polypeptide gene enhancer in B cells 1, p105 [Source:MGI Symbol;Acc:MGI:97312]
ENSMUSG00000027605	3846.21	1.00981	0.161813	6.24058	4.35946e-10	1.02345e-08	Acss2	acyl-CoA synthetase short-chain family member 2 [Source:MGI Symbol;Acc:MGI:1890410]
ENSMUSG00000040809	61.8189	-2.07431	0.332436	-6.23974	4.38286e-10	1.02729e-08	Chil3	chitinase-like 3 [Source:MGI Symbol;Acc:MGI:1330860]
ENSMUSG00000026117	48.2024	2.31329	0.370892	6.23709	4.45789e-10	1.04319e-08	Zap70	zeta-chain (TCR) associated protein kinase [Source:MGI Symbol;Acc:MGI:99613]
ENSMUSG00000031367	435.87	-0.775982	0.124645	-6.22553	4.79917e-10	1.11765e-08	Ap1s2	adaptor-related protein complex 1, sigma 2 subunit [Source:MGI Symbol;Acc:MGI:1889383]
ENSMUSG00000059970	386.45	0.823315	0.132564	6.21069	5.27536e-10	1.22463e-08	Hspa2	heat shock protein 2 [Source:MGI Symbol;Acc:MGI:96243]
ENSMUSG00000037902	358.851	-0.928406	0.149602	-6.20584	5.44053e-10	1.25895e-08	Sirpa	signal-regulatory protein alpha [Source:MGI Symbol;Acc:MGI:108563]
ENSMUSG00000021747	322.951	0.902886	0.145732	6.19554	5.80856e-10	1.34197e-08	4930452B06Rik	RIKEN cDNA 4930452B06 gene [Source:MGI Symbol;Acc:MGI:1926154]
ENSMUSG00000015890	922.126	-0.650162	0.104985	-6.19291	5.9064e-10	1.36241e-08	Amdhd1	amidohydrolase domain containing 1 [Source:MGI Symbol;Acc:MGI:1919011]
ENSMUSG00000040613	176.57	-1.19943	0.193916	-6.1853	6.19832e-10	1.42522e-08	Apobec1	apolipoprotein B mRNA editing enzyme, catalytic polypeptide 1 [Source:MGI Symbol;Acc:MGI:103298]
ENSMUSG00000074254	480.802	0.791197	0.127912	6.18549	6.19081e-10	1.42522e-08	Cyp2a4	cytochrome P450, family 2, subfamily a, polypeptide 4 [Source:MGI Symbol;Acc:MGI:88596]
ENSMUSG00000002020	858.2	-0.707345	0.114501	-6.17761	6.50783e-10	1.49402e-08	Ltbp2	latent transforming growth factor beta binding protein 2 [Source:MGI Symbol;Acc:MGI:99502]
ENSMUSG00000022018	45.8964	2.39287	0.387391	6.17687	6.53829e-10	1.49865e-08	Rgcc	regulator of cell cycle [Source:MGI Symbol;Acc:MGI:1913464]
ENSMUSG00000026166	431.416	-0.828245	0.134136	-6.17464	6.63138e-10	1.51759e-08	Ccl20	chemokine (C-C motif) ligand 20 [Source:MGI Symbol;Acc:MGI:1329031]
ENSMUSG00000006567	1117.34	0.598028	0.0972371	6.15021	7.73824e-10	1.76257e-08	Atp7b	ATPase, Cu++ transporting, beta polypeptide [Source:MGI Symbol;Acc:MGI:103297]
ENSMUSG00000028680	371.253	-0.835272	0.135818	-6.14992	7.75206e-10	1.76296e-08	Plk3	polo-like kinase 3 [Source:MGI Symbol;Acc:MGI:109604]
ENSMUSG00000022969	599.774	0.671107	0.10916	6.14793	7.85e-10	1.78244e-08	Il10rb	interleukin 10 receptor, beta [Source:MGI Symbol;Acc:MGI:109380]
ENSMUSG00000039236	336.173	0.88939	0.144674	6.14755	7.86874e-10	1.78391e-08	Isg20	interferon-stimulated protein [Source:MGI Symbol;Acc:MGI:1928895]
ENSMUSG00000066438	419.421	0.778263	0.126751	6.14011	8.24662e-10	1.86376e-08	Plekhd1	pleckstrin homology domain containing, family D (with coiled-coil domains) member 1 [Source:MGI Symbol;Acc:MGI:3036228]
ENSMUSG00000089774	959.083	0.594553	0.0968492	6.13895	8.30667e-10	1.87442e-08	Slc5a3	solute carrier family 5 (inositol transporters), member 3 [Source:MGI Symbol;Acc:MGI:1858226]
ENSMUSG00000024501	268.93	-0.939757	0.153243	-6.13248	8.65187e-10	1.94929e-08	Dpysl3	dihydropyrimidinase-like 3 [Source:MGI Symbol;Acc:MGI:1349762]
ENSMUSG00000025237	497.623	0.71726	0.117013	6.12973	8.80284e-10	1.98023e-08	Parp6	poly (ADP-ribose) polymerase family, member 6 [Source:MGI Symbol;Acc:MGI:1914537]
ENSMUSG00000036764	292.715	-0.895416	0.146246	-6.12266	9.20281e-10	2.06701e-08	Dnajc12	DnaJ heat shock protein family (Hsp40) member C12 [Source:MGI Symbol;Acc:MGI:1353428]
ENSMUSG00000030492	31.1025	-3.08048	0.503489	-6.11827	9.45956e-10	2.11794e-08	Slc7a9	solute carrier family 7 (cationic amino acid transporter, y+ system), member 9 [Source:MGI Symbol;Acc:MGI:1353656]
ENSMUSG00000031548	381.808	-0.825041	0.134854	-6.11804	9.47329e-10	2.11794e-08	Sfrp1	secreted frizzled-related protein 1 [Source:MGI Symbol;Acc:MGI:892014]
ENSMUSG00000022438	1708.09	0.608242	0.0995916	6.10736	1.01291e-09	2.25415e-08	Parvb	parvin, beta [Source:MGI Symbol;Acc:MGI:2153063]
ENSMUSG00000022325	300.079	-0.891322	0.146304	-6.09224	1.11344e-09	2.47408e-08	Pop1	processing of precursor 1, ribonuclease P/MRP family, (S. cerevisiae) [Source:MGI Symbol;Acc:MGI:1914974]
ENSMUSG00000022949	228.399	-1.02855	0.169039	-6.08467	1.16732e-09	2.58197e-08	Clic6	chloride intracellular channel 6 [Source:MGI Symbol;Acc:MGI:2146607]
ENSMUSG00000029765	201.933	-1.08131	0.177749	-6.08335	1.17695e-09	2.59931e-08	Plxna4	plexin A4 [Source:MGI Symbol;Acc:MGI:2179061]
ENSMUSG00000039886	830.503	-0.602538	0.0991097	-6.07951	1.20553e-09	2.65751e-08	Tmem120a	transmembrane protein 120A [Source:MGI Symbol;Acc:MGI:2686991]
ENSMUSG00000035875	1383.12	-0.591605	0.0973144	-6.07932	1.20696e-09	2.65751e-08	AI182371	expressed sequence AI182371 [Source:MGI Symbol;Acc:MGI:2138853]
ENSMUSG00000036896	220.343	-1.23875	0.203855	-6.07664	1.22726e-09	2.69812e-08	C1qc	complement component 1, q subcomponent, C chain [Source:MGI Symbol;Acc:MGI:88225]
ENSMUSG00000037306	490.928	-0.718308	0.118508	-6.06128	1.35039e-09	2.95541e-08	Man1c1	mannosidase, alpha, class 1C, member 1 [Source:MGI Symbol;Acc:MGI:2446214]
ENSMUSG00000011256	363.867	-0.850951	0.140639	-6.05059	1.44314e-09	3.15364e-08	Adam19	a disintegrin and metallopeptidase domain 19 (meltrin beta) [Source:MGI Symbol;Acc:MGI:105377]
ENSMUSG00000025473	359.975	-0.873515	0.145107	-6.01982	1.74616e-09	3.78735e-08	Adam8	a disintegrin and metallopeptidase domain 8 [Source:MGI Symbol;Acc:MGI:107825]
ENSMUSG00000004317	780.253	-0.63337	0.105248	-6.0179	1.76693e-09	3.82668e-08	Clcn5	chloride channel, voltage-sensitive 5 [Source:MGI Symbol;Acc:MGI:99486]
ENSMUSG00000001131	157.898	-1.19297	0.198383	-6.01347	1.8159e-09	3.92106e-08	Timp1	tissue inhibitor of metalloproteinase 1 [Source:MGI Symbol;Acc:MGI:98752]
ENSMUSG00000063146	214.848	-1.01434	0.168958	-6.00348	1.93135e-09	4.16415e-08	Clip2	CAP-GLY domain containing linker protein 2 [Source:MGI Symbol;Acc:MGI:1313136]
ENSMUSG00000034765	308.04	-0.903938	0.150648	-6.00033	1.96917e-09	4.23941e-08	Dusp5	dual specificity phosphatase 5 [Source:MGI Symbol;Acc:MGI:2685183]
ENSMUSG00000024053	261.048	-1.03446	0.172483	-5.99749	2.00397e-09	4.30157e-08	Emilin2	elastin microfibril interfacer 2 [Source:MGI Symbol;Acc:MGI:2389136]
ENSMUSG00000040350	375.52	0.815455	0.13606	5.99335	2.05567e-09	4.40604e-08	Trim7	tripartite motif-containing 7 [Source:MGI Symbol;Acc:MGI:2137353]
ENSMUSG00000027327	484.865	0.733503	0.122431	5.99117	2.08343e-09	4.4524e-08	1700037H04Rik	RIKEN cDNA 1700037H04 gene [Source:MGI Symbol;Acc:MGI:1914576]
ENSMUSG00000059434	130.016	-1.55824	0.260309	-5.98612	2.14901e-09	4.57909e-08	Gckr	glucokinase regulatory protein [Source:MGI Symbol;Acc:MGI:1096345]
ENSMUSG00000082361	247.495	-0.949214	0.15869	-5.98158	2.20984e-09	4.68809e-08	Btc	betacellulin, epidermal growth factor family member [Source:MGI Symbol;Acc:MGI:99439]
ENSMUSG00000044628	73.8564	1.84103	0.307843	5.98044	2.22538e-09	4.71418e-08	Rnf208	ring finger protein 208 [Source:MGI Symbol;Acc:MGI:1916096]
ENSMUSG00000046056	185.044	1.09138	0.182977	5.96455	2.4531e-09	5.17394e-08	Sbsn	suprabasin [Source:MGI Symbol;Acc:MGI:2446326]
ENSMUSG00000029516	232.09	-0.975858	0.163632	-5.96374	2.46529e-09	5.19212e-08	Cit	citron [Source:MGI Symbol;Acc:MGI:105313]
ENSMUSG00000010601	857.743	1.47178	0.24692	5.96057	2.51352e-09	5.28604e-08	Apol7a	apolipoprotein L 7a [Source:MGI Symbol;Acc:MGI:1923011]
ENSMUSG00000036862	653.533	0.729	0.122345	5.95857	2.54458e-09	5.34362e-08	Dchs1	dachsous 1 (Drosophila) [Source:MGI Symbol;Acc:MGI:2685011]
ENSMUSG00000028841	273.465	0.907769	0.152385	5.95709	2.56773e-09	5.38444e-08	Cnksr1	connector enhancer of kinase suppressor of Ras 1 [Source:MGI Symbol;Acc:MGI:2670958]
ENSMUSG00000029838	501.3	-0.736267	0.124011	-5.9371	2.90116e-09	6.06614e-08	Ptn	pleiotrophin [Source:MGI Symbol;Acc:MGI:97804]
ENSMUSG00000024922	104.167	1.42806	0.240638	5.93449	2.94753e-09	6.1454e-08	Ovol1	ovo like zinc finger 1 [Source:MGI Symbol;Acc:MGI:1330290]
ENSMUSG00000020635	206.408	1.01441	0.171033	5.93106	3.00981e-09	6.26628e-08	Fkbp1b	FK506 binding protein 1b [Source:MGI Symbol;Acc:MGI:1336205]
ENSMUSG00000021222	497.606	0.711172	0.11995	5.92891	3.04951e-09	6.33984e-08	Dcaf4	DDB1 and CUL4 associated factor 4 [Source:MGI Symbol;Acc:MGI:1921078]
ENSMUSG00000028989	82.8853	-1.87504	0.316467	-5.92491	3.12462e-09	6.47746e-08	Angptl7	angiopoietin-like 7 [Source:MGI Symbol;Acc:MGI:3605801]
ENSMUSG00000042647	250.235	0.938633	0.159182	5.89661	3.7104e-09	7.63733e-08	Acad12	acyl-Coenzyme A dehydrogenase family, member 12 [Source:MGI Symbol;Acc:MGI:2443320]
ENSMUSG00000074768	68.8797	-1.77556	0.301933	-5.88064	4.0868e-09	8.3765e-08	Bhmt	betaine-homocysteine methyltransferase [Source:MGI Symbol;Acc:MGI:1339972]
ENSMUSG00000024992	174.315	-1.11637	0.189951	-5.87715	4.17381e-09	8.53077e-08	Pde6c	phosphodiesterase 6C, cGMP specific, cone, alpha prime [Source:MGI Symbol;Acc:MGI:105956]
ENSMUSG00000008136	392.78	-0.794972	0.135589	-5.86311	4.54275e-09	9.27179e-08	Fhl2	four and a half LIM domains 2 [Source:MGI Symbol;Acc:MGI:1338762]
ENSMUSG00000023886	351.789	-1.98749	0.339113	-5.86084	4.60533e-09	9.38635e-08	Smoc2	SPARC related modular calcium binding 2 [Source:MGI Symbol;Acc:MGI:1929881]
ENSMUSG00000024538	792.047	-0.622022	0.106172	-5.85865	4.66645e-09	9.48888e-08	Ppic	peptidylprolyl isomerase C [Source:MGI Symbol;Acc:MGI:97751]
ENSMUSG00000015971	805.279	0.584753	0.0998115	5.85857	4.6687e-09	9.48888e-08	Actr8	ARP8 actin-related protein 8 [Source:MGI Symbol;Acc:MGI:1860775]
ENSMUSG00000026272	184.904	-1.17876	0.201701	-5.8441	5.09313e-09	1.03079e-07	Agxt	alanine-glyoxylate aminotransferase [Source:MGI Symbol;Acc:MGI:1329033]
ENSMUSG00000071073	132.4	1.41131	0.241503	5.84387	5.10004e-09	1.03079e-07	Lrrc73	leucine rich repeat containing 73 [Source:MGI Symbol;Acc:MGI:2684934]
ENSMUSG00000017868	163.951	-1.13802	0.194908	-5.83875	5.2595e-09	1.06154e-07	Sgk2	serum/glucocorticoid regulated kinase 2 [Source:MGI Symbol;Acc:MGI:1351318]
ENSMUSG00000005410	290.321	-0.856349	0.147076	-5.8225	5.79727e-09	1.16846e-07	Mcm5	minichromosome maintenance complex component 5 [Source:MGI Symbol;Acc:MGI:103197]
ENSMUSG00000018909	825.08	0.584949	0.100469	5.82221	5.80732e-09	1.16886e-07	Arrb1	arrestin, beta 1 [Source:MGI Symbol;Acc:MGI:99473]
ENSMUSG00000026764	141.683	-1.21136	0.208234	-5.81727	5.98157e-09	1.20227e-07	Kif5c	kinesin family member 5C [Source:MGI Symbol;Acc:MGI:1098269]
ENSMUSG00000044350	193.644	-1.0474	0.180552	-5.80111	6.58783e-09	1.31684e-07	Lacc1	laccase (multicopper oxidoreductase) domain containing 1 [Source:MGI Symbol;Acc:MGI:2445077]
ENSMUSG00000040254	151.031	-1.19317	0.205699	-5.80055	6.60981e-09	1.31942e-07	Sema3d	sema domain, immunoglobulin domain (Ig), short basic domain, secreted, (semaphorin) 3D [Source:MGI Symbol;Acc:MGI:1860118]
ENSMUSG00000005320	108.18	-1.3627	0.23496	-5.79972	6.64241e-09	1.32411e-07	Fgfr4	fibroblast growth factor receptor 4 [Source:MGI Symbol;Acc:MGI:95525]
ENSMUSG00000038732	545.397	0.655618	0.113113	5.79616	6.78502e-09	1.35068e-07	Mboat1	membrane bound O-acyltransferase domain containing 1 [Source:MGI Symbol;Acc:MGI:2387184]
ENSMUSG00000056973	235.764	-0.957798	0.165254	-5.79591	6.79533e-09	1.35089e-07	Ces1d	carboxylesterase 1D [Source:MGI Symbol;Acc:MGI:2148202]
ENSMUSG00000051748	76.3964	-1.62383	0.280232	-5.79459	6.84874e-09	1.35964e-07	Wfdc21	WAP four-disulfide core domain 21 [Source:MGI Symbol;Acc:MGI:1913357]
ENSMUSG00000054708	429.915	0.740604	0.127912	5.78993	7.04143e-09	1.39599e-07	Ankrd24	ankyrin repeat domain 24 [Source:MGI Symbol;Acc:MGI:1890394]
ENSMUSG00000056481	577.134	-0.670184	0.115898	-5.78253	7.35835e-09	1.45683e-07	Cd248	CD248 antigen, endosialin [Source:MGI Symbol;Acc:MGI:1917695]
ENSMUSG00000065952	49.0696	2.08186	0.360591	5.77346	7.76617e-09	1.5334e-07	C330021F23Rik	RIKEN cDNA C330021F23 gene [Source:MGI Symbol;Acc:MGI:3612471]
ENSMUSG00000026958	645.323	-0.632943	0.109664	-5.77164	7.85024e-09	1.54789e-07	Dpp7	dipeptidylpeptidase 7 [Source:MGI Symbol;Acc:MGI:1933213]
ENSMUSG00000020032	306.687	-0.899434	0.156312	-5.75409	8.71086e-09	1.70372e-07	Nuak1	NUAK family, SNF1-like kinase, 1 [Source:MGI Symbol;Acc:MGI:1925226]
ENSMUSG00000020914	944.241	-0.585018	0.101916	-5.74018	9.45762e-09	1.84481e-07	Top2a	topoisomerase (DNA) II alpha [Source:MGI Symbol;Acc:MGI:98790]
ENSMUSG00000009646	562.674	-0.740132	0.129216	-5.72786	1.01703e-08	1.97586e-07	Pla2g12b	phospholipase A2, group XIIB [Source:MGI Symbol;Acc:MGI:1917086]
ENSMUSG00000075284	791.935	0.583635	0.102033	5.72007	1.06479e-08	2.05765e-07	Wipf1	WAS/WASL interacting protein family, member 1 [Source:MGI Symbol;Acc:MGI:2178801]
ENSMUSG00000032353	451.959	-0.724741	0.126852	-5.71328	1.10818e-08	2.13865e-07	Tmed3	transmembrane p24 trafficking protein 3 [Source:MGI Symbol;Acc:MGI:1913361]
ENSMUSG00000024998	240.4	-0.92904	0.16264	-5.71224	1.11499e-08	2.14894e-07	Plce1	phospholipase C, epsilon 1 [Source:MGI Symbol;Acc:MGI:1921305]
ENSMUSG00000058152	136.567	-1.18543	0.207921	-5.70136	1.18858e-08	2.28774e-07	Chsy3	chondroitin sulfate synthase 3 [Source:MGI Symbol;Acc:MGI:1926173]
ENSMUSG00000050530	187.03	-1.05982	0.185957	-5.69924	1.20346e-08	2.30722e-07	Fam171a1	family with sequence similarity 171, member A1 [Source:MGI Symbol;Acc:MGI:2442917]
ENSMUSG00000028957	443.402	0.824022	0.144876	5.68776	1.28719e-08	2.45801e-07	Per3	period circadian clock 3 [Source:MGI Symbol;Acc:MGI:1277134]
ENSMUSG00000054417	185.397	-2.33007	0.409858	-5.68507	1.30755e-08	2.49362e-07	Cyp3a44	cytochrome P450, family 3, subfamily a, polypeptide 44 [Source:MGI Symbol;Acc:MGI:2449818]
ENSMUSG00000002983	173.247	-1.0775	0.189558	-5.68425	1.31389e-08	2.50242e-07	Relb	avian reticuloendotheliosis viral (v-rel) oncogene related B [Source:MGI Symbol;Acc:MGI:103289]
ENSMUSG00000032271	91.062	-1.49572	0.263531	-5.67567	1.38149e-08	2.62087e-07	Nnmt	nicotinamide N-methyltransferase [Source:MGI Symbol;Acc:MGI:1099443]
ENSMUSG00000086290	1012.63	0.631723	0.111403	5.67061	1.42291e-08	2.69592e-07	Snhg12	small nucleolar RNA host gene 12 [Source:MGI Symbol;Acc:MGI:1916721]
ENSMUSG00000023904	501.232	0.670065	0.11821	5.66841	1.44125e-08	2.72711e-07	Hcfc1r1	host cell factor C1 regulator 1 (XPO1-dependent) [Source:MGI Symbol;Acc:MGI:2663619]
ENSMUSG00000110125	85.6632	1.61935	0.285803	5.66596	1.46202e-08	2.75923e-07	Gm33148	predicted gene, 33148 [Source:MGI Symbol;Acc:MGI:5592307]
ENSMUSG00000028369	237.515	-0.929777	0.164431	-5.65452	1.56278e-08	2.94175e-07	Svep1	sushi, von Willebrand factor type A, EGF and pentraxin domain containing 1 [Source:MGI Symbol;Acc:MGI:1928849]
ENSMUSG00000032289	212.198	-1.07572	0.190405	-5.64965	1.60772e-08	3.01853e-07	Thsd4	thrombospondin, type I, domain containing 4 [Source:MGI Symbol;Acc:MGI:2672033]
ENSMUSG00000030337	367.109	0.751172	0.132956	5.64979	1.60641e-08	3.01853e-07	Vamp1	vesicle-associated membrane protein 1 [Source:MGI Symbol;Acc:MGI:1313276]
ENSMUSG00000020884	585.047	-0.655996	0.116215	-5.64466	1.65506e-08	3.0954e-07	Asgr1	asialoglycoprotein receptor 1 [Source:MGI Symbol;Acc:MGI:88081]
ENSMUSG00000062995	220.418	-0.967142	0.171715	-5.63225	1.77876e-08	3.31396e-07	Ica1	islet cell autoantigen 1 [Source:MGI Symbol;Acc:MGI:96391]
ENSMUSG00000048572	48.4954	-2.08149	0.370736	-5.61447	1.97165e-08	3.65926e-07	Tmem252	transmembrane protein 252 [Source:MGI Symbol;Acc:MGI:3583948]
ENSMUSG00000021095	21.5141	3.74875	0.667992	5.61197	2.00038e-08	3.70784e-07	Gsc	goosecoid homeobox [Source:MGI Symbol;Acc:MGI:95841]
ENSMUSG00000060227	726.099	-0.591862	0.105615	-5.60397	2.09492e-08	3.85848e-07	Casc4	cancer susceptibility candidate 4 [Source:MGI Symbol;Acc:MGI:2443129]
ENSMUSG00000057228	102.957	-1.34197	0.239559	-5.60184	2.12088e-08	3.89641e-07	Aadat	aminoadipate aminotransferase [Source:MGI Symbol;Acc:MGI:1345167]
ENSMUSG00000050721	242.123	-0.918852	0.164361	-5.59045	2.26484e-08	4.1504e-07	Plekho2	pleckstrin homology domain containing, family O member 2 [Source:MGI Symbol;Acc:MGI:2143132]
ENSMUSG00000043336	353.239	-0.751338	0.134493	-5.58643	2.31779e-08	4.24209e-07	Filip1l	filamin A interacting protein 1-like [Source:MGI Symbol;Acc:MGI:1925999]
ENSMUSG00000049858	540.203	0.659008	0.118135	5.57842	2.4271e-08	4.43099e-07	Suox	sulfite oxidase [Source:MGI Symbol;Acc:MGI:2446117]
ENSMUSG00000002111	87.5527	-1.5075	0.270293	-5.57727	2.44317e-08	4.45472e-07	Spi1	spleen focus forming virus (SFFV) proviral integration oncogene [Source:MGI Symbol;Acc:MGI:98282]
ENSMUSG00000030409	518.723	-0.641689	0.115158	-5.57223	2.51503e-08	4.58e-07	Dmpk	dystrophia myotonica-protein kinase [Source:MGI Symbol;Acc:MGI:94906]
ENSMUSG00000025105	99.0537	-1.46671	0.263337	-5.56973	2.55138e-08	4.64039e-07	Bnc1	basonuclin 1 [Source:MGI Symbol;Acc:MGI:1097164]
ENSMUSG00000057037	270.136	-0.876011	0.157563	-5.55974	2.70181e-08	4.89561e-07	Cfhr1	complement factor H-related 1 [Source:MGI Symbol;Acc:MGI:2138169]
ENSMUSG00000029108	281.992	-0.825341	0.148997	-5.53931	3.03662e-08	5.47496e-07	Pcdh7	protocadherin 7 [Source:MGI Symbol;Acc:MGI:1860487]
ENSMUSG00000061048	445.646	-0.704585	0.127209	-5.53879	3.0457e-08	5.48453e-07	Cdh3	cadherin 3 [Source:MGI Symbol;Acc:MGI:88356]
ENSMUSG00000061751	520.291	-0.669277	0.120917	-5.53503	3.11173e-08	5.58957e-07	Kalrn	kalirin, RhoGEF kinase [Source:MGI Symbol;Acc:MGI:2685385]
ENSMUSG00000019539	468.428	-0.677533	0.12284	-5.51559	3.47617e-08	6.19824e-07	Rcn3	reticulocalbin 3, EF-hand calcium binding domain [Source:MGI Symbol;Acc:MGI:1277122]
ENSMUSG00000039438	394	-0.717767	0.130146	-5.5151	3.48572e-08	6.20765e-07	Ttc36	tetratricopeptide repeat domain 36 [Source:MGI Symbol;Acc:MGI:2384760]
ENSMUSG00000001642	198.053	-0.976155	0.177376	-5.50331	3.72718e-08	6.62143e-07	Akr1b3	aldo-keto reductase family 1, member B3 (aldose reductase) [Source:MGI Symbol;Acc:MGI:1353494]
ENSMUSG00000032968	154.711	1.14795	0.209271	5.48547	4.12366e-08	7.27245e-07	Inha	inhibin alpha [Source:MGI Symbol;Acc:MGI:96569]
ENSMUSG00000053411	647.472	0.594303	0.108662	5.46927	4.51902e-08	7.94079e-07	Cbx7	chromobox 7 [Source:MGI Symbol;Acc:MGI:1196439]
ENSMUSG00000029314	399.609	-0.69648	0.127699	-5.45408	4.9226e-08	8.62911e-07	Gpat3	glycerol-3-phosphate acyltransferase 3 [Source:MGI Symbol;Acc:MGI:3603816]
ENSMUSG00000064372	189.284	1.01392	0.186265	5.44344	5.22611e-08	9.1201e-07	mt-Tp	mitochondrially encoded tRNA proline [Source:MGI Symbol;Acc:MGI:102478]
ENSMUSG00000028864	200.711	-0.951618	0.174929	-5.44002	5.32745e-08	9.27167e-07	Hgf	hepatocyte growth factor [Source:MGI Symbol;Acc:MGI:96079]
ENSMUSG00000104348	156.327	1.06954	0.196795	5.43476	5.48691e-08	9.52637e-07	Gm37691	predicted gene, 37691 [Source:MGI Symbol;Acc:MGI:5610919]
ENSMUSG00000032038	194.626	-0.976964	0.17977	-5.43451	5.49472e-08	9.52855e-07	St3gal4	ST3 beta-galactoside alpha-2,3-sialyltransferase 4 [Source:MGI Symbol;Acc:MGI:1316743]
ENSMUSG00000027452	428.088	-0.679956	0.125134	-5.43382	5.51606e-08	9.55415e-07	Acss1	acyl-CoA synthetase short-chain family member 1 [Source:MGI Symbol;Acc:MGI:1915988]
ENSMUSG00000059498	181.504	-1.1305	0.208285	-5.42764	5.71025e-08	9.87183e-07	Fcgr3	Fc receptor, IgG, low affinity III [Source:MGI Symbol;Acc:MGI:95500]
ENSMUSG00000034917	184.36	1.01852	0.187657	5.42756	5.71306e-08	9.87183e-07	Tjp3	tight junction protein 3 [Source:MGI Symbol;Acc:MGI:1351650]
ENSMUSG00000041229	679.357	0.594774	0.109775	5.4181	6.02363e-08	1.03592e-06	Phf8	PHD finger protein 8 [Source:MGI Symbol;Acc:MGI:2444341]
ENSMUSG00000010044	160.715	1.07387	0.198235	5.41713	6.05633e-08	1.04031e-06	Zmynd10	zinc finger, MYND domain containing 10 [Source:MGI Symbol;Acc:MGI:2387863]
ENSMUSG00000024544	67.6325	-1.60726	0.297204	-5.40794	6.37542e-08	1.09126e-06	Ldlrad4	low density lipoprotein receptor class A domain containing 4 [Source:MGI Symbol;Acc:MGI:1277150]
ENSMUSG00000091243	408.287	-0.697325	0.129295	-5.3933	6.91766e-08	1.17576e-06	Vgll3	vestigial like family member 3 [Source:MGI Symbol;Acc:MGI:1920819]
ENSMUSG00000029671	82.2554	-1.46268	0.27172	-5.38305	7.32359e-08	1.24185e-06	Wnt16	wingless-type MMTV integration site family, member 16 [Source:MGI Symbol;Acc:MGI:2136018]
ENSMUSG00000107768	71.5683	1.55067	0.288245	5.37969	7.46152e-08	1.26229e-06	Gm44275	predicted gene, 44275 [Source:MGI Symbol;Acc:MGI:5690667]
ENSMUSG00000078350	913.125	0.599167	0.111558	5.3709	7.83442e-08	1.32076e-06	Smim1	small integral membrane protein 1 [Source:MGI Symbol;Acc:MGI:1916109]
ENSMUSG00000042659	431.798	-0.677585	0.126454	-5.35836	8.39794e-08	1.40922e-06	Arrdc4	arrestin domain containing 4 [Source:MGI Symbol;Acc:MGI:1913662]
ENSMUSG00000086389	201.689	0.990567	0.184894	5.35749	8.4385e-08	1.4144e-06	Gm15998	predicted gene 15998 [Source:MGI Symbol;Acc:MGI:3802094]
ENSMUSG00000049404	184.519	-1.03537	0.193501	-5.35074	8.7595e-08	1.46342e-06	Rarres1	retinoic acid receptor responder (tazarotene induced) 1 [Source:MGI Symbol;Acc:MGI:1924461]
ENSMUSG00000029456	432.683	0.663409	0.123998	5.35015	8.78815e-08	1.46624e-06	Acad10	acyl-Coenzyme A dehydrogenase family, member 10 [Source:MGI Symbol;Acc:MGI:1919235]
ENSMUSG00000032643	326.109	-0.747441	0.139837	-5.34508	9.03762e-08	1.50441e-06	Fhl3	four and a half LIM domains 3 [Source:MGI Symbol;Acc:MGI:1341092]
ENSMUSG00000028399	148.554	-1.07145	0.200617	-5.34076	9.25591e-08	1.53741e-06	Ptprd	protein tyrosine phosphatase, receptor type, D [Source:MGI Symbol;Acc:MGI:97812]
ENSMUSG00000001802	198.46	-0.926789	0.173704	-5.33545	9.53073e-08	1.57925e-06	Lrp3	low density lipoprotein receptor-related protein 3 [Source:MGI Symbol;Acc:MGI:3584516]
ENSMUSG00000025044	176.261	-1.05387	0.197547	-5.33477	9.56638e-08	1.58336e-06	Msr1	macrophage scavenger receptor 1 [Source:MGI Symbol;Acc:MGI:98257]
ENSMUSG00000040026	11398.8	-1.57231	0.294965	-5.3305	9.79417e-08	1.61737e-06	Saa3	serum amyloid A 3 [Source:MGI Symbol;Acc:MGI:98223]
ENSMUSG00000022122	265.064	-0.866965	0.162888	-5.32247	1.02369e-07	1.68665e-06	Ednrb	endothelin receptor type B [Source:MGI Symbol;Acc:MGI:102720]
ENSMUSG00000015950	177.262	-1.05066	0.197763	-5.31271	1.08008e-07	1.77153e-06	Ncf1	neutrophil cytosolic factor 1 [Source:MGI Symbol;Acc:MGI:97283]
ENSMUSG00000028402	335.248	-0.759901	0.143294	-5.30309	1.13859e-07	1.86329e-06	Mpdz	multiple PDZ domain protein [Source:MGI Symbol;Acc:MGI:1343489]
ENSMUSG00000090622	98.0109	1.32617	0.250272	5.29893	1.16482e-07	1.90407e-06	A930033H14Rik	RIKEN cDNA A930033H14 gene [Source:MGI Symbol;Acc:MGI:2444562]
ENSMUSG00000020577	151.79	-1.05765	0.199775	-5.2942	1.19536e-07	1.94742e-06	Tspan13	tetraspanin 13 [Source:MGI Symbol;Acc:MGI:1913359]
ENSMUSG00000035385	104.004	-1.31902	0.249426	-5.28823	1.23503e-07	2.00754e-06	Ccl2	chemokine (C-C motif) ligand 2 [Source:MGI Symbol;Acc:MGI:98259]
ENSMUSG00000036887	152.828	-1.14344	0.216373	-5.2846	1.25977e-07	2.04547e-06	C1qa	complement component 1, q subcomponent, alpha polypeptide [Source:MGI Symbol;Acc:MGI:88223]
ENSMUSG00000039323	2140.11	-1.79239	0.340084	-5.27044	1.36099e-07	2.20471e-06	Igfbp2	insulin-like growth factor binding protein 2 [Source:MGI Symbol;Acc:MGI:96437]
ENSMUSG00000034825	114.311	1.28152	0.243162	5.27025	1.36239e-07	2.20471e-06	Nrip3	nuclear receptor interacting protein 3 [Source:MGI Symbol;Acc:MGI:1925843]
ENSMUSG00000031342	214.639	0.886848	0.168497	5.26327	1.41512e-07	2.28495e-06	Gpm6b	glycoprotein m6b [Source:MGI Symbol;Acc:MGI:107672]
ENSMUSG00000015966	184.775	0.960627	0.182543	5.26247	1.42135e-07	2.29246e-06	Il17rb	interleukin 17 receptor B [Source:MGI Symbol;Acc:MGI:1355292]
ENSMUSG00000035954	413.984	-0.698831	0.132856	-5.26007	1.43998e-07	2.31736e-06	Dock4	dedicator of cytokinesis 4 [Source:MGI Symbol;Acc:MGI:1918006]
ENSMUSG00000035686	1479.43	1.58809	0.301967	5.25917	1.44709e-07	2.32623e-06	Thrsp	thyroid hormone responsive [Source:MGI Symbol;Acc:MGI:109126]
ENSMUSG00000037157	347.616	-0.741547	0.141143	-5.25388	1.48926e-07	2.3861e-06	Il22ra1	interleukin 22 receptor, alpha 1 [Source:MGI Symbol;Acc:MGI:2663588]
ENSMUSG00000010651	349.338	-0.83332	0.158628	-5.2533	1.49399e-07	2.39104e-06	Acaa1b	acetyl-Coenzyme A acyltransferase 1B [Source:MGI Symbol;Acc:MGI:3605455]
ENSMUSG00000042638	49.8558	-1.84987	0.352341	-5.25023	1.5191e-07	2.42389e-06	Gucy2c	guanylate cyclase 2c [Source:MGI Symbol;Acc:MGI:106903]
ENSMUSG00000033107	800.789	-0.607147	0.115643	-5.25018	1.51952e-07	2.42389e-06	Rnf125	ring finger protein 125 [Source:MGI Symbol;Acc:MGI:1914914]
ENSMUSG00000001604	308.476	-0.752775	0.143631	-5.24103	1.59685e-07	2.54166e-06	Tcea3	transcription elongation factor A (SII), 3 [Source:MGI Symbol;Acc:MGI:1196908]
ENSMUSG00000048537	465.9	-0.643146	0.122855	-5.23498	1.65002e-07	2.62056e-06	Phldb1	pleckstrin homology like domain, family B, member 1 [Source:MGI Symbol;Acc:MGI:2143230]
ENSMUSG00000025500	219.441	0.915685	0.174949	5.234	1.65881e-07	2.63164e-06	Lmntd2	lamin tail domain containing 2 [Source:MGI Symbol;Acc:MGI:1919250]
ENSMUSG00000067158	325.282	-0.734359	0.14048	-5.22749	1.71827e-07	2.723e-06	Col4a4	collagen, type IV, alpha 4 [Source:MGI Symbol;Acc:MGI:104687]
ENSMUSG00000039131	590.644	0.598617	0.114704	5.21879	1.80094e-07	2.8478e-06	Gipc2	GIPC PDZ domain containing family, member 2 [Source:MGI Symbol;Acc:MGI:1889209]
ENSMUSG00000072620	103.333	-1.31378	0.2518	-5.21757	1.81285e-07	2.86351e-06	Slfn2	schlafen 2 [Source:MGI Symbol;Acc:MGI:1313258]
ENSMUSG00000036278	225.475	0.898216	0.172242	5.21486	1.83958e-07	2.89944e-06	Macrod1	MACRO domain containing 1 [Source:MGI Symbol;Acc:MGI:2147583]
ENSMUSG00000023473	139.425	1.09744	0.210497	5.21356	1.85255e-07	2.91413e-06	Celsr3	cadherin, EGF LAG seven-pass G-type receptor 3 [Source:MGI Symbol;Acc:MGI:1858236]
ENSMUSG00000045103	223.691	-0.87333	0.167559	-5.21208	1.86739e-07	2.93371e-06	Dmd	dystrophin, muscular dystrophy [Source:MGI Symbol;Acc:MGI:94909]
ENSMUSG00000060181	477.037	-0.636947	0.122258	-5.20984	1.89002e-07	2.95648e-06	Slc35e3	solute carrier family 35, member E3 [Source:MGI Symbol;Acc:MGI:2448489]
ENSMUSG00000036813	214.176	-0.894452	0.171841	-5.20511	1.93881e-07	3.02629e-06	Entpd8	ectonucleoside triphosphate diphosphohydrolase 8 [Source:MGI Symbol;Acc:MGI:1919340]
ENSMUSG00000071369	359.24	-0.697297	0.13399	-5.20411	1.94927e-07	3.03935e-06	Map3k5	mitogen-activated protein kinase kinase kinase 5 [Source:MGI Symbol;Acc:MGI:1346876]
ENSMUSG00000023153	50.4955	1.86289	0.358145	5.2015	1.97686e-07	3.07578e-06	Tmem52	transmembrane protein 52 [Source:MGI Symbol;Acc:MGI:1916921]
ENSMUSG00000097673	64.3385	1.57692	0.303218	5.20061	1.98635e-07	3.08723e-06	Gm26608	predicted gene, 26608 [Source:MGI Symbol;Acc:MGI:5477102]
ENSMUSG00000020331	217.127	0.887412	0.171063	5.18763	2.12989e-07	3.28225e-06	Hcn2	hyperpolarization-activated, cyclic nucleotide-gated K+ 2 [Source:MGI Symbol;Acc:MGI:1298210]
ENSMUSG00000022679	359.365	0.713821	0.138282	5.16208	2.44224e-07	3.74374e-06	Mpv17l	Mpv17 transgene, kidney disease mutant-like [Source:MGI Symbol;Acc:MGI:2135951]
ENSMUSG00000038668	359.739	-0.689716	0.133906	-5.15075	2.59446e-07	3.95621e-06	Lpar1	lysophosphatidic acid receptor 1 [Source:MGI Symbol;Acc:MGI:108429]
ENSMUSG00000032318	36.6548	2.15169	0.417983	5.14779	2.63566e-07	4.01062e-06	Isl2	insulin related protein 2 (islet 2) [Source:MGI Symbol;Acc:MGI:109156]
ENSMUSG00000052516	271.271	-0.780464	0.151648	-5.14655	2.65325e-07	4.03317e-06	Robo2	roundabout guidance receptor 2 [Source:MGI Symbol;Acc:MGI:1890110]
ENSMUSG00000019917	294.482	-0.764446	0.148552	-5.146	2.66104e-07	4.03656e-06	2022-09-10	septin 10 [Source:MGI Symbol;Acc:MGI:1918110]
ENSMUSG00000030782	382.282	-0.679733	0.132466	-5.13138	2.87625e-07	4.34488e-06	Tgfb1i1	transforming growth factor beta 1 induced transcript 1 [Source:MGI Symbol;Acc:MGI:102784]
ENSMUSG00000056427	413.253	-0.668126	0.130215	-5.13095	2.88286e-07	4.35034e-06	Slit3	slit homolog 3 (Drosophila) [Source:MGI Symbol;Acc:MGI:1315202]
ENSMUSG00000027639	373.935	-0.721376	0.140724	-5.12619	2.95659e-07	4.45235e-06	Samhd1	SAM domain and HD domain, 1 [Source:MGI Symbol;Acc:MGI:1927468]
ENSMUSG00000042035	238.354	0.857292	0.167404	5.12111	3.03745e-07	4.55995e-06	Igsf3	immunoglobulin superfamily, member 3 [Source:MGI Symbol;Acc:MGI:1926158]
ENSMUSG00000020092	351.366	-0.72245	0.141114	-5.11961	3.06161e-07	4.58673e-06	Pald1	phosphatase domain containing, paladin 1 [Source:MGI Symbol;Acc:MGI:1351623]
ENSMUSG00000039481	103.975	1.39178	0.271905	5.11864	3.0775e-07	4.60579e-06	Nrtn	neurturin [Source:MGI Symbol;Acc:MGI:108417]
ENSMUSG00000032666	499.14	0.641854	0.125544	5.11258	3.17786e-07	4.73647e-06	1700025G04Rik	RIKEN cDNA 1700025G04 gene [Source:MGI Symbol;Acc:MGI:1916649]
ENSMUSG00000041920	262.66	-0.787699	0.154175	-5.10912	3.23668e-07	4.81921e-06	Slc16a6	solute carrier family 16 (monocarboxylic acid transporters), member 6 [Source:MGI Symbol;Acc:MGI:2144585]
ENSMUSG00000001228	239.338	-0.832951	0.16319	-5.10418	3.32226e-07	4.93652e-06	Uhrf1	ubiquitin-like, containing PHD and RING finger domains, 1 [Source:MGI Symbol;Acc:MGI:1338889]
ENSMUSG00000015452	122.462	1.1357	0.222572	5.10263	3.34962e-07	4.97208e-06	Ager	advanced glycosylation end product-specific receptor [Source:MGI Symbol;Acc:MGI:893592]
ENSMUSG00000035226	100.472	-1.22702	0.240858	-5.09436	3.49924e-07	5.17786e-06	Rims4	regulating synaptic membrane exocytosis 4 [Source:MGI Symbol;Acc:MGI:2674366]
ENSMUSG00000089876	240.846	0.812254	0.159447	5.09418	3.5025e-07	5.17786e-06	Tmem102	transmembrane protein 102 [Source:MGI Symbol;Acc:MGI:1921591]
ENSMUSG00000070704	151.985	-1.07496	0.211026	-5.09395	3.50681e-07	5.17896e-06	Ugt2b36	UDP glucuronosyltransferase 2 family, polypeptide B36 [Source:MGI Symbol;Acc:MGI:3576103]
ENSMUSG00000006395	426.099	0.637171	0.125165	5.09066	3.56817e-07	5.25889e-06	Hyi	hydroxypyruvate isomerase (putative) [Source:MGI Symbol;Acc:MGI:1915430]
ENSMUSG00000042102	331.294	-0.712019	0.139884	-5.09006	3.57953e-07	5.27028e-06	Dmgdh	dimethylglycine dehydrogenase precursor [Source:MGI Symbol;Acc:MGI:1921379]
ENSMUSG00000040258	66.3123	1.53578	0.30214	5.08301	3.71493e-07	5.45858e-06	Nxph4	neurexophilin 4 [Source:MGI Symbol;Acc:MGI:1336197]
ENSMUSG00000015647	8080.43	0.839125	0.165107	5.0823	3.72891e-07	5.47359e-06	Lama5	laminin, alpha 5 [Source:MGI Symbol;Acc:MGI:105382]
ENSMUSG00000038550	296.134	0.74256	0.146136	5.08128	3.74899e-07	5.49751e-06	Ciart	circadian associated repressor of transcription [Source:MGI Symbol;Acc:MGI:2684975]
ENSMUSG00000110341	68.9252	1.48764	0.292883	5.0793	3.78822e-07	5.54944e-06	Gm45424	predicted gene 45424 [Source:MGI Symbol;Acc:MGI:5791260]
ENSMUSG00000054555	295.435	-0.737768	0.145299	-5.07757	3.82286e-07	5.59455e-06	Adam12	a disintegrin and metallopeptidase domain 12 (meltrin alpha) [Source:MGI Symbol;Acc:MGI:105378]
ENSMUSG00000024679	78.706	-1.55016	0.305584	-5.07279	3.92034e-07	5.72567e-06	Ms4a6d	membrane-spanning 4-domains, subfamily A, member 6D [Source:MGI Symbol;Acc:MGI:1916024]
ENSMUSG00000050854	490.663	0.598508	0.118215	5.06289	4.12948e-07	5.99496e-06	Tmem125	transmembrane protein 125 [Source:MGI Symbol;Acc:MGI:1923409]
ENSMUSG00000051435	278.782	0.756357	0.149485	5.05977	4.19762e-07	6.08173e-06	Fhad1	forkhead-associated (FHA) phosphopeptide binding domain 1 [Source:MGI Symbol;Acc:MGI:1920323]
ENSMUSG00000045328	233.907	-0.811273	0.160522	-5.05398	4.32702e-07	6.26297e-06	Cenpe	centromere protein E [Source:MGI Symbol;Acc:MGI:1098230]
ENSMUSG00000028712	1290.49	-1.19941	0.237428	-5.05167	4.37953e-07	6.33267e-06	Cyp4a31	cytochrome P450, family 4, subfamily a, polypeptide 31 [Source:MGI Symbol;Acc:MGI:3028580]
ENSMUSG00000015340	187.097	-1.0227	0.202742	-5.04434	4.55087e-07	6.56735e-06	Cybb	cytochrome b-245, beta polypeptide [Source:MGI Symbol;Acc:MGI:88574]
ENSMUSG00000047230	239.528	-0.811928	0.161106	-5.03971	4.66243e-07	6.72167e-06	Cldn2	claudin 2 [Source:MGI Symbol;Acc:MGI:1276110]
ENSMUSG00000031565	460.423	-0.615375	0.122149	-5.03792	4.70611e-07	6.7712e-06	Fgfr1	fibroblast growth factor receptor 1 [Source:MGI Symbol;Acc:MGI:95522]
ENSMUSG00000006221	318.581	-0.709834	0.14103	-5.03322	4.8232e-07	6.92596e-06	Hspb7	heat shock protein family, member 7 (cardiovascular) [Source:MGI Symbol;Acc:MGI:1352494]
ENSMUSG00000079164	144.277	1.02527	0.204147	5.0222	5.10832e-07	7.30651e-06	Tlr5	toll-like receptor 5 [Source:MGI Symbol;Acc:MGI:1858171]
ENSMUSG00000020019	376.036	-0.676443	0.134863	-5.01577	5.28215e-07	7.54772e-06	Ntn4	netrin 4 [Source:MGI Symbol;Acc:MGI:1888978]
ENSMUSG00000010080	97.4226	1.24215	0.248051	5.00766	5.5095e-07	7.85712e-06	Epn3	epsin 3 [Source:MGI Symbol;Acc:MGI:1919139]
ENSMUSG00000034177	158.24	0.97925	0.195743	5.00274	5.65225e-07	8.0528e-06	Rnf43	ring finger protein 43 [Source:MGI Symbol;Acc:MGI:2442609]
ENSMUSG00000041323	44.7565	1.86865	0.373679	5.00068	5.71278e-07	8.12311e-06	Ak7	adenylate kinase 7 [Source:MGI Symbol;Acc:MGI:1926051]
ENSMUSG00000030214	53.8454	-1.68869	0.337798	-4.99911	5.75963e-07	8.18172e-06	Plbd1	phospholipase B domain containing 1 [Source:MGI Symbol;Acc:MGI:1914107]
ENSMUSG00000072294	442.792	-0.699744	0.140012	-4.99776	5.8001e-07	8.23116e-06	Klf12	Kruppel-like factor 12 [Source:MGI Symbol;Acc:MGI:1333796]
ENSMUSG00000038642	145.742	-1.05567	0.211598	-4.98903	6.06835e-07	8.56168e-06	Ctss	cathepsin S [Source:MGI Symbol;Acc:MGI:107341]
ENSMUSG00000040612	60.1753	-1.59378	0.319947	-4.9814	6.31271e-07	8.87198e-06	Ildr2	immunoglobulin-like domain containing receptor 2 [Source:MGI Symbol;Acc:MGI:1196370]
ENSMUSG00000043487	156.47	0.988489	0.198559	4.97831	6.41425e-07	9.00598e-06	Acot6	acyl-CoA thioesterase 6 [Source:MGI Symbol;Acc:MGI:1921287]
ENSMUSG00000020520	284.336	-0.733756	0.147411	-4.97764	6.43648e-07	9.0236e-06	Galnt10	UDP-N-acetyl-alpha-D-galactosamine:polypeptide N-acetylgalactosaminyltransferase 10 [Source:MGI Symbol;Acc:MGI:1890480]
ENSMUSG00000027993	518.573	-0.614616	0.123647	-4.97071	6.67072e-07	9.32104e-06	Trim2	tripartite motif-containing 2 [Source:MGI Symbol;Acc:MGI:1933163]
ENSMUSG00000072625	268.858	-0.76242	0.153481	-4.9675	6.78201e-07	9.46745e-06	Gdf2	growth differentiation factor 2 [Source:MGI Symbol;Acc:MGI:1321394]
ENSMUSG00000020607	157.811	-0.979991	0.197482	-4.96244	6.96129e-07	9.69908e-06	Fam84a	family with sequence similarity 84, member A [Source:MGI Symbol;Acc:MGI:2145011]
ENSMUSG00000028634	141.81	-1.03164	0.207918	-4.96178	6.98494e-07	9.72271e-06	Hivep3	human immunodeficiency virus type I enhancer binding protein 3 [Source:MGI Symbol;Acc:MGI:106589]
ENSMUSG00000112758	130.712	1.05445	0.212983	4.95086	7.3886e-07	1.02453e-05	AC159502.1
ENSMUSG00000001300	152.192	-0.987494	0.199867	-4.94076	7.78198e-07	1.07498e-05	Efnb2	ephrin B2 [Source:MGI Symbol;Acc:MGI:105097]
ENSMUSG00000041592	147.485	-1.0817	0.219593	-4.92592	8.39655e-07	1.1533e-05	Sdk2	sidekick cell adhesion molecule 2 [Source:MGI Symbol;Acc:MGI:2443847]
ENSMUSG00000026012	95.8703	1.24272	0.252522	4.92125	8.59927e-07	1.17891e-05	Cd28	CD28 antigen [Source:MGI Symbol;Acc:MGI:88327]
ENSMUSG00000025268	547.694	-0.588427	0.119604	-4.91979	8.66356e-07	1.18661e-05	Maged2	melanoma antigen, family D, 2 [Source:MGI Symbol;Acc:MGI:1933391]
ENSMUSG00000073555	228.53	-0.903332	0.184315	-4.90102	9.53413e-07	1.29486e-05	Gm4951	predicted gene 4951 [Source:MGI Symbol;Acc:MGI:3644953]
ENSMUSG00000045629	141.578	1.0085	0.205999	4.89563	9.79922e-07	1.32962e-05	Sh3tc2	SH3 domain and tetratricopeptide repeats 2 [Source:MGI Symbol;Acc:MGI:2444417]
ENSMUSG00000025810	318.266	-0.708646	0.144849	-4.89231	9.9659e-07	1.34972e-05	Nrp1	neuropilin 1 [Source:MGI Symbol;Acc:MGI:106206]
ENSMUSG00000019948	341.869	0.666285	0.136345	4.88677	1.02502e-06	1.38693e-05	Actr6	ARP6 actin-related protein 6 [Source:MGI Symbol;Acc:MGI:1914269]
ENSMUSG00000006356	489.998	-0.587302	0.120193	-4.88634	1.02727e-06	1.38868e-05	Crip2	cysteine rich protein 2 [Source:MGI Symbol;Acc:MGI:1915587]
ENSMUSG00000018459	1842.94	-0.860538	0.176167	-4.88477	1.03548e-06	1.39848e-05	Slc13a3	solute carrier family 13 (sodium-dependent dicarboxylate transporter), member 3 [Source:MGI Symbol;Acc:MGI:2149635]
ENSMUSG00000048782	29.3252	-2.50673	0.514097	-4.876	1.08261e-06	1.45536e-05	Insc	inscuteable homolog (Drosophila) [Source:MGI Symbol;Acc:MGI:1917942]
ENSMUSG00000020439	443.987	-0.618909	0.126983	-4.87396	1.09381e-06	1.46906e-05	Smtn	smoothelin [Source:MGI Symbol;Acc:MGI:1354727]
ENSMUSG00000044468	65.6569	-1.47064	0.302129	-4.86761	1.12958e-06	1.5129e-05	Fam46c	family with sequence similarity 46, member C [Source:MGI Symbol;Acc:MGI:1921895]
ENSMUSG00000040209	382.919	-0.65987	0.135587	-4.86675	1.13447e-06	1.51806e-05	Zfp704	zinc finger protein 704 [Source:MGI Symbol;Acc:MGI:2180715]
ENSMUSG00000032352	337.262	0.699435	0.143745	4.8658	1.13996e-06	1.5226e-05	Lrrc1	leucine rich repeat containing 1 [Source:MGI Symbol;Acc:MGI:2442313]
ENSMUSG00000073779	25.8471	2.67181	0.549096	4.86583	1.1398e-06	1.5226e-05	Lrp8os2	low density lipoprotein receptor-related protein 8, apolipoprotein e receptor, opposite strand 2 [Source:MGI Symbol;Acc:MGI:3588233]
ENSMUSG00000027715	288.674	-0.719069	0.148057	-4.85671	1.19353e-06	1.58977e-05	Ccna2	cyclin A2 [Source:MGI Symbol;Acc:MGI:108069]
ENSMUSG00000036585	52.0785	-1.63285	0.336454	-4.85312	1.21534e-06	1.61658e-05	Fgf1	fibroblast growth factor 1 [Source:MGI Symbol;Acc:MGI:95515]
ENSMUSG00000006800	221.666	-0.812617	0.167524	-4.85075	1.22993e-06	1.63227e-05	Sulf2	sulfatase 2 [Source:MGI Symbol;Acc:MGI:1919293]
ENSMUSG00000085338	64.8048	1.48253	0.306144	4.84258	1.28161e-06	1.69621e-05	2410004I01Rik	RIKEN cDNA 2410004I01 gene [Source:MGI Symbol;Acc:MGI:1916989]
ENSMUSG00000038305	208.586	-0.825292	0.170451	-4.84183	1.28649e-06	1.70112e-05	Spats2l	spermatogenesis associated, serine-rich 2-like [Source:MGI Symbol;Acc:MGI:1914448]
ENSMUSG00000034785	74.7901	-1.45437	0.300509	-4.83967	1.30052e-06	1.71811e-05	Dio1	deiodinase, iodothyronine, type I [Source:MGI Symbol;Acc:MGI:94896]
ENSMUSG00000042942	126.639	-1.10384	0.228127	-4.83871	1.30684e-06	1.72332e-05	Greb1l	growth regulation by estrogen in breast cancer-like [Source:MGI Symbol;Acc:MGI:3576497]
ENSMUSG00000040146	216.283	0.831685	0.172042	4.8342	1.33683e-06	1.75968e-05	Rgl3	ral guanine nucleotide dissociation stimulator-like 3 [Source:MGI Symbol;Acc:MGI:1918996]
ENSMUSG00000025355	355.911	-0.647499	0.13397	-4.83317	1.34375e-06	1.76719e-05	Mmp19	matrix metallopeptidase 19 [Source:MGI Symbol;Acc:MGI:1927899]
ENSMUSG00000034684	198.494	-0.837211	0.173549	-4.82406	1.40665e-06	1.83992e-05	Sema3f	sema domain, immunoglobulin domain (Ig), short basic domain, secreted, (semaphorin) 3F [Source:MGI Symbol;Acc:MGI:1096347]
ENSMUSG00000034813	436.778	-0.592596	0.122957	-4.81952	1.43901e-06	1.88055e-05	Grip1	glutamate receptor interacting protein 1 [Source:MGI Symbol;Acc:MGI:1921303]
ENSMUSG00000031661	213.301	-0.824791	0.171638	-4.80541	1.54433e-06	2.00556e-05	Nkd1	naked cuticle 1 homolog (Drosophila) [Source:MGI Symbol;Acc:MGI:2135954]
ENSMUSG00000030707	204.826	-0.917535	0.19098	-4.80436	1.55246e-06	2.01431e-05	Coro1a	coronin, actin binding protein 1A [Source:MGI Symbol;Acc:MGI:1345961]
ENSMUSG00000104676	17.1881	3.38433	0.70462	4.80305	1.56266e-06	2.02393e-05	Gm42777	predicted gene 42777 [Source:MGI Symbol;Acc:MGI:5662914]
ENSMUSG00000045318	17.6233	3.72476	0.775666	4.80202	1.57071e-06	2.03256e-05	Adra2c	adrenergic receptor, alpha 2c [Source:MGI Symbol;Acc:MGI:87936]
ENSMUSG00000023232	333.293	0.658979	0.137595	4.78928	1.67384e-06	2.15449e-05	Serinc2	serine incorporator 2 [Source:MGI Symbol;Acc:MGI:1919132]
ENSMUSG00000062991	78.6471	-1.32241	0.276173	-4.78833	1.68177e-06	2.16279e-05	Nrg1	neuregulin 1 [Source:MGI Symbol;Acc:MGI:96083]
ENSMUSG00000047793	323.695	0.692367	0.14472	4.78419	1.71677e-06	2.20389e-05	Sned1	sushi, nidogen and EGF-like domains 1 [Source:MGI Symbol;Acc:MGI:3045960]
ENSMUSG00000021614	374.987	-0.635331	0.133048	-4.7752	1.79525e-06	2.29652e-05	Vcan	versican [Source:MGI Symbol;Acc:MGI:102889]
ENSMUSG00000028019	77.7637	-1.34793	0.283056	-4.76205	1.91635e-06	2.44285e-05	Pdgfc	platelet-derived growth factor, C polypeptide [Source:MGI Symbol;Acc:MGI:1859631]
ENSMUSG00000086040	88.6795	-1.30523	0.27412	-4.76155	1.92111e-06	2.44466e-05	Wipf3	WAS/WASL interacting protein family, member 3 [Source:MGI Symbol;Acc:MGI:3044681]
ENSMUSG00000045482	5328.55	0.730889	0.153525	4.76073	1.92898e-06	2.45249e-05	Trrap	transformation/transcription domain-associated protein [Source:MGI Symbol;Acc:MGI:2153272]
ENSMUSG00000020072	130.201	-1.05101	0.220804	-4.75994	1.93652e-06	2.45992e-05	Pbld2	phenazine biosynthesis-like protein domain containing 2 [Source:MGI Symbol;Acc:MGI:1914557]
ENSMUSG00000090038	286.534	0.764793	0.160691	4.75941	1.94157e-06	2.46204e-05	Gm16573	predicted gene 16573 [Source:MGI Symbol;Acc:MGI:4414993]
ENSMUSG00000039252	215.63	-0.823593	0.173352	-4.75099	2.02424e-06	2.56462e-05	Lgi2	leucine-rich repeat LGI family, member 2 [Source:MGI Symbol;Acc:MGI:2180196]
ENSMUSG00000028926	133.699	-1.02549	0.215866	-4.75057	2.02842e-06	2.56769e-05	Cdk14	cyclin-dependent kinase 14 [Source:MGI Symbol;Acc:MGI:894318]
ENSMUSG00000015083	357.601	-0.696501	0.14682	-4.74391	2.09634e-06	2.63986e-05	C8g	complement component 8, gamma polypeptide [Source:MGI Symbol;Acc:MGI:88237]
ENSMUSG00000020131	250.389	0.783783	0.165274	4.74232	2.1128e-06	2.65599e-05	Pcsk4	proprotein convertase subtilisin/kexin type 4 [Source:MGI Symbol;Acc:MGI:97514]
ENSMUSG00000040204	175.409	-0.868627	0.183544	-4.73254	2.21731e-06	2.77297e-05	Pclaf	PCNA clamp associated factor [Source:MGI Symbol;Acc:MGI:1915276]
ENSMUSG00000036216	205.953	-0.814224	0.172355	-4.72411	2.31131e-06	2.88061e-05	Leap2	liver-expressed antimicrobial peptide 2 [Source:MGI Symbol;Acc:MGI:2672795]
ENSMUSG00000041559	374.027	-0.698134	0.148446	-4.70295	2.5643e-06	3.17955e-05	Fmod	fibromodulin [Source:MGI Symbol;Acc:MGI:1328364]
ENSMUSG00000018648	195.391	0.818062	0.174421	4.69016	2.72994e-06	3.37917e-05	Dusp14	dual specificity phosphatase 14 [Source:MGI Symbol;Acc:MGI:1927168]
ENSMUSG00000073802	183.947	-0.885135	0.18874	-4.6897	2.73607e-06	3.38387e-05	Cdkn2b	cyclin-dependent kinase inhibitor 2B (p15, inhibits CDK4) [Source:MGI Symbol;Acc:MGI:104737]
ENSMUSG00000030022	393.451	-0.610023	0.130101	-4.68884	2.74755e-06	3.39519e-05	Adamts9	a disintegrin-like and metallopeptidase (reprolysin type) with thrombospondin type 1 motif, 9 [Source:MGI Symbol;Acc:MGI:1916320]
ENSMUSG00000027499	150.197	-0.962637	0.205376	-4.6872	2.76972e-06	3.41968e-05	Pkia	protein kinase inhibitor, alpha [Source:MGI Symbol;Acc:MGI:104747]
ENSMUSG00000002799	124.384	1.0907	0.232723	4.6867	2.77643e-06	3.42505e-05	Jag2	jagged 2 [Source:MGI Symbol;Acc:MGI:1098270]
ENSMUSG00000063838	271.51	-0.73365	0.156817	-4.67839	2.8913e-06	3.55468e-05	Cdc42ep5	CDC42 effector protein (Rho GTPase binding) 5 [Source:MGI Symbol;Acc:MGI:1929745]
ENSMUSG00000042099	179.573	0.848611	0.18153	4.67476	2.94299e-06	3.61212e-05	Kank3	KN motif and ankyrin repeat domains 3 [Source:MGI Symbol;Acc:MGI:1098615]
ENSMUSG00000060317	265.255	0.719473	0.154067	4.66988	3.01383e-06	3.68351e-05	Acnat2	acyl-coenzyme A amino acid N-acyltransferase 2 [Source:MGI Symbol;Acc:MGI:2444345]
ENSMUSG00000023008	389.628	-0.608535	0.130354	-4.66831	3.03683e-06	3.70851e-05	Fmnl3	formin-like 3 [Source:MGI Symbol;Acc:MGI:109569]
ENSMUSG00000052974	123.666	-1.02495	0.219638	-4.66656	3.06286e-06	3.73401e-05	Cyp2f2	cytochrome P450, family 2, subfamily f, polypeptide 2 [Source:MGI Symbol;Acc:MGI:88608]
ENSMUSG00000041797	80.4199	-1.30084	0.278837	-4.66523	3.08266e-06	3.75501e-05	Abca9	ATP-binding cassette, sub-family A (ABC1), member 9 [Source:MGI Symbol;Acc:MGI:2386796]
ENSMUSG00000030595	432.604	-0.585046	0.125427	-4.66445	3.09449e-06	3.76626e-05	Nfkbib	nuclear factor of kappa light polypeptide gene enhancer in B cells inhibitor, beta [Source:MGI Symbol;Acc:MGI:104752]
ENSMUSG00000027015	232.581	0.764239	0.163865	4.66383	3.10373e-06	3.77119e-05	Cybrd1	cytochrome b reductase 1 [Source:MGI Symbol;Acc:MGI:2654575]
ENSMUSG00000037600	333.343	0.639335	0.137534	4.64856	3.34254e-06	4.03437e-05	Kdf1	keratinocyte differentiation factor 1 [Source:MGI Symbol;Acc:MGI:1916323]
ENSMUSG00000074802	341.657	0.685345	0.147444	4.64818	3.34875e-06	4.03851e-05	Gas2l3	growth arrest-specific 2 like 3 [Source:MGI Symbol;Acc:MGI:1918780]
ENSMUSG00000006538	31.445	2.29796	0.495344	4.63912	3.49899e-06	4.20921e-05	Ihh	Indian hedgehog [Source:MGI Symbol;Acc:MGI:96533]
ENSMUSG00000078612	52.8284	-1.62114	0.349692	-4.63591	3.55363e-06	4.27141e-05	Fyb2	FYN binding protein 2 [Source:MGI Symbol;Acc:MGI:2685466]
ENSMUSG00000029797	42.7203	1.83039	0.395202	4.63153	3.62965e-06	4.35152e-05	Sspo	SCO-spondin [Source:MGI Symbol;Acc:MGI:2674311]
ENSMUSG00000032796	261.635	-0.718718	0.155448	-4.62352	3.77286e-06	4.51253e-05	Lama1	laminin, alpha 1 [Source:MGI Symbol;Acc:MGI:99892]
ENSMUSG00000032578	328.218	0.654525	0.141887	4.61301	3.96887e-06	4.73045e-05	Cish	cytokine inducible SH2-containing protein [Source:MGI Symbol;Acc:MGI:103159]
ENSMUSG00000034845	125.318	-0.992569	0.21525	-4.61124	4.00274e-06	4.76395e-05	Plvap	plasmalemma vesicle associated protein [Source:MGI Symbol;Acc:MGI:1890497]
ENSMUSG00000024912	89.2122	-1.27553	0.276627	-4.61099	4.00751e-06	4.76572e-05	Fosl1	fos-like antigen 1 [Source:MGI Symbol;Acc:MGI:107179]
ENSMUSG00000021838	284.452	-0.722978	0.156944	-4.6066	4.09299e-06	4.85545e-05	Samd4	sterile alpha motif domain containing 4 [Source:MGI Symbol;Acc:MGI:1921730]
ENSMUSG00000062480	108.039	-1.0693	0.232224	-4.6046	4.13252e-06	4.89835e-05	Acat3	acetyl-Coenzyme A acetyltransferase 3 [Source:MGI Symbol;Acc:MGI:109182]
ENSMUSG00000089635	30.8574	2.07591	0.451726	4.59551	4.31696e-06	5.10033e-05	Gm16559	predicted gene 16559 [Source:MGI Symbol;Acc:MGI:4414979]
ENSMUSG00000040723	284.342	-0.679681	0.148023	-4.59171	4.39618e-06	5.1771e-05	Rcsd1	RCSD domain containing 1 [Source:MGI Symbol;Acc:MGI:2676394]
ENSMUSG00000001270	409.197	-0.590098	0.128654	-4.5867	4.50309e-06	5.29441e-05	Ckb	creatine kinase, brain [Source:MGI Symbol;Acc:MGI:88407]
ENSMUSG00000024691	177.557	-0.88374	0.194656	-4.54001	5.62528e-06	6.52406e-05	Fam111a	family with sequence similarity 111, member A [Source:MGI Symbol;Acc:MGI:1915508]
ENSMUSG00000001583	31.4636	2.10397	0.463425	4.54003	5.62449e-06	6.52406e-05	Tnk1	tyrosine kinase, non-receptor, 1 [Source:MGI Symbol;Acc:MGI:1930958]
ENSMUSG00000092008	49.9364	1.56473	0.345492	4.529	5.92634e-06	6.85136e-05	Cyp2c69	cytochrome P450, family 2, subfamily c, polypeptide 69 [Source:MGI Symbol;Acc:MGI:3721049]
ENSMUSG00000027469	342.887	-0.658399	0.145536	-4.52395	6.06959e-06	7.00582e-05	Tpx2	TPX2, microtubule-associated [Source:MGI Symbol;Acc:MGI:1919369]
ENSMUSG00000045679	327.069	0.630879	0.139547	4.52089	6.15802e-06	7.09661e-05	Pqlc3	PQ loop repeat containing [Source:MGI Symbol;Acc:MGI:2444067]
ENSMUSG00000042851	126.09	0.973295	0.215318	4.52027	6.17603e-06	7.11173e-05	Zc3h6	zinc finger CCCH type containing 6 [Source:MGI Symbol;Acc:MGI:1926001]
ENSMUSG00000040133	107.951	-1.07204	0.237485	-4.51412	6.35789e-06	7.30379e-05	Gpr176	G protein-coupled receptor 176 [Source:MGI Symbol;Acc:MGI:2685858]
ENSMUSG00000025154	187.244	-0.82621	0.183071	-4.51306	6.39001e-06	7.3291e-05	Arhgap19	Rho GTPase activating protein 19 [Source:MGI Symbol;Acc:MGI:1918335]
ENSMUSG00000058099	72.2611	-1.3413	0.297461	-4.50917	6.50832e-06	7.45303e-05	Nfam1	Nfat activating molecule with ITAM motif 1 [Source:MGI Symbol;Acc:MGI:1921289]
ENSMUSG00000006435	110.786	-1.05792	0.234804	-4.50553	6.62075e-06	7.56389e-05	Neurl1a	neuralized E3 ubiquitin protein ligase 1A [Source:MGI Symbol;Acc:MGI:1334263]
ENSMUSG00000028885	78.9939	1.26422	0.280699	4.50383	6.67399e-06	7.61275e-05	Smpdl3b	sphingomyelin phosphodiesterase, acid-like 3B [Source:MGI Symbol;Acc:MGI:1916022]
ENSMUSG00000038608	82.0682	-1.21016	0.26903	-4.49824	6.85194e-06	7.79127e-05	Dock10	dedicator of cytokinesis 10 [Source:MGI Symbol;Acc:MGI:2146320]
ENSMUSG00000091705	165.963	0.851519	0.189466	4.49432	6.97935e-06	7.92993e-05	H2-Q2	histocompatibility 2, Q region locus 2 [Source:MGI Symbol;Acc:MGI:95931]
ENSMUSG00000019763	334.286	0.622456	0.138578	4.49174	7.06451e-06	8.02042e-05	Rmnd1	required for meiotic nuclear division 1 homolog [Source:MGI Symbol;Acc:MGI:1913334]
ENSMUSG00000028417	23.5525	2.45308	0.546515	4.48858	7.17e-06	8.1275e-05	Tal2	T cell acute lymphocytic leukemia 2 [Source:MGI Symbol;Acc:MGI:99540]
ENSMUSG00000023990	301.621	0.644533	0.143643	4.48705	7.22153e-06	8.17952e-05	Tfeb	transcription factor EB [Source:MGI Symbol;Acc:MGI:103270]
ENSMUSG00000062760	41.7758	1.74593	0.389276	4.48508	7.28882e-06	8.24288e-05	1810041L15Rik	RIKEN cDNA 1810041L15 gene [Source:MGI Symbol;Acc:MGI:1919551]
ENSMUSG00000070811	23.4351	-2.43735	0.543652	-4.48328	7.35043e-06	8.29965e-05	Sult2a2	sulfotransferase family 2A, dehydroepiandrosterone (DHEA)-preferring, member 2 [Source:MGI Symbol;Acc:MGI:107550]
ENSMUSG00000041556	192.651	0.802701	0.179239	4.47839	7.52076e-06	8.48537e-05	Fbxo2	F-box protein 2 [Source:MGI Symbol;Acc:MGI:2446216]
ENSMUSG00000063450	457.613	-0.607893	0.135764	-4.47758	7.54929e-06	8.51096e-05	Syne2	spectrin repeat containing, nuclear envelope 2 [Source:MGI Symbol;Acc:MGI:2449316]
ENSMUSG00000026204	238.059	-0.717312	0.160549	-4.46787	7.90005e-06	8.8583e-05	Ptprn	protein tyrosine phosphatase, receptor type, N [Source:MGI Symbol;Acc:MGI:102765]
ENSMUSG00000020604	244.583	-0.726941	0.162712	-4.46767	7.90761e-06	8.85994e-05	Arsg	arylsulfatase G [Source:MGI Symbol;Acc:MGI:1921258]
ENSMUSG00000035878	287.422	-0.691371	0.154991	-4.46072	8.16862e-06	9.13127e-05	Hykk	hydroxylysine kinase 1 [Source:MGI Symbol;Acc:MGI:2443139]
ENSMUSG00000020848	199.479	0.886979	0.198959	4.45811	8.26855e-06	9.22716e-05	Doc2b	double C2, beta [Source:MGI Symbol;Acc:MGI:1100497]
ENSMUSG00000097439	73.2761	1.25507	0.281789	4.45393	8.43122e-06	9.3887e-05	Gm16754	predicted gene, 16754 [Source:MGI Symbol;Acc:MGI:4439678]
ENSMUSG00000042195	111.52	1.02832	0.230901	4.4535	8.44836e-06	9.40058e-05	Slc35f2	solute carrier family 35, member F2 [Source:MGI Symbol;Acc:MGI:1919272]
ENSMUSG00000049130	83.9799	-1.31347	0.295152	-4.45015	8.58087e-06	9.52614e-05	C5ar1	complement component 5a receptor 1 [Source:MGI Symbol;Acc:MGI:88232]
ENSMUSG00000050914	249.177	0.704038	0.158459	4.44302	8.8704e-06	9.82505e-05	Ankrd37	ankyrin repeat domain 37 [Source:MGI Symbol;Acc:MGI:3603344]
ENSMUSG00000029499	167.011	-0.836047	0.188317	-4.43957	9.01372e-06	9.9686e-05	Pxmp2	peroxisomal membrane protein 2 [Source:MGI Symbol;Acc:MGI:107487]
ENSMUSG00000027463	130.799	0.947469	0.214117	4.425	9.64422e-06	0.000106174	Slc52a3	solute carrier protein family 52, member 3 [Source:MGI Symbol;Acc:MGI:1916948]
ENSMUSG00000021565	42.334	-1.68816	0.382405	-4.41458	1.01204e-05	0.000110913	Slc6a19	solute carrier family 6 (neurotransmitter transporter), member 19 [Source:MGI Symbol;Acc:MGI:1921588]
ENSMUSG00000020669	188.098	0.800998	0.181465	4.41406	1.01448e-05	0.000111012	Sh3yl1	Sh3 domain YSC-like 1 [Source:MGI Symbol;Acc:MGI:1346118]
ENSMUSG00000031075	158.589	0.84647	0.191833	4.41254	1.02167e-05	0.000111715	Ano1	anoctamin 1, calcium activated chloride channel [Source:MGI Symbol;Acc:MGI:2142149]
ENSMUSG00000023913	74.4337	-1.45072	0.329085	-4.40834	1.04166e-05	0.000113644	Pla2g7	phospholipase A2, group VII (platelet-activating factor acetylhydrolase, plasma) [Source:MGI Symbol;Acc:MGI:1351327]
ENSMUSG00000062609	118.367	-0.985537	0.223924	-4.40122	1.07643e-05	0.000117174	Kcnj15	potassium inwardly-rectifying channel, subfamily J, member 15 [Source:MGI Symbol;Acc:MGI:1310000]
ENSMUSG00000035914	183.772	-0.788953	0.179301	-4.40015	1.08174e-05	0.000117575	Cd276	CD276 antigen [Source:MGI Symbol;Acc:MGI:2183926]
ENSMUSG00000015342	367.151	0.595414	0.135468	4.39522	1.10661e-05	0.000120099	Xk	X-linked Kx blood group [Source:MGI Symbol;Acc:MGI:103569]
ENSMUSG00000028664	207.68	-0.751278	0.170946	-4.39482	1.10864e-05	0.000120157	Ephb2	Eph receptor B2 [Source:MGI Symbol;Acc:MGI:99611]
ENSMUSG00000029101	273.534	0.709489	0.161439	4.39479	1.1088e-05	0.000120157	Rgs12	regulator of G-protein signaling 12 [Source:MGI Symbol;Acc:MGI:1918979]
ENSMUSG00000079563	328.98	-0.611999	0.139406	-4.39005	1.13324e-05	0.000122715	Pglyrp2	peptidoglycan recognition protein 2 [Source:MGI Symbol;Acc:MGI:1928099]
ENSMUSG00000003378	301.465	0.635685	0.144912	4.38669	1.15088e-05	0.000124255	Grik5	glutamate receptor, ionotropic, kainate 5 (gamma 2) [Source:MGI Symbol;Acc:MGI:95818]
ENSMUSG00000085095	29.8973	2.10856	0.480756	4.38593	1.1549e-05	0.000124503	Gm15635	predicted gene 15635 [Source:MGI Symbol;Acc:MGI:3783079]
ENSMUSG00000054855	133.095	-0.928093	0.211927	-4.3793	1.19062e-05	0.000128069	Rnd1	Rho family GTPase 1 [Source:MGI Symbol;Acc:MGI:2444878]
ENSMUSG00000049288	353.566	-0.586808	0.134058	-4.37727	1.20176e-05	0.000129076	Lix1l	Lix1-like [Source:MGI Symbol;Acc:MGI:3036267]
ENSMUSG00000028539	11.171	5.83792	1.33442	4.37487	1.21507e-05	0.000130409	Artn	artemin [Source:MGI Symbol;Acc:MGI:1333791]
ENSMUSG00000017713	263.189	-0.675131	0.154731	-4.36325	1.28147e-05	0.000136929	Tha1	threonine aldolase 1 [Source:MGI Symbol;Acc:MGI:1919026]
ENSMUSG00000040562	268.676	0.683008	0.156582	4.362	1.28881e-05	0.000137511	Gstm2	glutathione S-transferase, mu 2 [Source:MGI Symbol;Acc:MGI:95861]
ENSMUSG00000019866	168.818	-0.852235	0.195423	-4.36097	1.29488e-05	0.000138057	Crybg1	crystallin beta-gamma domain containing 1 [Source:MGI Symbol;Acc:MGI:109544]
ENSMUSG00000028536	258.999	0.676075	0.155124	4.35828	1.31088e-05	0.000139366	2610528J11Rik	RIKEN cDNA 2610528J11 gene [Source:MGI Symbol;Acc:MGI:1913701]
ENSMUSG00000110605	394.372	0.624911	0.14349	4.35508	1.33018e-05	0.000141096	Gm32856	predicted gene, 32856 [Source:MGI Symbol;Acc:MGI:5592015]
ENSMUSG00000035121	96.1128	1.07853	0.248143	4.3464	1.38389e-05	0.000146473	Neil2	nei like 2 (E. coli) [Source:MGI Symbol;Acc:MGI:2686058]
ENSMUSG00000091898	289.266	0.662191	0.152528	4.34143	1.41557e-05	0.00014939	Tnnc1	troponin C, cardiac/slow skeletal [Source:MGI Symbol;Acc:MGI:98779]
ENSMUSG00000035459	185.854	0.784801	0.181017	4.3355	1.45427e-05	0.000153252	Stab2	stabilin 2 [Source:MGI Symbol;Acc:MGI:2178743]
ENSMUSG00000061723	29.1434	2.0908	0.482308	4.33498	1.45772e-05	0.000153504	Tnnt3	troponin T3, skeletal, fast [Source:MGI Symbol;Acc:MGI:109550]
ENSMUSG00000022803	119.139	-0.949544	0.219466	-4.32661	1.5142e-05	0.000159106	Popdc2	popeye domain containing 2 [Source:MGI Symbol;Acc:MGI:1930150]
ENSMUSG00000008845	85.8146	-2.63376	0.609601	-4.32046	1.55705e-05	0.000163254	Cd163	CD163 antigen [Source:MGI Symbol;Acc:MGI:2135946]
ENSMUSG00000048040	353.231	-0.608937	0.141055	-4.31701	1.58159e-05	0.000165589	Arxes2	adipocyte-related X-chromosome expressed sequence 2 [Source:MGI Symbol;Acc:MGI:1924226]
ENSMUSG00000010142	58.941	1.35096	0.31293	4.31714	1.58066e-05	0.000165589	Tnfrsf13b	tumor necrosis factor receptor superfamily, member 13b [Source:MGI Symbol;Acc:MGI:1889411]
ENSMUSG00000039058	115.37	-1.01091	0.234252	-4.31547	1.59267e-05	0.000166628	Ak5	adenylate kinase 5 [Source:MGI Symbol;Acc:MGI:2677491]
ENSMUSG00000003153	338.07	1.29452	0.300142	4.31302	1.6104e-05	0.00016812	Slc2a3	solute carrier family 2 (facilitated glucose transporter), member 3 [Source:MGI Symbol;Acc:MGI:95757]
ENSMUSG00000026380	199.428	-0.761347	0.176558	-4.31216	1.61665e-05	0.000168651	Tfcp2l1	transcription factor CP2-like 1 [Source:MGI Symbol;Acc:MGI:2444691]
ENSMUSG00000002831	165.328	0.818877	0.189943	4.31116	1.62397e-05	0.000169294	Plin4	perilipin 4 [Source:MGI Symbol;Acc:MGI:1929709]
ENSMUSG00000043760	184.372	0.793451	0.184502	4.30049	1.70419e-05	0.000176769	Pkhd1	polycystic kidney and hepatic disease 1 [Source:MGI Symbol;Acc:MGI:2155808]
ENSMUSG00000036083	141.267	-0.920259	0.214122	-4.29783	1.72482e-05	0.000178654	Slc17a3	solute carrier family 17 (sodium phosphate), member 3 [Source:MGI Symbol;Acc:MGI:2389216]
ENSMUSG00000033022	3291.12	-0.85075	0.198023	-4.29622	1.73732e-05	0.00017982	Cdo1	cysteine dioxygenase 1, cytosolic [Source:MGI Symbol;Acc:MGI:105925]
ENSMUSG00000000732	101.611	-1.05071	0.244836	-4.29148	1.77489e-05	0.000183187	Icosl	icos ligand [Source:MGI Symbol;Acc:MGI:1354701]
ENSMUSG00000078670	67.1412	-1.34726	0.314221	-4.28763	1.80586e-05	0.000186119	Fam174b	family with sequence similarity 174, member B [Source:MGI Symbol;Acc:MGI:3698178]
ENSMUSG00000016458	116.285	-0.957732	0.223433	-4.28643	1.81567e-05	0.000186997	Wt1	Wilms tumor 1 homolog [Source:MGI Symbol;Acc:MGI:98968]
ENSMUSG00000046811	148.342	-0.861037	0.201085	-4.28195	1.85259e-05	0.000190126	Gltpd2	glycolipid transfer protein domain containing 2 [Source:MGI Symbol;Acc:MGI:2444527]
ENSMUSG00000071562	65.1004	-1.4111	0.329652	-4.28057	1.86411e-05	0.000191039	Stfa1	stefin A1 [Source:MGI Symbol;Acc:MGI:106198]
ENSMUSG00000040690	310.691	-0.643569	0.150386	-4.27945	1.87356e-05	0.000191872	Col16a1	collagen, type XVI, alpha 1 [Source:MGI Symbol;Acc:MGI:1095396]
ENSMUSG00000022180	173.798	-0.932596	0.218187	-4.2743	1.91739e-05	0.000195946	Slc7a8	solute carrier family 7 (cationic amino acid transporter, y+ system), member 8 [Source:MGI Symbol;Acc:MGI:1355323]
ENSMUSG00000038742	231.281	0.720457	0.168592	4.27337	1.92542e-05	0.000196629	Angptl6	angiopoietin-like 6 [Source:MGI Symbol;Acc:MGI:1917976]
ENSMUSG00000001349	158.852	-0.823488	0.192791	-4.27141	1.94243e-05	0.000198226	Cnn1	calponin 1 [Source:MGI Symbol;Acc:MGI:104979]
ENSMUSG00000036777	432.961	-0.597589	0.139985	-4.26896	1.96388e-05	0.000200259	Anln	anillin, actin binding protein [Source:MGI Symbol;Acc:MGI:1920174]
ENSMUSG00000022793	57.3656	-1.38128	0.32393	-4.26412	2.00693e-05	0.000204092	B4galt4	UDP-Gal:betaGlcNAc beta 1,4-galactosyltransferase, polypeptide 4 [Source:MGI Symbol;Acc:MGI:1928387]
ENSMUSG00000036151	146.999	-0.852591	0.200096	-4.2609	2.03601e-05	0.000206615	Tm6sf2	transmembrane 6 superfamily member 2 [Source:MGI Symbol;Acc:MGI:1933210]
ENSMUSG00000059854	174.002	0.83227	0.19574	4.25193	2.1194e-05	0.00021384	Hydin	HYDIN, axonemal central pair apparatus protein [Source:MGI Symbol;Acc:MGI:2389007]
ENSMUSG00000040213	250.05	-0.681353	0.160341	-4.24941	2.14338e-05	0.000215554	Kyat3	kynurenine aminotransferase 3 [Source:MGI Symbol;Acc:MGI:2677849]
ENSMUSG00000026712	403.736	-1.60249	0.377421	-4.24591	2.17712e-05	0.00021836	Mrc1	mannose receptor, C type 1 [Source:MGI Symbol;Acc:MGI:97142]
ENSMUSG00000016028	246.181	0.730915	0.172146	4.24589	2.17729e-05	0.00021836	Celsr1	cadherin, EGF LAG seven-pass G-type receptor 1 [Source:MGI Symbol;Acc:MGI:1100883]
ENSMUSG00000042759	56.2688	-1.3712	0.322984	-4.24542	2.1818e-05	0.000218661	Apobr	apolipoprotein B receptor [Source:MGI Symbol;Acc:MGI:2176230]
ENSMUSG00000021259	68.6046	1.3394	0.315671	4.24302	2.20531e-05	0.000220561	Cyp46a1	cytochrome P450, family 46, subfamily a, polypeptide 1 [Source:MGI Symbol;Acc:MGI:1341877]
ENSMUSG00000031273	210.335	-0.753061	0.177585	-4.24056	2.2296e-05	0.000222838	Col4a6	collagen, type IV, alpha 6 [Source:MGI Symbol;Acc:MGI:2152695]
ENSMUSG00000060063	65.2516	-1.27919	0.301766	-4.23903	2.24489e-05	0.000224057	Alox5ap	arachidonate 5-lipoxygenase activating protein [Source:MGI Symbol;Acc:MGI:107505]
ENSMUSG00000040339	326.525	-0.644481	0.152091	-4.23747	2.26055e-05	0.000225311	Fam102b	family with sequence similarity 102, member B [Source:MGI Symbol;Acc:MGI:3036259]
ENSMUSG00000039982	298.217	-0.681094	0.160862	-4.23401	2.29556e-05	0.000228487	Dtx4	deltex 4, E3 ubiquitin ligase [Source:MGI Symbol;Acc:MGI:2672905]
ENSMUSG00000052957	139.848	-0.880387	0.20794	-4.23385	2.29723e-05	0.000228497	Gas1	growth arrest specific 1 [Source:MGI Symbol;Acc:MGI:95655]
ENSMUSG00000027199	82.1869	-1.12689	0.266405	-4.22997	2.33724e-05	0.000232317	Gatm	glycine amidinotransferase (L-arginine:glycine amidinotransferase) [Source:MGI Symbol;Acc:MGI:1914342]
ENSMUSG00000037386	311.625	0.622396	0.147232	4.22731	2.36505e-05	0.000234921	Rims2	regulating synaptic membrane exocytosis 2 [Source:MGI Symbol;Acc:MGI:2152972]
ENSMUSG00000034245	289.284	0.616402	0.145824	4.22702	2.3681e-05	0.000235063	Hdac11	histone deacetylase 11 [Source:MGI Symbol;Acc:MGI:2385252]
ENSMUSG00000057092	91.9471	1.094	0.258949	4.22476	2.392e-05	0.000236627	Fxyd3	FXYD domain-containing ion transport regulator 3 [Source:MGI Symbol;Acc:MGI:107497]
ENSMUSG00000043903	98.5229	-1.03059	0.244145	-4.22123	2.4297e-05	0.000240193	Zfp469	zinc finger protein 469 [Source:MGI Symbol;Acc:MGI:2684868]
ENSMUSG00000110656	107.592	1.00308	0.237777	4.21857	2.45852e-05	0.000242547	Gm20735	predicted gene, 20735 [Source:MGI Symbol;Acc:MGI:5434091]
ENSMUSG00000030759	310.494	-0.610773	0.1451	-4.20932	2.56135e-05	0.000252007	Far1	fatty acyl CoA reductase 1 [Source:MGI Symbol;Acc:MGI:1914670]
ENSMUSG00000023387	13.4874	-3.85799	0.918045	-4.2024	2.64101e-05	0.000259494	Kcnk16	potassium channel, subfamily K, member 16 [Source:MGI Symbol;Acc:MGI:1921821]
ENSMUSG00000066108	19.6701	2.71376	0.64632	4.19879	2.68343e-05	0.000263306	Muc5b	mucin 5, subtype B, tracheobronchial [Source:MGI Symbol;Acc:MGI:1921430]
ENSMUSG00000086765	230.767	0.696079	0.165924	4.19516	2.72682e-05	0.000267383	Gm11827	predicted gene 11827 [Source:MGI Symbol;Acc:MGI:3649801]
ENSMUSG00000021203	324.496	0.601439	0.143472	4.19204	2.76459e-05	0.000270357	Otub2	OTU domain, ubiquitin aldehyde binding 2 [Source:MGI Symbol;Acc:MGI:1915399]
ENSMUSG00000016918	46.3089	-1.5471	0.369668	-4.18511	2.85027e-05	0.000277615	Sulf1	sulfatase 1 [Source:MGI Symbol;Acc:MGI:2138563]
ENSMUSG00000029168	105.294	1.03017	0.246143	4.18525	2.84853e-05	0.000277615	Dpysl5	dihydropyrimidinase-like 5 [Source:MGI Symbol;Acc:MGI:1929772]
ENSMUSG00000044017	44.3179	-1.54549	0.369864	-4.17853	2.93396e-05	0.000285002	Adgrd1	adhesion G protein-coupled receptor D1 [Source:MGI Symbol;Acc:MGI:3041203]
ENSMUSG00000034429	257.242	0.646439	0.15482	4.17542	2.97436e-05	0.000288156	Zfp707	zinc finger protein 707 [Source:MGI Symbol;Acc:MGI:1916270]
ENSMUSG00000030895	111063	-0.657918	0.157936	-4.16573	3.10353e-05	0.000299274	Hpx	hemopexin [Source:MGI Symbol;Acc:MGI:105112]
ENSMUSG00000024186	87.0138	1.10132	0.264619	4.16189	3.15618e-05	0.000303947	Rgs11	regulator of G-protein signaling 11 [Source:MGI Symbol;Acc:MGI:1354739]
ENSMUSG00000021483	260.502	-0.750041	0.180495	-4.15547	3.24617e-05	0.000311993	Cdk20	cyclin-dependent kinase 20 [Source:MGI Symbol;Acc:MGI:2145349]
ENSMUSG00000022149	32.2577	-1.93416	0.465549	-4.15457	3.25895e-05	0.000313014	C9	complement component 9 [Source:MGI Symbol;Acc:MGI:1098282]
ENSMUSG00000028931	83.7397	-1.12937	0.27218	-4.14934	3.33435e-05	0.000319834	Kcnab2	potassium voltage-gated channel, shaker-related subfamily, beta member 2 [Source:MGI Symbol;Acc:MGI:109239]
ENSMUSG00000015451	198.79	0.721311	0.173995	4.14558	3.3896e-05	0.000324705	C4a	complement component 4A (Rodgers blood group) [Source:MGI Symbol;Acc:MGI:98320]
ENSMUSG00000026222	64.0819	-1.28281	0.310489	-4.13158	3.60274e-05	0.000343266	Sp100	nuclear antigen Sp100 [Source:MGI Symbol;Acc:MGI:109561]
ENSMUSG00000033453	49.5628	-1.44283	0.350016	-4.12219	3.75293e-05	0.000356687	Adamts15	a disintegrin-like and metallopeptidase (reprolysin type) with thrombospondin type 1 motif, 15 [Source:MGI Symbol;Acc:MGI:2449569]
ENSMUSG00000024427	124.39	-0.885017	0.214739	-4.12136	3.76634e-05	0.000357729	Spry4	sprouty homolog 4 (Drosophila) [Source:MGI Symbol;Acc:MGI:1345144]
ENSMUSG00000039004	201.954	0.720774	0.175032	4.11794	3.82268e-05	0.000362133	Bmp6	bone morphogenetic protein 6 [Source:MGI Symbol;Acc:MGI:88182]
ENSMUSG00000079484	203.73	0.704602	0.171156	4.11672	3.84302e-05	0.00036335	Phyhd1	phytanoyl-CoA dioxygenase domain containing 1 [Source:MGI Symbol;Acc:MGI:3612860]
ENSMUSG00000041859	375.886	-0.583119	0.141682	-4.11568	3.86033e-05	0.000364749	Mcm3	minichromosome maintenance complex component 3 [Source:MGI Symbol;Acc:MGI:101845]
ENSMUSG00000020143	75.0261	-1.22085	0.296845	-4.11276	3.90956e-05	0.00036916	Dock2	dedicator of cyto-kinesis 2 [Source:MGI Symbol;Acc:MGI:2149010]
ENSMUSG00000030873	21.253	2.26	0.549619	4.11194	3.92346e-05	0.00037002	Scnn1b	sodium channel, nonvoltage-gated 1 beta [Source:MGI Symbol;Acc:MGI:104696]
ENSMUSG00000028497	170.614	-0.763414	0.186018	-4.10397	4.06114e-05	0.000381984	Hacd4	3-hydroxyacyl-CoA dehydratase 4 [Source:MGI Symbol;Acc:MGI:1914025]
ENSMUSG00000079243	45.7989	1.53336	0.373755	4.10257	4.08578e-05	0.000383804	Xirp1	xin actin-binding repeat containing 1 [Source:MGI Symbol;Acc:MGI:1333878]
ENSMUSG00000091387	191.601	-0.743227	0.181182	-4.10209	4.0943e-05	0.000384108	Gcnt4	glucosaminyl (N-acetyl) transferase 4, core 2 (beta-1,6-N-acetylglucosaminyltransferase) [Source:MGI Symbol;Acc:MGI:2684919]
ENSMUSG00000006587	103.74	1.07838	0.263001	4.10027	4.12668e-05	0.000386896	Snai3	snail family zinc finger 3 [Source:MGI Symbol;Acc:MGI:1353563]
ENSMUSG00000052861	37.4249	-1.73346	0.4229	-4.09898	4.14974e-05	0.000388807	Dnah6	dynein, axonemal, heavy chain 6 [Source:MGI Symbol;Acc:MGI:107744]
ENSMUSG00000032363	56.7591	-1.31884	0.321761	-4.09881	4.15283e-05	0.000388846	Adamts7	a disintegrin-like and metallopeptidase (reprolysin type) with thrombospondin type 1 motif, 7 [Source:MGI Symbol;Acc:MGI:1347346]
ENSMUSG00000043782	88.0427	1.06349	0.259647	4.09592	4.20495e-05	0.000392967	Bicdl2	BICD family like cargo adaptor 2 [Source:MGI Symbol;Acc:MGI:2388267]
ENSMUSG00000047730	18.4639	2.62089	0.640347	4.09292	4.25981e-05	0.000397582	Fcgbp	Fc fragment of IgG binding protein [Source:MGI Symbol;Acc:MGI:2444336]
ENSMUSG00000022831	136.888	-0.909684	0.222568	-4.08722	4.36581e-05	0.000406172	Hcls1	hematopoietic cell specific Lyn substrate 1 [Source:MGI Symbol;Acc:MGI:104568]
ENSMUSG00000027203	260.144	-0.641786	0.157199	-4.08264	4.45278e-05	0.000413438	Dut	deoxyuridine triphosphatase [Source:MGI Symbol;Acc:MGI:1346051]
ENSMUSG00000021835	164.624	-0.771611	0.189141	-4.07957	4.51196e-05	0.000418162	Bmp4	bone morphogenetic protein 4 [Source:MGI Symbol;Acc:MGI:88180]
ENSMUSG00000078925	46.1424	1.51951	0.372781	4.07615	4.57883e-05	0.000423279	D030018L15Rik	RIKEN cDNA D030018L15 gene [Source:MGI Symbol;Acc:MGI:3028082]
ENSMUSG00000004415	90.3085	1.02344	0.251446	4.07021	4.69705e-05	0.000433656	Col26a1	collagen, type XXVI, alpha 1 [Source:MGI Symbol;Acc:MGI:2155345]
ENSMUSG00000073565	53.3167	-1.382	0.339742	-4.06779	4.7461e-05	0.000437906	Prr16	proline rich 16 [Source:MGI Symbol;Acc:MGI:1918623]
ENSMUSG00000071551	277.713	-0.646575	0.158983	-4.06695	4.76327e-05	0.000439212	Akr1c19	aldo-keto reductase family 1, member C19 [Source:MGI Symbol;Acc:MGI:2653678]
ENSMUSG00000024736	295.96	-0.632739	0.155656	-4.06499	4.80343e-05	0.000442634	Tmem132a	transmembrane protein 132A [Source:MGI Symbol;Acc:MGI:2147810]
ENSMUSG00000020601	175.544	-0.797071	0.196133	-4.06392	4.82546e-05	0.000444383	Trib2	tribbles pseudokinase 2 [Source:MGI Symbol;Acc:MGI:2145021]
ENSMUSG00000022148	134.351	-0.870169	0.214641	-4.05406	5.0336e-05	0.000461212	Fyb	FYN binding protein [Source:MGI Symbol;Acc:MGI:1346327]
ENSMUSG00000112006	14.6512	-2.94927	0.728115	-4.05055	5.10969e-05	0.000467304	AC125041.1
ENSMUSG00000029161	131.463	-0.848419	0.209458	-4.05055	5.10973e-05	0.000467304	Cgref1	cell growth regulator with EF hand domain 1 [Source:MGI Symbol;Acc:MGI:1915817]
ENSMUSG00000072963	37.2473	1.60174	0.395465	4.05027	5.11588e-05	0.000467572	Gm10447	predicted gene 10447 [Source:MGI Symbol;Acc:MGI:3642647]
ENSMUSG00000085586	69.725	1.20706	0.298077	4.0495	5.13268e-05	0.000468812	Gm11613	predicted gene 11613 [Source:MGI Symbol;Acc:MGI:3651819]
ENSMUSG00000017969	236.639	-0.698582	0.172682	-4.04549	5.22141e-05	0.000476319	Ptgis	prostaglandin I2 (prostacyclin) synthase [Source:MGI Symbol;Acc:MGI:1097156]
ENSMUSG00000024677	78.9816	-1.17141	0.289853	-4.04141	5.31306e-05	0.000483465	Ms4a6b	membrane-spanning 4-domains, subfamily A, member 6B [Source:MGI Symbol;Acc:MGI:1917024]
ENSMUSG00000040552	133.04	-0.894394	0.221351	-4.04062	5.33103e-05	0.000484797	C3ar1	complement component 3a receptor 1 [Source:MGI Symbol;Acc:MGI:1097680]
ENSMUSG00000017631	227.88	-0.664236	0.16459	-4.03571	5.44371e-05	0.000494425	Abr	active BCR-related gene [Source:MGI Symbol;Acc:MGI:107771]
ENSMUSG00000048096	277.784	-0.601175	0.149157	-4.03049	5.56606e-05	0.000504906	Lmod1	leiomodin 1 (smooth muscle) [Source:MGI Symbol;Acc:MGI:2135671]
ENSMUSG00000006241	239.992	0.651208	0.161602	4.02972	5.58441e-05	0.000506255	Ccdc159	coiled-coil domain containing 159 [Source:MGI Symbol;Acc:MGI:1914369]
ENSMUSG00000032484	124.102	-1.08546	0.269419	-4.02891	5.60351e-05	0.000507353	Ngp	neutrophilic granule protein [Source:MGI Symbol;Acc:MGI:105983]
ENSMUSG00000027996	91.6367	-1.02334	0.254314	-4.02393	5.72352e-05	0.00051661	Sfrp2	secreted frizzled-related protein 2 [Source:MGI Symbol;Acc:MGI:108078]
ENSMUSG00000005553	44.134	1.53877	0.38273	4.02051	5.80719e-05	0.000523512	Atp4a	ATPase, H+/K+ exchanging, gastric, alpha polypeptide [Source:MGI Symbol;Acc:MGI:88113]
ENSMUSG00000006219	246.918	-0.65742	0.163614	-4.01811	5.86678e-05	0.000527901	Fblim1	filamin binding LIM protein 1 [Source:MGI Symbol;Acc:MGI:1921452]
ENSMUSG00000039384	146.195	-0.806788	0.201129	-4.0113	6.03851e-05	0.000541342	Dusp10	dual specificity phosphatase 10 [Source:MGI Symbol;Acc:MGI:1927070]
ENSMUSG00000055805	55.865	-1.28767	0.321378	-4.00672	6.15671e-05	0.00055092	Fmnl1	formin-like 1 [Source:MGI Symbol;Acc:MGI:1888994]
ENSMUSG00000006575	248.089	-0.631155	0.157546	-4.00615	6.17157e-05	0.000551909	Rundc3a	RUN domain containing 3A [Source:MGI Symbol;Acc:MGI:1858752]
ENSMUSG00000022676	96.4041	-0.982387	0.245267	-4.00537	6.19207e-05	0.000553402	Snai2	snail family zinc finger 2 [Source:MGI Symbol;Acc:MGI:1096393]
ENSMUSG00000043243	121.425	0.882396	0.220381	4.00395	6.22939e-05	0.000556396	Fam129c	family with sequence similarity 129, member C [Source:MGI Symbol;Acc:MGI:3686743]
ENSMUSG00000050050	46.0262	1.43102	0.357428	4.00366	6.23706e-05	0.000556738	Ccdc158	coiled-coil domain containing 158 [Source:MGI Symbol;Acc:MGI:2444555]
ENSMUSG00000070003	272.533	-0.61653	0.154035	-4.00254	6.26668e-05	0.000558696	Ssbp4	single stranded DNA binding protein 4 [Source:MGI Symbol;Acc:MGI:1924150]
ENSMUSG00000032098	67.9368	-1.19239	0.298488	-3.99477	6.4756e-05	0.000574502	Treh	trehalase (brush-border membrane glycoprotein) [Source:MGI Symbol;Acc:MGI:1926230]
ENSMUSG00000101655	107.634	0.948254	0.237372	3.9948	6.47484e-05	0.000574502	2310040G24Rik	RIKEN cDNA 2310040G24 gene [Source:MGI Symbol;Acc:MGI:1916897]
ENSMUSG00000028370	198.543	-0.702057	0.175848	-3.9924	6.5408e-05	0.000579579	Pappa	pregnancy-associated plasma protein A [Source:MGI Symbol;Acc:MGI:97479]
ENSMUSG00000020407	182.708	0.750637	0.18816	3.98936	6.62509e-05	0.000586332	Upp1	uridine phosphorylase 1 [Source:MGI Symbol;Acc:MGI:1097668]
ENSMUSG00000039232	257.436	0.617678	0.154975	3.98567	6.72912e-05	0.000594453	Stx11	syntaxin 11 [Source:MGI Symbol;Acc:MGI:1921982]
ENSMUSG00000046449	23.3261	2.11759	0.532499	3.97671	6.98758e-05	0.000616162	C77370	expressed sequence C77370 [Source:MGI Symbol;Acc:MGI:2148050]
ENSMUSG00000030830	127.36	-0.908071	0.228368	-3.97636	6.99791e-05	0.000616698	Itgal	integrin alpha L [Source:MGI Symbol;Acc:MGI:96606]
ENSMUSG00000035916	111.206	-0.946879	0.238161	-3.97579	7.01446e-05	0.000617783	Ptprq	protein tyrosine phosphatase, receptor type, Q [Source:MGI Symbol;Acc:MGI:1096349]
ENSMUSG00000062410	149.693	0.945939	0.237977	3.97492	7.04041e-05	0.000619317	Hsd3b3	hydroxy-delta-5-steroid dehydrogenase, 3 beta- and steroid delta-isomerase 3 [Source:MGI Symbol;Acc:MGI:96235]
ENSMUSG00000034116	80.7872	-1.13781	0.286296	-3.97423	7.06082e-05	0.000620737	Vav1	vav 1 oncogene [Source:MGI Symbol;Acc:MGI:98923]
ENSMUSG00000031875	208.526	-0.671437	0.169075	-3.97123	7.15011e-05	0.000628206	Cmtm3	CKLF-like MARVEL transmembrane domain containing 3 [Source:MGI Symbol;Acc:MGI:2447162]
ENSMUSG00000097619	67.0221	1.23669	0.311837	3.96581	7.31459e-05	0.000641882	4833422M21Rik	RIKEN cDNA 4833422M21 gene [Source:MGI Symbol;Acc:MGI:1923018]
ENSMUSG00000049804	158.499	-0.761686	0.192365	-3.9596	7.50767e-05	0.000656052	Armcx4	armadillo repeat containing, X-linked 4 [Source:MGI Symbol;Acc:MGI:2147887]
ENSMUSG00000038058	101.987	-0.970317	0.245396	-3.95409	7.68259e-05	0.000670129	Nod1	nucleotide-binding oligomerization domain containing 1 [Source:MGI Symbol;Acc:MGI:1341839]
ENSMUSG00000072214	166.884	-0.763629	0.193144	-3.95367	7.69622e-05	0.000670915	2022-09-05	septin 5 [Source:MGI Symbol;Acc:MGI:1195461]
ENSMUSG00000026581	44.9632	-1.42879	0.361444	-3.95301	7.71739e-05	0.000672357	Sell	selectin, lymphocyte [Source:MGI Symbol;Acc:MGI:98279]
ENSMUSG00000064247	84.3405	1.02455	0.259291	3.95136	7.77067e-05	0.000676188	Plcxd1	phosphatidylinositol-specific phospholipase C, X domain containing 1 [Source:MGI Symbol;Acc:MGI:2685422]
ENSMUSG00000031480	153.014	0.772366	0.195553	3.94965	7.82657e-05	0.000680237	Thsd1	thrombospondin, type I, domain 1 [Source:MGI Symbol;Acc:MGI:1929096]
ENSMUSG00000019942	300.809	-0.588302	0.14947	-3.93592	8.28774e-05	0.000716463	Cdk1	cyclin-dependent kinase 1 [Source:MGI Symbol;Acc:MGI:88351]
ENSMUSG00000022987	70.2823	-1.11887	0.284337	-3.93501	8.3194e-05	0.000718345	Zfp641	zinc finger protein 641 [Source:MGI Symbol;Acc:MGI:2442788]
ENSMUSG00000037225	208.192	-0.692388	0.176131	-3.9311	8.45565e-05	0.000728811	Fgf2	fibroblast growth factor 2 [Source:MGI Symbol;Acc:MGI:95516]
ENSMUSG00000027230	249.829	-0.626809	0.159467	-3.93064	8.47209e-05	0.000729795	Creb3l1	cAMP responsive element binding protein 3-like 1 [Source:MGI Symbol;Acc:MGI:1347062]
ENSMUSG00000073424	110.543	-0.941157	0.239501	-3.92965	8.50689e-05	0.000731925	Cyp4f15	cytochrome P450, family 4, subfamily f, polypeptide 15 [Source:MGI Symbol;Acc:MGI:2146921]
ENSMUSG00000069793	119.766	-0.864074	0.220037	-3.92695	8.60302e-05	0.000738161	Slfn9	schlafen 9 [Source:MGI Symbol;Acc:MGI:2445121]
ENSMUSG00000036943	298.982	-0.582348	0.148302	-3.92676	8.60983e-05	0.000738161	Rab8b	RAB8B, member RAS oncogene family [Source:MGI Symbol;Acc:MGI:2442982]
ENSMUSG00000078190	179.215	-0.723307	0.184504	-3.92029	8.84439e-05	0.000755594	Dnm3os	dynamin 3, opposite strand [Source:MGI Symbol;Acc:MGI:3052332]
ENSMUSG00000024354	262.903	-0.684844	0.174687	-3.92041	8.83983e-05	0.000755594	Slc23a1	solute carrier family 23 (nucleobase transporters), member 1 [Source:MGI Symbol;Acc:MGI:1341903]
ENSMUSG00000035403	51.0452	-1.4109	0.359984	-3.91934	8.87913e-05	0.000757227	Crb2	crumbs family member 2 [Source:MGI Symbol;Acc:MGI:2679260]
ENSMUSG00000028555	57.1189	-1.28061	0.326859	-3.91792	8.93162e-05	0.000761257	Ttc39a	tetratricopeptide repeat domain 39A [Source:MGI Symbol;Acc:MGI:2444350]
ENSMUSG00000022231	107.783	-1.0061	0.256882	-3.91658	8.98158e-05	0.000765066	Sema5a	sema domain, seven thrombospondin repeats (type 1 and type 1-like), transmembrane domain (TM) and short cytoplasmic domain, (semaphorin) 5A [Source:MGI Symbol;Acc:MGI:107556]
ENSMUSG00000030827	134.416	0.843723	0.215625	3.91291	9.11887e-05	0.000775852	Fgf21	fibroblast growth factor 21 [Source:MGI Symbol;Acc:MGI:1861377]
ENSMUSG00000064246	27.8699	-1.83794	0.47109	-3.90147	9.56102e-05	0.000811096	Chil1	chitinase-like 1 [Source:MGI Symbol;Acc:MGI:1340899]
ENSMUSG00000028532	257.582	-0.597496	0.153248	-3.89888	9.66387e-05	0.000819343	Cachd1	cache domain containing 1 [Source:MGI Symbol;Acc:MGI:2444177]
ENSMUSG00000030218	242.774	-0.647494	0.166162	-3.89675	9.74912e-05	0.000824646	Mgp	matrix Gla protein [Source:MGI Symbol;Acc:MGI:96976]
ENSMUSG00000049971	303.303	-0.616325	0.1582	-3.89585	9.78556e-05	0.000827066	Glt1d1	glycosyltransferase 1 domain containing 1 [Source:MGI Symbol;Acc:MGI:2442755]
ENSMUSG00000045680	123.168	-0.88961	0.22837	-3.89548	9.80035e-05	0.000827269	Tcf21	transcription factor 21 [Source:MGI Symbol;Acc:MGI:1202715]
ENSMUSG00000033220	97.5152	-0.965863	0.248247	-3.89073	9.99444e-05	0.000840019	Rac2	RAS-related C3 botulinum substrate 2 [Source:MGI Symbol;Acc:MGI:97846]
ENSMUSG00000032311	185.841	-0.715795	0.184101	-3.88805	0.000101052	0.000847855	Nrg4	neuregulin 4 [Source:MGI Symbol;Acc:MGI:1933833]
ENSMUSG00000093916	26.5517	-1.92733	0.496606	-3.88101	0.000104024	0.000870375	Gm379	predicted gene 379 [Source:MGI Symbol;Acc:MGI:2685225]
ENSMUSG00000106040	69.6238	-1.11	0.286013	-3.88096	0.000104046	0.000870375	Cyp3a63-ps	cytochrome P450, family 3, subfamily a, member 63, pseudogene [Source:MGI Symbol;Acc:MGI:3717142]
ENSMUSG00000020638	54.8079	-1.40477	0.362085	-3.87968	0.000104592	0.000872523	Cmpk2	cytidine monophosphate (UMP-CMP) kinase 2, mitochondrial [Source:MGI Symbol;Acc:MGI:99830]
ENSMUSG00000030579	86.0754	-1.09586	0.282574	-3.87814	0.000105257	0.000876555	Tyrobp	TYRO protein tyrosine kinase binding protein [Source:MGI Symbol;Acc:MGI:1277211]
ENSMUSG00000040498	274.202	-0.628416	0.162202	-3.87429	0.000106937	0.000889023	Igsf23	immunoglobulin superfamily, member 23 [Source:MGI Symbol;Acc:MGI:1917330]
ENSMUSG00000060131	66.0607	-1.15645	0.298634	-3.87247	0.000107738	0.000894655	Atp8b4	ATPase, class I, type 8B, member 4 [Source:MGI Symbol;Acc:MGI:1859664]
ENSMUSG00000038178	239.474	-0.683537	0.17685	-3.86507	0.000111056	0.000920108	Slc43a2	solute carrier family 43, member 2 [Source:MGI Symbol;Acc:MGI:2442746]
ENSMUSG00000089804	17.2839	2.41286	0.624465	3.86389	0.000111595	0.000924044	Gm16136	predicted gene 16136 [Source:MGI Symbol;Acc:MGI:3802137]
ENSMUSG00000026399	157.199	-0.840329	0.217552	-3.86266	0.000112159	0.000927134	Cd55	CD55 molecule, decay accelerating factor for complement [Source:MGI Symbol;Acc:MGI:104850]
ENSMUSG00000043671	120.543	-0.841231	0.217835	-3.86179	0.000112561	0.000929928	Dpy19l3	dpy-19-like 3 (C. elegans) [Source:MGI Symbol;Acc:MGI:2443952]
ENSMUSG00000017446	85.3994	-0.997729	0.258504	-3.85963	0.000113558	0.000937628	C1qtnf1	C1q and tumor necrosis factor related protein 1 [Source:MGI Symbol;Acc:MGI:1919254]
ENSMUSG00000015709	36.2208	-1.58717	0.411528	-3.85679	0.000114888	0.000948067	Arnt2	aryl hydrocarbon receptor nuclear translocator 2 [Source:MGI Symbol;Acc:MGI:107188]
ENSMUSG00000050103	86.0927	-1.02615	0.266248	-3.8541	0.000116155	0.000957442	Agmo	alkylglycerol monooxygenase [Source:MGI Symbol;Acc:MGI:2442495]
ENSMUSG00000033579	61.4531	1.21893	0.316282	3.85394	0.000116231	0.00095752	Fa2h	fatty acid 2-hydroxylase [Source:MGI Symbol;Acc:MGI:2443327]
ENSMUSG00000109771	170.154	0.718515	0.186517	3.85227	0.000117028	0.000963273	Gm35315	predicted gene, 35315 [Source:MGI Symbol;Acc:MGI:5594474]
ENSMUSG00000001864	113.923	-0.914964	0.23798	-3.84471	0.000120694	0.000990921	Aif1l	allograft inflammatory factor 1-like [Source:MGI Symbol;Acc:MGI:1919598]
ENSMUSG00000013089	90.6165	-0.973298	0.253509	-3.83931	0.000123382	0.00100843	Etv5	ets variant 5 [Source:MGI Symbol;Acc:MGI:1096867]
ENSMUSG00000001517	203.335	-0.691211	0.180412	-3.83129	0.000127472	0.00103894	Foxm1	forkhead box M1 [Source:MGI Symbol;Acc:MGI:1347487]
ENSMUSG00000024778	197.343	-0.688677	0.179768	-3.83092	0.000127666	0.00103993	Fas	Fas (TNF receptor superfamily member 6) [Source:MGI Symbol;Acc:MGI:95484]
ENSMUSG00000086859	236.879	0.620167	0.161963	3.82907	0.000128631	0.00104717	Snhg20	small nucleolar RNA host gene 20 [Source:MGI Symbol;Acc:MGI:1924222]
ENSMUSG00000047104	47.4635	1.39757	0.365911	3.81944	0.000133757	0.00108468	Pbp2	phosphatidylethanolamine binding protein 2 [Source:MGI Symbol;Acc:MGI:1923650]
ENSMUSG00000027699	216.194	-0.648483	0.1698	-3.81909	0.000133944	0.00108513	Ect2	ect2 oncogene [Source:MGI Symbol;Acc:MGI:95281]
ENSMUSG00000045349	102.125	-0.903861	0.237123	-3.81179	0.000137966	0.00110892	Sh2d5	SH2 domain containing 5 [Source:MGI Symbol;Acc:MGI:2446215]
ENSMUSG00000046318	215.933	0.678332	0.178062	3.80952	0.000139235	0.0011166	Ccbe1	collagen and calcium binding EGF domains 1 [Source:MGI Symbol;Acc:MGI:2445053]
ENSMUSG00000087138	147.689	0.76482	0.200767	3.80949	0.000139254	0.0011166	Gm15545	predicted gene 15545 [Source:MGI Symbol;Acc:MGI:3782994]
ENSMUSG00000031093	106.601	-0.909603	0.238958	-3.80653	0.000140928	0.00112836	Dock11	dedicator of cytokinesis 11 [Source:MGI Symbol;Acc:MGI:1923224]
ENSMUSG00000026471	140.607	0.783953	0.205968	3.80618	0.000141128	0.00112933	Mr1	major histocompatibility complex, class I-related [Source:MGI Symbol;Acc:MGI:1195463]
ENSMUSG00000040270	50.809	-1.28369	0.337441	-3.80419	0.000142269	0.00113659	Bach2	BTB and CNC homology, basic leucine zipper transcription factor 2 [Source:MGI Symbol;Acc:MGI:894679]
ENSMUSG00000029093	70.838	1.13825	0.299427	3.80142	0.000143867	0.00114746	Sorcs2	sortilin-related VPS10 domain containing receptor 2 [Source:MGI Symbol;Acc:MGI:1932289]
ENSMUSG00000021456	40.7137	1.45496	0.383054	3.79831	0.000145687	0.00116007	Fbp2	fructose bisphosphatase 2 [Source:MGI Symbol;Acc:MGI:95491]
ENSMUSG00000040471	62.0055	1.16238	0.306102	3.79737	0.000146239	0.00116319	Ggt6	gamma-glutamyltransferase 6 [Source:MGI Symbol;Acc:MGI:1918772]
ENSMUSG00000040536	45.8329	-1.35287	0.35631	-3.7969	0.000146516	0.00116476	Necab1	N-terminal EF-hand calcium binding protein 1 [Source:MGI Symbol;Acc:MGI:1916602]
ENSMUSG00000027339	74.024	-1.06115	0.279708	-3.79377	0.000148377	0.00117697	Rassf2	Ras association (RalGDS/AF-6) domain family member 2 [Source:MGI Symbol;Acc:MGI:2442060]
ENSMUSG00000071561	36.7217	-1.67215	0.440984	-3.79187	0.000149517	0.00118408	BC100530	cDNA sequence BC100530 [Source:MGI Symbol;Acc:MGI:3696883]
ENSMUSG00000042589	852.971	0.889011	0.234493	3.7912	0.000149922	0.00118664	Cux2	cut-like homeobox 2 [Source:MGI Symbol;Acc:MGI:107321]
ENSMUSG00000036745	120.185	-0.826803	0.218133	-3.79036	0.00015043	0.00118936	Ttll7	tubulin tyrosine ligase-like family, member 7 [Source:MGI Symbol;Acc:MGI:1918142]
ENSMUSG00000033585	201.594	-0.674177	0.177913	-3.78937	0.00015103	0.00119346	Ndn	necdin [Source:MGI Symbol;Acc:MGI:97290]
ENSMUSG00000012443	237.177	-0.619014	0.163477	-3.78654	0.00015276	0.00120647	Kif11	kinesin family member 11 [Source:MGI Symbol;Acc:MGI:1098231]
ENSMUSG00000025150	84.5834	-1.08025	0.285459	-3.78426	0.000154168	0.00121619	Cbr2	carbonyl reductase 2 [Source:MGI Symbol;Acc:MGI:107200]
ENSMUSG00000001986	192.87	-0.675513	0.178633	-3.78157	0.000155843	0.00122682	Gria3	glutamate receptor, ionotropic, AMPA3 (alpha 3) [Source:MGI Symbol;Acc:MGI:95810]
ENSMUSG00000004038	100.242	-1.04225	0.275884	-3.77785	0.000158191	0.00124261	Gstm3	glutathione S-transferase, mu 3 [Source:MGI Symbol;Acc:MGI:106026]
ENSMUSG00000072640	264.574	0.588274	0.155758	3.77685	0.000158825	0.00124691	Lyrm9	LYR motif containing 9 [Source:MGI Symbol;Acc:MGI:1913524]
ENSMUSG00000032565	262.217	0.580821	0.154103	3.76905	0.000163868	0.00128374	Nudt16	nudix (nucleoside diphosphate linked moiety X)-type motif 16 [Source:MGI Symbol;Acc:MGI:1922936]
ENSMUSG00000025747	183.27	-0.682875	0.181448	-3.76348	0.000167566	0.00130988	Tyms	thymidylate synthase [Source:MGI Symbol;Acc:MGI:98878]
ENSMUSG00000026235	200.003	-0.653993	0.174066	-3.75715	0.000171862	0.00133986	Epha4	Eph receptor A4 [Source:MGI Symbol;Acc:MGI:98277]
ENSMUSG00000033788	153.709	-0.730799	0.194562	-3.75612	0.000172567	0.00134463	Dysf	dysferlin [Source:MGI Symbol;Acc:MGI:1349385]
ENSMUSG00000031842	86.6638	-0.999369	0.266089	-3.75577	0.000172813	0.00134583	Pde4c	phosphodiesterase 4C, cAMP specific [Source:MGI Symbol;Acc:MGI:99556]
ENSMUSG00000115852	49.5352	-1.27368	0.339888	-3.74736	0.000178703	0.00138429	NA	NA
ENSMUSG00000050423	148.615	0.816818	0.218063	3.7458	0.000179821	0.00139146	Ppp1r3g	protein phosphatase 1, regulatory (inhibitor) subunit 3G [Source:MGI Symbol;Acc:MGI:1923737]
ENSMUSG00000021728	113.939	-0.888008	0.23729	-3.74229	0.00018235	0.00141028	Emb	embigin [Source:MGI Symbol;Acc:MGI:95321]
ENSMUSG00000022021	112.319	-0.853565	0.228215	-3.74017	0.000183894	0.0014207	Diaph3	diaphanous related formin 3 [Source:MGI Symbol;Acc:MGI:1927222]
ENSMUSG00000033209	185.01	-0.693214	0.185376	-3.7395	0.000184385	0.00142299	Ttc28	tetratricopeptide repeat domain 28 [Source:MGI Symbol;Acc:MGI:2140873]
ENSMUSG00000051984	140.061	0.7604	0.203369	3.73902	0.000184737	0.00142494	Sec31b	Sec31 homolog B (S. cerevisiae) [Source:MGI Symbol;Acc:MGI:2685187]
ENSMUSG00000027827	190.479	-0.717477	0.192001	-3.73685	0.00018634	0.00143655	Kcnab1	potassium voltage-gated channel, shaker-related subfamily, beta member 1 [Source:MGI Symbol;Acc:MGI:109155]
ENSMUSG00000031169	243.261	0.663254	0.177534	3.73593	0.000187019	0.00144102	Porcn	porcupine homolog (Drosophila) [Source:MGI Symbol;Acc:MGI:1890212]
ENSMUSG00000054520	117.952	-0.867079	0.232102	-3.73577	0.000187138	0.00144116	Sh3bp2	SH3-domain binding protein 2 [Source:MGI Symbol;Acc:MGI:1346349]
ENSMUSG00000040212	172.052	-0.709722	0.189993	-3.73551	0.000187335	0.00144116	Emp3	epithelial membrane protein 3 [Source:MGI Symbol;Acc:MGI:1098729]
ENSMUSG00000020053	59.9949	-1.21248	0.325263	-3.72769	0.000193242	0.00148347	Igf1	insulin-like growth factor 1 [Source:MGI Symbol;Acc:MGI:96432]
ENSMUSG00000026126	133.667	0.866146	0.23246	3.72599	0.000194547	0.0014919	Ptpn18	protein tyrosine phosphatase, non-receptor type 18 [Source:MGI Symbol;Acc:MGI:108410]
ENSMUSG00000034768	12.5959	2.8639	0.771712	3.71111	0.000206356	0.00157499	Asb16	ankyrin repeat and SOCS box-containing 16 [Source:MGI Symbol;Acc:MGI:2654437]
ENSMUSG00000071713	100.144	-0.921507	0.248463	-3.70883	0.000208219	0.00158837	Csf2rb	colony stimulating factor 2 receptor, beta, low-affinity (granulocyte-macrophage) [Source:MGI Symbol;Acc:MGI:1339759]
ENSMUSG00000032496	63.7649	-1.20935	0.326943	-3.69897	0.000216479	0.00164447	Ltf	lactotransferrin [Source:MGI Symbol;Acc:MGI:96837]
ENSMUSG00000043664	31.8262	1.64677	0.44654	3.68784	0.000226165	0.00170823	Tmem221	transmembrane protein 221 [Source:MGI Symbol;Acc:MGI:3525074]
ENSMUSG00000046546	261.59	-0.587464	0.159322	-3.68728	0.000226664	0.0017111	Fam43a	family with sequence similarity 43, member A [Source:MGI Symbol;Acc:MGI:2676309]
ENSMUSG00000056758	215.164	-0.670905	0.182055	-3.68517	0.000228547	0.00172175	Hmga2	high mobility group AT-hook 2 [Source:MGI Symbol;Acc:MGI:101761]
ENSMUSG00000026748	80.5227	-0.996396	0.27047	-3.68395	0.00022965	0.00172916	Plxdc2	plexin domain containing 2 [Source:MGI Symbol;Acc:MGI:1914698]
ENSMUSG00000046694	196.864	0.663104	0.180107	3.68171	0.000231671	0.00174257	Fam46b	family with sequence similarity 46, member B [Source:MGI Symbol;Acc:MGI:2140500]
ENSMUSG00000061808	26463	-0.625816	0.170108	-3.67893	0.000234213	0.00175896	Ttr	transthyretin [Source:MGI Symbol;Acc:MGI:98865]
ENSMUSG00000044583	39.1374	-1.50672	0.410867	-3.66718	0.00024524	0.00182948	Tlr7	toll-like receptor 7 [Source:MGI Symbol;Acc:MGI:2176882]
ENSMUSG00000021994	145.11	-0.741349	0.20232	-3.66423	0.000248082	0.00184878	Wnt5a	wingless-type MMTV integration site family, member 5A [Source:MGI Symbol;Acc:MGI:98958]
ENSMUSG00000040253	91.073	-0.947884	0.258758	-3.66321	0.00024907	0.00185424	Gbp7	guanylate binding protein 7 [Source:MGI Symbol;Acc:MGI:2444421]
ENSMUSG00000087700	43.7727	1.33467	0.364404	3.66261	0.000249658	0.00185672	Gm15283	predicted gene 15283 [Source:MGI Symbol;Acc:MGI:3705161]
ENSMUSG00000047747	138.046	-0.751383	0.205189	-3.66191	0.000250343	0.00185991	Rnf150	ring finger protein 150 [Source:MGI Symbol;Acc:MGI:2443860]
ENSMUSG00000036533	163.458	-0.697213	0.19044	-3.66105	0.00025118	0.00186518	Cdc42ep3	CDC42 effector protein (Rho GTPase binding) 3 [Source:MGI Symbol;Acc:MGI:2384718]
ENSMUSG00000024388	77.3275	-0.985946	0.270074	-3.65064	0.000261584	0.00193847	Myo7b	myosin VIIB [Source:MGI Symbol;Acc:MGI:107709]
ENSMUSG00000033777	39.1053	-1.58498	0.434437	-3.64835	0.000263925	0.00195283	Tlr13	toll-like receptor 13 [Source:MGI Symbol;Acc:MGI:3045213]
ENSMUSG00000110397	86.6276	0.930817	0.255235	3.6469	0.000265428	0.00196195	Gm45540	predicted gene 45540 [Source:MGI Symbol;Acc:MGI:5791376]
ENSMUSG00000062380	64.3473	-1.09312	0.300445	-3.63832	0.000274425	0.00202434	Tubb3	tubulin, beta 3 class III [Source:MGI Symbol;Acc:MGI:107813]
ENSMUSG00000049555	230.46	0.631957	0.173838	3.63531	0.000277642	0.00204392	Tmie	transmembrane inner ear [Source:MGI Symbol;Acc:MGI:2159400]
ENSMUSG00000025347	1620.26	1.12797	0.310423	3.63364	0.000279448	0.00205617	Mettl7b	methyltransferase like 7B [Source:MGI Symbol;Acc:MGI:1918914]
ENSMUSG00000029673	221.219	-0.595128	0.163801	-3.63324	0.000279889	0.00205838	Auts2	autism susceptibility candidate 2 [Source:MGI Symbol;Acc:MGI:1919847]
ENSMUSG00000034282	41.4733	1.35445	0.373057	3.63068	0.000282673	0.0020757	Evpl	envoplakin [Source:MGI Symbol;Acc:MGI:107507]
ENSMUSG00000021066	132.51	0.762496	0.210345	3.62498	0.000288985	0.0021167	Atl1	atlastin GTPase 1 [Source:MGI Symbol;Acc:MGI:1921241]
ENSMUSG00000032740	229.236	-0.589064	0.162586	-3.6231	0.00029109	0.00212676	Ccdc88a	coiled coil domain containing 88A [Source:MGI Symbol;Acc:MGI:1925177]
ENSMUSG00000089396	22.2087	1.91602	0.528811	3.62326	0.000290918	0.00212676	Gm23027	predicted gene, 23027 [Source:MGI Symbol;Acc:MGI:5452804]
ENSMUSG00000059895	204.397	-0.615469	0.169987	-3.62068	0.000293835	0.00214358	Ptp4a3	protein tyrosine phosphatase 4a3 [Source:MGI Symbol;Acc:MGI:1277098]
ENSMUSG00000020330	200.279	-0.668193	0.184768	-3.61638	0.000298751	0.00216747	Hmmr	hyaluronan mediated motility receptor (RHAMM) [Source:MGI Symbol;Acc:MGI:104667]
ENSMUSG00000039238	189.762	-0.640091	0.177213	-3.61198	0.000303867	0.0021991	Zfp750	zinc finger protein 750 [Source:MGI Symbol;Acc:MGI:2442210]
ENSMUSG00000101599	167.55	0.812997	0.225324	3.60813	0.00030841	0.00222754	Gm20342	predicted gene, 20342 [Source:MGI Symbol;Acc:MGI:5012527]
ENSMUSG00000035232	146.479	-0.761776	0.211157	-3.60763	0.00030901	0.0022292	Pdk3	pyruvate dehydrogenase kinase, isoenzyme 3 [Source:MGI Symbol;Acc:MGI:2384308]
ENSMUSG00000032218	166.995	-0.685505	0.190019	-3.60755	0.0003091	0.0022292	Ccnb2	cyclin B2 [Source:MGI Symbol;Acc:MGI:88311]
ENSMUSG00000021725	84.0874	-0.93754	0.260344	-3.60116	0.000316797	0.00228245	Parp8	poly (ADP-ribose) polymerase family, member 8 [Source:MGI Symbol;Acc:MGI:1098713]
ENSMUSG00000010751	193.772	-0.636516	0.176768	-3.60085	0.000317179	0.00228407	Tnfrsf22	tumor necrosis factor receptor superfamily, member 22 [Source:MGI Symbol;Acc:MGI:1930270]
ENSMUSG00000030787	37.0963	-1.5256	0.423787	-3.59993	0.000318308	0.00229106	Lyve1	lymphatic vessel endothelial hyaluronan receptor 1 [Source:MGI Symbol;Acc:MGI:2136348]
ENSMUSG00000031351	162.792	0.694923	0.193272	3.59556	0.000323689	0.00232404	Zfp185	zinc finger protein 185 [Source:MGI Symbol;Acc:MGI:108095]
ENSMUSG00000026102	204.917	-0.614303	0.171145	-3.58938	0.00033147	0.00237638	Inpp1	inositol polyphosphate-1-phosphatase [Source:MGI Symbol;Acc:MGI:104848]
ENSMUSG00000018819	189.563	-0.657857	0.183346	-3.58806	0.000333152	0.00238726	Lsp1	lymphocyte specific 1 [Source:MGI Symbol;Acc:MGI:96832]
ENSMUSG00000037341	51.6515	-1.36638	0.380927	-3.58698	0.000334534	0.00239598	Slc9a7	solute carrier family 9 (sodium/hydrogen exchanger), member 7 [Source:MGI Symbol;Acc:MGI:2444530]
ENSMUSG00000032020	155.38	-0.721354	0.201189	-3.58546	0.000336489	0.00240741	Ubash3b	ubiquitin associated and SH3 domain containing, B [Source:MGI Symbol;Acc:MGI:1920078]
ENSMUSG00000047250	147.471	-0.711226	0.198392	-3.58496	0.00033713	0.00240983	Ptgs1	prostaglandin-endoperoxide synthase 1 [Source:MGI Symbol;Acc:MGI:97797]
ENSMUSG00000050440	6338.69	0.785936	0.219863	3.57467	0.000350672	0.0024968	Hamp	hepcidin antimicrobial peptide [Source:MGI Symbol;Acc:MGI:1933533]
ENSMUSG00000041431	135.197	-0.74127	0.207673	-3.56941	0.00035779	0.00254001	Ccnb1	cyclin B1 [Source:MGI Symbol;Acc:MGI:88302]
ENSMUSG00000032122	43.0256	-1.34574	0.377353	-3.56626	0.000362106	0.00256814	Slc37a2	solute carrier family 37 (glycerol-3-phosphate transporter), member 2 [Source:MGI Symbol;Acc:MGI:1929693]
ENSMUSG00000063683	85.6079	-0.940666	0.264036	-3.56264	0.000367138	0.00260002	Glyat	glycine-N-acyltransferase [Source:MGI Symbol;Acc:MGI:2147502]
ENSMUSG00000053101	128.163	0.78553	0.220776	3.55805	0.000373621	0.0026395	Gpr141	G protein-coupled receptor 141 [Source:MGI Symbol;Acc:MGI:2672983]
ENSMUSG00000020897	147.242	-0.710983	0.200013	-3.55468	0.000378439	0.00266965	Aurkb	aurora kinase B [Source:MGI Symbol;Acc:MGI:107168]
ENSMUSG00000018012	106.573	0.82901	0.233244	3.55426	0.000379051	0.00267267	Rac3	RAS-related C3 botulinum substrate 3 [Source:MGI Symbol;Acc:MGI:2180784]
ENSMUSG00000074480	209.361	-0.603557	0.170182	-3.54653	0.000390339	0.00274427	Mex3a	mex3 RNA binding family member A [Source:MGI Symbol;Acc:MGI:1919890]
ENSMUSG00000018774	116.479	-0.81333	0.230109	-3.53454	0.000408479	0.00285712	Cd68	CD68 antigen [Source:MGI Symbol;Acc:MGI:88342]
ENSMUSG00000029223	115.698	-0.791128	0.224131	-3.52976	0.00041594	0.00290319	Uchl1	ubiquitin carboxy-terminal hydrolase L1 [Source:MGI Symbol;Acc:MGI:103149]
ENSMUSG00000049103	16.1061	-2.28259	0.646967	-3.52813	0.0004185	0.00291951	Ccr2	chemokine (C-C motif) receptor 2 [Source:MGI Symbol;Acc:MGI:106185]
ENSMUSG00000022687	190.175	-0.624519	0.177045	-3.52746	0.000419566	0.00292288	Boc	biregional cell adhesion molecule-related/down-regulated by oncogenes (Cdon) binding protein [Source:MGI Symbol;Acc:MGI:2151153]
ENSMUSG00000034687	73.3476	-1.12205	0.318121	-3.52712	0.000420107	0.00292525	Fras1	Fraser extracellular matrix complex subunit 1 [Source:MGI Symbol;Acc:MGI:2385368]
ENSMUSG00000026683	84.2949	-0.910637	0.258395	-3.5242	0.00042476	0.00295482	Nuf2	NUF2, NDC80 kinetochore complex component [Source:MGI Symbol;Acc:MGI:1914227]
ENSMUSG00000051457	32.6933	-1.4766	0.419054	-3.52365	0.000425651	0.00295919	Spn	sialophorin [Source:MGI Symbol;Acc:MGI:98384]
ENSMUSG00000112627	156.573	0.68314	0.193879	3.52354	0.000425821	0.00295919	AC123720.1
ENSMUSG00000036106	134.631	-0.741177	0.210473	-3.52148	0.000429146	0.00297962	Prr5	proline rich 5 (renal) [Source:MGI Symbol;Acc:MGI:1924714]
ENSMUSG00000087165	88.4586	0.913262	0.259749	3.51593	0.000438208	0.00303819	2010001A14Rik	RIKEN cDNA 2010001A14 gene [Source:MGI Symbol;Acc:MGI:1923766]
ENSMUSG00000052160	50.9191	-1.23856	0.352309	-3.51554	0.000438863	0.00304127	Pld4	phospholipase D family, member 4 [Source:MGI Symbol;Acc:MGI:2144765]
ENSMUSG00000050106	56.3861	1.13531	0.323282	3.51184	0.000445024	0.00307663	Tmc8	transmembrane channel-like gene family 8 [Source:MGI Symbol;Acc:MGI:2669037]
ENSMUSG00000020123	27.4295	-1.61772	0.461172	-3.50786	0.000451731	0.00311411	Avpr1a	arginine vasopressin receptor 1A [Source:MGI Symbol;Acc:MGI:1859216]
ENSMUSG00000028240	482.974	-0.986089	0.281346	-3.5049	0.000456774	0.00314143	Cyp7a1	cytochrome P450, family 7, subfamily a, polypeptide 1 [Source:MGI Symbol;Acc:MGI:106091]
ENSMUSG00000017718	221.627	0.604697	0.172588	3.50371	0.000458823	0.00315403	Afmid	arylformamidase [Source:MGI Symbol;Acc:MGI:2448704]
ENSMUSG00000042041	71.2239	-0.982119	0.280347	-3.50322	0.000459662	0.0031583	2010003K11Rik	RIKEN cDNA 2010003K11 gene [Source:MGI Symbol;Acc:MGI:1917111]
ENSMUSG00000096971	196.147	0.61034	0.174374	3.50018	0.000464939	0.00319154	4930556M19Rik	RIKEN cDNA 4930556M19 gene [Source:MGI Symbol;Acc:MGI:1922509]
ENSMUSG00000085912	105.73	0.807893	0.231037	3.49681	0.000470853	0.00322604	Trp53cor1	tumor protein p53 pathway corepressor 1 [Source:MGI Symbol;Acc:MGI:3801771]
ENSMUSG00000030786	53.7901	-1.27972	0.366266	-3.49397	0.000475899	0.00325704	Itgam	integrin alpha M [Source:MGI Symbol;Acc:MGI:96607]
ENSMUSG00000054256	47.5213	-1.20415	0.344646	-3.49388	0.00047605	0.00325704	Msi1	musashi RNA-binding protein 1 [Source:MGI Symbol;Acc:MGI:107376]
ENSMUSG00000050335	1115.48	0.715772	0.204934	3.4927	0.000478163	0.00326825	Lgals3	lectin, galactose binding, soluble 3 [Source:MGI Symbol;Acc:MGI:96778]
ENSMUSG00000039377	190.871	-0.621974	0.178155	-3.49119	0.000480876	0.00328388	Hlx	H2.0-like homeobox [Source:MGI Symbol;Acc:MGI:96109]
ENSMUSG00000031659	95.4322	-0.877226	0.251318	-3.4905	0.000482118	0.00329081	Adcy7	adenylate cyclase 7 [Source:MGI Symbol;Acc:MGI:102891]
ENSMUSG00000070661	40.3227	1.3615	0.390361	3.48781	0.000487001	0.00331791	Rnf186	ring finger protein 186 [Source:MGI Symbol;Acc:MGI:1914075]
ENSMUSG00000036687	214.769	0.580967	0.166894	3.48105	0.000499458	0.00339959	Tmem184a	transmembrane protein 184a [Source:MGI Symbol;Acc:MGI:2385897]
ENSMUSG00000096054	189.112	-0.627102	0.180176	-3.48049	0.000500504	0.00340511	Syne1	spectrin repeat containing, nuclear envelope 1 [Source:MGI Symbol;Acc:MGI:1927152]
ENSMUSG00000041119	108.985	-0.82614	0.237512	-3.47831	0.000504589	0.0034297	Pde9a	phosphodiesterase 9A [Source:MGI Symbol;Acc:MGI:1277179]
ENSMUSG00000097536	59.4518	1.08646	0.31256	3.47601	0.000508928	0.00345434	2610037D02Rik	RIKEN cDNA 2610037D02 gene [Source:MGI Symbol;Acc:MGI:1917290]
ENSMUSG00000030144	71.8909	-1.1394	0.327886	-3.47498	0.000510886	0.00346116	Clec4d	C-type lectin domain family 4, member d [Source:MGI Symbol;Acc:MGI:1298389]
ENSMUSG00000032085	132.815	-0.740526	0.213085	-3.47527	0.000510344	0.00346116	Tagln	transgelin [Source:MGI Symbol;Acc:MGI:106012]
ENSMUSG00000027871	1235.98	0.939146	0.270313	3.4743	0.000512195	0.0034652	Hsd3b1	hydroxy-delta-5-steroid dehydrogenase, 3 beta- and steroid delta-isomerase 1 [Source:MGI Symbol;Acc:MGI:96233]
ENSMUSG00000044734	30.6391	-1.51613	0.436707	-3.47174	0.000517088	0.00349666	Serpinb1a	serine (or cysteine) peptidase inhibitor, clade B, member 1a [Source:MGI Symbol;Acc:MGI:1913472]
ENSMUSG00000044948	209.933	-0.5983	0.172453	-3.46936	0.000521702	0.00352295	Cfap43	cilia and flagella associated protein 43 [Source:MGI Symbol;Acc:MGI:1289258]
ENSMUSG00000049037	101.587	-0.914148	0.263622	-3.46765	0.000525037	0.00353724	Clec4a1	C-type lectin domain family 4, member a1 [Source:MGI Symbol;Acc:MGI:3036291]
ENSMUSG00000030814	100.25	-0.826704	0.238425	-3.46735	0.000525619	0.00353953	Bcl7c	B cell CLL/lymphoma 7C [Source:MGI Symbol;Acc:MGI:1332237]
ENSMUSG00000028525	190.813	-0.622987	0.179823	-3.46446	0.000531306	0.00357451	Pde4b	phosphodiesterase 4B, cAMP specific [Source:MGI Symbol;Acc:MGI:99557]
ENSMUSG00000018008	44.5452	-1.28511	0.370983	-3.46407	0.000532059	0.00357792	Cyth4	cytohesin 4 [Source:MGI Symbol;Acc:MGI:2441702]
ENSMUSG00000020216	14.5782	2.39913	0.692674	3.46357	0.000533055	0.00358296	Jsrp1	junctional sarcoplasmic reticulum protein 1 [Source:MGI Symbol;Acc:MGI:1916700]
ENSMUSG00000002055	143.472	-0.692358	0.199951	-3.46263	0.000534921	0.00359218	Spag5	sperm associated antigen 5 [Source:MGI Symbol;Acc:MGI:1927470]
ENSMUSG00000038569	110.268	0.788257	0.227656	3.46249	0.000535199	0.00359239	Rad9b	RAD9 checkpoint clamp component B [Source:MGI Symbol;Acc:MGI:2385231]
ENSMUSG00000005677	29.1045	-1.54928	0.448413	-3.45502	0.000550243	0.00367335	Nr1i3	nuclear receptor subfamily 1, group I, member 3 [Source:MGI Symbol;Acc:MGI:1346307]
ENSMUSG00000027379	132.044	-0.718808	0.208061	-3.4548	0.00055071	0.00367335	Bub1	BUB1, mitotic checkpoint serine/threonine kinase [Source:MGI Symbol;Acc:MGI:1100510]
ENSMUSG00000048865	62.286	-1.13758	0.329294	-3.45459	0.000551123	0.00367382	Arhgap30	Rho GTPase activating protein 30 [Source:MGI Symbol;Acc:MGI:2684948]
ENSMUSG00000070942	48.6159	-1.21903	0.353065	-3.45269	0.00055502	0.0036981	Il1rl2	interleukin 1 receptor-like 2 [Source:MGI Symbol;Acc:MGI:1913107]
ENSMUSG00000091867	50.3676	-1.18654	0.34378	-3.45146	0.000557563	0.00371164	Cyp2a22	cytochrome P450, family 2, subfamily a, polypeptide 22 [Source:MGI Symbol;Acc:MGI:3648316]
ENSMUSG00000096950	70.9866	1.02559	0.297147	3.45146	0.000557554	0.00371164	Gm9530	predicted gene 9530 [Source:MGI Symbol;Acc:MGI:3779939]
ENSMUSG00000054630	102.796	-0.818105	0.237132	-3.44999	0.0005606	0.00373014	Ugt2b5	UDP glucuronosyltransferase 2 family, polypeptide B5 [Source:MGI Symbol;Acc:MGI:98900]
ENSMUSG00000034800	165.252	0.645657	0.187349	3.44628	0.000568369	0.00377838	Zfp661	zinc finger protein 661 [Source:MGI Symbol;Acc:MGI:1919430]
ENSMUSG00000021062	62.4009	-1.08498	0.314858	-3.44595	0.000569057	0.00378122	Rab15	RAB15, member RAS oncogene family [Source:MGI Symbol;Acc:MGI:1916865]
ENSMUSG00000028755	44.9472	-1.21976	0.354011	-3.44554	0.000569915	0.00378346	Cda	cytidine deaminase [Source:MGI Symbol;Acc:MGI:1919519]
ENSMUSG00000035357	192.786	-0.630464	0.183172	-3.44193	0.000577587	0.0038309	Pdzrn3	PDZ domain containing RING finger 3 [Source:MGI Symbol;Acc:MGI:1933157]
ENSMUSG00000025790	182.805	-0.614241	0.178666	-3.43792	0.00058619	0.00388264	Slco3a1	solute carrier organic anion transporter family, member 3a1 [Source:MGI Symbol;Acc:MGI:1351867]
ENSMUSG00000097391	202.138	-0.680852	0.19807	-3.43744	0.000587251	0.0038879	Mirg	miRNA containing gene [Source:MGI Symbol;Acc:MGI:3781106]
ENSMUSG00000031825	118.035	-0.778654	0.226585	-3.43648	0.000589335	0.00389992	Crispld2	cysteine-rich secretory protein LCCL domain containing 2 [Source:MGI Symbol;Acc:MGI:1926142]
ENSMUSG00000062826	16.1587	2.12954	0.620591	3.43147	0.000600314	0.00395995	Ces2f	carboxylesterase 2F [Source:MGI Symbol;Acc:MGI:1919153]
ENSMUSG00000034394	112.517	-0.771491	0.225121	-3.42701	0.000610261	0.00402191	Lif	leukemia inhibitory factor [Source:MGI Symbol;Acc:MGI:96787]
ENSMUSG00000054662	49.6071	1.25535	0.366456	3.42564	0.000613351	0.00403679	Ano9	anoctamin 9 [Source:MGI Symbol;Acc:MGI:1918595]
ENSMUSG00000028678	120.367	-0.75827	0.221408	-3.42476	0.000615343	0.00404623	Kif2c	kinesin family member 2C [Source:MGI Symbol;Acc:MGI:1921054]
ENSMUSG00000009772	134.108	-0.710026	0.207411	-3.42329	0.000618688	0.00406455	Nuak2	NUAK family, SNF1-like kinase, 2 [Source:MGI Symbol;Acc:MGI:1921387]
ENSMUSG00000034706	162.759	1.94673	0.570163	3.41434	0.000639376	0.00419288	Dnaic2	dynein, axonemal, intermediate chain 2 [Source:MGI Symbol;Acc:MGI:2685574]
ENSMUSG00000039981	24.707	-1.67153	0.490131	-3.41037	0.000648749	0.00424095	Zc3h12d	zinc finger CCCH type containing 12D [Source:MGI Symbol;Acc:MGI:3045313]
ENSMUSG00000068587	200.51	0.612439	0.179813	3.40598	0.000659265	0.00430002	Mgam	maltase-glucoamylase [Source:MGI Symbol;Acc:MGI:1203495]
ENSMUSG00000037731	33.8759	-1.48345	0.435637	-3.40524	0.000661063	0.00430788	Themis2	thymocyte selection associated family member 2 [Source:MGI Symbol;Acc:MGI:2446213]
ENSMUSG00000024678	95.7197	-0.870291	0.255902	-3.40088	0.000671691	0.00436734	Ms4a4d	membrane-spanning 4-domains, subfamily A, member 4D [Source:MGI Symbol;Acc:MGI:1913857]
ENSMUSG00000085772	30.6876	1.49001	0.43852	3.39781	0.000679273	0.00440679	D630024D03Rik	RIKEN cDNA D630024D03 gene [Source:MGI Symbol;Acc:MGI:3041224]
ENSMUSG00000062184	167.835	-0.634057	0.186773	-3.39481	0.000686769	0.00445342	Hs6st2	heparan sulfate 6-O-sulfotransferase 2 [Source:MGI Symbol;Acc:MGI:1354959]
ENSMUSG00000025004	114.108	0.819043	0.241319	3.39402	0.000688737	0.00446419	Cyp2c40	cytochrome P450, family 2, subfamily c, polypeptide 40 [Source:MGI Symbol;Acc:MGI:1306815]
ENSMUSG00000056214	91.8365	0.86233	0.254278	3.39129	0.000695647	0.00450296	Pard6g	par-6 family cell polarity regulator gamma [Source:MGI Symbol;Acc:MGI:2135606]
ENSMUSG00000052920	118.434	-0.747069	0.220494	-3.38816	0.000703632	0.00454654	Prkg1	protein kinase, cGMP-dependent, type I [Source:MGI Symbol;Acc:MGI:108174]
ENSMUSG00000051977	150.397	0.701087	0.207137	3.38464	0.000712707	0.00459469	Prdm9	PR domain containing 9 [Source:MGI Symbol;Acc:MGI:2384854]
ENSMUSG00000049928	27.76	-1.55077	0.458922	-3.37915	0.000727098	0.00467531	Glp2r	glucagon-like peptide 2 receptor [Source:MGI Symbol;Acc:MGI:2136733]
ENSMUSG00000059816	16.4031	2.338	0.692905	3.37421	0.000740291	0.00475382	Fam159a	family with sequence similarity 159, member A [Source:MGI Symbol;Acc:MGI:3651644]
ENSMUSG00000024030	175.101	-0.643133	0.190631	-3.3737	0.000741646	0.00476043	Abcg1	ATP-binding cassette, sub-family G (WHITE), member 1 [Source:MGI Symbol;Acc:MGI:107704]
ENSMUSG00000015944	155.9	-0.668265	0.198136	-3.37276	0.000744176	0.00477456	Gatsl2	GATS protein-like 2 [Source:MGI Symbol;Acc:MGI:1933384]
ENSMUSG00000026817	112.317	-0.796664	0.236265	-3.3719	0.00074651	0.00478319	Ak1	adenylate kinase 1 [Source:MGI Symbol;Acc:MGI:87977]
ENSMUSG00000027670	15.3311	-2.1491	0.637453	-3.37138	0.000747913	0.00478796	Ocstamp	osteoclast stimulatory transmembrane protein [Source:MGI Symbol;Acc:MGI:1921864]
ENSMUSG00000031925	127.712	-0.73758	0.218771	-3.37147	0.000747676	0.00478796	Maml2	mastermind like 2 (Drosophila) [Source:MGI Symbol;Acc:MGI:2389460]
ENSMUSG00000032254	216.855	-0.582905	0.173004	-3.36931	0.000753555	0.00481772	Kif23	kinesin family member 23 [Source:MGI Symbol;Acc:MGI:1919069]
ENSMUSG00000029074	72.2582	0.966363	0.287828	3.35743	0.000786706	0.00501421	Ttll10	tubulin tyrosine ligase-like family, member 10 [Source:MGI Symbol;Acc:MGI:1921855]
ENSMUSG00000042129	1335.19	0.72387	0.215758	3.355	0.000793641	0.00505177	Rassf4	Ras association (RalGDS/AF-6) domain family member 4 [Source:MGI Symbol;Acc:MGI:2386853]
ENSMUSG00000070283	188.5	0.604247	0.180246	3.35234	0.000801312	0.00508723	Ndufaf3	NADH dehydrogenase (ubiquinone) 1 alpha subcomplex, assembly factor 3 [Source:MGI Symbol;Acc:MGI:1913956]
ENSMUSG00000025877	45.0962	-1.28013	0.382164	-3.34968	0.000809038	0.0051318	Hk3	hexokinase 3 [Source:MGI Symbol;Acc:MGI:2670962]
ENSMUSG00000008822	196.811	0.595055	0.177769	3.34734	0.000815902	0.00516774	Acyp1	acylphosphatase 1, erythrocyte (common) type [Source:MGI Symbol;Acc:MGI:1913454]
ENSMUSG00000025171	175.064	-0.613574	0.183561	-3.34262	0.000829906	0.00524356	Ubtd1	ubiquitin domain containing 1 [Source:MGI Symbol;Acc:MGI:2385092]
ENSMUSG00000043008	87.2411	-0.861125	0.257651	-3.34221	0.000831142	0.00524681	Klhl6	kelch-like 6 [Source:MGI Symbol;Acc:MGI:2686922]
ENSMUSG00000039385	207.189	-0.584061	0.174809	-3.34113	0.00083438	0.00526268	Cdh6	cadherin 6 [Source:MGI Symbol;Acc:MGI:107435]
ENSMUSG00000112234	10.1486	-2.82506	0.845641	-3.34074	0.000835558	0.00526782	AC153938.1
ENSMUSG00000033987	188.864	0.628039	0.18807	3.33939	0.000839635	0.00528894	Dnah17	dynein, axonemal, heavy chain 17 [Source:MGI Symbol;Acc:MGI:1917176]
ENSMUSG00000106617	39.568	1.26836	0.381025	3.32881	0.000872194	0.00547268	Gm36266	predicted gene, 36266 [Source:MGI Symbol;Acc:MGI:5595425]
ENSMUSG00000015745	97.97	-0.806944	0.242766	-3.32395	0.000887519	0.00555444	Plekho1	pleckstrin homology domain containing, family O member 1 [Source:MGI Symbol;Acc:MGI:1914470]
ENSMUSG00000031284	110.9	-0.757197	0.227845	-3.3233	0.000889599	0.00556267	Pak3	p21 protein (Cdc42/Rac)-activated kinase 3 [Source:MGI Symbol;Acc:MGI:1339656]
ENSMUSG00000048915	140.928	-0.671136	0.202108	-3.32068	0.000897992	0.00560789	Efna5	ephrin A5 [Source:MGI Symbol;Acc:MGI:107444]
ENSMUSG00000044313	56.7783	1.07353	0.323609	3.31737	0.000908677	0.00566977	Mab21l3	mab-21-like 3 (C. elegans) [Source:MGI Symbol;Acc:MGI:2446273]
ENSMUSG00000041608	21.5028	1.79085	0.539949	3.31669	0.000910892	0.00567871	Entpd3	ectonucleoside triphosphate diphosphohydrolase 3 [Source:MGI Symbol;Acc:MGI:1321386]
ENSMUSG00000078234	119.435	-0.727008	0.219233	-3.31614	0.00091271	0.00568761	Klhdc7a	kelch domain containing 7A [Source:MGI Symbol;Acc:MGI:2444612]
ENSMUSG00000024300	63.1374	-1.06046	0.319979	-3.31416	0.000919174	0.00572298	Myo1f	myosin IF [Source:MGI Symbol;Acc:MGI:107711]
ENSMUSG00000095789	21.7331	1.73005	0.522253	3.31266	0.000924116	0.00575129	Nupr1l	nuclear protein transcriptional regulator 1 like [Source:MGI Symbol;Acc:MGI:1923099]
ENSMUSG00000022763	193.703	0.602257	0.182094	3.30739	0.000941686	0.00584561	Aifm3	apoptosis-inducing factor, mitochondrion-associated 3 [Source:MGI Symbol;Acc:MGI:1919418]
ENSMUSG00000017652	45.817	-1.18436	0.35828	-3.30569	0.000947425	0.00587622	Cd40	CD40 antigen [Source:MGI Symbol;Acc:MGI:88336]
ENSMUSG00000114255	111.387	-0.74846	0.226531	-3.30401	0.000953117	0.00590648	AC175538.1
ENSMUSG00000048329	20.5278	1.79777	0.546163	3.29163	0.000996069	0.00613342	Mfsd6l	major facilitator superfamily domain containing 6-like [Source:MGI Symbol;Acc:MGI:2384904]
ENSMUSG00000023259	97.892	-0.790711	0.240277	-3.29083	0.000998932	0.00614844	Slc26a6	solute carrier family 26, member 6 [Source:MGI Symbol;Acc:MGI:2159728]
ENSMUSG00000021702	89.8376	-0.926956	0.282119	-3.28569	0.00101732	0.00624839	Thbs4	thrombospondin 4 [Source:MGI Symbol;Acc:MGI:1101779]
ENSMUSG00000114999	19.2077	-1.82761	0.556953	-3.28145	0.00103276	0.00632074	NA	NA
ENSMUSG00000030319	110.792	-0.782863	0.238577	-3.28138	0.00103301	0.00632074	Cand2	cullin-associated and neddylation-dissociated 2 (putative) [Source:MGI Symbol;Acc:MGI:1914338]
ENSMUSG00000032698	46.105	-1.18392	0.361547	-3.2746	0.00105812	0.00646075	Lmo2	LIM domain only 2 [Source:MGI Symbol;Acc:MGI:102811]
ENSMUSG00000027009	155.746	-0.628966	0.192253	-3.27156	0.00106957	0.00652242	Itga4	integrin alpha 4 [Source:MGI Symbol;Acc:MGI:96603]
ENSMUSG00000028654	55.5075	-1.0542	0.322259	-3.27129	0.00107058	0.00652584	Mycl	v-myc avian myelocytomatosis viral oncogene lung carcinoma derived [Source:MGI Symbol;Acc:MGI:96799]
ENSMUSG00000071715	32.4443	-1.45985	0.446361	-3.27055	0.00107339	0.00654025	Ncf4	neutrophil cytosolic factor 4 [Source:MGI Symbol;Acc:MGI:109186]
ENSMUSG00000066607	26.4944	-1.52565	0.467312	-3.26473	0.00109569	0.00665381	6030419C18Rik	RIKEN cDNA 6030419C18 gene [Source:MGI Symbol;Acc:MGI:2442108]
ENSMUSG00000005470	75.9435	-0.901446	0.276569	-3.25939	0.00111652	0.00676616	Asf1b	anti-silencing function 1B histone chaperone [Source:MGI Symbol;Acc:MGI:1914179]
ENSMUSG00000022033	72.2644	-0.940191	0.288647	-3.25723	0.00112504	0.00681212	Pbk	PDZ binding kinase [Source:MGI Symbol;Acc:MGI:1289156]
ENSMUSG00000026288	83.5323	-0.966708	0.29694	-3.25557	0.00113166	0.00684364	Inpp5d	inositol polyphosphate-5-phosphatase D [Source:MGI Symbol;Acc:MGI:107357]
ENSMUSG00000030921	73.9787	-0.92614	0.284588	-3.25431	0.00113667	0.00687111	Trim30a	tripartite motif-containing 30A [Source:MGI Symbol;Acc:MGI:98178]
ENSMUSG00000006014	20.871	-1.82039	0.561229	-3.24358	0.00118038	0.00711752	Prg4	proteoglycan 4 (megakaryocyte stimulating factor, articular superficial zone protein) [Source:MGI Symbol;Acc:MGI:1891344]
ENSMUSG00000023046	163.483	-0.628476	0.193872	-3.2417	0.00118819	0.00715869	Igfbp6	insulin-like growth factor binding protein 6 [Source:MGI Symbol;Acc:MGI:96441]
ENSMUSG00000020627	109.336	-0.755965	0.233286	-3.24051	0.00119316	0.0071827	Klhl29	kelch-like 29 [Source:MGI Symbol;Acc:MGI:2683857]
ENSMUSG00000085890	23.7621	1.75557	0.542033	3.23886	0.00120007	0.00721532	Tnfsf13os	tumor necrosis factor (ligand) superfamily, member 13, opposite strand [Source:MGI Symbol;Acc:MGI:1919587]
ENSMUSG00000027995	90.7397	-0.863051	0.266811	-3.2347	0.00121772	0.00730032	Tlr2	toll-like receptor 2 [Source:MGI Symbol;Acc:MGI:1346060]
ENSMUSG00000090086	142.332	0.663965	0.205367	3.23306	0.0012247	0.00733607	AI480526	expressed sequence AI480526 [Source:MGI Symbol;Acc:MGI:2140910]
ENSMUSG00000038425	146.938	0.645809	0.199803	3.23223	0.00122829	0.00735151	Poli	polymerase (DNA directed), iota [Source:MGI Symbol;Acc:MGI:1347081]
ENSMUSG00000017817	152.28	-0.649898	0.201155	-3.23083	0.0012343	0.00738446	Jph2	junctophilin 2 [Source:MGI Symbol;Acc:MGI:1891496]
ENSMUSG00000087574	119.274	0.740372	0.229783	3.22204	0.0012728	0.00759604	C030037D09Rik	RIKEN cDNA C030037D09 gene [Source:MGI Symbol;Acc:MGI:1924865]
ENSMUSG00000030283	11.7352	-2.43214	0.758523	-3.20642	0.00134399	0.00796853	St8sia1	ST8 alpha-N-acetyl-neuraminide alpha-2,8-sialyltransferase 1 [Source:MGI Symbol;Acc:MGI:106011]
ENSMUSG00000030413	913.913	0.692049	0.215859	3.20602	0.00134586	0.00797308	Pglyrp1	peptidoglycan recognition protein 1 [Source:MGI Symbol;Acc:MGI:1345092]
ENSMUSG00000079419	52.2334	-1.16264	0.362795	-3.20468	0.00135211	0.00799383	Ms4a6c	membrane-spanning 4-domains, subfamily A, member 6C [Source:MGI Symbol;Acc:MGI:2385644]
ENSMUSG00000087113	11.0788	2.5888	0.8085	3.20198	0.00136485	0.00805933	Gm11714	predicted gene 11714 [Source:MGI Symbol;Acc:MGI:3649214]
ENSMUSG00000089678	141.677	-0.648328	0.20277	-3.19735	0.00138696	0.00816667	Agxt2	alanine-glyoxylate aminotransferase 2 [Source:MGI Symbol;Acc:MGI:2146052]
ENSMUSG00000003282	108.112	0.732401	0.229212	3.1953	0.00139685	0.00820827	Plag1	pleiomorphic adenoma gene 1 [Source:MGI Symbol;Acc:MGI:1891916]
ENSMUSG00000050966	64.371	1.00581	0.314952	3.19352	0.00140547	0.00824328	Lin28a	lin-28 homolog A (C. elegans) [Source:MGI Symbol;Acc:MGI:1890546]
ENSMUSG00000039934	44.7104	-1.12816	0.353425	-3.19207	0.00141259	0.00828068	Gsap	gamma-secretase activating protein [Source:MGI Symbol;Acc:MGI:2442259]
ENSMUSG00000041112	88.6566	-0.812015	0.254475	-3.19094	0.00141808	0.00830952	Elmo1	engulfment and cell motility 1 [Source:MGI Symbol;Acc:MGI:2153044]
ENSMUSG00000022332	164.831	-0.609601	0.191116	-3.18968	0.00142429	0.0083425	Khdrbs3	KH domain containing, RNA binding, signal transduction associated 3 [Source:MGI Symbol;Acc:MGI:1313312]
ENSMUSG00000020990	16.0874	2.03961	0.639608	3.18884	0.00142844	0.00836345	Cdkl1	cyclin-dependent kinase-like 1 (CDC2-related kinase) [Source:MGI Symbol;Acc:MGI:1918341]
ENSMUSG00000058818	46.0318	-1.23363	0.387022	-3.1875	0.00143508	0.00839894	Pirb	paired Ig-like receptor B [Source:MGI Symbol;Acc:MGI:894311]
ENSMUSG00000049988	29.8972	-1.51946	0.476804	-3.18676	0.00143876	0.00841709	Lrrc25	leucine rich repeat containing 25 [Source:MGI Symbol;Acc:MGI:2445284]
ENSMUSG00000028698	43.2785	-1.1805	0.370512	-3.18614	0.00144187	0.00842511	Pik3r3	phosphoinositide-3-kinase regulatory subunit 3 [Source:MGI Symbol;Acc:MGI:109277]
ENSMUSG00000073489	57.4915	-1.04407	0.327975	-3.18338	0.00145568	0.00849557	Ifi204	interferon activated gene 204 [Source:MGI Symbol;Acc:MGI:96429]
ENSMUSG00000062151	38.5712	-1.23137	0.386877	-3.18285	0.00145832	0.00850754	Unc13c	unc-13 homolog C (C. elegans) [Source:MGI Symbol;Acc:MGI:2149021]
ENSMUSG00000037280	91.8866	0.813362	0.255784	3.17988	0.00147338	0.00857759	Galnt6	UDP-N-acetyl-alpha-D-galactosamine:polypeptide N-acetylgalactosaminyltransferase 6 [Source:MGI Symbol;Acc:MGI:1891640]
ENSMUSG00000034891	19.2307	1.84425	0.581287	3.17271	0.00151026	0.00876481	Sncb	synuclein, beta [Source:MGI Symbol;Acc:MGI:1889011]
ENSMUSG00000079685	95.2493	-0.786548	0.248475	-3.1655	0.00154817	0.00895659	Ulbp1	UL16 binding protein 1 [Source:MGI Symbol;Acc:MGI:1925027]
ENSMUSG00000055923	163.288	0.598636	0.189116	3.16544	0.00154847	0.00895659	Aasdh	aminoadipate-semialdehyde dehydrogenase [Source:MGI Symbol;Acc:MGI:2442517]
ENSMUSG00000035678	164.901	0.597919	0.188939	3.16462	0.00155286	0.00897617	Tnfsf9	tumor necrosis factor (ligand) superfamily, member 9 [Source:MGI Symbol;Acc:MGI:1101058]
ENSMUSG00000022372	88.3275	-0.806669	0.255273	-3.16003	0.00157755	0.00909718	Sla	src-like adaptor [Source:MGI Symbol;Acc:MGI:104295]
ENSMUSG00000078794	79.6656	-0.878264	0.278805	-3.1501	0.00163216	0.00937861	Dact3	dishevelled-binding antagonist of beta-catenin 3 [Source:MGI Symbol;Acc:MGI:3654828]
ENSMUSG00000033595	46.2705	-1.2591	0.399787	-3.14942	0.00163596	0.00939302	Lgi3	leucine-rich repeat LGI family, member 3 [Source:MGI Symbol;Acc:MGI:2182619]
ENSMUSG00000029436	54.5501	-1.01131	0.32132	-3.14736	0.00164751	0.00944815	Mmp17	matrix metallopeptidase 17 [Source:MGI Symbol;Acc:MGI:1346076]
ENSMUSG00000035004	85.4548	-0.865098	0.274889	-3.14708	0.00164911	0.00945357	Igsf6	immunoglobulin superfamily, member 6 [Source:MGI Symbol;Acc:MGI:1891393]
ENSMUSG00000078495	77.0728	0.857245	0.272417	3.14681	0.00165065	0.00945868	Zfp984	zinc finger protein 984 [Source:MGI Symbol;Acc:MGI:3651978]
ENSMUSG00000058070	147.152	-0.635602	0.202103	-3.14494	0.00166123	0.00951559	Eml1	echinoderm microtubule associated protein like 1 [Source:MGI Symbol;Acc:MGI:1915769]
ENSMUSG00000070371	162.078	0.597252	0.190037	3.14282	0.00167329	0.0095771	Prss36	protease, serine 36 [Source:MGI Symbol;Acc:MGI:1924863]
ENSMUSG00000037031	136.194	-0.649418	0.206693	-3.14195	0.00167825	0.00959791	Tspan15	tetraspanin 15 [Source:MGI Symbol;Acc:MGI:1917673]
ENSMUSG00000047904	76.0906	-0.927063	0.295639	-3.13579	0.00171391	0.00977493	Sstr2	somatostatin receptor 2 [Source:MGI Symbol;Acc:MGI:98328]
ENSMUSG00000069920	85.438	-0.802023	0.255875	-3.13444	0.00172185	0.00981291	B3gnt9	UDP-GlcNAc:betaGal beta-1,3-N-acetylglucosaminyltransferase 9 [Source:MGI Symbol;Acc:MGI:2142841]
ENSMUSG00000058153	21.7009	-1.67931	0.536059	-3.13269	0.0017321	0.00986232	Sez6l	seizure related 6 homolog like [Source:MGI Symbol;Acc:MGI:1935121]
ENSMUSG00000050315	31.2518	1.33422	0.426215	3.1304	0.00174569	0.00991728	Synpo2	synaptopodin 2 [Source:MGI Symbol;Acc:MGI:2153070]
ENSMUSG00000051279	67.3253	-0.915953	0.292644	-3.12992	0.00174853	0.00992952	Gdf6	growth differentiation factor 6 [Source:MGI Symbol;Acc:MGI:95689]
ENSMUSG00000005800	66.1912	-0.944869	0.302043	-3.12827	0.00175841	0.00997395	Mmp8	matrix metallopeptidase 8 [Source:MGI Symbol;Acc:MGI:1202395]

## Sheet: 2. KEGG enrichment - down-reg.
KEGG pathways enrichment analysis on genes down-regulated in siRab35-treated cells compared to siLuc-treated cells
Enrichment FDR	nGenes	Pathway Genes	Fold Enrichment	Pathway	URL	Genes
7.91234e-20	33	91	8.14694	Complement and coagulation cascades	http://www.genome.jp/kegg-bin/show_pathway?mmu04610	C8g Clu C9 Serpind1 C3 Mbl2 Cfh F13b Cd55 C4bp F5 Serpinc1 Hc C8b A2m Itgam F9 F7 C8a C1qa C1qc C1qb Mbl1 F13a1 C3ar1 C5ar1 Cfhr1 Plg Serpina1a Serpina1d Serpina1b Serpina1e Serpina1c
1.37957e-07	16	115	6.5011	Staphylococcus aureus infection	http://www.genome.jp/kegg-bin/show_pathway?mmu05150	Krt23 C3 Mbl2 Cfh Hc Itgam Itgal Krt20 C1qa C1qc C1qb Mbl1 C3ar1 C5ar1 Plg Fcgr3
0.000136177	17	105	3.8553	Amoebiasis	http://www.genome.jp/kegg-bin/show_pathway?mmu05146	Col1a1 C8g C9 Col3a1 Tlr2 Nfkb1 Pik3r3 Cxcl1 C8b Col1a2 Itgam Col4a6 Col4a5 Lama1 C8a Cd14 Col4a4
0.000597203	26	231	2.58717	Coronavirus disease	http://www.genome.jp/kegg-bin/show_pathway?mmu05171	C8g Cybb Egfr C9 C3 Mbl2 Nrp1 F13b Hc Tlr2 Nfkb1 Pik3r3 C8b Nfkbib Cxcl10 C8a Ccl2 C1qa C1qc C1qb Mbl1 F13a1 C3ar1 Ikbke Tlr7 C5ar1
0.000597702	13	97	4.15644	Retinol metabolism	http://www.genome.jp/kegg-bin/show_pathway?mmu00830	Dhrs9 Cyp4a31 Cyp3a25 Cyp2b10 Ugt2b35 Cyp3a16 Rdh7 Cyp3a44 Ugt2b5 Cyp3a11 Aox1 Aox3 Ugt2b36
0.00208449	19	169	2.80729	Phagosome	http://www.genome.jp/kegg-bin/show_pathway?mmu04145	Cybb Ncf1 Ctsl Thbs4 C3 Mbl2 Msr1 Marco Mrc1 Tlr2 Coro1a Itgam Mbl1 Ctss Thbs1 Cd14 Fcgr3 Tubb3 Ncf4
0.00252103	13	100	3.52143	Bile secretion	http://www.genome.jp/kegg-bin/show_pathway?mmu04976	Abcc2 Abcb11 Cyp7a1 Abcg2 Slco1b2 Adcy7 Abcc4 Ugt2b35 Ephx1 Baat Ugt2b5 Ugt2b36 Sult2a1
0.00252103	23	201	2.43791	Proteoglycans in cancer	http://www.genome.jp/kegg-bin/show_pathway?mmu05205	Col1a1 Cd44 Fzd3 Dcn Timp3 Igf1 Egfr Ctsl Wnt5a Hcls1 Fas Plce1 Tlr2 Pik3r3 Hgf Col1a2 Wnt16 Msn Flna Fgfr1 Vav1 Fgf2 Thbs1
0.00252957	9	51	4.74404	Tryptophan metabolism	http://www.genome.jp/kegg-bin/show_pathway?mmu00380	Haao Kynu Aldh1b1 Aldh8a1 Kyat3 Aadat Acat3 Aox1 Aox3
0.00252957	14	108	3.25055	Protein digestion and absorption	http://www.genome.jp/kegg-bin/show_pathway?mmu04974	Col1a1 Slc6a19 Slc7a8 Col5a2 Col3a1 Col5a1 Col11a1 Col1a2 Slc7a9 Col4a6 Col4a5 Col16a1 Col4a4 Col8a1
0.00261853	22	289	2.43791	Cytokine-cytokine receptor interaction	http://www.genome.jp/kegg-bin/show_pathway?mmu04060	Csf1 Cd40 Ccl9 Bmp4 Osmr Ifngr2 Fas Ccl20 Il1rn Cxcl1 Tgfbr2 Lif Cxcl10 Ccl2 Il22ra1 Ccr2 Gdf6 Lifr Cxcl12 Il1rl2 Csf2rb Gdf2
0.00264831	21	181	2.48224	Axon guidance	http://www.genome.jp/kegg-bin/show_pathway?mmu04360	Efnb2 Fzd3 Ntn4 Wnt5a Sema5a Boc Nrp1 Epha4 Sema6d Ephb2 Pik3r3 Plxna4 Pak3 Rac2 Sema3f Sema3d Efna5 Robo2 Rnd1 Slit3 Cxcl12
0.00536298	12	92	3.29633	Drug metabolism	http://www.genome.jp/kegg-bin/show_pathway?mmu00983	Gstm3 Upp2 Dut Cda Upb1 Ugt2b35 Ugt2b5 Ces2a Ces1d Ces1c Ces2c Ugt2b36
0.0066568	10	91	3.61172	Steroid hormone biosynthesis	http://www.genome.jp/kegg-bin/show_pathway?mmu00140	Cyp2d26 Cyp7a1 Cyp3a25 Cyp2b10 Ugt2b35 Cyp3a16 Cyp3a44 Ugt2b5 Cyp3a11 Ugt2b36
0.0066568	15	123	2.73411	Osteoclast differentiation	http://www.genome.jp/kegg-bin/show_pathway?mmu04380	Spi1 Relb Fhl2 Csf1 Ncf1 Ifngr2 Fosl1 Nfkb1 Pik3r3 Tyrobp Tgfbr2 Sirpa Pirb Fcgr3 Ncf4
0.0066568	10	84	3.61172	Chemical carcinogenesis	http://www.genome.jp/kegg-bin/show_pathway?mmu05204	Gstm3 Cyp3a25 Ugt2b35 Cyp3a16 Ephx1 Cyp3a44 Ugt2b5 Cyp3a11 Ugt2b36 Sult2a1
0.00667119	8	40	4.33406	Glycine, serine and threonine metabolism	http://www.genome.jp/kegg-bin/show_pathway?mmu00260	Sardh Tha1 Gamt Agxt Gatm Dmgdh Bhmt Agxt2
0.00794116	98	1597	1.38703	Metabolic pathways	http://www.genome.jp/kegg-bin/show_pathway?mmu01100	Haao Ckb Akr1b3 Gstm3 Hmox1 Sardh Pla2g12b Acaa1b Amdhd1 Tha1 Ptgis Isyna1 Gamt Galnt10 Cmpk2 Elovl2 Enpp2 B4galt4 Hgd St6gal1 Pla2g7 Pde6c Plce1 Cbr2 Tyms Hk3 Inpp1 Agxt Inpp5d Ak1 Upp2 Kynu Dhrs9 Gatm Dut Sord Acss1 Pck1 Gss Cyp7a1 Hacd4 Pde4b Cyp4a31 Cda Alpl Gpat3 Cyp3a25 Aass Gys2 St8sia1 Cyp2b10 Otc Adcy7 Pde4c St3gal4 Treh Nnmt Cdo1 Upb1 Acsm1 Tkfc Uroc1 Aldh1b1 Ugt2b35 Hykk Entpd8 Prodh2 …
0.00958812	18	210	2.3561	Transcriptional misregulation in cancer	http://www.genome.jp/kegg-bin/show_pathway?mmu05202	Gria3 Spi1 Etv5 Arnt2 Wt1 Cd40 Igf1 Igfbp3 Zeb1 Ccna2 Nfkb1 Cdk14 Wnt16 Itgam Tgfbr2 Lmo2 Cd14 Hmga2
0.00987151	21	214	2.14434	Rap1 signaling pathway	http://www.genome.jp/kegg-bin/show_pathway?mmu04015	Fgfr4 Csf1 Igf1 Egfr Fyb Plce1 Pdgfc Pik3r3 Hgf Itgam Itgal Fgfr1 Adcy7 Rac2 Vav1 Dock4 Fgf1 Fgf2 Lpar1 Thbs1 Efna5
0.00987151	29	357	1.88532	PI3K-Akt signaling pathway	http://www.genome.jp/kegg-bin/show_pathway?mmu04151	Col1a1 Fgfr4 Csf1 Sgk2 Igf1 Egfr Thbs4 Osmr Itga4 Creb3l1 Pck1 Tlr2 Pdgfc Nfkb1 Pik3r3 Hgf Col1a2 Gys2 Col4a6 Col4a5 Fgfr1 Lama1 Fgf1 Fgf2 Lpar1 Thbs1 Reln Efna5 Col4a4
0.00987151	12	88	2.92549	ECM-receptor interaction	http://www.genome.jp/kegg-bin/show_pathway?mmu04512	Col1a1 Cd44 Hmmr Thbs4 Itga4 Col1a2 Col4a5 Lama1 Fras1 Thbs1 Reln Col4a4
0.00987151	15	139	2.54391	Alcoholic liver disease	http://www.genome.jp/kegg-bin/show_pathway?mmu04936	C3 Fas Hc Nfkb1 Cxcl1 Aldh1b1 C1qa C1qc C1qb C3ar1 Ikbke C5ar1 Cd14 Fabp1 Map3k5
0.00987151	10	69	3.30564	Leishmaniasis	http://www.genome.jp/kegg-bin/show_pathway?mmu05140	Cybb Ncf1 Ifngr2 Itga4 Tlr2 Nfkb1 Nfkbib Itgam Fcgr3 Ncf4
0.0113081	13	101	2.69726	AGE-RAGE signaling pathway in diabetic complications	http://www.genome.jp/kegg-bin/show_pathway?mmu04933	Col1a1 Cybb Plce1 Col3a1 Nfkb1 Pik3r3 Col1a2 Col4a5 Agt Tgfbr2 Ccl2 Egr1 Col4a4
0.0113277	6	35	4.87582	Pentose and glucuronate interconversions	http://www.genome.jp/kegg-bin/show_pathway?mmu00040	Akr1b3 Sord Ugt2b35 Akr1b7 Ugt2b5 Ugt2b36
0.0113277	6	49	4.87582	Linoleic acid metabolism	http://www.genome.jp/kegg-bin/show_pathway?mmu00591	Pla2g12b Cyp3a25 Cyp3a16 Cyp2j5 Cyp3a44 Cyp3a11
0.0136492	8	50	3.62852	ABC transporters	http://www.genome.jp/kegg-bin/show_pathway?mmu02010	Abcg1 Abcc2 Abcb11 Abcg2 Abcc6 Abcc4 Abca9 Abca6
0.0141388	20	200	2.08591	Focal adhesion	http://www.genome.jp/kegg-bin/show_pathway?mmu04510	Col1a1 Igf1 Egfr Thbs4 Mylk Itga4 Pdgfc Pik3r3 Hgf Col1a2 Col4a6 Col4a5 Pak3 Flna Lama1 Rac2 Vav1 Thbs1 Reln Col4a4
0.0141388	10	76	3.04739	Pertussis	http://www.genome.jp/kegg-bin/show_pathway?mmu05133	C3 C4bp Hc Nfkb1 Itgam C1qa C1qc C1qb Nod1 Cd14
0.0142572	9	92	3.25055	Viral protein interaction with cytokine and cytokine receptor	http://www.genome.jp/kegg-bin/show_pathway?mmu04061	Csf1 Ccl9 Ccl20 Cxcl1 Cxcl10 Ccl2 Il22ra1 Ccr2 Cxcl12
0.0145344	10	140	3.00051	Systemic lupus erythematosus	http://www.genome.jp/kegg-bin/show_pathway?mmu05322	C8g Cd40 C9 C3 Hc C8b C8a C1qa C1qc C1qb
0.0200059	20	219	2.01065	Regulation of actin cytoskeleton	http://www.genome.jp/kegg-bin/show_pathway?mmu04810	Fgfr4 Egfr Myh10 Diaph3 Mylk Itga4 Pdgfc Pik3r3 Itgam Itgal Msn Pak3 Fgfr1 Rac2 Vav1 Fgf1 Fgf2 Lpar1 Tmsb4x Cxcl12
0.0343604	13	129	2.30493	Relaxin signaling pathway	http://www.genome.jp/kegg-bin/show_pathway?mmu04926	Col1a1 Egfr Ednrb Col3a1 Creb3l1 Nfkb1 Pik3r3 Col1a2 Col4a5 Adcy7 Tgfbr2 Acta2 Col4a4
0.0370247	8	73	3.00051	Metabolism of xenobiotics by cytochrome P450	http://www.genome.jp/kegg-bin/show_pathway?mmu00980	Gstm3 Cbr2 Ugt2b35 Ephx1 Cyp2f2 Ugt2b5 Ugt2b36 Sult2a1
0.0370247	12	114	2.36403	Leukocyte transendothelial migration	http://www.genome.jp/kegg-bin/show_pathway?mmu04670	Cybb Ncf1 Itga4 Pik3r3 Itgam Itgal Msn Rac2 Vav1 Cldn2 Cxcl12 Ncf4
0.0402872	11	103	2.43791	Chagas disease	http://www.genome.jp/kegg-bin/show_pathway?mmu05142	Ifngr2 C3 Fas Tlr2 Nfkb1 Pik3r3 Tgfbr2 Ccl2 C1qa C1qc C1qb
0.0418268	13	160	2.22406	Cell adhesion molecules	http://www.genome.jp/kegg-bin/show_pathway?mmu04514	Icosl Cd40 Vcan Cdh2 Sell Itga4 Siglec1 Itgam Itgal Cd276 Cldn2 Spn Cdh3
0.0425766	7	55	3.17495	Malaria	http://www.genome.jp/kegg-bin/show_pathway?mmu05144	Cd40 Thbs4 Tlr2 Hgf Itgal Ccl2 Thbs1
0.0455186	14	198	2.11664	Neutrophil extracellular trap formation	http://www.genome.jp/kegg-bin/show_pathway?mmu04613	Clcn5 Cybb Ncf1 C3 Hc Tlr2 Nfkb1 Pik3r3 Itgam Itgal Rac2 Tlr7 C5ar1 Ncf4
0.0550559	5	30	3.90066	Antifolate resistance	http://www.genome.jp/kegg-bin/show_pathway?mmu01523	Abcc2 Tyms Nfkb1 Abcg2 Abcc4
0.0609004	3	15	6.5011	Thiamine metabolism	http://www.genome.jp/kegg-bin/show_pathway?mmu00730	Ak1 Alpl Ak5
0.0632031	15	189	1.95033	Chemokine signaling pathway	http://www.genome.jp/kegg-bin/show_pathway?mmu04062	Ncf1 Ccl9 Ccl20 Nfkb1 Pik3r3 Cxcl1 Nfkbib Adcy7 Rac2 Vav1 Cxcl10 Ccl2 Elmo1 Ccr2 Cxcl12
0.0632031	9	91	2.47225	IL-17 signaling pathway	http://www.genome.jp/kegg-bin/show_pathway?mmu04657	Fosl1 Ccl20 Lcn2 Nfkb1 Cxcl1 Cxcl10 Ccl2 Ikbke S100a8
0.0632031	17	216	1.86267	Lipid and atherosclerosis	http://www.genome.jp/kegg-bin/show_pathway?mmu05417	Cybb Ncf1 Cd40 Apob Abcg1 Fas Tlr2 Nfkb1 Pik3r3 Cxcl1 Vav1 Ccl2 Ikbke Cd14 Cyp2j5 Map3k5 Ncf4
0.0678577	8	72	2.60044	Melanoma	http://www.genome.jp/kegg-bin/show_pathway?mmu05218	Igf1 Egfr Pdgfc Pik3r3 Hgf Fgfr1 Fgf1 Fgf2
0.0711327	7	85	2.78618	Arachidonic acid metabolism	http://www.genome.jp/kegg-bin/show_pathway?mmu00590	Pla2g12b Ptgis Cbr2 Cyp4a31 Cyp2b10 Ptgs1 Cyp2j5
0.0726478	10	95	2.26782	TGF-beta signaling pathway	http://www.genome.jp/kegg-bin/show_pathway?mmu04350	Ltbp1 Dcn Fst Bmp4 Thsd4 Tgfbr2 Thbs1 Fmod Gdf6 Cdkn2b
0.0760562	7	57	2.73046	Pyrimidine metabolism	http://www.genome.jp/kegg-bin/show_pathway?mmu00240	Cmpk2 Tyms Upp2 Dut Cda Upb1 Entpd8
0.0898284	22	294	1.63768	MAPK signaling pathway	http://www.genome.jp/kegg-bin/show_pathway?mmu04010	Relb Cacna1b Fgfr4 Csf1 Igf1 Egfr Fas Pdgfc Nfkb1 Hgf Flna Dusp9 Fgfr1 Tgfbr2 Rac2 Dusp5 Fgf1 Fgf2 Dusp10 Efna5 Cd14 Map3k5
0.090488	11	113	2.08288	TNF signaling pathway	http://www.genome.jp/kegg-bin/show_pathway?mmu04668	Csf1 Fas Ccl20 Creb3l1 Nfkb1 Pik3r3 Cxcl1 Lif Cxcl10 Ccl2 Map3k5
0.0934344	4	31	3.90066	Ascorbate and aldarate metabolism	http://www.genome.jp/kegg-bin/show_pathway?mmu00053	Aldh1b1 Ugt2b35 Ugt2b5 Ugt2b36
0.0952219	12	140	1.98338	Signaling pathways regulating pluripotency of stem cells	http://www.genome.jp/kegg-bin/show_pathway?mmu04550	Fgfr4 Fzd3 Igf1 Bmp4 Wnt5a Pik3r3 Wnt16 Dusp9 Fgfr1 Lif Fgf2 Lifr
0.0993303	6	54	2.78618	Arginine and proline metabolism	http://www.genome.jp/kegg-bin/show_pathway?mmu00330	Ckb Gamt Gatm Aldh1b1 Prodh2 Agmat
0.0993303	8	86	2.36403	Rheumatoid arthritis	http://www.genome.jp/kegg-bin/show_pathway?mmu05323	Csf1 Ctsl Ccl20 Tlr2 Cxcl1 Itgal Ccl2 Cxcl12
0.101105	17	231	1.72685	Ras signaling pathway	http://www.genome.jp/kegg-bin/show_pathway?mmu04014	Fgfr4 Pla2g12b Csf1 Igf1 Egfr Plce1 Rgl1 Pdgfc Nfkb1 Pik3r3 Hgf Pak3 Fgfr1 Rac2 Fgf1 Fgf2 Efna5
0.104081	9	94	2.19412	Dilated cardiomyopathy	http://www.genome.jp/kegg-bin/show_pathway?mmu05414	Igf1 Des Tnnt2 Itga4 Tpm2 Adcy7 Agt Lama1 Dmd
0.109949	8	72	2.2945	P53 signaling pathway	http://www.genome.jp/kegg-bin/show_pathway?mmu04115	Cdk1 Igf1 Igfbp3 Fas Sesn3 Ccnb2 Thbs1 Ccnb1
0.12195	7	92	2.39514	Hematopoietic cell lineage	http://www.genome.jp/kegg-bin/show_pathway?mmu04640	Cd44 Csf1 Cd55 Itga4 Itgam Anpep Cd14
0.12195	14	162	1.78461	MicroRNAs in cancer	http://www.genome.jp/kegg-bin/show_pathway?mmu05206	Cd44 Hmox1 Fzd3 Timp3 Egfr Zeb1 Vim Nfkb1 Pik3r3 Fscn1 Kif23 Thbs1 Efna5 Hmga2
0.131777	5	36	2.86813	Fructose and mannose metabolism	http://www.genome.jp/kegg-bin/show_pathway?mmu00051	Akr1b3 Hk3 Sord Tkfc Akr1b7
0.133112	6	49	2.54391	Cholesterol metabolism	http://www.genome.jp/kegg-bin/show_pathway?mmu04979	Apoa2 Lpl Apob Abcb11 Cyp7a1 Lcat
0.151804	2	9	6.5011	Vitamin B6 metabolism	http://www.genome.jp/kegg-bin/show_pathway?mmu00750	Aox1 Aox3
0.151804	8	89	2.10846	PPAR signaling pathway	http://www.genome.jp/kegg-bin/show_pathway?mmu03320	Apoa2 Acaa1b Lpl Pck1 Cyp7a1 Cyp4a31 Cyp8b1 Fabp1
0.151804	6	70	2.43791	RIG-I-like receptor signaling pathway	http://www.genome.jp/kegg-bin/show_pathway?mmu04622	Nfkb1 Nfkbib Rnf125 Tkfc Cxcl10 Ikbke
0.151804	8	117	2.10846	Natural killer cell mediated cytotoxicity	http://www.genome.jp/kegg-bin/show_pathway?mmu04650	Ifngr2 Fas Pik3r3 Tyrobp Itgal Rac2 Vav1 Sh3bp2
0.152499	33	542	1.38709	Pathways in cancer	http://www.genome.jp/kegg-bin/show_pathway?mmu05200	Spi1 Gstm3 Fgfr4 Hmox1 Fzd3 Arnt2 Igf1 Egfr Bmp4 Wnt5a Ednrb Ifngr2 Fas Ccna2 Nfkb1 Pik3r3 Hgf Wnt16 Col4a5 Fgfr1 Adcy7 Agt Dapk2 Tgfbr2 Lama1 Rac2 Fgf1 Fgf2 Lpar1 Cxcl12 Col4a4 Csf2rb Cdkn2b
0.157975	8	91	2.08035	Hypertrophic cardiomyopathy	http://www.genome.jp/kegg-bin/show_pathway?mmu05410	Igf1 Des Tnnt2 Itga4 Tpm2 Agt Lama1 Dmd
0.184563	3	18	3.65687	Primary bile acid biosynthesis	http://www.genome.jp/kegg-bin/show_pathway?mmu00120	Cyp7a1 Baat Cyp8b1
0.184563	6	56	2.2945	Valine, leucine and isoleucine degradation	http://www.genome.jp/kegg-bin/show_pathway?mmu00280	Acaa1b Aldh1b1 Acat3 Aox1 Aox3 Agxt2
0.184563	8	99	2.00034	Toll-like receptor signaling pathway	http://www.genome.jp/kegg-bin/show_pathway?mmu04620	Cd40 Tlr2 Nfkb1 Pik3r3 Cxcl10 Ikbke Tlr7 Cd14
0.188791	6	60	2.25038	Legionellosis	http://www.genome.jp/kegg-bin/show_pathway?mmu05134	C3 Tlr2 Nfkb1 Cxcl1 Itgam Cd14
0.188791	12	178	1.70832	Tuberculosis	http://www.genome.jp/kegg-bin/show_pathway?mmu05152	Lsp1 Ifngr2 C3 Mrc1 Tlr2 Nfkb1 Plk3 Coro1a Itgam Ctss Cd14 Fcgr3
0.188791	6	78	2.25038	Viral myocarditis	http://www.genome.jp/kegg-bin/show_pathway?mmu05416	Cd40 Cd55 Itgal Lama1 Rac2 Dmd
0.19335	7	76	2.06853	B cell receptor signaling pathway	http://www.genome.jp/kegg-bin/show_pathway?mmu04662	Inpp5d Nfkb1 Pik3r3 Nfkbib Rac2 Vav1 Pirb
0.19335	11	149	1.7442	Gastric cancer	http://www.genome.jp/kegg-bin/show_pathway?mmu05226	Fzd3 Egfr Wnt5a Cdh17 Pik3r3 Hgf Wnt16 Tgfbr2 Fgf1 Fgf2 Cdkn2b
0.196445	10	142	1.78929	Vascular smooth muscle contraction	http://www.genome.jp/kegg-bin/show_pathway?mmu04270	Pla2g12b Avpr1a Myh10 Mylk Cyp4a31 Adcy7 Agt Acta2 Prkg1 Actg2

## Sheet: 3.Size factor normalized counts
ensembl_gene_id	Luc_rep1	Luc_rep2	Luc_rep3	Rab35_rep1	Rab35_rep2	Rab35_rep3
ENSMUSG00000000001	4557.34	4272.08	4513.29	4648	4484.69	4687.65
ENSMUSG00000000028	77.261	84.9588	86.4311	63.0204	75.4363	65.2963
ENSMUSG00000000031	656556	582817	677515	770945	743155	704716
ENSMUSG00000000037	11.6421	7.72353	12.915	4.84772	7.54363	9.4785
ENSMUSG00000000049	50692.8	45948.2	52779.6	50064.4	49212.8	53803.1
ENSMUSG00000000056	1233	1225.14	1519	1562.91	1600.19	1936.77
ENSMUSG00000000058	302.694	340.801	310.953	700.011	662.896	565.551
ENSMUSG00000000078	2823.73	2779.5	2354.5	2123.3	2010.38	1848.31
ENSMUSG00000000085	325.978	313.768	260.287	331.584	306.46	289.621
ENSMUSG00000000088	1545.22	1591.05	1320.31	1662.77	1690.72	1730.35
ENSMUSG00000000093	46.5683	80.1316	69.5423	36.8427	42.4329	70.5622
ENSMUSG00000000094	0	0	6.95423	0	2.82886	5.26583
ENSMUSG00000000120	13.7588	10.6199	8.94115	7.75635	11.3154	5.26583
ENSMUSG00000000126	25.4009	28.9632	33.7777	31.0254	28.2886	27.3823
ENSMUSG00000000127	330.212	295.425	309.96	304.437	319.661	338.067
ENSMUSG00000000131	1660.58	1642.22	1527.94	1563.87	1414.43	1551.31
ENSMUSG00000000134	1082.71	960.614	932.86	782.422	850.544	737.217
ENSMUSG00000000142	9.52533	12.5507	5.96077	6.78681	8.48658	6.319
ENSMUSG00000000148	439.224	485.617	413.28	443.082	464.876	402.31
ENSMUSG00000000149	624.439	704.772	618.926	651.534	604.433	597.146
ENSMUSG00000000154	389.48	362.04	298.038	346.127	338.52	282.249
ENSMUSG00000000157	49.7434	44.4103	40.7319	33.934	17.9161	25.276
ENSMUSG00000000159	649.84	586.023	525.541	620.508	646.866	619.262
ENSMUSG00000000167	21.1674	21.2397	16.8888	30.0559	21.6879	16.8507
ENSMUSG00000000168	1835.21	1678.9	1831.94	2320.12	2407.36	2499.16
ENSMUSG00000000171	5629.47	5394.88	5599.15	6467.83	6454.52	6474.87
ENSMUSG00000000184	2307.25	2673.31	2952.57	4150.62	4090.53	3713.47
ENSMUSG00000000194	1176.91	1194.25	1187.19	1060.68	1127.77	1024.73
ENSMUSG00000000197	0	1.93088	2.98038	0.969544	3.77181	1.05317
ENSMUSG00000000204	11.6421	6.75809	0.993461	10.665	5.65772	0
ENSMUSG00000000215	0	0	0	14.5432	0	0
ENSMUSG00000000216	2.11674	2.89632	2.98038	4.84772	5.65772	6.319
ENSMUSG00000000223	12.7004	14.4816	12.915	15.5127	0.942954	8.42533
ENSMUSG00000000244	60.3271	34.7559	34.7711	26.1777	19.802	36.8608
ENSMUSG00000000247	71.9692	46.3412	68.5488	49.4468	24.5168	31.595
ENSMUSG00000000253	107.954	125.507	127.163	80.4722	86.7517	61.0837
ENSMUSG00000000266	178.865	180.537	205.646	220.087	222.537	243.282
ENSMUSG00000000275	2695.67	2653.03	2866.14	2642.01	2695.9	2712.96
ENSMUSG00000000276	187.332	170.883	189.751	192.939	171.618	165.347
ENSMUSG00000000278	2508.34	2424.22	2391.26	2621.65	2638.38	2716.12
ENSMUSG00000000282	662.54	698.014	558.325	724.25	787.366	552.913
ENSMUSG00000000290	259.301	115.853	43.7123	193.909	85.8088	47.3925
ENSMUSG00000000295	57.152	69.5118	61.5946	68.8376	63.1779	62.1368
ENSMUSG00000000296	29.6344	28.9632	33.7777	53.3249	63.1779	64.2432
ENSMUSG00000000301	2460.71	2304.51	2531.34	2594.5	2744.94	2560.25
ENSMUSG00000000303	8534.7	8610.77	7647.66	9654.72	9857.64	8966.66
ENSMUSG00000000305	3.17511	3.86176	2.98038	0.969544	1.88591	3.1595
ENSMUSG00000000308	9.52533	23.1706	10.9281	168.701	189.534	112.689
ENSMUSG00000000317	3.17511	4.8272	5.96077	4.84772	1.88591	4.21267
ENSMUSG00000000318	11.6421	9.65441	0	4.84772	4.71477	2.10633
ENSMUSG00000000320	93.1366	111.026	158.954	67.8681	77.3222	131.646
ENSMUSG00000000325	593.746	683.532	670.586	976.331	994.816	850.959
ENSMUSG00000000326	3965.71	4104.09	3205.9	4809.91	4741.17	4578.12
ENSMUSG00000000339	256.126	238.464	272.208	233.66	230.081	233.803
ENSMUSG00000000340	1918.83	1797.65	1998.84	1762.63	1719.95	2036.82
ENSMUSG00000000346	3540.25	3212.02	3095.62	3601.86	3595.48	3595.51
ENSMUSG00000000355	628.672	629.468	587.135	735.884	683.641	664.548
ENSMUSG00000000359	11.6421	6.75809	15.8954	12.6041	11.3154	18.957
ENSMUSG00000000365	5.29185	6.75809	2.98038	4.84772	3.77181	12.638
ENSMUSG00000000374	866.805	785.869	893.121	898.768	823.199	897.298
ENSMUSG00000000378	944.067	850.554	872.259	642.808	645.923	703.515
ENSMUSG00000000384	2041.6	1781.24	1682.92	1935.21	1827.44	1871.48
ENSMUSG00000000385	345.029	334.043	328.836	235.599	235.738	339.12
ENSMUSG00000000386	10.5837	1.93088	4.96731	2.90863	7.54363	0
ENSMUSG00000000392	4.23348	0.965441	2.98038	5.81727	6.60068	3.1595
ENSMUSG00000000394	1.05837	0.965441	0	12.6041	0	0
ENSMUSG00000000399	2398.27	2365.33	2252.18	2806.83	2781.71	2703.48
ENSMUSG00000000409	66.6773	72.4081	72.5227	62.0508	66.0068	57.9242
ENSMUSG00000000416	3.17511	1.93088	4.96731	0	1.88591	3.1595
ENSMUSG00000000420	1828.86	1832.41	1911.42	1504.73	1555.87	1711.4
ENSMUSG00000000439	273.06	269.358	248.365	343.219	298.916	296.993
ENSMUSG00000000440	76.2027	73.3735	79.4769	64.9595	57.5202	72.6685
ENSMUSG00000000441	918.666	897.86	1028.23	851.26	833.571	1001.56
ENSMUSG00000000486	20.109	18.3434	24.8365	31.995	43.3759	34.7545
ENSMUSG00000000489	353.496	337.904	390.43	362.61	391.326	377.034
ENSMUSG00000000530	45.5099	62.7537	48.6796	68.8376	91.4665	76.8812
ENSMUSG00000000531	21.1674	22.2051	18.8758	13.5736	21.6879	13.6912
ENSMUSG00000000532	889.031	918.134	906.036	1106.25	1073.08	1117.41
ENSMUSG00000000538	757.793	772.353	827.553	734.915	714.759	754.067
ENSMUSG00000000552	352.437	381.349	347.711	300.559	299.859	323.322
ENSMUSG00000000555	2372.87	2538.14	2284.96	2785.5	2813.77	2338.03
ENSMUSG00000000561	685.824	633.329	653.697	705.828	611.034	640.325
ENSMUSG00000000563	8025.62	7889.58	7597	8492.24	8401.72	9239.43
ENSMUSG00000000567	249.775	329.215	236.444	221.056	273.457	266.451
ENSMUSG00000000568	2106.16	1880.68	1900.49	1805.29	1632.25	1786.17
ENSMUSG00000000579	3.17511	2.89632	4.96731	14.5432	8.48658	12.638
ENSMUSG00000000581	693.233	682.567	702.377	767.879	735.504	762.493
ENSMUSG00000000594	2424.73	2022.6	2282.97	2793.26	2753.42	2320.13
ENSMUSG00000000600	788.486	776.215	836.494	728.128	668.554	730.898
ENSMUSG00000000605	1954.81	1957.91	1896.52	1959.45	2038.67	2157.94
ENSMUSG00000000627	0	0.965441	1.98692	1.93909	1.88591	3.1595
ENSMUSG00000000628	1237.24	1197.15	1144.47	1791.72	1541.73	1589.23
ENSMUSG00000000631	2839.61	2965.83	3334.06	3062.79	3040.08	2979.41
ENSMUSG00000000673	259.301	184.399	318.901	96.9544	84.8658	101.104
ENSMUSG00000000682	46.5683	44.4103	16.8888	27.1472	25.4597	10.5317
ENSMUSG00000000686	34.9262	36.6868	39.7384	28.1168	22.6309	28.4355
ENSMUSG00000000690	4.23348	5.79265	7.94769	6.78681	3.77181	7.37217
ENSMUSG00000000693	128.063	141.92	137.098	113.437	126.356	140.071
ENSMUSG00000000708	1348.36	1278.24	1498.14	1180.9	1152.29	1265.91
ENSMUSG00000000711	1600.26	1538.91	1569.67	1876.07	1865.16	1836.72
ENSMUSG00000000732	159.814	112.957	138.091	63.0204	54.6913	81.0938
ENSMUSG00000000738	1113.41	1075.5	1103.74	1040.32	1035.36	1025.78
ENSMUSG00000000739	238.133	212.397	170.875	46.5381	63.1779	74.7748
ENSMUSG00000000740	6356.57	6374.81	5344.82	6805.23	6939.2	6196.83
ENSMUSG00000000743	2064.88	1995.57	2035.6	2189.23	2128.25	2123.18
ENSMUSG00000000751	631.847	645.88	695.423	783.392	786.423	794.088
ENSMUSG00000000753	6498.4	5976.08	6660.16	3293.54	3711.47	3995.71
ENSMUSG00000000759	662.54	620.779	644.756	687.407	628.95	766.705
ENSMUSG00000000776	638.197	673.878	679.527	532.28	519.567	449.702
ENSMUSG00000000782	31.7511	46.3412	52.6534	10.665	23.5738	22.1165
ENSMUSG00000000787	10625	10377.5	11212.2	9979.52	9636.99	11073
ENSMUSG00000000791	29.6344	34.7559	20.8627	30.0559	31.1175	24.2228
ENSMUSG00000000792	28.576	37.6522	30.7973	73.6854	49.0336	40.0203
ENSMUSG00000000794	0	4.8272	4.96731	4.84772	0.942954	1.05317
ENSMUSG00000000804	1156.8	1105.43	1274.61	1209.02	1144.75	1299.61
ENSMUSG00000000811	350.321	334.043	264.261	335.462	356.436	331.748
ENSMUSG00000000823	1265.81	1203.9	1473.3	1504.73	1480.44	1347
ENSMUSG00000000826	2950.74	2967.77	3089.66	3139.38	3058	3167.93
ENSMUSG00000000827	1332.49	1340.03	1251.76	1310.82	1372	1317.51
ENSMUSG00000000838	1215.01	1106.4	1326.27	1245.86	1140.03	1243.79
ENSMUSG00000000861	11.6421	11.5853	6.95423	9.69544	9.42954	10.5317
ENSMUSG00000000869	21.1674	19.3088	14.9019	8.7259	7.54363	14.7443
ENSMUSG00000000876	1837.33	1663.45	1983.94	1786.87	1823.67	1844.1
ENSMUSG00000000881	467.8	471.135	523.554	654.442	682.698	689.824
ENSMUSG00000000884	38.1013	44.4103	44.7057	44.599	39.6041	47.3925
ENSMUSG00000000889	8.46696	2.89632	3.97384	0	2.82886	7.37217
ENSMUSG00000000901	114.304	120.68	132.13	112.467	117.869	109.529
ENSMUSG00000000902	917.607	927.789	884.18	665.107	723.245	755.121
ENSMUSG00000000903	3.17511	1.93088	2.98038	5.81727	1.88591	6.319
ENSMUSG00000000915	1564.27	1527.33	1523.97	1766.51	1707.69	1475.49
ENSMUSG00000000916	160.872	196.95	198.692	214.269	222.537	184.304
ENSMUSG00000000934	565.17	508.787	462.953	520.645	516.739	582.401
ENSMUSG00000000942	1.05837	1.93088	0	2.90863	2.82886	1.05317
ENSMUSG00000000948	28.576	33.7904	29.8038	24.2386	35.8322	45.2862
ENSMUSG00000000957	2759.17	3294.08	2938.66	2243.53	2695.9	2727.7
ENSMUSG00000000958	315.394	349.49	296.051	476.046	389.44	393.884
ENSMUSG00000000959	1222.42	1194.25	1119.63	1114.01	1123.06	1146.9
ENSMUSG00000000976	741.918	699.945	782.847	728.128	628.007	687.718
ENSMUSG00000000982	41.2765	23.1706	0	12.6041	15.0873	2.10633
ENSMUSG00000001016	627.614	682.567	687.475	507.072	555.4	569.763
ENSMUSG00000001017	1974.92	1881.64	1848.83	2012.77	1947.2	2022.08
ENSMUSG00000001018	515.426	433.483	506.665	482.833	481.849	499.201
ENSMUSG00000001020	11.6421	20.2743	9.93461	4.84772	4.71477	5.26583
ENSMUSG00000001021	4.23348	19.3088	6.95423	2.90863	2.82886	6.319
ENSMUSG00000001025	3712.76	4046.16	3289.35	5196.76	5016.51	4610.76
ENSMUSG00000001029	6.35022	11.5853	10.9281	7.75635	10.3725	5.26583
ENSMUSG00000001034	289.994	327.284	318.901	323.828	308.346	232.75
ENSMUSG00000001036	265.651	294.459	306.979	286.985	291.373	271.717
ENSMUSG00000001039	68.7941	71.4426	47.6861	77.5635	57.5202	65.2963
ENSMUSG00000001052	1687.04	1622.91	1459.39	1879.95	1705.8	1548.16
ENSMUSG00000001053	30.6927	50.2029	28.8104	28.1168	30.1745	27.3823
ENSMUSG00000001054	328.095	273.22	315.921	344.188	305.517	319.11
ENSMUSG00000001056	1030.85	1033.99	946.768	984.087	931.638	1012.09
ENSMUSG00000001062	226.491	214.328	287.11	194.878	200.849	187.464
ENSMUSG00000001065	312.219	320.526	409.306	299.589	338.52	369.662
ENSMUSG00000001082	469.917	474.032	488.783	392.665	379.067	332.801
ENSMUSG00000001089	1775.95	1795.72	2135.94	1878.98	1913.25	1975.74
ENSMUSG00000001098	806.478	830.279	914.978	932.702	810.94	861.49
ENSMUSG00000001100	2446.95	2443.53	2338.61	2529.54	2552.58	2862.51
ENSMUSG00000001103	4.23348	3.86176	0	3.87818	3.77181	5.26583
ENSMUSG00000001105	1024.5	1040.75	1027.24	992.813	1001.42	1079.5
ENSMUSG00000001119	1392.82	2145.21	2694.27	1136.31	1779.35	1832.51
ENSMUSG00000001120	61.3855	77.2353	70.5357	51.3858	66.9497	32.6482
ENSMUSG00000001123	6406.32	5625.62	6535.98	6032.5	6219.72	5652.35
ENSMUSG00000001127	3047.05	3029.55	2997.27	3279	3270.16	3227.96
ENSMUSG00000001128	302.694	183.434	99.3461	172.579	107.497	87.4128
ENSMUSG00000001131	215.908	238.464	203.66	80.4722	114.097	94.785
ENSMUSG00000001134	207.441	203.708	211.607	220.087	183.876	223.271
ENSMUSG00000001138	395.831	435.414	400.365	486.711	525.225	449.702
ENSMUSG00000001143	763.085	752.079	710.325	752.366	733.618	686.665
ENSMUSG00000001150	1115.52	1179.77	1078.9	1223.56	1145.69	1263.8
ENSMUSG00000001151	704.875	708.634	719.266	770.788	719.474	715.1
ENSMUSG00000001155	8474.37	8396.44	8185.13	9549.04	9591.72	9540.64
ENSMUSG00000001156	457.216	445.068	424.208	491.559	414.9	444.436
ENSMUSG00000001157	633.964	587.954	544.417	756.245	727.017	806.726
ENSMUSG00000001158	379.955	325.354	332.809	434.356	454.504	364.396
ENSMUSG00000001166	8.46696	10.6199	16.8888	8.7259	11.3154	8.42533
ENSMUSG00000001173	455.099	473.066	493.75	663.168	646.866	644.538
ENSMUSG00000001175	4755.26	4551.09	4348.38	3942.17	3934.95	3701.88
ENSMUSG00000001211	6004.14	5410.33	5762.07	4715.86	4879.79	5172.1
ENSMUSG00000001227	821.296	936.478	752.05	735.884	822.256	682.452
ENSMUSG00000001228	278.351	308.941	331.816	150.279	197.077	169.56
ENSMUSG00000001229	1781.24	1716.55	1723.65	1812.08	1819.9	1582.91
ENSMUSG00000001240	10.5837	12.5507	9.93461	8.7259	18.8591	7.37217
ENSMUSG00000001247	1604.49	1569.81	1327.26	1146.97	1067.42	1173.23
ENSMUSG00000001248	472.033	559.956	513.619	481.863	487.507	471.819
ENSMUSG00000001249	9001.44	8171.49	8335.14	8435.03	8860.94	8189.43
ENSMUSG00000001270	447.691	499.133	529.515	325.767	323.433	329.641
ENSMUSG00000001280	1434.09	1540.84	1471.32	1472.74	1511.55	1537.62
ENSMUSG00000001281	7.40859	14.4816	9.93461	6.78681	4.71477	3.1595
ENSMUSG00000001285	476.267	488.513	488.783	486.711	497.88	484.457
ENSMUSG00000001288	105.837	136.127	100.34	132.828	154.644	174.826
ENSMUSG00000001289	927.133	915.238	830.533	970.514	997.645	837.268
ENSMUSG00000001300	165.106	188.261	250.352	77.5635	88.6376	143.231
ENSMUSG00000001305	544.002	459.55	490.77	463.442	375.296	491.829
ENSMUSG00000001313	195.799	199.846	201.673	207.482	248.94	215.899
ENSMUSG00000001323	209.557	194.054	199.686	208.452	185.762	171.666
ENSMUSG00000001333	23.2842	13.5162	15.8954	16.4823	10.3725	10.5317
ENSMUSG00000001334	15.8756	27.0323	14.9019	17.4518	18.8591	23.1697
ENSMUSG00000001348	587.396	655.534	635.815	553.61	639.323	607.677
ENSMUSG00000001349	164.047	238.464	206.64	97.924	138.614	107.423
ENSMUSG00000001366	609.621	574.437	599.057	625.356	610.091	717.207
ENSMUSG00000001376	413.823	425.759	474.874	381.031	352.665	399.15
ENSMUSG00000001380	1421.39	1369	1495.16	1226.47	1153.23	1318.56
ENSMUSG00000001383	1020.27	932.616	971.605	962.757	941.068	918.361
ENSMUSG00000001403	194.74	199.846	197.699	149.31	124.47	130.593
ENSMUSG00000001415	1544.16	1499.33	1719.68	1304.04	1302.22	1504.98
ENSMUSG00000001416	4981.75	4852.31	4719.93	4191.34	4354.56	4373.8
ENSMUSG00000001418	1991.85	1888.4	1740.54	1881.89	1922.68	1650.31
ENSMUSG00000001419	1523	1546.64	1662.06	1647.26	1612.45	1509.19
ENSMUSG00000001420	33.8679	31.8596	33.7777	42.6599	40.547	33.7013
ENSMUSG00000001424	7995.99	7907.93	7530.43	7099	7610.58	7240.52
ENSMUSG00000001435	30901.2	27152.1	29893.2	23592.9	25473	24899
ENSMUSG00000001436	439.224	383.28	388.443	392.665	408.299	500.254
ENSMUSG00000001440	6931.27	6573.69	7031.72	5566.15	5475.73	5880.88
ENSMUSG00000001441	1477.49	1536.98	1436.54	1566.78	1511.55	1511.29
ENSMUSG00000001445	1238.29	1106.4	1136.52	1209.99	1179.64	1134.26
ENSMUSG00000001467	9618.47	8554.77	10210.8	9964.01	9475.74	10930.8
ENSMUSG00000001472	5069.59	4913.13	5198.78	5444.96	5320.14	5377.47
ENSMUSG00000001473	1745.25	1842.06	1743.52	1448.5	1487.98	1410.19
ENSMUSG00000001482	700.641	718.288	755.03	1606.53	1651.11	1266.96
ENSMUSG00000001493	5.29185	2.89632	2.98038	0.969544	0.942954	0
ENSMUSG00000001494	0	2.89632	3.97384	0	0	4.21267
ENSMUSG00000001506	21809.8	31950.3	31497.7	14122.4	21180.6	19756.4
ENSMUSG00000001507	7368.38	8247.76	6110.78	7348.18	7379.56	5849.29
ENSMUSG00000001517	216.966	246.187	292.078	159.975	158.416	146.39
ENSMUSG00000001518	325.978	305.079	321.881	263.716	264.027	259.079
ENSMUSG00000001520	201.09	180.537	168.888	295.711	260.255	222.218
ENSMUSG00000001521	447.691	520.373	490.77	485.742	497.88	548.7
ENSMUSG00000001524	331.27	336.939	351.685	420.782	374.353	395.991
ENSMUSG00000001525	6870.94	7459	7463.87	5682.5	6369.65	5892.47
ENSMUSG00000001542	2466	2099.83	2454.84	1912.91	1724.66	1870.42
ENSMUSG00000001552	1713.5	1797.65	1987.92	1870.25	1956.63	1806.18
ENSMUSG00000001555	638.197	817.729	989.487	390.726	545.027	605.571
ENSMUSG00000001558	3.17511	1.93088	0.993461	4.84772	7.54363	4.21267
ENSMUSG00000001569	1035.09	1028.19	1087.84	1212.9	1175.86	1220.62
ENSMUSG00000001576	5963.92	5978.01	5359.72	6230.29	6436.6	6104.15
ENSMUSG00000001583	15.8756	10.6199	8.94115	44.599	69.7786	38.9672
ENSMUSG00000001588	15.8756	31.8596	17.8823	35.8731	28.2886	43.1798
ENSMUSG00000001604	394.772	416.105	349.698	222.995	264.027	203.261
ENSMUSG00000001622	3.17511	2.89632	3.97384	0.969544	0.942954	0
ENSMUSG00000001627	2242.69	2039.98	1849.82	2133	2004.72	1818.82
ENSMUSG00000001630	690.058	661.327	729.2	997.661	1012.73	963.648
ENSMUSG00000001632	633.964	591.815	626.874	658.321	635.551	616.103
ENSMUSG00000001642	269.884	231.706	284.13	127.98	110.326	164.294
ENSMUSG00000001657	0	1.93088	2.98038	0.969544	2.82886	2.10633
ENSMUSG00000001661	4.23348	6.75809	2.98038	1.93909	5.65772	1.05317
ENSMUSG00000001663	5581.85	4767.35	5136.19	6276.83	6215.95	4995.17
ENSMUSG00000001665	264.593	243.291	296.051	261.777	227.252	205.368
ENSMUSG00000001666	1393.87	1247.35	1283.55	1291.43	1305.99	1263.8
ENSMUSG00000001670	7985.41	6839.18	5500.79	5771.7	4786.43	5502.8
ENSMUSG00000001672	861.514	759.802	719.266	949.184	907.121	892.032
ENSMUSG00000001674	624.439	592.781	550.377	619.539	632.722	586.614
ENSMUSG00000001687	1626.72	1502.23	1363.03	1649.19	1599.25	1724.03
ENSMUSG00000001700	835.054	872.759	677.54	1063.59	1149.46	983.658
ENSMUSG00000001707	508.018	474.997	500.704	513.858	447.903	503.414
ENSMUSG00000001729	3114.78	3198.51	3227.75	2631.34	2610.1	2745.61
ENSMUSG00000001739	8.46696	17.3779	37.7515	4.84772	3.77181	6.319
ENSMUSG00000001741	17.9923	21.2397	17.8823	9.69544	11.3154	16.8507
ENSMUSG00000001750	1107.06	1105.43	1020.28	1054.86	1060.82	995.243
ENSMUSG00000001751	1167.38	1137.29	1024.26	1080.07	1153.23	1211.14
ENSMUSG00000001755	1775.95	1784.13	1687.89	1725.79	1780.3	1906.23
ENSMUSG00000001761	540.827	552.232	610.979	365.518	454.504	497.095
ENSMUSG00000001763	406.414	365.902	416.26	333.523	333.806	344.386
ENSMUSG00000001767	760.968	681.601	698.403	698.072	629.893	721.419
ENSMUSG00000001768	680.532	716.357	685.488	497.376	567.658	573.976
ENSMUSG00000001774	1421.39	1430.78	1551.79	1299.19	1308.82	1467.06
ENSMUSG00000001783	2151.67	2182.86	2086.27	2058.34	2073.56	2138.98
ENSMUSG00000001785	787.428	729.873	710.325	606.935	670.44	623.475
ENSMUSG00000001786	277.293	241.36	232.47	274.381	309.289	314.897
ENSMUSG00000001794	2808.92	2874.12	2467.76	2298.79	2550.69	2136.88
ENSMUSG00000001802	242.367	237.498	301.019	127.98	129.185	152.709
ENSMUSG00000001827	16.9339	17.3779	27.8169	7.75635	13.2014	11.5848
ENSMUSG00000001829	1017.09	930.685	904.05	938.519	931.638	946.797
ENSMUSG00000001833	2673.44	2686.82	3081.72	2420.95	2545.03	2790.89
ENSMUSG00000001844	329.153	328.25	300.025	349.036	352.665	325.429
ENSMUSG00000001847	3513.79	3413.8	3100.59	3113.21	3044.8	3026.8
ENSMUSG00000001855	865.747	772.353	703.37	870.651	854.316	741.429
ENSMUSG00000001864	114.304	155.436	178.823	83.3808	72.6074	78.9875
ENSMUSG00000001865	2.11674	11.5853	1.98692	2.90863	9.42954	3.1595
ENSMUSG00000001870	595.863	915.238	991.474	357.762	578.974	654.017
ENSMUSG00000001891	5035.73	4984.57	5042.81	6775.18	6962.77	7023.57
ENSMUSG00000001909	1676.46	1697.25	1549.8	1765.54	1748.24	1740.88
ENSMUSG00000001910	1155.74	1210.66	1223.94	973.422	991.044	1074.23
ENSMUSG00000001911	524.952	600.504	561.305	382	427.158	496.042
ENSMUSG00000001918	871.039	1062.95	861.331	1606.53	1455.92	1541.84
ENSMUSG00000001924	7438.23	7321.9	7297.96	6712.15	6996.72	6965.65
ENSMUSG00000001930	405.356	418.036	520.574	494.468	434.702	563.444
ENSMUSG00000001942	254.009	290.598	239.424	338.371	393.212	366.502
ENSMUSG00000001943	2.11674	8.68897	10.9281	0.969544	2.82886	9.4785
ENSMUSG00000001946	21.1674	23.1706	23.8431	51.3858	35.8322	44.233
ENSMUSG00000001948	8.46696	8.68897	10.9281	5.81727	11.3154	7.37217
ENSMUSG00000001962	718.634	770.422	663.632	799.874	739.276	773.024
ENSMUSG00000001964	428.64	510.718	457.986	505.133	498.822	449.702
ENSMUSG00000001983	319.628	300.252	353.672	383.94	386.611	389.672
ENSMUSG00000001986	187.332	249.084	273.202	117.315	138.614	191.676
ENSMUSG00000001988	4.23348	12.5507	6.95423	6.78681	5.65772	6.319
ENSMUSG00000001995	188.39	223.017	214.588	133.797	156.53	153.762
ENSMUSG00000001998	384.189	341.766	365.594	386.848	382.839	412.841
ENSMUSG00000001999	261.418	219.155	216.575	213.3	231.024	231.697
ENSMUSG00000002006	52.9185	64.6845	61.5946	32.9645	42.4329	63.19
ENSMUSG00000002007	2.11674	3.86176	1.98692	1.93909	1.88591	6.319
ENSMUSG00000002010	1243.59	1294.66	1257.72	1123.7	1191.89	1264.85
ENSMUSG00000002012	5.29185	3.86176	5.96077	3.87818	3.77181	4.21267
ENSMUSG00000002014	3765.68	3584.68	3667.86	3212.1	3284.31	3365.92
ENSMUSG00000002015	2884.06	2959.08	2686.32	3069.58	3332.4	3084.73
ENSMUSG00000002017	933.483	920.065	1102.74	910.402	814.712	922.574
ENSMUSG00000002020	889.031	1178.8	1097.77	434.356	765.678	783.556
ENSMUSG00000002028	893.265	951.925	1086.85	827.021	772.279	900.458
ENSMUSG00000002031	529.185	487.548	503.685	472.168	457.333	434.958
ENSMUSG00000002032	249.775	241.36	412.286	168.701	190.477	321.216
ENSMUSG00000002043	721.809	755.94	680.521	1027.72	1075.91	987.87
ENSMUSG00000002052	2679.79	2478.29	2606.84	2557.66	2347.95	2268.52
ENSMUSG00000002055	158.756	179.572	193.725	100.833	113.154	114.795
ENSMUSG00000002058	284.702	335.973	337.777	227.843	222.537	229.59
ENSMUSG00000002059	1024.5	1090.95	1112.68	1124.67	1189.06	1181.65
ENSMUSG00000002064	1270.04	1195.22	1179.24	1305.01	1285.25	1171.12
ENSMUSG00000002068	792.72	677.74	651.71	553.61	492.222	616.103
ENSMUSG00000002076	19.0507	33.7904	12.915	11.6345	13.2014	9.4785
ENSMUSG00000002083	338.679	418.036	349.698	382	403.584	363.343
ENSMUSG00000002100	4.23348	11.5853	6.95423	4.84772	4.71477	4.21267
ENSMUSG00000002102	3031.17	2895.36	2889.98	2372.47	2479.03	2574.99
ENSMUSG00000002103	963.117	901.722	924.912	792.118	799.625	822.523
ENSMUSG00000002104	1.05837	0.965441	3.97384	2.90863	0	6.319
ENSMUSG00000002105	446.632	497.202	523.554	339.34	381.896	393.884
ENSMUSG00000002107	468.858	524.234	469.907	552.64	501.651	518.158
ENSMUSG00000002108	638.197	549.336	560.312	428.539	361.151	433.905
ENSMUSG00000002109	68.7941	71.4426	72.5227	73.6854	83.9229	67.4027
ENSMUSG00000002111	213.791	123.576	52.6534	73.6854	40.547	21.0633
ENSMUSG00000002129	1425.63	1383.48	1310.38	1304.04	1296.56	1239.58
ENSMUSG00000002147	2290.31	2268.79	2066.4	2555.72	2406.42	2370.68
ENSMUSG00000002190	3.17511	1.93088	2.98038	0.969544	0.942954	0
ENSMUSG00000002204	37.043	17.3779	23.8431	10.665	13.2014	14.7443
ENSMUSG00000002205	660.423	660.362	586.142	723.28	653.467	646.644
ENSMUSG00000002210	275.176	290.598	295.058	270.503	239.51	230.644
ENSMUSG00000002221	696.408	653.604	719.266	832.838	768.507	802.513
ENSMUSG00000002222	2940.15	2805.57	3133.38	3082.18	3045.74	3362.76
ENSMUSG00000002227	1256.29	1189.42	1056.05	892.95	1092.88	819.364
ENSMUSG00000002228	114.304	141.92	93.3853	118.284	145.215	109.529
ENSMUSG00000002233	2694.61	2849.98	2374.37	1493.1	1710.52	1619.77
ENSMUSG00000002249	467.8	572.506	557.332	533.249	584.631	469.712
ENSMUSG00000002250	836.113	861.173	873.252	1447.53	1487.04	1283.81
ENSMUSG00000002257	52.9185	52.1338	40.7319	32.9645	36.7752	28.4355
ENSMUSG00000002265	23869.4	25799.5	28586.8	32040.5	30175.5	31978.4
ENSMUSG00000002266	2136.85	2344.09	2721.09	2120.39	2136.73	2652.93
ENSMUSG00000002274	1.05837	0.965441	0.993461	0.969544	3.77181	2.10633
ENSMUSG00000002279	915.491	968.337	789.802	821.204	939.182	860.437
ENSMUSG00000002280	522.835	582.161	578.194	660.26	647.809	636.113
ENSMUSG00000002289	4866.39	4801.14	4724.9	4158.38	4587.47	5383.79
ENSMUSG00000002297	319.628	352.386	310.953	365.518	341.349	337.013
ENSMUSG00000002307	450.866	475.962	431.162	469.259	417.728	361.236
ENSMUSG00000002308	141.822	133.231	126.17	107.619	92.4095	95.8382
ENSMUSG00000002319	710.167	736.631	660.652	586.574	562.943	545.54
ENSMUSG00000002320	1342.01	1277.28	1444.49	1342.82	1366.34	1459.69
ENSMUSG00000002324	5.29185	7.72353	7.94769	3.87818	1.88591	10.5317
ENSMUSG00000002325	397.947	474.032	459.972	355.823	430.93	374.927
ENSMUSG00000002326	113.246	131.3	132.13	108.589	128.242	136.912
ENSMUSG00000002329	338.679	337.904	314.927	372.305	374.353	357.024
ENSMUSG00000002332	720.75	729.873	656.678	803.752	835.457	696.143
ENSMUSG00000002342	749.326	754.975	770.926	768.849	821.313	917.308
ENSMUSG00000002343	197.915	235.568	252.339	216.208	247.997	206.421
ENSMUSG00000002345	379.955	428.656	402.352	432.417	414.9	414.948
ENSMUSG00000002346	820.237	928.754	1034.19	974.392	1075.91	1197.45
ENSMUSG00000002365	729.217	696.083	715.292	580.757	640.266	711.941
ENSMUSG00000002372	951.475	889.171	895.108	859.986	892.034	779.343
ENSMUSG00000002379	787.428	780.076	716.285	773.696	789.252	722.472
ENSMUSG00000002384	236.017	231.706	188.758	454.716	433.759	375.981
ENSMUSG00000002393	705.933	734.701	654.691	765.94	792.081	967.86
ENSMUSG00000002395	1368.47	1352.58	1106.72	1332.15	1332.39	1331.2
ENSMUSG00000002396	332.328	366.868	479.842	460.534	436.588	538.168
ENSMUSG00000002409	282.585	302.183	298.038	253.051	251.769	275.93
ENSMUSG00000002413	731.334	727.942	736.155	794.057	759.078	766.705
ENSMUSG00000002416	358.788	363.971	364.6	328.675	323.433	370.715
ENSMUSG00000002428	519.66	551.267	549.384	667.046	678.927	691.931
ENSMUSG00000002455	1619.31	1576.57	1424.62	1828.56	1758.61	1670.32
ENSMUSG00000002458	194.74	240.395	168.888	175.488	160.302	148.497
ENSMUSG00000002459	8.46696	6.75809	5.96077	6.78681	5.65772	1.05317
ENSMUSG00000002475	402.181	421.898	482.822	324.797	396.983	355.97
ENSMUSG00000002477	464.625	463.412	460.966	403.33	409.242	429.692
ENSMUSG00000002486	143.938	155.436	159.947	113.437	140.5	140.071
ENSMUSG00000002489	99.4868	123.576	111.268	77.5635	81.094	106.37
ENSMUSG00000002496	1315.55	1348.72	1321.3	1520.25	1404.06	1310.14
ENSMUSG00000002504	431.815	502.029	457.986	445.021	517.682	527.637
ENSMUSG00000002524	3029.06	2870.26	3037.01	2821.37	2822.26	2823.54
ENSMUSG00000002546	2261.74	2093.08	2381.33	2459.73	2433.76	2513.91
ENSMUSG00000002550	1022.39	1053.3	1110.69	1471.77	1475.72	1696.65
ENSMUSG00000002578	46.5683	48.272	49.6731	86.2894	83.9229	56.871
ENSMUSG00000002580	403.239	379.418	319.894	496.407	472.42	401.257
ENSMUSG00000002588	12.7004	14.4816	20.8627	7.75635	8.48658	12.638
ENSMUSG00000002602	3203.69	3636.82	3548.64	5115.32	4845.84	3701.88
ENSMUSG00000002603	673.124	627.537	505.672	788.239	748.705	558.178
ENSMUSG00000002608	1122.93	1069.71	995.448	1119.82	1075.91	1023.68
ENSMUSG00000002617	64.5606	72.4081	61.5946	121.193	135.785	76.8812
ENSMUSG00000002625	746.151	866.001	794.769	941.427	871.289	848.852
ENSMUSG00000002635	220.141	210.466	216.575	278.259	235.738	236.963
ENSMUSG00000002658	879.506	838.968	838.481	734.915	760.964	748.802
ENSMUSG00000002660	926.074	927.789	869.278	897.798	926.923	890.979
ENSMUSG00000002661	179.923	153.505	152	179.366	197.077	166.4
ENSMUSG00000002664	3.17511	3.86176	3.97384	2.90863	0.942954	6.319
ENSMUSG00000002668	152.405	165.09	120.209	201.665	190.477	182.198
ENSMUSG00000002679	404.298	397.762	419.241	460.534	425.272	402.31
ENSMUSG00000002688	30.6927	53.0993	39.7384	15.5127	38.6611	32.6482
ENSMUSG00000002699	154.522	95.5787	37.7515	87.259	46.2047	42.1267
ENSMUSG00000002718	1765.36	1667.32	1637.22	1989.5	1797.27	1962.05
ENSMUSG00000002728	589.512	652.638	621.907	679.651	638.38	662.442
ENSMUSG00000002731	306.927	318.596	281.149	336.432	397.926	363.343
ENSMUSG00000002732	80.4362	108.129	117.228	62.0508	82.9799	92.6787
ENSMUSG00000002733	576.812	479.824	522.56	540.036	511.081	563.444
ENSMUSG00000002741	1752.66	1679.87	1781.28	1471.77	1406.89	1545
ENSMUSG00000002748	2536.91	2621.17	2727.05	2614.86	2527.12	2684.52
ENSMUSG00000002763	2296.66	2440.63	2203.5	3088	3087.23	2968.88
ENSMUSG00000002767	1082.71	978.957	898.089	1171.21	1052.34	1035.26
ENSMUSG00000002768	703.816	677.74	619.92	743.64	735.504	730.898
ENSMUSG00000002769	5441.08	4584.88	5250.44	5094.95	4997.65	5230.03
ENSMUSG00000002771	40.2181	61.7882	51.66	59.1422	55.6343	63.19
ENSMUSG00000002778	3605.87	3529.65	3328.09	3562.11	3690.72	3293.25
ENSMUSG00000002781	234.958	250.049	279.163	271.472	268.742	294.887
ENSMUSG00000002791	6.35022	6.75809	8.94115	2.90863	2.82886	4.21267
ENSMUSG00000002797	131.238	114.887	137.098	127.98	131.071	127.433
ENSMUSG00000002799	65.619	84.9588	87.4246	197.787	154.644	155.869
ENSMUSG00000002803	222.258	199.846	199.686	213.3	221.594	242.228
ENSMUSG00000002804	202.149	201.777	176.836	257.899	298.916	258.026
ENSMUSG00000002808	106.895	109.095	103.32	83.3808	81.094	82.147
ENSMUSG00000002812	1847.91	1866.2	1591.52	1932.3	1867.05	1668.22
ENSMUSG00000002814	171.456	130.335	177.83	152.218	154.644	144.284
ENSMUSG00000002820	1052.02	1006.95	1044.13	1254.59	1229.61	1301.71
ENSMUSG00000002825	405.356	419.967	345.724	354.853	291.373	326.482
ENSMUSG00000002831	92.0782	129.369	138.091	175.488	208.393	248.547
ENSMUSG00000002833	1296.5	1230.94	1206.06	1272.04	1321.08	1299.61
ENSMUSG00000002835	151.347	166.056	227.503	130.888	127.299	115.848
ENSMUSG00000002844	993.81	909.445	798.743	1241.99	1248.47	1085.82
ENSMUSG00000002845	845.638	811.936	895.108	749.458	843.001	806.726
ENSMUSG00000002846	853.047	782.007	762.978	889.072	884.491	912.042
ENSMUSG00000002847	1349.42	1218.39	1439.53	1241.99	1322.96	1251.16
ENSMUSG00000002870	499.551	559.956	608.992	348.066	412.071	420.214
ENSMUSG00000002871	762.027	792.627	761.985	797.935	856.202	837.268
ENSMUSG00000002881	3633.39	3382.91	3277.43	3650.33	3526.65	3315.37
ENSMUSG00000002885	702.758	797.454	628.861	1137.28	1238.1	930.999
ENSMUSG00000002897	791.661	800.351	699.397	517.737	544.084	486.563
ENSMUSG00000002900	1833.1	2138.45	2167.73	2916.39	2998.59	2255.88
ENSMUSG00000002908	66.6773	54.0647	47.6861	80.4722	87.6947	73.7217
ENSMUSG00000002910	289.994	321.492	300.025	353.884	370.581	302.259
ENSMUSG00000002944	965.234	1091.91	1209.04	836.717	971.242	1082.66
ENSMUSG00000002948	771.552	748.217	784.834	787.27	730.789	738.27
ENSMUSG00000002949	1717.74	1664.42	1623.32	2061.25	2033.95	2066.31
ENSMUSG00000002957	4413.41	4297.18	4260.95	4577.22	4568.61	4293.76
ENSMUSG00000002963	610.68	583.126	576.207	538.097	509.195	538.168
ENSMUSG00000002968	1993.97	1923.16	2051.5	1944.91	1899.11	1848.31
ENSMUSG00000002980	705.933	813.867	832.52	951.123	1032.53	907.83
ENSMUSG00000002981	4185.86	4052.92	3859.6	4134.14	4256.49	4165.27
ENSMUSG00000002983	240.25	261.635	201.673	101.802	141.443	92.6787
ENSMUSG00000002984	2362.28	2431.95	2162.76	2492.7	2538.43	2709.8
ENSMUSG00000002985	280803	248128	256231	244026	248538	240515
ENSMUSG00000002992	49.7434	54.0647	52.6534	57.2031	43.3759	43.1798
ENSMUSG00000002996	949.358	982.819	941.801	1033.53	1060.82	1083.71
ENSMUSG00000002997	135.471	216.259	268.234	165.792	158.416	242.228
ENSMUSG00000003031	1455.26	1449.13	1671	1873.16	1708.63	1947.31
ENSMUSG00000003032	103.72	121.646	76.4965	58.1727	67.8927	64.2432
ENSMUSG00000003033	1143.04	1075.5	1150.43	704.859	713.816	746.695
ENSMUSG00000003037	1882.84	1761.93	1772.33	2126.21	2110.33	1902.02
ENSMUSG00000003038	678.416	695.118	707.344	447.929	500.708	449.702
ENSMUSG00000003039	1170.56	1101.57	1162.35	1168.3	1057.99	1097.4
ENSMUSG00000003051	177.806	186.33	151.006	253.051	247.997	232.75
ENSMUSG00000003062	383.13	410.312	408.312	378.122	394.155	384.406
ENSMUSG00000003068	1775.95	1801.51	1664.05	1725.79	1751.06	1661.9
ENSMUSG00000003070	14.8172	35.7213	18.8758	15.5127	20.745	12.638
ENSMUSG00000003072	5698.27	5578.32	5092.48	5857.99	6106.57	5638.66
ENSMUSG00000003099	727.101	776.215	796.756	591.422	642.151	700.356
ENSMUSG00000003119	1262.64	1151.77	1236.86	1387.42	1298.45	1245.9
ENSMUSG00000003123	144.997	142.885	115.241	152.218	141.443	123.221
ENSMUSG00000003131	2322.06	2289.06	2604.85	2355.02	2297.98	2428.6
ENSMUSG00000003134	1744.19	1695.31	1635.24	1699.61	1793.5	2116.87
ENSMUSG00000003135	770.494	735.666	711.318	654.442	653.467	779.343
ENSMUSG00000003153	152.405	195.985	242.404	561.366	441.302	434.958
ENSMUSG00000003154	366.196	375.557	413.28	350.005	296.087	319.11
ENSMUSG00000003161	969.467	890.137	963.657	721.341	738.333	848.852
ENSMUSG00000003166	1133.51	1076.47	1073.93	1018.02	1058.94	1019.47
ENSMUSG00000003184	1237.24	1253.14	1257.72	1340.88	1299.39	1301.71
ENSMUSG00000003190	76.2027	87.8551	81.4638	87.259	99.9531	74.7748
ENSMUSG00000003198	117.479	116.818	133.124	98.8935	94.2954	109.529
ENSMUSG00000003199	1031.91	1148.87	952.729	1081.04	1143.8	1070.02
ENSMUSG00000003200	1362.12	1333.27	1449.46	1190.6	1276.76	1181.65
ENSMUSG00000003206	26.4593	16.4125	3.97384	20.3604	4.71477	2.10633
ENSMUSG00000003208	121.713	125.507	113.255	116.345	126.356	102.157
ENSMUSG00000003226	4111.77	3797.08	4473.55	3956.71	3550.22	4221.09
ENSMUSG00000003227	4.23348	10.6199	7.94769	6.78681	6.60068	5.26583
ENSMUSG00000003228	102.662	103.302	129.15	62.0508	72.6074	64.2432
ENSMUSG00000003233	770.494	753.044	889.148	739.762	786.423	800.407
ENSMUSG00000003234	1347.31	1285.97	1345.15	1220.66	1286.19	1396.5
ENSMUSG00000003235	1517.7	1550.5	1441.51	1452.38	1430.46	1583.96
ENSMUSG00000003269	1004.39	938.409	878.22	871.62	898.635	819.364
ENSMUSG00000003271	39.1597	28.9632	23.8431	30.0559	20.745	20.0102
ENSMUSG00000003273	15.8756	13.5162	11.9215	23.2691	17.9161	17.9038
ENSMUSG00000003279	25.4009	32.825	15.8954	20.3604	30.1745	26.3292
ENSMUSG00000003282	79.3778	68.5463	96.3657	126.041	123.527	154.816
ENSMUSG00000003283	114.304	60.8228	15.8954	56.2336	26.4027	12.638
ENSMUSG00000003299	628.672	579.265	627.867	733.945	728.903	728.791
ENSMUSG00000003308	1219.24	1228.04	1295.47	1129.52	1206.98	1183.76
ENSMUSG00000003309	359.846	419.967	252.339	1275.92	1234.33	1186.92
ENSMUSG00000003316	5643.23	5736.65	5491.85	6964.24	6862.82	6164.19
ENSMUSG00000003344	683.707	699.945	712.312	737.823	843.944	760.386
ENSMUSG00000003345	2904.17	2777.57	2728.04	2739.93	2807.17	2548.66
ENSMUSG00000003346	1131.4	1192.32	1038.17	1223.56	1381.43	1443.89
ENSMUSG00000003348	170.398	154.471	173.856	88.2285	126.356	103.21
ENSMUSG00000003352	252.951	278.047	310.953	293.772	306.46	276.983
ENSMUSG00000003354	2.11674	5.79265	8.94115	3.87818	4.71477	4.21267
ENSMUSG00000003355	2185.54	2104.66	2099.18	1542.54	1568.13	1478.65
ENSMUSG00000003360	1860.62	1738.76	1865.72	1684.1	1740.69	1797.76
ENSMUSG00000003363	1356.83	1327.48	1327.26	1464.01	1523.81	1253.27
ENSMUSG00000003378	223.316	267.427	218.561	356.792	385.668	357.024
ENSMUSG00000003379	1.05837	2.89632	1.98692	0.969544	2.82886	4.21267
ENSMUSG00000003380	1762.19	1857.51	1737.56	1931.33	1940.6	1771.43
ENSMUSG00000003382	692.174	708.634	705.357	712.615	738.333	714.047
ENSMUSG00000003402	6699.49	6426.94	6011.43	5281.11	5583.23	5149.99
ENSMUSG00000003410	2.11674	1.93088	0.993461	1.93909	2.82886	4.21267
ENSMUSG00000003411	5.29185	10.6199	0.993461	7.75635	10.3725	11.5848
ENSMUSG00000003418	4.23348	2.89632	0.993461	0.969544	0.942954	0
ENSMUSG00000003420	957.825	1002.13	886.167	1104.31	1140.03	1076.34
ENSMUSG00000003421	622.322	558.025	578.194	526.463	557.286	468.659
ENSMUSG00000003423	632.906	625.606	552.364	610.813	625.178	632.953
ENSMUSG00000003429	4180.56	4433.3	3712.56	4469.6	4488.46	4255.85
ENSMUSG00000003435	2487.17	2377.88	2493.59	2256.13	2215	2245.35
ENSMUSG00000003437	1664.82	1584.29	1426.61	1634.65	1559.65	1453.37
ENSMUSG00000003438	907.024	893.998	811.658	910.402	970.299	945.744
ENSMUSG00000003444	184.156	171.848	189.751	171.609	145.215	159.028
ENSMUSG00000003452	58.2104	62.7537	72.5227	21.33	27.3457	57.9242
ENSMUSG00000003458	2992.01	3061.41	2939.65	2950.32	2998.59	2965.72
ENSMUSG00000003464	2075.46	2115.28	2088.26	1947.81	2057.52	2144.25
ENSMUSG00000003469	5.29185	4.8272	2.98038	5.81727	4.71477	2.10633
ENSMUSG00000003476	2.11674	4.8272	5.96077	0	1.88591	0
ENSMUSG00000003500	1490.19	1443.33	1358.06	1136.31	1177.75	1212.2
ENSMUSG00000003518	1375.88	1394.1	1535.89	1432.02	1262.61	1363.85
ENSMUSG00000003526	800.128	785.869	669.593	1545.45	1522.87	1468.11
ENSMUSG00000003527	262.476	260.669	245.385	263.716	266.856	220.112
ENSMUSG00000003528	5064.3	4991.33	4308.64	5740.67	5470.07	5391.16
ENSMUSG00000003531	291.052	251.98	256.313	321.889	314.947	287.515
ENSMUSG00000003534	1814.05	2118.18	2192.57	1786.87	2016.98	1954.68
ENSMUSG00000003541	444.516	476.928	292.078	348.066	351.722	252.76
ENSMUSG00000003545	3.17511	15.4471	13.9085	5.81727	4.71477	6.319
ENSMUSG00000003546	856.222	903.653	998.428	1132.43	1169.26	1108.98
ENSMUSG00000003549	185.215	181.503	151.006	172.579	173.503	152.709
ENSMUSG00000003555	321.745	352.386	430.169	357.762	461.104	439.171
ENSMUSG00000003559	948.3	949.028	834.507	950.153	963.699	914.149
ENSMUSG00000003573	112.187	120.68	146.039	75.6245	94.2954	84.2533
ENSMUSG00000003575	414.881	392.934	411.293	366.488	353.608	359.13
ENSMUSG00000003581	298.46	307.976	311.947	274.381	220.651	263.292
ENSMUSG00000003585	1202.31	1084.19	1325.28	445.021	480.906	517.105
ENSMUSG00000003604	325.978	350.455	343.738	200.696	223.48	268.558
ENSMUSG00000003617	135945	138721	118791	88963.4	93813.5	96745
ENSMUSG00000003623	2442.72	2114.32	2591.94	1307.92	1499.3	1718.77
ENSMUSG00000003644	1227.71	1208.73	1045.12	1269.13	1236.21	1136.37
ENSMUSG00000003657	1.05837	3.86176	0	0.969544	6.60068	0
ENSMUSG00000003660	3373.03	3306.64	3074.76	3841.33	3600.2	3229.01
ENSMUSG00000003662	869.981	876.62	905.043	889.072	972.185	975.232
ENSMUSG00000003665	3.17511	3.86176	1.98692	1.93909	2.82886	2.10633
ENSMUSG00000003680	503.784	541.612	505.672	577.848	627.064	533.956
ENSMUSG00000003721	1059.43	1004.06	1033.2	824.113	811.883	955.222
ENSMUSG00000003731	1556.86	1452.99	1578.61	1442.68	1452.15	1507.08
ENSMUSG00000003746	3707.47	3321.12	3954.97	3022.07	2919.38	3633.43
ENSMUSG00000003752	159.814	201.777	209.62	141.553	165.017	161.135
ENSMUSG00000003762	594.804	494.306	493.75	600.148	564.829	543.434
ENSMUSG00000003778	1272.16	1332.31	1361.04	1311.79	1341.82	1222.73
ENSMUSG00000003779	204.266	226.879	262.274	146.401	192.363	162.188
ENSMUSG00000003808	1212.89	1168.18	1180.23	1190.6	1140.03	1184.81
ENSMUSG00000003809	2694.61	2304.51	2639.63	2214.44	2378.13	2302.22
ENSMUSG00000003810	1117.64	1194.25	1252.75	893.92	896.749	820.417
ENSMUSG00000003812	306.927	297.356	295.058	382.97	368.695	357.024
ENSMUSG00000003813	712.283	725.046	687.475	920.097	822.256	835.161
ENSMUSG00000003814	49646	46897.3	43070.5	35490.2	37049.6	35364.3
ENSMUSG00000003824	50.8018	55.0301	50.6665	54.2945	60.349	54.7647
ENSMUSG00000003847	1881.78	2067.01	2145.88	2379.26	1956.63	1959.94
ENSMUSG00000003848	792.72	841.865	704.364	1036.44	993.873	869.916
ENSMUSG00000003849	94.195	102.337	126.17	123.132	116.926	115.848
ENSMUSG00000003863	44.4516	49.2375	42.7188	49.4468	51.8625	50.552
ENSMUSG00000003865	1035.09	1114.12	1174.27	1577.45	1519.1	1473.38
ENSMUSG00000003868	1079.54	1060.05	963.657	1038.38	1061.77	1095.29
ENSMUSG00000003872	13.7588	5.79265	14.9019	12.6041	10.3725	16.8507
ENSMUSG00000003873	932.424	925.858	891.135	854.168	836.4	870.969
ENSMUSG00000003882	1.05837	0.965441	3.97384	2.90863	1.88591	3.1595
ENSMUSG00000003923	1470.08	1339.07	1351.11	1253.62	1175.86	1335.42
ENSMUSG00000003929	159.814	182.468	195.712	191.97	221.594	206.421
ENSMUSG00000003934	14.8172	20.2743	7.94769	13.5736	9.42954	8.42533
ENSMUSG00000003948	1621.42	1736.83	1639.21	1546.42	1669.97	1751.42
ENSMUSG00000003949	117.479	135.162	191.738	78.5331	106.554	147.443
ENSMUSG00000003955	1666.93	1627.73	1543.84	1991.44	1929.28	1905.18
ENSMUSG00000003970	16121.1	16097.8	14056.5	17019.4	17412.6	16179.8
ENSMUSG00000003992	146.055	152.54	160.941	161.914	172.561	149.55
ENSMUSG00000004018	150.289	153.505	147.032	128.949	108.44	123.221
ENSMUSG00000004032	281.527	250.049	260.287	246.264	258.369	248.547
ENSMUSG00000004035	709.108	570.576	653.697	563.305	550.685	529.743
ENSMUSG00000004038	153.464	107.164	142.065	76.594	81.094	41.0735
ENSMUSG00000004040	4153.05	4134.02	4202.34	3305.18	3522.87	3475.45
ENSMUSG00000004043	341.854	305.079	325.855	451.808	453.561	388.619
ENSMUSG00000004044	3402.66	3825.08	3544.67	4828.33	4817.55	4076.81
ENSMUSG00000004054	1092.24	1103.5	1014.32	958.879	930.695	854.118
ENSMUSG00000004056	1422.45	1311.07	1454.43	1333.12	1459.69	1363.85
ENSMUSG00000004069	4904.49	4579.09	4625.55	4719.74	4675.16	5231.08
ENSMUSG00000004070	1148.33	1067.78	1091.81	1160.54	1121.17	1182.71
ENSMUSG00000004071	2861.83	2653.03	3261.53	2602.26	2576.15	3142.65
ENSMUSG00000004085	273.06	307.01	317.908	244.325	272.514	306.472
ENSMUSG00000004096	1303.91	1267.62	1105.72	1333.12	1263.56	1202.72
ENSMUSG00000004098	73.0276	62.7537	70.5357	34.9036	55.6343	46.3393
ENSMUSG00000004099	831.879	883.378	849.409	695.163	698.729	691.931
ENSMUSG00000004100	1125.05	1137.29	999.422	1173.15	1031.59	928.893
ENSMUSG00000004105	455.099	538.716	517.593	359.701	455.447	478.138
ENSMUSG00000004113	154.522	125.507	152.993	51.3858	42.4329	35.8077
ENSMUSG00000004127	425.465	371.695	344.731	378.122	352.665	346.492
ENSMUSG00000004151	30.6927	22.2051	6.95423	15.5127	8.48658	7.37217
ENSMUSG00000004187	216.966	224.948	270.221	474.107	442.245	424.426
ENSMUSG00000004207	16560.3	15789.8	15970.9	15103.6	15742.6	15665.9
ENSMUSG00000004221	2369.69	2405.88	2955.55	2111.67	2292.32	2370.68
ENSMUSG00000004233	318.57	348.524	338.77	335.462	315.889	318.056
ENSMUSG00000004263	100.545	91.7169	102.326	87.259	72.6074	63.19
ENSMUSG00000004264	4801.83	4765.42	4705.03	5084.29	5100.44	5071
ENSMUSG00000004266	410.648	331.146	275.189	337.401	303.631	243.282
ENSMUSG00000004267	45.5099	69.5118	65.5684	40.7209	74.4933	83.2002
ENSMUSG00000004268	1275.34	1349.69	1234.87	1386.45	1370.11	1391.23
ENSMUSG00000004270	3471.46	3232.3	3145.3	2939.66	2950.5	2825.65
ENSMUSG00000004285	1300.74	1349.69	1195.13	1370.94	1299.39	1275.39
ENSMUSG00000004317	871.039	805.178	1180.23	607.904	543.141	674.027
ENSMUSG00000004319	3076.68	2764.06	3339.02	3019.16	2803.4	3630.27
ENSMUSG00000004328	4956.35	4715.21	5173.94	5685.41	5580.4	5232.13
ENSMUSG00000004347	4.23348	1.93088	1.98692	4.84772	3.77181	2.10633
ENSMUSG00000004356	1126.11	1067.78	1128.57	941.427	855.259	1065.8
ENSMUSG00000004359	2.11674	4.8272	0	0	2.82886	0
ENSMUSG00000004360	0	1.93088	4.96731	0.969544	0.942954	2.10633
ENSMUSG00000004364	2451.19	2280.37	2319.73	2390.9	2315.89	2346.46
ENSMUSG00000004371	8.46696	7.72353	7.94769	10.665	9.42954	11.5848
ENSMUSG00000004383	733.451	776.215	816.625	690.315	795.853	782.503
ENSMUSG00000004393	1344.13	1220.32	1246.79	1373.84	1298.45	1331.2
ENSMUSG00000004394	3048.11	2996.73	3153.25	3214.04	3221.13	3449.12
ENSMUSG00000004415	58.2104	69.5118	50.6665	123.132	142.386	97.9445
ENSMUSG00000004446	387.364	358.179	334.796	275.351	262.141	218.006
ENSMUSG00000004451	1001.22	978.957	1004.39	1122.73	1100.43	897.298
ENSMUSG00000004455	746.151	754.975	682.508	727.158	653.467	697.196
ENSMUSG00000004460	4939.42	4693.97	4377.19	4263.09	4440.37	4234.78
ENSMUSG00000004462	487.909	491.409	445.071	642.808	655.353	624.528
ENSMUSG00000004473	13.7588	34.7559	16.8888	36.8427	44.3188	50.552
ENSMUSG00000004500	234.958	233.637	258.3	188.092	200.849	203.261
ENSMUSG00000004508	196.857	183.434	175.843	159.975	165.96	174.826
ENSMUSG00000004530	2205.64	2204.1	2374.37	2154.33	2012.26	1956.78
ENSMUSG00000004535	8334.67	7720.63	7457.91	9059.42	8457.35	8262.09
ENSMUSG00000004558	5637.94	5546.46	5592.19	7542.08	7691.67	6487.51
ENSMUSG00000004561	418.056	495.271	401.358	476.046	553.514	485.51
ENSMUSG00000004562	579.987	646.845	604.024	352.914	371.524	330.694
ENSMUSG00000004565	621.263	705.737	693.436	764.97	750.591	750.908
ENSMUSG00000004567	696.408	812.901	701.383	854.168	923.152	959.435
ENSMUSG00000004568	1605.55	1526.36	1655.11	1627.86	1610.56	1662.95
ENSMUSG00000004591	1859.56	1751.31	1873.67	1892.55	1887.79	2042.09
ENSMUSG00000004609	98.4285	83.9934	36.7581	65.929	40.547	17.9038
ENSMUSG00000004610	791.661	692.221	817.618	622.447	703.443	682.452
ENSMUSG00000004626	2526.33	2585.45	2344.57	3030.8	2993.88	2762.46
ENSMUSG00000004631	810.712	853.45	884.18	824.113	849.601	736.164
ENSMUSG00000004633	47.6267	46.3412	62.588	25.2082	38.6611	38.9672
ENSMUSG00000004637	186.273	171.848	169.882	203.604	207.45	175.879
ENSMUSG00000004642	437.107	502.029	436.129	482.833	480.906	470.766
ENSMUSG00000004655	41.2765	47.3066	63.5815	20.3604	22.6309	60.0305
ENSMUSG00000004661	365.138	283.84	322.875	370.366	352.665	289.621
ENSMUSG00000004665	2198.24	2614.41	2604.85	1782.99	1991.52	1853.57
ENSMUSG00000004667	971.584	969.303	940.808	900.707	869.403	788.822
ENSMUSG00000004668	12.7004	8.68897	0.993461	2.90863	4.71477	3.1595
ENSMUSG00000004677	1806.64	1798.62	1963.08	1539.64	1512.5	1623.98
ENSMUSG00000004698	13.7588	12.5507	11.9215	7.75635	9.42954	10.5317
ENSMUSG00000004707	59.2687	22.2051	3.97384	19.3909	13.2014	3.1595
ENSMUSG00000004709	4.23348	9.65441	3.97384	6.78681	4.71477	3.1595
ENSMUSG00000004730	806.478	407.416	55.6338	369.396	195.191	29.4887
ENSMUSG00000004748	212.732	204.673	204.653	209.422	239.51	241.175
ENSMUSG00000004768	293.169	309.907	340.757	254.99	275.342	269.611
ENSMUSG00000004771	1439.38	1443.33	1475.29	1717.06	1653	1605.03
ENSMUSG00000004788	713.342	658.431	595.083	812.478	744.933	725.632
ENSMUSG00000004789	6101.51	5977.05	5933.94	6097.46	6120.71	6528.58
ENSMUSG00000004791	165.106	159.298	154.98	977.301	730.789	572.923
ENSMUSG00000004798	1617.19	1426.92	1741.54	1215.81	1278.65	1496.55
ENSMUSG00000004815	498.493	512.649	659.658	693.224	646.866	743.536
ENSMUSG00000004837	12.7004	10.6199	4.96731	6.78681	5.65772	7.37217
ENSMUSG00000004843	1816.16	1708.83	1619.34	1954.6	1999.06	1923.08
ENSMUSG00000004846	1497.59	1598.77	1490.19	1604.6	1691.66	1529.2
ENSMUSG00000004849	1562.15	1588.15	1531.92	1536.73	1629.42	1501.82
ENSMUSG00000004864	722.867	721.184	626.874	1153.76	1111.74	1011.04
ENSMUSG00000004865	1720.91	1695.31	1688.88	1938.12	1760.49	1824.08
ENSMUSG00000004880	780.019	727.942	862.324	787.27	685.527	966.807
ENSMUSG00000004885	0	0.965441	1.98692	1.93909	2.82886	4.21267
ENSMUSG00000004891	602.213	725.046	804.703	346.127	439.416	482.35
ENSMUSG00000004895	859.397	861.173	782.847	891.011	955.212	894.139
ENSMUSG00000004896	312.219	332.112	366.587	504.163	462.99	411.788
ENSMUSG00000004897	6762.99	6882.63	5829.63	7702.06	7673.76	6931.94
ENSMUSG00000004902	9.52533	8.68897	7.94769	11.6345	11.3154	5.26583
ENSMUSG00000004929	649.84	704.772	634.822	623.417	606.319	610.837
ENSMUSG00000004931	847.755	879.517	883.187	826.052	769.45	861.49
ENSMUSG00000004933	27.5176	53.0993	52.6534	79.5026	82.9799	63.19
ENSMUSG00000004934	607.505	625.606	642.769	685.468	710.987	641.379
ENSMUSG00000004936	2548.56	2621.17	2390.27	3477.76	3415.38	3429.11
ENSMUSG00000004937	1796.05	1849.78	1751.47	1751	1747.29	1768.27
ENSMUSG00000004945	791.661	780.076	807.684	779.514	755.306	824.63
ENSMUSG00000004947	165.106	181.503	168.888	141.553	132.014	112.689
ENSMUSG00000004951	262.476	335.973	278.169	195.848	201.792	228.537
ENSMUSG00000004952	94.195	63.7191	22.8496	54.2945	38.6611	20.0102
ENSMUSG00000004961	26.4593	34.7559	25.83	24.2386	33.9463	30.5418
ENSMUSG00000004980	12711	13221.7	12372.6	11088.7	10963.7	10812.9
ENSMUSG00000004994	136.53	144.816	126.17	155.127	167.846	133.752
ENSMUSG00000004996	535.535	552.232	493.75	591.422	611.977	655.07
ENSMUSG00000005034	1480.66	1276.31	1655.11	1149.88	1223.95	1368.06
ENSMUSG00000005043	226.491	212.397	202.666	172.579	181.047	233.803
ENSMUSG00000005045	20.109	15.4471	27.8169	25.2082	32.0604	38.9672
ENSMUSG00000005054	1603.43	1355.48	1319.32	1152.79	1081.57	1189.03
ENSMUSG00000005057	53.9769	73.3735	38.745	38.7818	34.8893	27.3823
ENSMUSG00000005069	2337.94	2091.15	2316.75	2375.38	2455.45	2364.36
ENSMUSG00000005078	571.52	555.129	560.312	584.635	626.121	641.379
ENSMUSG00000005087	744.034	813.867	590.116	417.874	443.188	359.13
ENSMUSG00000005089	38.1013	39.5831	31.7908	19.3909	16.9732	9.4785
ENSMUSG00000005102	898.557	893.033	1063	853.199	856.202	954.169
ENSMUSG00000005103	4690.7	4675.63	4382.16	3511.69	3563.42	3668.18
ENSMUSG00000005107	102.662	107.164	121.202	55.264	74.4933	68.4558
ENSMUSG00000005124	526.01	633.329	801.723	233.66	355.494	409.682
ENSMUSG00000005125	4785.95	4744.18	5006.05	5111.44	5119.3	5076.26
ENSMUSG00000005131	3.17511	7.72353	6.95423	10.665	10.3725	11.5848
ENSMUSG00000005142	3164.53	2826.81	2998.27	2804.89	2831.69	2759.3
ENSMUSG00000005148	790.603	850.554	583.162	1225.5	955.212	976.286
ENSMUSG00000005150	476.267	451.826	457.986	438.234	502.594	492.882
ENSMUSG00000005161	2443.78	2622.14	2499.55	2770.96	2936.36	2865.67
ENSMUSG00000005198	3602.69	3518.07	3174.11	3774.44	3157.01	2846.71
ENSMUSG00000005202	4.23348	4.8272	6.95423	4.84772	0.942954	4.21267
ENSMUSG00000005204	1325.08	1231.9	1308.39	1432.02	1352.2	1324.88
ENSMUSG00000005220	10.5837	10.6199	11.9215	14.5432	15.0873	25.276
ENSMUSG00000005225	530.244	446.999	527.528	602.087	533.712	521.318
ENSMUSG00000005233	227.55	215.293	234.457	168.701	215.936	175.879
ENSMUSG00000005237	59.2687	31.8596	3.97384	70.7767	24.5168	9.4785
ENSMUSG00000005251	480.5	422.863	486.796	558.457	557.286	527.637
ENSMUSG00000005262	1028.74	1053.3	1121.62	998.631	966.528	991.03
ENSMUSG00000005267	27.5176	33.7904	25.83	15.5127	21.6879	28.4355
ENSMUSG00000005268	8.46696	10.6199	6.95423	3.87818	2.82886	10.5317
ENSMUSG00000005299	2196.12	2127.83	2032.62	2293.94	2243.29	2291.69
ENSMUSG00000005312	4227.13	4056.78	4088.09	4374.58	4274.41	4617.08
ENSMUSG00000005320	121.713	143.851	202.666	51.3858	54.6913	74.7748
ENSMUSG00000005338	15.8756	18.3434	23.8431	8.7259	9.42954	11.5848
ENSMUSG00000005354	4568.99	4299.11	4171.54	4307.69	4301.75	4254.79
ENSMUSG00000005357	44.4516	71.4426	71.5292	42.6599	56.5772	48.4457
ENSMUSG00000005360	15.8756	16.4125	17.8823	21.33	27.3457	21.0633
ENSMUSG00000005362	637.139	559.956	558.325	655.412	668.554	723.526
ENSMUSG00000005370	500.609	558.025	515.606	599.178	611.034	514.999
ENSMUSG00000005371	1083.77	1147.91	1114.66	1182.84	1069.31	1144.79
ENSMUSG00000005373	1264.75	1269.55	1737.56	1152.79	1172.09	1298.55
ENSMUSG00000005374	1389.64	1258.94	1414.69	1325.37	1417.26	1453.37
ENSMUSG00000005378	669.949	684.498	561.305	607.904	567.658	568.71
ENSMUSG00000005397	5550.1	5857.33	6224.03	6055.77	6305.53	5518.59
ENSMUSG00000005410	334.445	394.865	393.411	193.909	217.822	207.474
ENSMUSG00000005413	1929.41	1134.39	752.05	852.229	577.088	525.53
ENSMUSG00000005417	4706.57	5129.39	5411.38	5284.99	5208.88	5591.26
ENSMUSG00000005442	2097.69	2097.9	2159.78	2027.32	2004.72	2064.21
ENSMUSG00000005447	229.666	254.876	254.326	306.376	309.289	227.484
ENSMUSG00000005465	35.9846	31.8596	28.8104	26.1777	29.2316	33.7013
ENSMUSG00000005469	1203.37	1214.52	1150.43	1108.19	1140.03	1077.39
ENSMUSG00000005470	96.3117	101.371	98.3526	55.264	62.2349	42.1267
ENSMUSG00000005481	1005.45	1004.06	912.991	773.696	855.259	893.085
ENSMUSG00000005483	994.868	975.095	1023.26	1013.17	1051.39	966.807
ENSMUSG00000005493	2.11674	1.93088	1.98692	0.969544	4.71477	4.21267
ENSMUSG00000005501	1425.63	1243.49	1469.33	1579.39	1422.92	1455.48
ENSMUSG00000005505	127.004	135.162	127.163	113.437	125.413	153.762
ENSMUSG00000005506	3837.65	3687.98	4190.42	3583.44	3338.06	3639.74
ENSMUSG00000005510	1640.47	1634.49	1597.49	1682.16	1814.24	1800.92
ENSMUSG00000005514	22072.3	20910.5	20858.7	25333.2	25559.7	26736.7
ENSMUSG00000005533	730.276	911.376	962.664	1238.11	1234.33	965.754
ENSMUSG00000005534	3745.57	3680.26	4267.91	4632.48	4366.82	4591.81
ENSMUSG00000005547	1435.15	1261.83	1134.53	6016.99	5084.41	4726.61
ENSMUSG00000005553	19.0507	18.3434	30.7973	79.5026	61.292	55.8178
ENSMUSG00000005566	4504.42	4471.92	4381.16	4302.84	4380.02	4676.06
ENSMUSG00000005575	1549.45	1443.33	1364.02	1448.5	1443.66	1364.9
ENSMUSG00000005580	176.748	140.954	191.738	139.614	117.869	197.995
ENSMUSG00000005583	74.0859	92.6823	141.071	63.0204	61.292	106.37
ENSMUSG00000005609	2581.37	2267.82	2313.77	2666.25	2617.64	2319.07
ENSMUSG00000005610	24651.6	23332.8	25300.5	22670.9	21908.6	25015.9
ENSMUSG00000005611	250.834	341.766	381.489	191	192.363	290.674
ENSMUSG00000005615	1783.35	1684.69	1974.01	1813.05	1902.88	2045.25
ENSMUSG00000005621	1013.92	994.404	1054.06	966.636	901.464	892.032
ENSMUSG00000005625	2652.28	2581.59	2384.31	2444.22	2463.94	2427.55
ENSMUSG00000005628	7.40859	6.75809	0.993461	7.75635	5.65772	9.4785
ENSMUSG00000005640	156.639	141.92	48.6796	59.1422	51.8625	53.7115
ENSMUSG00000005656	1367.41	1228.04	1166.32	1121.76	1107.97	1035.26
ENSMUSG00000005667	1589.67	1501.26	1749.48	1792.69	1732.21	1799.86
ENSMUSG00000005672	34.9262	56.961	65.5684	44.599	51.8625	68.4558
ENSMUSG00000005674	183.098	151.574	144.052	165.792	199.906	183.251
ENSMUSG00000005677	43.3932	35.7213	50.6665	11.6345	13.2014	20.0102
ENSMUSG00000005681	15907.3	13412.9	18431.7	8941.14	9508.74	9787.08
ENSMUSG00000005682	1176.91	1321.69	1091.81	1392.27	1423.86	1319.62
ENSMUSG00000005683	3955.13	3925.48	4060.28	4509.35	4793.98	4592.86
ENSMUSG00000005686	1898.72	2087.28	1747.5	3842.3	3710.52	3499.67
ENSMUSG00000005687	1025.56	1033.02	879.213	1083.95	1090.05	986.817
ENSMUSG00000005698	973.701	984.75	917.958	933.671	875.061	811.992
ENSMUSG00000005699	94.195	89.786	91.3984	127.98	132.014	116.902
ENSMUSG00000005705	3.17511	0.965441	3.97384	3.87818	2.82886	6.319
ENSMUSG00000005718	113.246	106.199	95.3723	100.833	139.557	88.466
ENSMUSG00000005732	1655.29	1653.8	1520.99	1340.88	1432.35	1399.66
ENSMUSG00000005774	138.647	154.471	151.006	118.284	100.896	122.167
ENSMUSG00000005779	4983.87	4839.76	4554.03	4233.03	4281.95	4292.71
ENSMUSG00000005800	152.405	65.65	40.7319	86.2894	32.0604	20.0102
ENSMUSG00000005802	809.653	796.489	920.938	792.118	679.87	839.374
ENSMUSG00000005803	1140.92	1033.02	930.873	715.524	750.591	793.035
ENSMUSG00000005804	396.889	391.004	375.528	375.214	334.749	314.897
ENSMUSG00000005813	1407.63	1368.03	1480.26	1333.12	1260.73	1325.94
ENSMUSG00000005823	541.886	546.44	469.907	681.59	688.356	637.166
ENSMUSG00000005824	11.6421	19.3088	9.93461	7.75635	5.65772	13.6912
ENSMUSG00000005836	702.758	739.528	773.906	634.082	629.893	699.303
ENSMUSG00000005846	2386.63	2247.55	2100.18	2637.16	2466.77	2444.4
ENSMUSG00000005871	1206.54	1230.94	1471.32	1404.87	1225.84	1439.68
ENSMUSG00000005873	2290.31	2187.69	2111.1	2472.34	2430.93	2329.61
ENSMUSG00000005881	1944.23	1834.34	1880.62	1972.05	1981.15	1833.56
ENSMUSG00000005882	898.557	865.035	892.128	1029.66	1010.85	1028.94
ENSMUSG00000005886	2606.77	2295.82	2542.27	2092.28	1870.82	2148.46
ENSMUSG00000005893	472.033	500.098	618.926	523.554	531.826	638.219
ENSMUSG00000005897	695.349	581.195	545.41	611.782	611.034	595.039
ENSMUSG00000005899	437.107	429.621	445.071	406.239	420.557	425.479
ENSMUSG00000005907	389.48	332.112	396.391	357.762	346.064	384.406
ENSMUSG00000005936	1633.07	1558.22	1649.15	1586.17	1505.9	1627.14
ENSMUSG00000005947	2.11674	1.93088	2.98038	5.81727	2.82886	2.10633
ENSMUSG00000005949	424.407	393.9	454.012	389.757	364.923	422.32
ENSMUSG00000005950	31.7511	38.6176	52.6534	28.1168	31.1175	28.4355
ENSMUSG00000005951	586.337	520.373	618.926	536.158	625.178	601.358
ENSMUSG00000005958	42.3348	63.7191	75.503	29.0863	39.6041	50.552
ENSMUSG00000005968	2153.78	2032.25	2287.94	2792.29	2648.76	2556.04
ENSMUSG00000005973	624.439	726.012	826.56	339.34	435.645	463.393
ENSMUSG00000005980	56.0936	54.0647	52.6534	59.1422	49.0336	73.7217
ENSMUSG00000005981	3518.02	3553.79	3452.28	3729.84	3913.26	3870.39
ENSMUSG00000005982	814.945	728.908	764.965	909.432	933.524	910.989
ENSMUSG00000005983	10.5837	10.6199	10.9281	8.7259	22.6309	22.1165
ENSMUSG00000005986	22.2258	24.136	21.8561	21.33	29.2316	23.1697
ENSMUSG00000006005	3760.39	3598.2	3731.44	3652.27	3186.24	3297.47
ENSMUSG00000006010	984.285	935.512	952.729	794.057	848.658	914.149
ENSMUSG00000006014	22.2258	48.272	27.8169	8.7259	6.60068	11.5848
ENSMUSG00000006019	281.527	327.284	334.796	385.879	413.014	352.811
ENSMUSG00000006021	307.986	271.289	240.418	248.203	267.799	248.547
ENSMUSG00000006024	2074.41	2031.29	2005.8	2031.2	2028.29	2030.51
ENSMUSG00000006050	2688.26	2664.62	2937.66	3118.05	3015.57	2847.76
ENSMUSG00000006057	1728.32	1761.93	1791.21	1722.88	1825.56	1972.58
ENSMUSG00000006058	837.171	843.795	775.893	822.174	875.061	779.343
ENSMUSG00000006095	591.629	585.057	546.404	539.067	519.567	536.062
ENSMUSG00000006127	330.212	357.213	346.718	390.726	395.098	348.598
ENSMUSG00000006134	968.409	1013.71	1029.23	992.813	954.269	1013.15
ENSMUSG00000006143	7.40859	15.4471	4.96731	7.75635	10.3725	7.37217
ENSMUSG00000006154	93.1366	119.715	114.248	85.3199	124.47	126.38
ENSMUSG00000006169	3137.01	2929.15	3117.48	2681.76	2529.94	2804.58
ENSMUSG00000006179	198.974	165.09	132.13	133.797	130.128	114.795
ENSMUSG00000006191	274.118	268.393	251.346	252.082	261.198	290.674
ENSMUSG00000006205	470.975	662.293	666.612	316.071	460.161	483.404
ENSMUSG00000006215	295.285	307.976	307.973	304.437	281	279.089
ENSMUSG00000006218	26.4593	30.8941	18.8758	16.4823	8.48658	24.2228
ENSMUSG00000006219	243.425	333.077	332.809	184.213	203.678	184.304
ENSMUSG00000006221	324.92	455.688	406.326	201.665	265.913	256.973
ENSMUSG00000006235	26.4593	27.0323	32.7842	40.7209	21.6879	28.4355
ENSMUSG00000006241	191.565	181.503	186.771	270.503	316.832	292.78
ENSMUSG00000006262	1963.28	1784.13	2116.07	1788.81	1662.43	1918.87
ENSMUSG00000006273	2163.31	1827.58	1961.09	1567.75	1536.07	1481.81
ENSMUSG00000006276	972.643	1012.75	987.5	1150.85	1087.23	1133.21
ENSMUSG00000006281	916.549	861.173	786.821	1092.68	1076.85	900.458
ENSMUSG00000006288	377.838	372.66	400.365	507.072	461.104	462.34
ENSMUSG00000006289	447.691	417.071	462.953	485.742	484.678	469.712
ENSMUSG00000006299	2544.32	2552.63	2315.76	2185.35	2310.24	2150.57
ENSMUSG00000006301	2097.69	2000.39	1960.1	2017.62	2182.94	2003.12
ENSMUSG00000006304	6778.86	6645.13	5993.55	7401.5	7323.92	6571.76
ENSMUSG00000006307	1431.98	1374.79	1507.08	1585.2	1471.95	1491.28
ENSMUSG00000006310	49.7434	54.0647	39.7384	58.1727	69.7786	66.3495
ENSMUSG00000006313	9.52533	11.5853	19.8692	19.3909	20.745	25.276
ENSMUSG00000006315	1443.62	1446.23	1433.56	1670.52	1732.21	1741.94
ENSMUSG00000006333	10635.6	10703.8	9277.93	11279.7	11849.2	10389.5
ENSMUSG00000006335	231.783	248.118	200.679	254.99	263.084	222.218
ENSMUSG00000006342	167.223	231.706	106.3	198.757	274.4	180.092
ENSMUSG00000006344	15.8756	20.2743	13.9085	15.5127	18.8591	14.7443
ENSMUSG00000006345	7429.76	7070.89	6489.29	8855.82	9357.87	8156.78
ENSMUSG00000006356	555.645	604.366	604.024	364.549	437.531	373.874
ENSMUSG00000006360	53.9769	70.4772	70.5357	91.1372	135.785	103.21
ENSMUSG00000006362	105.837	111.026	71.5292	340.31	277.228	155.869
ENSMUSG00000006369	83.6113	105.233	115.241	53.3249	64.1209	61.0837
ENSMUSG00000006373	10385.8	9612.9	10810.8	10766.8	11010.9	11456.3
ENSMUSG00000006378	180.981	186.33	172.862	176.457	177.275	152.709
ENSMUSG00000006386	21.1674	16.4125	37.7515	4.84772	12.2584	10.5317
ENSMUSG00000006389	55.0353	68.5463	56.6273	47.5077	44.3188	73.7217
ENSMUSG00000006390	2117.8	2022.6	1911.42	1974.96	2015.09	1878.85
ENSMUSG00000006392	976.876	886.275	935.84	947.245	894.863	899.404
ENSMUSG00000006395	336.562	347.559	315.921	552.64	520.51	483.404
ENSMUSG00000006398	223.316	261.635	295.058	185.183	185.762	179.038
ENSMUSG00000006403	17.9923	29.9287	14.9019	16.4823	16.0302	25.276
ENSMUSG00000006411	11.6421	3.86176	7.94769	5.81727	0.942954	1.05317
ENSMUSG00000006412	1102.82	1011.78	938.821	1116.91	1020.28	1036.32
ENSMUSG00000006418	1309.2	1295.62	1203.08	1365.12	1456.86	1262.75
ENSMUSG00000006423	519.66	510.718	578.194	534.219	514.853	575.029
ENSMUSG00000006435	155.58	160.263	133.124	65.929	69.7786	80.0407
ENSMUSG00000006442	1787.59	1714.62	1603.45	1252.65	1218.3	1504.98
ENSMUSG00000006445	1060.49	1109.29	1153.41	1073.29	973.128	877.288
ENSMUSG00000006456	622.322	572.506	723.24	589.483	581.802	635.06
ENSMUSG00000006457	67.7357	51.1684	89.4115	17.4518	35.8322	57.9242
ENSMUSG00000006462	3.17511	5.79265	4.96731	6.78681	6.60068	6.319
ENSMUSG00000006463	275.176	260.669	324.862	281.168	303.631	337.013
ENSMUSG00000006464	68.7941	70.4772	67.5553	66.8986	57.5202	63.19
ENSMUSG00000006471	162.989	168.952	187.764	175.488	175.389	157.975
ENSMUSG00000006476	1586.5	1637.39	1684.91	1381.6	1446.49	1605.03
ENSMUSG00000006494	1960.1	2022.6	1988.91	3215.01	3159.84	3440.7
ENSMUSG00000006498	4450.45	4469.03	4275.86	3959.62	4016.04	4154.74
ENSMUSG00000006517	2130.5	1911.57	2214.42	3192.71	3015.57	2869.88
ENSMUSG00000006519	675.24	597.608	528.521	509.98	520.51	392.831
ENSMUSG00000006522	68455.4	60091.9	74065.5	33195.3	35579.5	41456.9
ENSMUSG00000006526	449.807	463.412	427.188	602.087	584.631	629.794
ENSMUSG00000006527	1047.79	921.996	1172.28	863.864	862.803	923.627
ENSMUSG00000006529	5115.1	4696.87	5795.85	1727.73	2146.16	2400.17
ENSMUSG00000006538	5.29185	14.4816	11.9215	69.8072	47.1477	40.0203
ENSMUSG00000006542	14.8172	16.4125	9.93461	32.9645	24.5168	25.276
ENSMUSG00000006567	898.557	791.662	979.553	1464.98	1283.36	1285.92
ENSMUSG00000006574	10.5837	3.86176	0.993461	7.75635	0.942954	1.05317
ENSMUSG00000006575	306.927	298.321	299.032	181.305	201.792	201.155
ENSMUSG00000006576	159.814	219.155	220.548	268.564	314.004	274.877
ENSMUSG00000006585	284.702	303.148	259.293	247.234	247.054	221.165
ENSMUSG00000006586	56.0936	45.3757	58.6142	42.6599	44.3188	37.914
ENSMUSG00000006587	45.5099	66.6154	91.3984	141.553	149.93	127.433
ENSMUSG00000006589	2441.66	2377.88	2237.27	2881.49	2813.77	2412.81
ENSMUSG00000006599	1685.98	1576.57	1526.95	1578.42	1579.45	1681.91
ENSMUSG00000006611	426.523	367.833	362.613	250.142	317.775	343.332
ENSMUSG00000006641	178.865	150.609	196.705	188.092	157.473	164.294
ENSMUSG00000006642	3.17511	6.75809	3.97384	2.90863	5.65772	4.21267
ENSMUSG00000006651	348.204	379.418	323.868	285.046	310.232	302.259
ENSMUSG00000006673	1625.66	1676.97	1495.16	1562.91	1552.1	1388.07
ENSMUSG00000006675	17.9923	10.6199	15.8954	4.84772	15.0873	8.42533
ENSMUSG00000006676	3475.69	3534.48	3394.66	3357.53	3216.41	3214.27
ENSMUSG00000006678	136.53	162.194	156.967	127.98	116.926	140.071
ENSMUSG00000006699	6904.81	6650.92	6825.08	6652.04	6513.92	6801.35
ENSMUSG00000006705	436.049	446.034	407.319	389.757	396.983	391.778
ENSMUSG00000006711	34.9262	29.9287	37.7515	26.1777	19.802	29.4887
ENSMUSG00000006715	307.986	265.496	307.973	306.376	312.118	347.545
ENSMUSG00000006717	293.169	357.213	299.032	428.539	395.098	403.363
ENSMUSG00000006720	22.2258	22.2051	14.9019	21.33	16.0302	18.957
ENSMUSG00000006724	5.29185	5.79265	13.9085	16.4823	15.0873	11.5848
ENSMUSG00000006728	2540.09	2703.23	2567.1	2522.75	2688.36	2532.87
ENSMUSG00000006731	3486.27	3236.16	3114.5	4257.27	4069.79	4011.51
ENSMUSG00000006732	550.353	535.82	500.704	394.605	415.843	403.363
ENSMUSG00000006736	2207.76	1971.43	2169.72	1922.61	1871.76	1864.11
ENSMUSG00000006740	3338.1	3290.22	3769.19	3184.95	2849.61	3504.94
ENSMUSG00000006763	244.484	279.012	243.398	305.406	283.829	275.93
ENSMUSG00000006777	565.17	514.58	378.509	261.777	260.255	216.952
ENSMUSG00000006782	119.596	127.438	142.065	101.802	104.668	115.848
ENSMUSG00000006784	4.23348	6.75809	3.97384	7.75635	6.60068	6.319
ENSMUSG00000006800	213.791	286.736	346.718	116.345	181.047	185.357
ENSMUSG00000006818	2891.47	2680.06	2649.56	2835.92	2847.72	3069.98
ENSMUSG00000006850	351.379	320.526	347.711	419.813	399.812	394.938
ENSMUSG00000006906	378.897	381.349	365.594	424.66	435.645	386.512
ENSMUSG00000006920	544.002	530.027	533.489	712.615	737.39	580.295
ENSMUSG00000006930	120.654	167.987	152.993	87.259	108.44	126.38
ENSMUSG00000006931	270.943	366.868	405.332	217.178	278.171	272.77
ENSMUSG00000006932	8339.96	8032.47	8595.42	6609.38	7060.84	7151
ENSMUSG00000006941	393.714	416.105	410.299	399.452	429.987	399.15
ENSMUSG00000006958	75.1443	98.475	108.287	153.188	136.728	133.752
ENSMUSG00000006998	6059.17	5795.54	5908.11	5426.54	5467.25	5763.98
ENSMUSG00000007021	1.05837	2.89632	0.993461	2.90863	1.88591	4.21267
ENSMUSG00000007029	3570.94	3284.43	3448.3	3118.05	3184.35	3490.19
ENSMUSG00000007030	7.40859	8.68897	6.95423	7.75635	1.88591	3.1595
ENSMUSG00000007033	9.52533	10.6199	10.9281	13.5736	10.3725	14.7443
ENSMUSG00000007034	191.565	192.123	147.032	435.325	469.591	335.96
ENSMUSG00000007035	63.5022	78.2007	51.66	127.01	98.0672	111.636
ENSMUSG00000007036	660.423	668.085	751.057	588.513	616.692	663.495
ENSMUSG00000007038	1469.02	1466.5	1404.75	1747.12	1846.3	1737.73
ENSMUSG00000007039	114.304	136.127	136.104	83.3808	91.4665	89.5192
ENSMUSG00000007041	1172.67	1126.67	1111.68	956.94	912.779	779.343
ENSMUSG00000007050	366.196	355.282	301.019	376.183	349.836	271.717
ENSMUSG00000007080	157.697	179.572	181.803	135.736	127.299	149.55
ENSMUSG00000007097	6.35022	40.5485	17.8823	11.6345	40.547	42.1267
ENSMUSG00000007122	1.05837	10.6199	6.95423	0.969544	6.60068	3.1595
ENSMUSG00000007207	130.18	156.401	178.823	237.538	241.396	191.676
ENSMUSG00000007216	187.332	172.814	176.836	194.878	222.537	225.378
ENSMUSG00000007279	2.11674	7.72353	1.98692	0.969544	2.82886	3.1595
ENSMUSG00000007338	425.465	500.098	516.6	610.813	649.695	667.708
ENSMUSG00000007379	58.2104	69.5118	56.6273	68.8376	60.349	61.0837
ENSMUSG00000007411	1835.21	1948.26	1787.24	2086.46	2039.61	2177.95
ENSMUSG00000007415	1131.4	1194.25	1091.81	1089.77	1074.97	1118.46
ENSMUSG00000007458	4241.95	3951.55	3714.55	4001.31	4117.88	3977.81
ENSMUSG00000007476	1431.98	1364.17	1061.02	1287.55	1289.02	1026.84
ENSMUSG00000007564	3161.35	3085.55	2898.92	3037.58	3202.27	2956.24
ENSMUSG00000007570	324.92	322.457	324.862	427.569	404.527	413.895
ENSMUSG00000007589	249.775	247.153	244.391	247.234	248.94	263.292
ENSMUSG00000007591	6.35022	14.4816	8.94115	18.4213	21.6879	14.7443
ENSMUSG00000007594	94.195	89.786	96.3657	60.1117	44.3188	71.6153
ENSMUSG00000007603	602.213	687.394	673.567	494.468	521.453	504.467
ENSMUSG00000007610	441.341	405.485	432.156	424.66	439.416	451.809
ENSMUSG00000007613	1264.75	1139.22	1587.55	929.793	891.091	1048.95
ENSMUSG00000007617	375.722	360.109	434.142	412.056	418.671	523.424
ENSMUSG00000007646	24.3425	25.1015	28.8104	21.33	25.4597	20.0102
ENSMUSG00000007653	6.35022	4.8272	0	10.665	10.3725	10.5317
ENSMUSG00000007655	928.191	1194.25	1027.24	4776.94	4385.68	2569.73
ENSMUSG00000007656	1854.27	1869.09	1921.35	1702.52	1722.78	1883.06
ENSMUSG00000007659	3445	3614.61	2991.31	4665.45	4875.07	4246.37
ENSMUSG00000007670	3183.58	3248.71	3202.92	3439.94	3457.81	3302.73
ENSMUSG00000007721	896.44	822.556	834.507	834.778	736.447	698.25
ENSMUSG00000007739	4996.57	4988.43	4485.48	5500.22	5446.5	5168.94
ENSMUSG00000007777	352.437	360.109	364.6	386.848	397.926	427.586
ENSMUSG00000007783	118.537	155.436	143.058	129.919	140.5	124.274
ENSMUSG00000007805	1.05837	3.86176	0.993461	1.93909	2.82886	3.1595
ENSMUSG00000007812	907.024	908.48	935.84	863.864	809.997	964.701
ENSMUSG00000007815	3244.96	3125.13	3117.48	3211.13	3085.34	3040.49
ENSMUSG00000007817	1673.28	1838.2	1690.87	2191.17	2062.24	1793.54
ENSMUSG00000007827	202.149	167.987	206.64	173.548	208.393	199.049
ENSMUSG00000007833	869.981	805.178	800.73	935.61	934.467	869.916
ENSMUSG00000007836	3688.42	3817.35	3076.75	3734.68	3713.35	4076.81
ENSMUSG00000007837	470.975	432.518	457.986	550.701	510.138	477.085
ENSMUSG00000007850	4583.8	5212.42	4881.87	4624.73	4447.91	4305.35
ENSMUSG00000007867	239.192	230.74	230.483	251.112	237.624	191.676
ENSMUSG00000007872	745.093	805.178	762.978	636.021	598.776	490.776
ENSMUSG00000007880	1972.8	1892.26	1982.95	2005.99	1979.26	1865.16
ENSMUSG00000007888	8.46696	13.5162	17.8823	14.5432	20.745	16.8507
ENSMUSG00000007891	8916.77	8077.84	8604.37	8568.83	9188.14	8389.53
ENSMUSG00000007892	26728.1	26560.2	22299.2	24607	25809.6	22915.9
ENSMUSG00000007908	21.1674	35.7213	46.6927	23.2691	30.1745	32.6482
ENSMUSG00000007950	396.889	378.453	429.175	309.285	342.292	317.003
ENSMUSG00000007987	179.923	171.848	156.967	191	165.017	152.709
ENSMUSG00000007989	322.803	285.771	361.62	139.614	111.269	191.676
ENSMUSG00000008028	4.23348	3.86176	6.95423	5.81727	4.71477	5.26583
ENSMUSG00000008035	971.584	1000.2	992.468	1572.6	1503.07	1252.22
ENSMUSG00000008036	1129.28	1182.67	1056.05	999.6	1091.94	978.392
ENSMUSG00000008090	420.173	443.137	429.175	403.33	471.477	387.565
ENSMUSG00000008129	3.17511	3.86176	5.96077	0.969544	1.88591	3.1595
ENSMUSG00000008136	427.582	524.234	545.41	281.168	305.517	272.77
ENSMUSG00000008140	1871.2	1907.71	1854.79	1951.69	2068.84	1873.58
ENSMUSG00000008153	83.6113	74.339	94.3788	84.3503	112.211	78.9875
ENSMUSG00000008167	717.575	739.528	627.867	748.488	850.544	751.961
ENSMUSG00000008200	884.798	907.515	873.252	1128.55	1084.4	1063.7
ENSMUSG00000008206	98.4285	108.129	129.15	73.6854	63.1779	78.9875
ENSMUSG00000008226	843.521	838.968	899.082	831.869	834.514	919.415
ENSMUSG00000008301	657.248	643.949	560.312	620.508	617.635	611.89
ENSMUSG00000008305	2259.62	2043.84	2092.23	2263.89	2223.48	2232.71
ENSMUSG00000008307	32.8095	34.7559	39.7384	45.5686	47.1477	31.595
ENSMUSG00000008318	20.109	27.9978	21.8561	18.4213	16.0302	12.638
ENSMUSG00000008333	591.629	549.336	508.652	614.691	642.151	632.953
ENSMUSG00000008348	5126.75	4822.38	4045.37	5200.64	5141.93	4062.06
ENSMUSG00000008373	661.482	672.912	687.475	636.991	600.661	635.06
ENSMUSG00000008384	461.45	507.822	459.972	468.29	465.819	458.128
ENSMUSG00000008393	2360.17	2379.81	2596.91	2209.59	2274.4	2141.09
ENSMUSG00000008398	273.06	351.421	271.215	211.361	192.363	219.059
ENSMUSG00000008429	1050.96	1027.23	970.611	1064.56	1035.36	1112.14
ENSMUSG00000008435	765.202	838.003	873.252	827.021	915.608	914.149
ENSMUSG00000008438	4.23348	1.93088	1.98692	0.969544	0.942954	0
ENSMUSG00000008450	207.441	211.432	221.542	191	205.564	181.145
ENSMUSG00000008461	62.4439	58.8919	71.5292	188.092	177.275	190.623
ENSMUSG00000008475	3714.88	3517.1	3491.02	3647.43	3679.41	3655.54
ENSMUSG00000008489	4.23348	1.93088	1.98692	2.90863	0.942954	0
ENSMUSG00000008496	93.1366	38.6176	14.9019	31.995	28.2886	7.37217
ENSMUSG00000008540	4295.93	4231.53	4771.59	2929.96	3349.37	3771.39
ENSMUSG00000008575	1639.42	1755.17	2014.74	1492.13	1535.13	1625.04
ENSMUSG00000008601	31.7511	39.5831	22.8496	133.797	165.96	96.8913
ENSMUSG00000008604	1835.21	1874.89	1937.25	1870.25	1766.15	1832.51
ENSMUSG00000008668	9244.87	9139.83	7906.96	9814.7	10151.8	9199.41
ENSMUSG00000008682	8172.74	8312.45	7006.88	8552.35	8736.47	8051.46
ENSMUSG00000008683	5571.26	5566.73	4891.8	5255.9	5505.91	5240.56
ENSMUSG00000008690	1517.7	1607.46	1577.62	1836.32	1836.87	1788.28
ENSMUSG00000008730	2325.24	2198.31	2500.54	2744.78	2630.84	2668.72
ENSMUSG00000008734	207.441	213.362	238.431	143.493	192.363	154.816
ENSMUSG00000008763	2321.01	2248.51	2890.97	2077.73	2062.24	3100.52
ENSMUSG00000008822	151.347	174.745	144.052	262.746	231.024	216.952
ENSMUSG00000008845	306.927	96.5441	39.7384	51.3858	6.60068	13.6912
ENSMUSG00000008855	1235.12	1295.62	1482.24	1486.31	1524.76	1554.47
ENSMUSG00000008859	920.782	837.037	805.697	836.717	846.772	852.012
ENSMUSG00000008892	1122.93	1052.33	1048.1	1146.97	1089.11	1231.15
ENSMUSG00000008958	630.789	573.472	580.181	697.102	727.017	642.432
ENSMUSG00000008976	1625.66	1602.63	1617.35	1584.24	1587.93	1741.94
ENSMUSG00000008999	34.9262	42.4794	48.6796	29.0863	33.0034	28.4355
ENSMUSG00000009013	1492.3	1593.94	1610.4	1350.58	1453.09	1476.54
ENSMUSG00000009030	762.027	699.945	768.939	730.067	684.584	763.546
ENSMUSG00000009035	1357.89	1386.37	1423.63	1329.25	1400.29	1312.25
ENSMUSG00000009073	1107.06	1116.05	1230.9	1130.49	1162.66	1245.9
ENSMUSG00000009076	69.8525	56.961	52.6534	63.0204	60.349	54.7647
ENSMUSG00000009079	3333.87	3240.02	3165.17	3649.36	3240.93	3132.12
ENSMUSG00000009090	2228.93	2059.29	1989.9	2108.76	2037.72	2092.64
ENSMUSG00000009092	82.5529	90.7515	84.4442	45.5686	63.1779	40.0203
ENSMUSG00000009097	5.29185	12.5507	8.94115	74.6549	72.6074	107.423
ENSMUSG00000009108	45.5099	31.8596	32.7842	24.2386	33.0034	27.3823
ENSMUSG00000009112	1878.61	1791.86	1993.88	2441.31	2314.01	2464.41
ENSMUSG00000009115	1.05837	3.86176	2.98038	6.78681	3.77181	2.10633
ENSMUSG00000009145	831.879	828.348	820.599	974.392	904.293	793.035
ENSMUSG00000009207	230.725	208.535	253.333	205.543	222.537	239.069
ENSMUSG00000009216	8.46696	21.2397	13.9085	5.81727	12.2584	8.42533
ENSMUSG00000009246	9.52533	6.75809	14.9019	3.87818	6.60068	10.5317
ENSMUSG00000009248	21.1674	12.5507	9.93461	10.665	3.77181	8.42533
ENSMUSG00000009281	53.9769	60.8228	44.7057	86.2894	107.497	73.7217
ENSMUSG00000009291	4767.96	4447.79	4960.35	4972.79	5309.77	5268.99
ENSMUSG00000009292	130.18	55.9956	19.8692	118.284	56.5772	30.5418
ENSMUSG00000009293	1549.45	1526.36	1590.53	1448.5	1509.67	1527.09
ENSMUSG00000009350	307.986	554.163	189.751	104.711	235.738	162.188
ENSMUSG00000009376	2043.71	1867.16	2354.5	1946.84	1873.65	2082.11
ENSMUSG00000009378	2110.39	1795.72	2358.48	1895.46	1803.87	2082.11
ENSMUSG00000009394	40.2181	48.272	56.6273	49.4468	40.547	40.0203
ENSMUSG00000009406	283.643	319.561	307.973	297.65	278.171	317.003
ENSMUSG00000009418	332.328	400.658	471.894	173.548	194.248	250.654
ENSMUSG00000009470	3441.82	3457.24	4215.26	3952.83	3922.69	4495.97
ENSMUSG00000009535	745.093	743.39	747.083	690.315	717.588	731.951
ENSMUSG00000009549	1078.48	1061.02	1000.42	995.722	1065.54	1014.2
ENSMUSG00000009555	1433.03	1462.64	1319.32	1473.71	1509.67	1398.61
ENSMUSG00000009563	1111.29	1151.77	1018.3	1026.75	998.588	1018.41
ENSMUSG00000009566	2211.99	2109.49	2383.31	2227.04	2220.66	2233.77
ENSMUSG00000009569	955.709	938.409	1093.8	1039.35	1042.91	974.179
ENSMUSG00000009575	1900.83	2169.35	2668.44	2021.5	2149.93	2192.69
ENSMUSG00000009585	88.9031	136.127	93.3853	78.5331	83.9229	83.2002
ENSMUSG00000009614	4026.04	3781.63	4363.28	2051.56	2333.81	2571.83
ENSMUSG00000009621	1253.11	1305.28	1423.63	1156.67	1093.83	1164.8
ENSMUSG00000009628	1.05837	2.89632	3.97384	0.969544	2.82886	1.05317
ENSMUSG00000009630	1209.72	1194.25	1092.81	1071.35	1087.23	991.03
ENSMUSG00000009633	3070.33	2761.16	3235.7	5134.71	4413.97	3846.17
ENSMUSG00000009640	285.76	295.425	252.339	308.315	323.433	267.504
ENSMUSG00000009646	716.517	597.608	799.736	361.64	449.789	450.755
ENSMUSG00000009647	512.251	509.753	459.972	585.605	577.088	538.168
ENSMUSG00000009654	31.7511	21.2397	21.8561	7.75635	18.8591	24.2228
ENSMUSG00000009681	964.176	891.102	1016.31	858.047	937.296	895.192
ENSMUSG00000009687	102.662	82.0625	50.6665	67.8681	50.9195	40.0203
ENSMUSG00000009731	29.6344	47.3066	31.7908	45.5686	37.7181	44.233
ENSMUSG00000009733	251.892	278.047	275.189	314.132	270.628	266.451
ENSMUSG00000009739	82.5529	99.4404	74.5096	68.8376	121.641	97.9445
ENSMUSG00000009741	1183.26	1223.21	1210.04	1278.83	1206.04	1167.96
ENSMUSG00000009772	154.522	195.985	149.019	89.1981	116.926	98.9977
ENSMUSG00000009828	477.325	509.753	487.789	421.752	382.839	431.798
ENSMUSG00000009863	3460.87	3405.11	3136.36	3558.23	3737.87	3571.29
ENSMUSG00000009876	14.8172	23.1706	17.8823	41.6904	52.8054	42.1267
ENSMUSG00000009894	1077.42	1106.4	1080.89	1210.96	1146.63	1093.19
ENSMUSG00000009905	415.94	444.103	422.221	528.402	517.682	510.786
ENSMUSG00000009907	1752.66	1605.53	1725.64	1410.69	1471.95	1453.37
ENSMUSG00000009927	3719.11	3670.61	3327.1	3885.93	3944.38	3438.59
ENSMUSG00000009995	885.856	954.821	858.35	1356.39	1457.81	1306.98
ENSMUSG00000010021	11.6421	5.79265	2.98038	6.78681	7.54363	6.319
ENSMUSG00000010025	2563.37	2416.5	2853.22	2347.27	2389.44	2405.43
ENSMUSG00000010044	102.662	113.922	91.3984	249.173	247.054	160.081
ENSMUSG00000010045	1065.78	951.925	906.036	943.367	992.93	915.202
ENSMUSG00000010047	947.242	895.929	1084.86	752.366	819.427	902.564
ENSMUSG00000010048	1628.83	1591.05	1471.32	1623.99	1496.47	1591.34
ENSMUSG00000010051	96.3117	108.129	156.967	158.036	147.101	144.284
ENSMUSG00000010054	917.607	830.279	831.527	890.042	818.484	749.855
ENSMUSG00000010057	249.775	253.911	254.326	347.097	310.232	335.96
ENSMUSG00000010064	10840.9	9916.04	10441.3	10206.4	10577.1	10653.8
ENSMUSG00000010066	2.11674	1.93088	3.97384	2.90863	0.942954	3.1595
ENSMUSG00000010067	369.371	412.243	355.659	461.503	479.963	417.054
ENSMUSG00000010080	55.0353	69.5118	49.6731	145.432	139.557	125.327
ENSMUSG00000010095	5917.35	5350.47	5247.46	5271.41	4651.59	4499.13
ENSMUSG00000010097	2754.94	3042.1	2926.74	2829.13	2736.45	2854.08
ENSMUSG00000010110	1584.38	1554.36	1613.38	1498.92	1476.67	1504.98
ENSMUSG00000010122	415.94	441.207	470.901	500.285	514.853	526.583
ENSMUSG00000010142	34.9262	32.825	31.7908	83.3808	80.1511	90.5723
ENSMUSG00000010154	146.055	139.989	146.039	114.406	147.101	129.54
ENSMUSG00000010175	2568.67	2503.39	2813.48	2377.32	2331.92	2643.45
ENSMUSG00000010277	3687.36	3632.95	4263.93	3796.74	3698.26	4232.68
ENSMUSG00000010290	465.683	447.965	478.848	445.99	454.504	448.649
ENSMUSG00000010307	735.568	559.956	649.724	329.645	294.202	361.236
ENSMUSG00000010311	2.11674	9.65441	4.96731	8.7259	9.42954	7.37217
ENSMUSG00000010342	5.29185	6.75809	3.97384	7.75635	6.60068	13.6912
ENSMUSG00000010358	374.663	360.109	397.384	462.473	419.614	412.841
ENSMUSG00000010362	62.4439	59.8573	50.6665	87.259	84.8658	70.5622
ENSMUSG00000010376	1268.99	1291.76	1228.91	1257.5	1313.53	1274.33
ENSMUSG00000010392	1439.38	1255.07	1271.63	1476.62	1387.08	1464.96
ENSMUSG00000010406	712.283	696.083	599.057	584.635	624.235	587.667
ENSMUSG00000010453	1316.61	1397.96	1488.2	1481.46	1540.79	1614.5
ENSMUSG00000010461	70.9108	74.339	103.32	64.9595	48.0906	73.7217
ENSMUSG00000010476	12.7004	12.5507	26.8234	18.4213	16.9732	20.0102
ENSMUSG00000010492	12.7004	10.6199	15.8954	8.7259	5.65772	16.8507
ENSMUSG00000010517	1020.27	950.959	974.585	916.219	927.866	999.455
ENSMUSG00000010529	8.46696	9.65441	3.97384	6.78681	10.3725	6.319
ENSMUSG00000010538	12.7004	12.5507	12.915	22.2995	20.745	17.9038
ENSMUSG00000010554	501.668	464.377	499.711	401.391	396.041	401.257
ENSMUSG00000010601	526.01	398.727	409.306	1575.51	1423.86	813.045
ENSMUSG00000010607	226.491	251.98	188.758	243.356	243.282	182.198
ENSMUSG00000010608	3875.75	3849.21	3360.88	3935.38	3812.36	3416.47
ENSMUSG00000010609	992.752	901.722	895.108	706.798	710.987	700.356
ENSMUSG00000010651	418.056	380.384	547.397	218.147	286.658	245.388
ENSMUSG00000010660	246.6	263.565	269.228	355.823	374.353	269.611
ENSMUSG00000010663	9274.5	8434.09	9637.57	9099.17	9403.13	9126.74
ENSMUSG00000010721	461.45	529.062	485.802	741.701	714.759	722.472
ENSMUSG00000010751	248.717	265.496	194.718	154.158	158.416	141.124
ENSMUSG00000010755	2137.91	2023.56	2181.64	2524.69	2306.46	2262.2
ENSMUSG00000010760	66.6773	59.8573	47.6861	46.5381	50.9195	31.595
ENSMUSG00000010803	8.46696	10.6199	11.9215	1.93909	0.942954	6.319
ENSMUSG00000010825	1.05837	0.965441	2.98038	2.90863	1.88591	0
ENSMUSG00000010830	1948.46	1788	1727.63	2333.69	2015.09	1785.12
ENSMUSG00000010841	1.05837	0	3.97384	3.87818	0.942954	2.10633
ENSMUSG00000010911	119.596	111.026	135.111	96.9544	78.2652	102.157
ENSMUSG00000010914	506.959	526.165	534.482	455.686	450.732	487.616
ENSMUSG00000010936	785.311	752.079	691.449	663.168	688.356	690.877
ENSMUSG00000011008	33.8679	15.4471	6.95423	9.69544	6.60068	0
ENSMUSG00000011096	1945.29	1909.64	1724.65	1673.43	1747.29	1567.11
ENSMUSG00000011114	1928.35	1951.16	2007.78	1778.14	1735.03	1717.72
ENSMUSG00000011148	502.726	441.207	394.404	928.823	843.944	750.908
ENSMUSG00000011158	848.813	837.037	895.108	883.255	809.997	840.427
ENSMUSG00000011171	3.17511	0	0.993461	0.969544	0.942954	4.21267
ENSMUSG00000011179	3376.2	3387.73	2960.51	3927.62	3850.08	3424.9
ENSMUSG00000011254	228.608	229.775	192.731	178.396	160.302	155.869
ENSMUSG00000011256	346.087	446.999	618.926	226.873	235.738	308.578
ENSMUSG00000011257	4636.72	4862.93	3812.9	5171.55	5277.71	5263.73
ENSMUSG00000011263	21.1674	24.136	9.93461	14.5432	9.42954	18.957
ENSMUSG00000011267	20.109	20.2743	6.95423	31.0254	21.6879	28.4355
ENSMUSG00000011305	812.829	835.106	978.559	959.849	1028.76	1197.45
ENSMUSG00000011306	681.591	657.465	697.41	693.224	693.071	628.741
ENSMUSG00000011382	588.454	504.926	550.377	593.361	575.202	592.933
ENSMUSG00000011427	234.958	233.637	293.071	234.63	256.483	263.292
ENSMUSG00000011463	0	0	0	14.5432	0.942954	0
ENSMUSG00000011589	1.05837	8.68897	2.98038	4.84772	9.42954	5.26583
ENSMUSG00000011658	157.697	161.229	184.784	223.965	205.564	183.251
ENSMUSG00000011751	11.6421	22.2051	16.8888	12.6041	16.9732	20.0102
ENSMUSG00000011752	2031.01	1985.91	1890.56	2314.3	2273.46	2173.74
ENSMUSG00000011831	3958.31	3643.57	4180.48	3563.08	3521.93	3777.71
ENSMUSG00000011832	159.814	164.125	166.901	137.675	152.758	152.709
ENSMUSG00000011837	247.659	206.604	202.666	204.574	235.738	171.666
ENSMUSG00000011877	1068.95	1117.02	1009.36	1020.93	983.501	889.926
ENSMUSG00000011884	514.368	454.723	417.254	356.792	373.41	368.608
ENSMUSG00000011958	1280.63	1316.86	1351.11	1420.38	1472.89	1376.49
ENSMUSG00000011960	1193.84	1218.39	1172.28	1334.09	1450.26	1348.05
ENSMUSG00000012017	430.757	568.645	554.351	358.731	371.524	447.596
ENSMUSG00000012076	214.849	257.773	287.11	262.746	248.94	255.92
ENSMUSG00000012114	1026.62	1042.68	949.749	1089.77	997.645	966.807
ENSMUSG00000012117	1620.37	1588.15	1356.07	2196.02	2148.99	1605.03
ENSMUSG00000012123	810.712	834.141	525.541	2810.71	2503.54	1792.49
ENSMUSG00000012126	46.5683	50.2029	26.8234	60.1117	38.6611	34.7545
ENSMUSG00000012296	983.226	1043.64	989.487	1928.42	1962.29	1480.75
ENSMUSG00000012350	3.17511	12.5507	0	8.7259	4.71477	1.05317
ENSMUSG00000012405	4542.53	4384.07	4108.95	4442.45	4596.9	4351.69
ENSMUSG00000012422	2104.04	2123	2329.67	1769.42	1726.55	2039.98
ENSMUSG00000012428	1689.16	1675.04	1276.6	197.787	302.688	268.558
ENSMUSG00000012429	234.958	244.257	234.457	324.797	302.688	324.375
ENSMUSG00000012443	264.593	257.773	340.757	196.817	164.074	199.049
ENSMUSG00000012483	143.938	142.885	162.928	148.34	135.785	169.56
ENSMUSG00000012519	74.0859	85.9242	46.6927	68.8376	86.7517	54.7647
ENSMUSG00000012535	1863.79	1773.52	1915.39	1896.43	1805.76	1914.66
ENSMUSG00000012609	373.605	348.524	369.567	412.056	363.98	427.586
ENSMUSG00000012640	406.414	387.142	469.907	375.214	363.98	422.32
ENSMUSG00000012705	0	2.89632	3.97384	1.93909	0	4.21267
ENSMUSG00000012819	8.46696	6.75809	2.98038	2.90863	3.77181	4.21267
ENSMUSG00000012848	16881	16519.7	14180.7	16749.8	17274.9	15575.3
ENSMUSG00000012889	4.23348	5.79265	2.98038	5.81727	4.71477	4.21267
ENSMUSG00000013033	418.056	435.414	466.927	292.802	307.403	308.578
ENSMUSG00000013076	1895.54	1955.98	2194.56	2466.52	2562.01	2544.45
ENSMUSG00000013089	148.172	116.818	96.3657	66.8986	57.5202	57.9242
ENSMUSG00000013091	12.7004	9.65441	10.9281	13.5736	16.9732	15.7975
ENSMUSG00000013150	154.522	191.157	158.954	180.335	218.765	187.464
ENSMUSG00000013155	52.9185	46.3412	41.7254	39.7513	37.7181	47.3925
ENSMUSG00000013160	1726.2	1621.94	1520.99	1521.21	1534.19	1513.4
ENSMUSG00000013236	488.967	661.327	720.259	439.204	494.108	531.849
ENSMUSG00000013275	195.799	202.743	259.293	166.762	213.108	214.846
ENSMUSG00000013367	9.52533	14.4816	7.94769	7.75635	9.42954	8.42533
ENSMUSG00000013415	2087.11	1955.98	2225.35	2090.34	2009.43	2039.98
ENSMUSG00000013418	110.071	92.6823	50.6665	118.284	98.0672	90.5723
ENSMUSG00000013419	310.103	331.146	378.509	265.655	353.608	320.163
ENSMUSG00000013465	1148.33	1116.05	1054.06	1359.3	1365.4	1185.87
ENSMUSG00000013483	15.8756	18.3434	17.8823	21.33	10.3725	16.8507
ENSMUSG00000013495	139.705	104.268	142.065	128.949	129.185	119.008
ENSMUSG00000013523	8.46696	7.72353	10.9281	2.90863	9.42954	2.10633
ENSMUSG00000013539	2154.84	2250.44	2051.5	2673.03	2814.72	2764.56
ENSMUSG00000013584	0	5.79265	5.96077	0	4.71477	7.37217
ENSMUSG00000013593	4389.06	4565.57	4346.39	4411.43	4740.23	4796.12
ENSMUSG00000013622	1009.69	958.683	933.853	1155.7	1302.22	1215.35
ENSMUSG00000013629	1276.39	1311.07	1317.33	951.123	905.236	1012.09
ENSMUSG00000013643	4.23348	0	10.9281	0	0.942954	1.05317
ENSMUSG00000013646	666.773	642.018	736.155	676.742	731.732	705.622
ENSMUSG00000013662	2516.81	2450.29	2367.42	2746.72	2694.02	2848.82
ENSMUSG00000013663	1894.48	1989.77	2107.13	1948.78	1859.5	2172.68
ENSMUSG00000013698	1066.84	1204.87	1190.17	845.443	939.182	801.46
ENSMUSG00000013701	544.002	461.481	525.541	540.036	545.027	506.573
ENSMUSG00000013707	43.3932	17.3779	8.94115	13.5736	6.60068	11.5848
ENSMUSG00000013736	831.879	809.04	794.769	870.651	809.054	864.65
ENSMUSG00000013787	1886.02	1853.65	1976.99	2145.6	2235.74	1932.56
ENSMUSG00000013822	581.045	520.373	561.305	527.432	558.229	530.796
ENSMUSG00000013833	676.299	645.88	639.789	541.006	584.631	544.487
ENSMUSG00000013846	11872.8	12077.7	12522.6	11939	11642.6	13111.9
ENSMUSG00000013858	2781.4	2869.29	3036.02	2927.05	2978.79	3219.53
ENSMUSG00000013878	174.631	159.298	177.83	196.817	194.248	197.995
ENSMUSG00000013921	183.098	191.157	167.895	108.589	178.218	145.337
ENSMUSG00000013928	3.17511	0	2.98038	0.969544	1.88591	2.10633
ENSMUSG00000013973	95.2533	117.784	93.3853	123.132	113.154	94.785
ENSMUSG00000013974	20.109	12.5507	3.97384	5.81727	4.71477	0
ENSMUSG00000013997	1928.35	1943.43	1935.26	2141.72	2252.72	2110.55
ENSMUSG00000014039	346.087	354.317	314.927	324.797	330.977	334.907
ENSMUSG00000014074	515.426	503.96	534.482	482.833	461.104	499.201
ENSMUSG00000014075	50.8018	57.9265	52.6534	84.3503	76.3792	61.0837
ENSMUSG00000014077	5008.21	4827.2	4912.66	4909.77	5140.04	5117.34
ENSMUSG00000014158	11.6421	1.93088	10.9281	3.87818	7.54363	9.4785
ENSMUSG00000014164	197.915	202.743	178.823	197.787	188.591	206.421
ENSMUSG00000014177	973.701	977.992	997.435	1052.93	1126.83	1079.5
ENSMUSG00000014195	2276.55	2433.88	2177.67	2865	2998.59	2606.59
ENSMUSG00000014226	790.603	780.076	789.802	681.59	697.786	758.28
ENSMUSG00000014232	94.195	87.8551	79.4769	95.0153	84.8658	91.6255
ENSMUSG00000014243	119.596	86.8897	103.32	91.1372	82.037	102.157
ENSMUSG00000014245	91.0199	95.5787	99.3461	99.8631	103.725	89.5192
ENSMUSG00000014294	1273.22	1271.49	1192.15	1190.6	1214.52	1127.94
ENSMUSG00000014301	232.842	256.807	220.548	240.447	228.195	259.079
ENSMUSG00000014303	330.212	431.552	408.312	264.686	306.46	287.515
ENSMUSG00000014313	2392.98	2384.64	2328.67	2508.21	2663.84	2691.89
ENSMUSG00000014329	1603.43	1875.85	2268.07	1524.12	1648.28	1841.99
ENSMUSG00000014349	2564.43	2542.97	2457.82	2404.47	2343.24	2443.35
ENSMUSG00000014353	1602.37	1527.33	1741.54	1688.95	1607.74	1854.63
ENSMUSG00000014355	2696.73	2554.56	2975.42	2883.42	2707.22	3066.82
ENSMUSG00000014361	334.445	287.701	279.163	229.782	199.906	181.145
ENSMUSG00000014402	1150.45	984.75	923.919	1067.47	1119.29	1016.31
ENSMUSG00000014418	662.54	634.295	574.22	715.524	616.692	622.422
ENSMUSG00000014426	576.812	592.781	587.135	737.823	741.162	624.528
ENSMUSG00000014444	704.875	746.286	986.507	572.031	610.091	682.452
ENSMUSG00000014453	4.23348	2.89632	0.993461	2.90863	4.71477	3.1595
ENSMUSG00000014470	328.095	312.803	326.849	355.823	372.467	332.801
ENSMUSG00000014496	1388.58	1337.14	1508.07	1229.38	1177.75	1424.93
ENSMUSG00000014498	2081.81	1949.23	2309.8	1461.1	1446.49	1749.31
ENSMUSG00000014503	56.0936	58.8919	64.575	58.1727	40.547	38.9672
ENSMUSG00000014504	954.65	895.929	911.997	936.58	884.491	890.979
ENSMUSG00000014542	3.17511	3.86176	8.94115	0.969544	0	5.26583
ENSMUSG00000014547	491.084	412.243	379.502	362.61	339.463	271.717
ENSMUSG00000014550	643.489	609.193	606.011	540.036	559.172	567.657
ENSMUSG00000014551	332.328	390.038	332.809	371.335	384.725	352.811
ENSMUSG00000014554	336.562	351.421	317.908	376.183	393.212	360.183
ENSMUSG00000014592	143.938	124.542	144.052	148.34	148.987	159.028
ENSMUSG00000014599	1809.81	1890.33	2091.24	1185.75	1325.79	1250.11
ENSMUSG00000014601	573.637	550.301	548.39	587.544	548.799	522.371
ENSMUSG00000014602	615.972	611.124	536.469	418.843	446.96	442.33
ENSMUSG00000014606	2857.6	2771.78	2769.77	3201.44	3270.16	3442.8
ENSMUSG00000014609	3.17511	0.965441	3.97384	3.87818	3.77181	2.10633
ENSMUSG00000014633	139.705	140.954	140.078	171.609	146.158	154.816
ENSMUSG00000014668	666.773	644.915	720.259	862.894	775.108	782.503
ENSMUSG00000014686	1.05837	0.965441	1.98692	1.93909	1.88591	2.10633
ENSMUSG00000014704	14.8172	12.5507	7.94769	7.75635	9.42954	6.319
ENSMUSG00000014747	0	1.93088	4.96731	6.78681	0.942954	5.26583
ENSMUSG00000014748	1716.68	1644.15	1627.29	1579.39	1594.53	1547.1
ENSMUSG00000014763	911.257	839.934	871.265	1134.37	1189.06	1054.22
ENSMUSG00000014767	427.582	414.174	397.384	439.204	441.302	437.064
ENSMUSG00000014769	2881.94	2701.3	2801.56	2638.13	2793.03	2660.3
ENSMUSG00000014773	49.7434	36.6868	58.6142	42.6599	39.6041	47.3925
ENSMUSG00000014776	28.576	29.9287	18.8758	52.3554	49.0336	38.9672
ENSMUSG00000014778	428.64	474.997	443.084	407.209	400.755	448.649
ENSMUSG00000014782	12.7004	21.2397	22.8496	109.558	86.7517	93.7318
ENSMUSG00000014786	47.6267	87.8551	78.4834	64.9595	72.6074	75.828
ENSMUSG00000014791	789.544	790.696	729.2	1413.6	1346.54	1141.63
ENSMUSG00000014813	161.931	196.95	190.745	89.1981	103.725	252.76
ENSMUSG00000014837	67.7357	96.5441	109.281	87.259	114.097	104.264
ENSMUSG00000014846	9.52533	12.5507	15.8954	1.93909	15.0873	9.4785
ENSMUSG00000014850	295.285	320.526	326.849	276.32	300.802	298.046
ENSMUSG00000014852	14.8172	13.5162	11.9215	10.665	7.54363	15.7975
ENSMUSG00000014856	664.657	642.018	612.965	536.158	562	597.146
ENSMUSG00000014859	1277.45	1185.56	1135.53	1439.77	1345.59	1249.06
ENSMUSG00000014867	10426	9915.08	10029	7745.69	7964.19	7989.32
ENSMUSG00000014873	434.99	523.269	461.959	628.265	548.799	492.882
ENSMUSG00000014905	3758.27	3212.99	3607.26	2515	2661.02	2648.71
ENSMUSG00000014907	207.441	220.121	189.751	258.868	220.651	238.016
ENSMUSG00000014932	850.93	782.973	912.991	928.823	786.423	972.073
ENSMUSG00000014956	4701.28	4641.84	4799.41	4654.78	4723.25	5207.91
ENSMUSG00000014959	3228.03	3068.17	2977.4	2696.3	2708.16	2647.66
ENSMUSG00000014980	198.974	205.639	193.725	210.391	199.906	180.092
ENSMUSG00000015002	1985.5	1869.09	2221.38	1866.37	1884.96	2179
ENSMUSG00000015013	385.247	341.766	328.836	356.792	380.01	347.545
ENSMUSG00000015016	1556.86	1408.58	1233.88	2029.26	2018.86	1738.78
ENSMUSG00000015023	948.3	975.095	975.579	913.311	964.642	991.03
ENSMUSG00000015027	523.893	470.17	455.005	531.31	483.735	412.841
ENSMUSG00000015053	22.2258	22.2051	43.7123	26.1777	24.5168	26.3292
ENSMUSG00000015083	426.523	376.522	524.547	222.995	288.544	306.472
ENSMUSG00000015085	1728.32	1912.54	1272.62	2419.01	2465.82	2049.46
ENSMUSG00000015087	897.498	949.028	964.651	1041.29	1038.19	963.648
ENSMUSG00000015092	2724.25	2456.08	2389.27	2280.37	2361.16	2123.18
ENSMUSG00000015093	16.9339	23.1706	40.7319	55.264	48.0906	56.871
ENSMUSG00000015094	1321.9	1380.58	1216	960.818	1052.34	988.924
ENSMUSG00000015095	1213.95	1244.45	1196.13	1313.73	1298.45	1374.38
ENSMUSG00000015112	5950.16	5478.88	5914.07	7417.98	7403.13	7441.68
ENSMUSG00000015120	1254.17	1310.1	1491.18	1415.53	1355.02	1438.63
ENSMUSG00000015126	302.694	290.598	264.261	268.564	283.829	235.909
ENSMUSG00000015127	101.604	135.162	132.13	125.071	126.356	119.008
ENSMUSG00000015133	474.15	541.612	524.547	495.437	521.453	425.479
ENSMUSG00000015134	22.2258	26.0669	18.8758	20.3604	19.802	4.21267
ENSMUSG00000015143	3491.56	4206.43	3875.49	2663.34	2917.5	2562.35
ENSMUSG00000015149	766.26	696.083	700.39	732.006	740.219	650.857
ENSMUSG00000015165	5393.46	5554.18	5147.12	5587.48	5758.62	5867.19
ENSMUSG00000015176	1616.13	1457.82	1429.59	1475.65	1303.16	1219.57
ENSMUSG00000015189	627.614	704.772	648.73	613.721	605.376	691.931
ENSMUSG00000015202	549.294	552.232	621.907	616.63	585.574	597.146
ENSMUSG00000015214	664.657	612.09	716.285	733.945	703.443	880.447
ENSMUSG00000015217	249.775	211.432	202.666	180.335	179.161	189.57
ENSMUSG00000015222	157.697	178.607	241.411	130.888	144.272	225.378
ENSMUSG00000015224	10.5837	13.5162	12.915	1.93909	8.48658	7.37217
ENSMUSG00000015243	8927.36	7818.14	8194.07	8042.37	7426.7	7261.59
ENSMUSG00000015247	1685.98	1621.94	1629.28	1452.38	1537.01	1665.06
ENSMUSG00000015289	312.219	313.768	309.96	308.315	348.893	353.864
ENSMUSG00000015290	933.483	862.139	866.298	705.828	758.135	749.855
ENSMUSG00000015291	2095.57	2075.7	2208.46	2635.22	2612.92	2425.44
ENSMUSG00000015305	521.777	446.034	585.149	571.062	541.255	608.73
ENSMUSG00000015312	1176.91	1087.09	1159.37	2525.66	2357.38	2074.74
ENSMUSG00000015316	17.9923	18.3434	33.7777	13.5736	17.9161	15.7975
ENSMUSG00000015335	688.999	647.811	577.201	685.468	669.497	655.07
ENSMUSG00000015337	370.43	390.038	328.836	380.061	376.239	528.69
ENSMUSG00000015340	457.216	268.393	35.7646	219.117	117.869	24.2228
ENSMUSG00000015341	1381.17	1391.2	1285.54	1481.46	1343.71	1419.67
ENSMUSG00000015342	298.46	271.289	306.979	489.62	420.557	416.001
ENSMUSG00000015354	353.496	400.658	425.201	369.396	384.725	477.085
ENSMUSG00000015355	32.8095	24.136	7.94769	24.2386	8.48658	4.21267
ENSMUSG00000015357	2788.81	2609.59	2836.33	2592.56	2680.82	2828.81
ENSMUSG00000015363	1753.72	1718.48	1729.62	1528	1617.17	1555.53
ENSMUSG00000015377	242.367	267.427	248.365	349.036	328.148	365.449
ENSMUSG00000015401	119.596	130.335	212.601	91.1372	94.2954	155.869
ENSMUSG00000015405	17.9923	33.7904	39.7384	16.4823	22.6309	26.3292
ENSMUSG00000015451	153.464	149.643	147.032	230.752	261.198	250.654
ENSMUSG00000015452	65.619	79.1662	85.4376	172.579	160.302	171.666
ENSMUSG00000015461	1205.48	1070.67	1168.31	911.372	968.413	967.86
ENSMUSG00000015467	15.8756	12.5507	20.8627	8.7259	1.88591	17.9038
ENSMUSG00000015468	29.6344	50.2029	29.8038	42.6599	43.3759	48.4457
ENSMUSG00000015474	541.886	545.474	549.384	481.863	481.849	527.637
ENSMUSG00000015478	502.726	448.93	426.195	501.254	554.457	478.138
ENSMUSG00000015484	4.23348	5.79265	7.94769	3.87818	6.60068	2.10633
ENSMUSG00000015488	1821.46	1821.79	1652.13	1887.7	1930.23	1778.8
ENSMUSG00000015501	365.138	423.829	384.469	296.681	318.718	296.993
ENSMUSG00000015522	1210.78	1163.36	1242.82	1434.93	1322.96	1297.5
ENSMUSG00000015533	302.694	291.563	331.816	295.711	281	279.089
ENSMUSG00000015536	1463.73	1332.31	1418.66	1227.44	1222.07	1238.52
ENSMUSG00000015542	345.029	304.114	306.979	395.574	398.869	362.289
ENSMUSG00000015568	24682.3	20669.1	25654.1	14094.3	14259.3	17510
ENSMUSG00000015575	1371.65	1340.03	1385.88	1295.31	1289.96	1206.93
ENSMUSG00000015597	760.968	745.32	801.723	853.199	686.47	802.513
ENSMUSG00000015599	7.40859	5.79265	22.8496	4.84772	9.42954	3.1595
ENSMUSG00000015605	611.738	646.845	686.482	509.98	538.427	510.786
ENSMUSG00000015619	48.685	54.0647	42.7188	42.6599	41.49	36.8608
ENSMUSG00000015627	11.6421	17.3779	16.8888	6.78681	16.0302	11.5848
ENSMUSG00000015647	5145.8	5942.29	6310.46	11193.4	10366.8	9523.79
ENSMUSG00000015652	114.304	127.438	121.202	76.594	80.1511	68.4558
ENSMUSG00000015653	1671.17	1815.03	1854.79	1266.22	1364.45	1444.94
ENSMUSG00000015656	22939.1	23845.4	20386.8	24108.7	25886	22646.2
ENSMUSG00000015659	75.1443	80.1316	90.405	95.9849	99.9531	120.061
ENSMUSG00000015668	456.158	479.824	511.632	401.391	455.447	428.639
ENSMUSG00000015671	2087.11	2037.08	2112.1	2048.65	2041.49	2059.99
ENSMUSG00000015672	476.267	456.654	423.214	539.067	514.853	562.391
ENSMUSG00000015697	1010.74	974.13	1056.05	1052.93	1016.5	1080.55
ENSMUSG00000015702	17.9923	18.3434	21.8561	28.1168	18.8591	20.0102
ENSMUSG00000015709	40.2181	46.3412	77.49	13.5736	20.745	18.957
ENSMUSG00000015711	1023.44	1046.54	977.566	833.808	922.209	905.723
ENSMUSG00000015714	3411.13	3248.71	3208.88	2647.83	2824.15	2722.44
ENSMUSG00000015733	3131.72	2922.39	3021.11	3099.63	2887.32	3193.2
ENSMUSG00000015745	112.187	120.68	141.071	74.6549	61.292	77.9343
ENSMUSG00000015747	188.39	203.708	204.653	171.609	217.822	190.623
ENSMUSG00000015748	498.493	442.172	475.868	501.254	466.762	397.044
ENSMUSG00000015749	977.934	1048.47	1034.19	820.234	863.746	873.075
ENSMUSG00000015750	724.984	681.601	634.822	719.402	752.477	690.877
ENSMUSG00000015755	4802.89	4301.04	4509.32	4490.93	4547.87	4567.58
ENSMUSG00000015757	826.587	769.456	824.573	822.174	778.88	775.131
ENSMUSG00000015759	1585.44	1661.52	1558.74	1662.77	1718.06	1675.59
ENSMUSG00000015766	1071.07	1021.44	829.54	851.26	913.722	747.748
ENSMUSG00000015776	1096.47	1001.16	1105.72	943.367	939.182	983.658
ENSMUSG00000015787	2.11674	2.89632	0.993461	19.3909	19.802	10.5317
ENSMUSG00000015790	690.058	660.362	594.09	746.549	768.507	657.176
ENSMUSG00000015804	474.15	381.349	440.103	393.635	345.121	327.535
ENSMUSG00000015806	1766.42	1537.95	1575.63	1484.37	1483.27	1620.82
ENSMUSG00000015812	8.46696	12.5507	11.9215	11.6345	18.8591	17.9038
ENSMUSG00000015829	3.17511	2.89632	2.98038	1.93909	3.77181	2.10633
ENSMUSG00000015837	12913.2	12452.3	10200.9	8820.91	9107.05	8470.62
ENSMUSG00000015839	1877.55	1888.4	1772.33	1784.93	1917.97	1726.14
ENSMUSG00000015846	7619.21	6782.22	7541.36	6527.94	6819.44	7578.59
ENSMUSG00000015850	303.752	307.976	267.241	327.706	355.494	295.94
ENSMUSG00000015852	48.685	12.5507	23.8431	14.5432	6.60068	10.5317
ENSMUSG00000015869	1088	1185.56	1017.3	1054.86	1019.33	1151.11
ENSMUSG00000015880	123.829	146.747	139.085	87.259	86.7517	87.4128
ENSMUSG00000015882	288.935	264.531	324.862	311.224	279.114	355.97
ENSMUSG00000015889	1036.14	974.13	958.69	962.757	936.353	966.807
ENSMUSG00000015890	1304.97	1022.4	1058.04	723.28	755.306	668.761
ENSMUSG00000015932	6068.7	6037.87	6010.44	6234.17	6263.1	6404.31
ENSMUSG00000015937	1732.55	1612.29	1557.75	1836.32	1856.68	1925.19
ENSMUSG00000015942	288.935	287.701	268.234	261.777	261.198	266.451
ENSMUSG00000015943	295.285	289.632	265.254	325.767	327.205	313.844
ENSMUSG00000015944	189.448	169.918	215.581	128.949	118.812	112.689
ENSMUSG00000015947	77.261	41.514	13.9085	27.1472	23.5738	5.26583
ENSMUSG00000015950	384.189	251.015	81.4638	201.665	99.9531	45.2862
ENSMUSG00000015957	8.46696	21.2397	29.8038	16.4823	16.9732	21.0633
ENSMUSG00000015961	1800.29	1731.04	1757.43	1610.41	1516.27	1699.81
ENSMUSG00000015962	11.6421	8.68897	12.915	4.84772	5.65772	5.26583
ENSMUSG00000015966	121.713	123.576	130.143	266.625	215.936	250.654
ENSMUSG00000015968	15.8756	12.5507	7.94769	31.0254	13.2014	22.1165
ENSMUSG00000015970	1056.25	970.268	1229.9	1698.64	1555.87	1865.16
ENSMUSG00000015971	659.365	649.742	621.907	1001.54	1024.99	874.128
ENSMUSG00000015980	42.3348	28.9632	49.6731	36.8427	42.4329	33.7013
ENSMUSG00000015981	9.52533	12.5507	7.94769	4.84772	7.54363	6.319
ENSMUSG00000015994	1148.33	1118.95	1042.14	1085.89	1087.23	1098.45
ENSMUSG00000016018	1109.17	1075.5	1176.26	1241.99	1135.32	1348.05
ENSMUSG00000016024	18309.8	18866.6	15815.9	17057.2	18446.1	18076.6
ENSMUSG00000016028	141.822	188.261	229.489	310.254	282.886	324.375
ENSMUSG00000016087	61.3855	49.2375	42.7188	23.2691	24.5168	47.3925
ENSMUSG00000016128	256.126	287.701	317.908	304.437	300.802	304.365
ENSMUSG00000016179	11.6421	9.65441	10.9281	13.5736	15.0873	8.42533
ENSMUSG00000016181	356.671	355.282	366.587	380.061	347.007	369.662
ENSMUSG00000016194	125.946	125.507	117.228	137.675	99.9531	100.051
ENSMUSG00000016200	245.542	214.328	206.64	215.239	229.138	244.335
ENSMUSG00000016206	75.1443	74.339	58.6142	57.2031	53.7484	57.9242
ENSMUSG00000016239	56.0936	49.2375	55.6338	33.934	39.6041	46.3393
ENSMUSG00000016252	1788.65	1831.44	1627.29	1945.88	1979.26	1808.29
ENSMUSG00000016253	600.096	582.161	627.867	589.483	621.406	646.644
ENSMUSG00000016255	68.7941	58.8919	99.3461	57.2031	49.0336	89.5192
ENSMUSG00000016256	5494	5166.07	4621.58	4309.62	4498.83	4432.78
ENSMUSG00000016257	1548.4	1414.37	1361.04	1462.07	1417.26	1512.35
ENSMUSG00000016262	25.4009	24.136	56.6273	12.6041	12.2584	18.957
ENSMUSG00000016308	495.317	455.688	491.763	474.107	493.165	467.606
ENSMUSG00000016319	8550.58	8360.72	8034.12	9342.53	9491.77	9387.93
ENSMUSG00000016344	578.929	565.748	562.299	613.721	609.148	528.69
ENSMUSG00000016356	47.6267	31.8596	30.7973	69.8072	59.4061	50.552
ENSMUSG00000016382	864.689	1124.74	1118.64	511.919	555.4	571.87
ENSMUSG00000016386	13.7588	13.5162	12.915	4.84772	13.2014	9.4785
ENSMUSG00000016409	312.219	314.734	344.731	348.066	377.181	390.725
ENSMUSG00000016427	1103.88	1092.88	1163.34	884.224	946.725	1067.91
ENSMUSG00000016458	110.071	160.263	190.745	57.2031	86.7517	92.6787
ENSMUSG00000016477	646.664	603.401	667.606	636.991	609.148	632.953
ENSMUSG00000016481	1059.43	993.439	1011.34	851.26	909.95	884.66
ENSMUSG00000016487	3585.76	3558.62	3974.84	3452.55	3383.32	3380.67
ENSMUSG00000016493	23.2842	30.8941	24.8365	27.1472	32.0604	29.4887
ENSMUSG00000016494	100.545	140.954	113.255	59.1422	122.584	133.752
ENSMUSG00000016495	1076.36	1106.4	1058.04	2048.65	2030.18	1571.32
ENSMUSG00000016496	150.289	163.16	128.156	217.178	198.963	196.942
ENSMUSG00000016503	102.662	98.475	95.3723	112.467	118.812	145.337
ENSMUSG00000016510	226.491	253.911	274.195	257.899	269.685	276.983
ENSMUSG00000016520	737.684	654.569	739.135	732.006	700.615	623.475
ENSMUSG00000016526	29.6344	44.4103	30.7973	36.8427	29.2316	22.1165
ENSMUSG00000016528	1954.81	1892.26	1924.33	1571.63	1636.97	1549.21
ENSMUSG00000016529	8.46696	1.93088	0	5.81727	1.88591	1.05317
ENSMUSG00000016534	12196.7	10958.7	12479.9	10246.1	10066	11594.3
ENSMUSG00000016541	5075.95	5061.81	4672.25	4918.5	5124.01	4776.11
ENSMUSG00000016552	47.6267	43.4448	48.6796	67.8681	63.1779	45.2862
ENSMUSG00000016554	1427.74	1369.96	1306.4	1434.93	1405	1326.99
ENSMUSG00000016559	5015.62	4633.15	4433.82	4432.76	3857.62	3703.99
ENSMUSG00000016619	1925.18	1866.2	2087.26	1801.41	1728.43	1893.59
ENSMUSG00000016624	31.7511	33.7904	43.7123	41.6904	35.8322	41.0735
ENSMUSG00000016637	113.246	121.646	125.176	121.193	121.641	92.6787
ENSMUSG00000016664	3488.39	3436	3718.52	3607.67	3504.02	3511.26
ENSMUSG00000016756	33.8679	33.7904	41.7254	16.4823	18.8591	27.3823
ENSMUSG00000016757	635.022	605.331	579.188	556.518	545.97	512.892
ENSMUSG00000016758	35.9846	24.136	69.5423	20.3604	18.8591	30.5418
ENSMUSG00000016763	26.4593	30.8941	40.7319	18.4213	13.2014	33.7013
ENSMUSG00000016831	1265.81	1253.14	1195.13	1342.82	1359.74	1377.54
ENSMUSG00000016833	319.628	312.803	310.953	312.193	338.52	328.588
ENSMUSG00000016918	27.5176	71.4426	108.287	8.7259	29.2316	32.6482
ENSMUSG00000016921	4993.39	5159.32	4834.18	4913.65	4379.08	4314.82
ENSMUSG00000016933	920.782	970.268	1093.8	763.031	858.088	864.65
ENSMUSG00000016940	346.087	379.418	370.561	406.239	434.702	367.555
ENSMUSG00000016942	2644.87	2217.62	2740.96	2203.77	2545.97	2199.01
ENSMUSG00000016946	469.917	530.027	531.502	421.752	449.789	430.745
ENSMUSG00000016984	216.966	197.915	182.797	167.731	197.077	186.411
ENSMUSG00000016995	13.7588	2.89632	12.915	1.93909	2.82886	3.1595
ENSMUSG00000017002	269.884	408.382	176.836	127.98	208.393	194.836
ENSMUSG00000017009	20992.8	18730.5	17973.7	16136.1	16262.2	18091.3
ENSMUSG00000017057	3267.19	2883.77	3185.04	3151.99	3251.3	3379.61
ENSMUSG00000017119	6101.51	6019.52	6313.44	6235.14	5988.7	6170.5
ENSMUSG00000017132	576.812	587.954	669.593	617.6	677.984	634.006
ENSMUSG00000017144	1260.52	1303.35	1256.73	936.58	929.752	835.161
ENSMUSG00000017146	218.024	198.881	237.437	166.762	171.618	144.284
ENSMUSG00000017167	105.837	109.095	108.287	92.1067	104.668	86.3597
ENSMUSG00000017176	270.943	306.045	287.11	221.056	246.111	245.388
ENSMUSG00000017188	768.377	739.528	702.377	788.239	796.796	740.376
ENSMUSG00000017195	6.35022	14.4816	9.93461	9.69544	9.42954	9.4785
ENSMUSG00000017210	840.346	838.968	860.337	879.377	901.464	892.032
ENSMUSG00000017221	3472.51	3267.05	3186.03	3148.11	3328.63	3181.62
ENSMUSG00000017264	1292.27	1282.11	1169.3	1255.56	1276.76	1216.41
ENSMUSG00000017286	739.801	726.977	757.017	799.874	875.061	865.703
ENSMUSG00000017288	886.914	831.245	803.71	920.097	918.437	903.617
ENSMUSG00000017291	1821.46	1813.1	2171.71	1985.63	1776.52	2027.35
ENSMUSG00000017299	462.508	441.207	310.953	455.686	465.819	473.925
ENSMUSG00000017307	222.258	201.777	245.385	225.904	240.453	263.292
ENSMUSG00000017309	5.29185	2.89632	0.993461	2.90863	3.77181	1.05317
ENSMUSG00000017314	35.9846	52.1338	51.66	36.8427	42.4329	50.552
ENSMUSG00000017344	24540.4	21577.6	27255.6	18554.2	18919.4	21207.6
ENSMUSG00000017376	493.201	456.654	554.351	454.716	480.906	491.829
ENSMUSG00000017386	2259.62	2285.2	2128.99	2430.65	2426.22	2386.48
ENSMUSG00000017390	1299.68	1246.38	1204.07	2269.7	2322.49	2077.9
ENSMUSG00000017400	2.11674	1.93088	0.993461	0.969544	2.82886	3.1595
ENSMUSG00000017404	4695.99	4689.15	3999.67	4613.09	4793.98	4332.73
ENSMUSG00000017405	755.677	908.48	781.854	798.904	831.685	872.022
ENSMUSG00000017412	16.9339	15.4471	10.9281	15.5127	15.0873	23.1697
ENSMUSG00000017417	10.5837	3.86176	0.993461	3.87818	1.88591	0
ENSMUSG00000017418	932.424	800.351	936.834	878.407	833.571	977.339
ENSMUSG00000017421	2863.95	2871.22	2995.28	2900.88	2917.5	3185.83
ENSMUSG00000017428	2441.66	2268.79	2119.05	2067.07	2059.41	2080
ENSMUSG00000017446	110.071	116.818	114.248	55.264	52.8054	63.19
ENSMUSG00000017453	495.317	487.548	646.743	555.549	661.953	645.591
ENSMUSG00000017466	1445.73	1662.49	1868.7	650.564	874.118	947.85
ENSMUSG00000017478	1624.6	1583.32	1672.99	1700.58	1800.1	1608.19
ENSMUSG00000017485	1466.9	1528.29	1688.88	1360.27	1429.52	1805.13
ENSMUSG00000017491	3.17511	1.93088	4.96731	1.93909	4.71477	3.1595
ENSMUSG00000017493	19389.3	17744.8	18239.9	13496.1	15142.9	15359.4
ENSMUSG00000017499	69.8525	67.5809	71.5292	34.9036	49.0336	36.8608
ENSMUSG00000017548	1947.4	1804.41	1837.9	2191.17	2042.44	2283.27
ENSMUSG00000017550	94.195	132.265	128.156	88.2285	109.383	103.21
ENSMUSG00000017561	402.181	403.554	414.273	429.508	367.752	389.672
ENSMUSG00000017607	6.35022	1.93088	7.94769	9.69544	10.3725	7.37217
ENSMUSG00000017615	2202.47	2180.93	2386.29	2206.68	2218.77	2235.87
ENSMUSG00000017631	331.27	292.529	216.575	200.696	173.503	152.709
ENSMUSG00000017639	1380.12	1293.69	1384.88	2131.06	2125.42	2029.45
ENSMUSG00000017652	64.5606	68.5463	56.6273	37.8122	27.3457	20.0102
ENSMUSG00000017664	1434.09	1253.14	1171.29	1301.13	1373.88	1035.26
ENSMUSG00000017667	347.146	442.172	406.326	334.493	384.725	424.426
ENSMUSG00000017670	1100.71	1050.4	1050.09	1223.56	1256.01	1105.83
ENSMUSG00000017677	947.242	1052.33	1020.28	915.25	955.212	809.885
ENSMUSG00000017679	1664.82	1497.4	1470.32	1508.61	1247.53	1333.31
ENSMUSG00000017686	1154.68	1073.57	1172.28	1184.78	1124.94	1273.28
ENSMUSG00000017692	17.9923	14.4816	15.8954	4.84772	10.3725	9.4785
ENSMUSG00000017697	97.3701	87.8551	58.6142	58.1727	67.8927	50.552
ENSMUSG00000017707	8529.41	7939.79	7881.13	8848.06	8516.76	8476.94
ENSMUSG00000017713	320.686	304.114	344.731	182.274	191.42	235.909
ENSMUSG00000017715	593.746	583.126	610.979	583.666	538.427	548.7
ENSMUSG00000017716	144.997	168.952	174.849	108.589	119.755	120.061
ENSMUSG00000017718	167.223	165.09	194.718	303.467	251.769	247.494
ENSMUSG00000017721	1942.11	1771.58	1908.44	1877.04	1888.74	1772.48
ENSMUSG00000017723	19.0507	28.9632	32.7842	41.6904	32.0604	42.1267
ENSMUSG00000017724	119.596	111.991	109.281	85.3199	74.4933	56.871
ENSMUSG00000017734	21.1674	18.3434	33.7777	12.6041	20.745	28.4355
ENSMUSG00000017737	81.4945	27.0323	13.9085	72.7158	13.2014	5.26583
ENSMUSG00000017740	23.2842	21.2397	11.9215	22.2995	12.2584	12.638
ENSMUSG00000017747	477.325	434.448	414.273	463.442	505.423	413.895
ENSMUSG00000017754	261.418	249.084	234.457	494.468	560.114	456.021
ENSMUSG00000017756	1245.7	1285	1290.51	1276.89	1457.81	1249.06
ENSMUSG00000017760	4044.03	3757.5	3537.71	3257.67	3433.29	3036.28
ENSMUSG00000017764	101.604	112.957	108.287	109.558	105.611	91.6255
ENSMUSG00000017765	2263.85	2401.05	2408.15	2373.44	2551.63	2669.78
ENSMUSG00000017774	11568	11832.4	10487	17184.2	16222.6	13648
ENSMUSG00000017776	3948.78	3827.97	4074.18	3999.37	3736.93	4274.8
ENSMUSG00000017778	1402.34	1443.33	1435.55	1447.53	1507.78	1464.96
ENSMUSG00000017781	2057.47	2074.73	1878.63	1873.16	1786.9	1889.38
ENSMUSG00000017801	791.661	766.56	826.56	723.28	685.527	779.343
ENSMUSG00000017802	1530.4	1408.58	1475.29	1495.04	1396.51	1441.79
ENSMUSG00000017817	151.347	197.915	204.653	78.5331	134.842	146.39
ENSMUSG00000017830	51.8602	39.5831	31.7908	38.7818	44.3188	28.4355
ENSMUSG00000017831	1312.38	1337.14	1244.81	1265.26	1230.55	1440.73
ENSMUSG00000017832	3.17511	1.93088	2.98038	0.969544	3.77181	5.26583
ENSMUSG00000017837	1676.46	1564.98	1592.52	1806.26	1729.38	1568.17
ENSMUSG00000017843	1728.32	1790.89	1713.72	1885.76	1944.37	1849.36
ENSMUSG00000017858	425.465	495.271	430.169	467.32	508.252	469.712
ENSMUSG00000017861	79.3778	77.2353	94.3788	67.8681	95.2383	70.5622
ENSMUSG00000017868	225.433	203.708	245.385	90.1676	90.5236	128.486
ENSMUSG00000017897	2.11674	4.8272	2.98038	3.87818	2.82886	2.10633
ENSMUSG00000017929	911.257	932.616	1019.29	734.915	741.162	789.875
ENSMUSG00000017950	11994.5	10239.5	12823.6	9055.54	9425.76	11213.1
ENSMUSG00000017969	187.332	279.978	419.241	125.071	201.792	206.421
ENSMUSG00000017978	58.2104	52.1338	39.7384	20.3604	15.0873	32.6482
ENSMUSG00000017999	1426.68	1346.79	1273.62	1347.67	1212.64	1235.36
ENSMUSG00000018001	416.998	464.377	399.371	318.98	403.584	385.459
ENSMUSG00000018008	100.545	63.7191	26.8234	39.7513	21.6879	14.7443
ENSMUSG00000018012	68.7941	87.8551	73.5161	139.614	152.758	116.902
ENSMUSG00000018040	712.283	709.599	743.109	715.524	684.584	605.571
ENSMUSG00000018042	5364.88	4858.1	5444.17	3651.3	3921.74	3753.49
ENSMUSG00000018068	418.056	404.52	429.175	355.823	354.551	442.33
ENSMUSG00000018076	934.541	981.853	1082.87	1010.27	950.497	998.402
ENSMUSG00000018102	1153.62	959.648	1098.77	1295.31	1195.67	1092.13
ENSMUSG00000018126	71.9692	107.164	78.4834	103.741	141.443	139.018
ENSMUSG00000018143	1165.27	1134.39	1151.42	1248.77	1201.32	1152.16
ENSMUSG00000018160	1355.77	1299.48	1448.47	1511.52	1412.54	1402.82
ENSMUSG00000018166	3260.84	3157.96	3568.51	3272.21	3485.16	3580.77
ENSMUSG00000018167	582.104	646.845	553.358	561.366	554.457	555.019
ENSMUSG00000018169	2.11674	10.6199	4.96731	2.90863	2.82886	11.5848
ENSMUSG00000018171	4561.58	4403.38	3950	4299.93	4151.83	4285.34
ENSMUSG00000018189	636.081	664.223	618.926	626.326	677.984	704.569
ENSMUSG00000018196	812.829	722.15	823.579	705.828	705.329	731.951
ENSMUSG00000018199	1005.45	929.72	1166.32	1106.25	950.497	1252.22
ENSMUSG00000018209	1190.67	1190.39	1186.19	1223.56	1088.17	1248
ENSMUSG00000018217	2641.69	2785.3	2435.97	2687.58	2981.62	2508.64
ENSMUSG00000018238	50.8018	69.5118	45.6992	47.5077	38.6611	31.595
ENSMUSG00000018239	172.514	202.743	160.941	194.878	208.393	192.73
ENSMUSG00000018263	1.05837	0.965441	5.96077	0	3.77181	6.319
ENSMUSG00000018286	2128.38	2101.77	2123.03	1920.67	1918.91	1900.97
ENSMUSG00000018287	878.448	833.176	751.057	857.077	839.229	759.333
ENSMUSG00000018293	9121.04	9123.42	7856.29	8627	8559.19	7357.42
ENSMUSG00000018322	551.411	511.684	439.11	579.787	594.061	489.723
ENSMUSG00000018326	5824.21	5831.26	5538.55	4581.1	4738.34	4725.56
ENSMUSG00000018334	141.822	146.747	165.908	104.711	123.527	121.114
ENSMUSG00000018339	1772.77	1874.89	1474.3	1403.9	1469.12	1315.41
ENSMUSG00000018340	4398.59	4457.44	4160.61	4265.03	4715.71	4144.21
ENSMUSG00000018347	187.332	189.226	190.745	200.696	196.134	183.251
ENSMUSG00000018362	1545.22	1391.2	1545.83	1400.02	1259.79	1392.29
ENSMUSG00000018363	1730.44	1660.56	1793.2	1908.06	1908.54	2007.34
ENSMUSG00000018372	477.325	523.269	437.123	568.153	619.521	509.733
ENSMUSG00000018377	704.875	766.56	795.762	662.199	654.41	625.581
ENSMUSG00000018378	141.822	209.501	213.594	138.645	165.017	145.337
ENSMUSG00000018379	3307.41	3492.97	3577.45	2796.17	2809.06	3322.74
ENSMUSG00000018381	3.17511	0	4.96731	0.969544	1.88591	0
ENSMUSG00000018387	699.583	687.394	701.383	872.59	816.598	823.576
ENSMUSG00000018395	452.983	488.513	449.044	409.148	434.702	399.15
ENSMUSG00000018398	998.043	1174.94	1173.28	1043.23	1173.98	1035.26
ENSMUSG00000018401	1192.78	1182.67	1381.9	1015.11	1054.22	1102.67
ENSMUSG00000018405	155.58	138.058	129.15	147.371	157.473	153.762
ENSMUSG00000018411	2.11674	2.89632	1.98692	0.969544	2.82886	4.21267
ENSMUSG00000018412	1066.84	990.542	1022.27	974.392	970.299	914.149
ENSMUSG00000018415	1006.51	1033.02	948.755	1227.44	1222.07	1165.86
ENSMUSG00000018417	1435.15	1284.04	1625.3	1131.46	1090.05	1297.5
ENSMUSG00000018425	1147.27	1139.22	1074.92	926.884	968.413	994.189
ENSMUSG00000018427	1032.97	1060.05	1121.62	912.341	877.89	813.045
ENSMUSG00000018428	1610.84	1433.68	1709.75	1636.59	1598.31	1825.14
ENSMUSG00000018433	664.657	563.818	598.064	592.392	543.141	572.923
ENSMUSG00000018442	2889.35	2791.09	2754.87	4031.36	3843.48	3668.18
ENSMUSG00000018446	2969.79	3120.31	2573.06	3613.49	3355.03	4058.9
ENSMUSG00000018449	260.359	272.254	292.078	348.066	308.346	309.631
ENSMUSG00000018451	21.1674	31.8596	47.6861	27.1472	23.5738	30.5418
ENSMUSG00000018459	2803.62	2010.05	2327.68	1371.91	1415.37	1128.99
ENSMUSG00000018470	31.7511	27.9978	36.7581	26.1777	32.0604	35.8077
ENSMUSG00000018474	2714.72	2901.15	3064.83	2928.02	3044.8	3502.83
ENSMUSG00000018476	1950.58	2004.26	1938.24	2346.3	2224.43	2058.94
ENSMUSG00000018481	1626.72	1532.15	1743.52	1509.58	1388.97	1515.51
ENSMUSG00000018500	56.0936	55.9956	37.7515	53.3249	40.547	41.0735
ENSMUSG00000018501	2492.46	2520.77	2720.1	2709.88	2612.92	2745.61
ENSMUSG00000018507	61.3855	64.6845	36.7581	36.8427	46.2047	25.276
ENSMUSG00000018509	120.654	148.678	131.137	104.711	116.926	124.274
ENSMUSG00000018537	618.088	681.601	617.933	878.407	916.551	717.207
ENSMUSG00000018541	430.757	441.207	380.496	500.285	455.447	450.755
ENSMUSG00000018543	3.17511	1.93088	1.98692	1.93909	0.942954	1.05317
ENSMUSG00000018547	762.027	754.975	797.749	694.194	678.927	655.07
ENSMUSG00000018548	600.096	568.645	532.495	608.874	551.628	641.379
ENSMUSG00000018554	3.17511	7.72353	2.98038	4.84772	6.60068	6.319
ENSMUSG00000018559	1027.68	1061.99	968.624	1036.44	1071.2	967.86
ENSMUSG00000018565	736.626	680.636	757.017	755.275	809.997	726.685
ENSMUSG00000018566	17.9923	31.8596	36.7581	21.33	25.4597	30.5418
ENSMUSG00000018567	3926.55	3723.71	3485.06	3809.34	3845.37	3557.6
ENSMUSG00000018569	1446.79	1733.93	1190.17	2756.41	2810.94	2412.81
ENSMUSG00000018570	21.1674	25.1015	21.8561	33.934	30.1745	34.7545
ENSMUSG00000018572	860.455	865.035	829.54	836.717	863.746	781.45
ENSMUSG00000018574	3524.37	3441.8	3624.15	3458.36	3590.77	4024.15
ENSMUSG00000018583	3071.39	2844.19	2625.72	2784.53	2705.33	2762.46
ENSMUSG00000018585	1629.89	1563.05	1595.5	1380.63	1351.25	1352.27
ENSMUSG00000018593	14477.5	17363.5	20205	8108.3	10844	11357.4
ENSMUSG00000018599	300.577	320.526	283.136	357.762	365.866	319.11
ENSMUSG00000018604	111.129	123.576	105.307	110.528	103.725	85.3065
ENSMUSG00000018623	4.23348	6.75809	1.98692	9.69544	9.42954	2.10633
ENSMUSG00000018648	157.697	139.989	126.17	286.985	241.396	220.112
ENSMUSG00000018651	300.577	291.563	302.012	301.528	300.802	287.515
ENSMUSG00000018654	87.8448	66.6154	29.8038	31.0254	23.5738	25.276
ENSMUSG00000018659	1007.57	921.996	995.448	1013.17	957.098	993.136
ENSMUSG00000018661	596.921	576.368	550.377	624.386	611.977	543.434
ENSMUSG00000018666	1389.64	1419.2	1393.83	1373.84	1397.46	1326.99
ENSMUSG00000018669	1815.11	1862.34	1716.7	1685.07	1758.61	1614.5
ENSMUSG00000018672	465.683	559.956	476.861	444.051	496.937	437.064
ENSMUSG00000018677	9507.34	8920.67	8062.93	9217.46	9426.71	8856.08
ENSMUSG00000018678	239.192	250.049	232.47	198.757	197.077	170.613
ENSMUSG00000018697	564.111	492.375	470.901	416.904	395.098	441.277
ENSMUSG00000018707	4328.74	4516.33	4448.72	4540.38	4181.06	3628.16
ENSMUSG00000018727	15.8756	13.5162	25.83	13.5736	22.6309	26.3292
ENSMUSG00000018733	354.554	323.423	374.535	382	330.977	405.469
ENSMUSG00000018736	1320.85	1198.11	1305.41	1305.98	1285.25	1260.64
ENSMUSG00000018740	7.40859	9.65441	12.915	6.78681	6.60068	2.10633
ENSMUSG00000018750	540.827	652.638	653.697	696.133	679.87	682.452
ENSMUSG00000018752	4.23348	12.5507	2.98038	5.81727	9.42954	4.21267
ENSMUSG00000018761	1154.68	1007.92	1091.81	818.295	795.853	838.321
ENSMUSG00000018765	1493.36	1435.61	1447.47	1529.94	1535.13	1498.66
ENSMUSG00000018770	9273.44	8854.06	9171.63	8758.86	9345.61	9398.46
ENSMUSG00000018774	255.067	135.162	57.6207	141.553	72.6074	36.8608
ENSMUSG00000018796	26034.9	22186.8	24420.3	30609.5	29333.4	31114.8
ENSMUSG00000018800	1579.09	1520.57	1526.95	2384.11	2019.81	2388.58
ENSMUSG00000018809	79.3778	109.095	93.3853	124.102	147.101	123.221
ENSMUSG00000018819	185.215	245.222	268.234	141.553	151.816	145.337
ENSMUSG00000018820	714.4	779.111	832.52	861.925	856.202	878.341
ENSMUSG00000018821	1752.66	1630.63	1214.01	1657.92	1560.59	1448.1
ENSMUSG00000018830	837.171	1187.49	973.592	637.96	767.564	736.164
ENSMUSG00000018841	207.441	222.051	215.581	235.599	243.282	258.026
ENSMUSG00000018844	2.11674	3.86176	2.98038	1.93909	0.942954	1.05317
ENSMUSG00000018846	2970.85	2766.95	3568.51	3270.27	3106.09	4091.55
ENSMUSG00000018848	4019.69	3690.88	3732.43	4854.51	4241.41	4440.15
ENSMUSG00000018849	2608.88	2667.51	2523.39	2885.36	2640.27	2538.13
ENSMUSG00000018858	653.015	674.843	565.279	602.087	671.383	577.135
ENSMUSG00000018861	925.016	875.655	954.716	897.798	1018.39	933.106
ENSMUSG00000018865	28.576	38.6176	34.7711	19.3909	21.6879	18.957
ENSMUSG00000018882	1013.92	987.646	888.154	1131.46	1146.63	1149.01
ENSMUSG00000018899	706.992	829.314	848.416	689.346	783.595	833.055
ENSMUSG00000018900	511.193	555.129	493.75	753.336	743.047	695.09
ENSMUSG00000018906	2054.3	2034.18	1879.63	3175.26	3253.19	2846.71
ENSMUSG00000018909	575.754	659.396	748.076	945.306	938.239	1083.71
ENSMUSG00000018920	248.717	265.496	154.98	190.031	181.99	161.135
ENSMUSG00000018921	928.191	821.59	891.135	915.25	859.974	759.333
ENSMUSG00000018923	267.768	263.565	257.306	253.051	219.708	215.899
ENSMUSG00000018927	20.109	10.6199	2.98038	5.81727	2.82886	3.1595
ENSMUSG00000018930	20.109	21.2397	0	13.5736	4.71477	0
ENSMUSG00000018931	389.48	407.416	447.057	340.31	356.436	337.013
ENSMUSG00000018932	1360.01	1368.03	1329.25	1164.42	1140.03	1123.73
ENSMUSG00000018965	1349.42	1429.82	1388.86	1326.34	1332.39	1185.87
ENSMUSG00000018974	813.887	834.141	750.063	871.62	870.346	835.161
ENSMUSG00000018983	60.3271	29.9287	50.6665	25.2082	18.8591	24.2228
ENSMUSG00000018986	6.35022	6.75809	3.97384	2.90863	1.88591	0
ENSMUSG00000018995	280.468	270.323	292.078	324.797	273.457	375.981
ENSMUSG00000018999	593.746	642.018	742.115	503.193	492.222	579.242
ENSMUSG00000019027	9.52533	10.6199	4.96731	9.69544	12.2584	10.5317
ENSMUSG00000019039	571.52	565.748	536.469	534.219	540.312	471.819
ENSMUSG00000019054	1390.7	1265.69	1129.57	1159.57	1298.45	1193.24
ENSMUSG00000019055	1829.92	1609.39	1588.54	1214.84	1313.53	1278.54
ENSMUSG00000019066	1727.26	1538.91	1873.67	1305.01	1339.94	1282.76
ENSMUSG00000019080	258.242	255.842	257.306	304.437	315.889	307.525
ENSMUSG00000019082	1174.79	1161.43	1248.78	832.838	959.927	1057.38
ENSMUSG00000019087	2588.77	2577.73	2449.87	2622.62	2706.28	2692.95
ENSMUSG00000019088	128.063	122.611	106.3	193.909	171.618	153.762
ENSMUSG00000019102	0	0	0.993461	6.78681	7.54363	6.319
ENSMUSG00000019122	1165.27	839.934	1251.76	326.736	333.806	280.142
ENSMUSG00000019124	38.1013	65.65	71.5292	28.1168	35.8322	40.0203
ENSMUSG00000019132	3974.18	3521.93	3291.34	3772.5	3439.9	3419.63
ENSMUSG00000019139	3053.4	3154.1	2998.27	2011.8	1894.39	2165.31
ENSMUSG00000019143	556.703	606.297	608.992	649.595	555.4	677.186
ENSMUSG00000019158	310.103	342.732	302.012	277.29	317.775	388.619
ENSMUSG00000019173	2626.88	2442.57	2347.55	2291.03	2291.38	2207.44
ENSMUSG00000019178	3.17511	7.72353	5.96077	8.7259	11.3154	11.5848
ENSMUSG00000019179	5831.62	5739.55	5618.02	5820.17	6171.63	6247.39
ENSMUSG00000019188	3106.32	3048.86	2844.28	2368.6	2561.06	2464.41
ENSMUSG00000019189	1920.94	1865.23	2228.33	1848.92	1825.56	1992.59
ENSMUSG00000019194	106.895	117.784	84.4442	87.259	82.037	54.7647
ENSMUSG00000019210	3124.31	2964.87	3165.17	3267.36	3250.36	3494.41
ENSMUSG00000019214	71.9692	83.9934	81.4638	72.7158	74.4933	67.4027
ENSMUSG00000019230	11.6421	25.1015	25.83	9.69544	14.1443	17.9038
ENSMUSG00000019232	611.738	584.092	669.593	592.392	605.376	730.898
ENSMUSG00000019235	110.071	111.991	117.228	143.493	135.785	90.5723
ENSMUSG00000019254	1103.88	1104.46	1037.17	1150.85	1066.48	1075.28
ENSMUSG00000019256	1759.01	1534.09	1592.52	1537.7	1355.97	1534.46
ENSMUSG00000019261	664.657	667.12	590.116	622.447	686.47	585.561
ENSMUSG00000019278	128.063	223.982	211.607	115.376	225.366	267.504
ENSMUSG00000019295	712.283	719.254	651.71	783.392	789.252	787.769
ENSMUSG00000019297	656.19	659.396	617.933	655.412	583.688	675.08
ENSMUSG00000019301	8.46696	13.5162	5.96077	11.6345	8.48658	20.0102
ENSMUSG00000019302	3139.13	2943.63	2793.61	3044.37	2896.75	2671.88
ENSMUSG00000019303	26.4593	32.825	25.83	27.1472	15.0873	22.1165
ENSMUSG00000019312	2424.73	2416.5	2493.59	2676.91	2785.49	2682.42
ENSMUSG00000019320	5.29185	13.5162	11.9215	16.4823	9.42954	14.7443
ENSMUSG00000019326	3.17511	35.7213	6.95423	9.69544	19.802	23.1697
ENSMUSG00000019338	505.901	484.651	617.933	505.133	533.712	524.477
ENSMUSG00000019359	30.6927	61.7882	36.7581	38.7818	51.8625	48.4457
ENSMUSG00000019362	1470.08	1390.24	1354.09	1484.37	1422.92	1369.12
ENSMUSG00000019368	1212.89	1047.5	1697.82	1900.31	1659.6	1784.06
ENSMUSG00000019370	2295.61	2180.93	2322.71	1894.49	2013.21	1739.83
ENSMUSG00000019373	1041.44	975.095	940.808	919.128	892.977	963.648
ENSMUSG00000019428	4282.17	4169.74	4314.6	4538.44	4587.47	4478.07
ENSMUSG00000019432	3077.74	3117.41	3488.04	2921.24	2945.79	3251.13
ENSMUSG00000019433	1312.38	1243.49	1150.43	1133.4	1217.35	1117.41
ENSMUSG00000019437	1996.09	1973.36	1844.86	2643.95	2520.52	2463.36
ENSMUSG00000019461	556.703	670.981	652.704	596.27	665.725	566.604
ENSMUSG00000019464	2.11674	6.75809	8.94115	6.78681	8.48658	7.37217
ENSMUSG00000019467	366.196	484.651	455.999	336.432	451.675	419.16
ENSMUSG00000019470	721.809	726.977	701.383	836.717	846.772	762.493
ENSMUSG00000019471	3883.16	3917.76	3510.89	4087.6	4188.6	3857.75
ENSMUSG00000019478	1091.18	944.201	1063	847.382	939.182	868.863
ENSMUSG00000019487	986.401	1124.74	969.618	1178	1234.33	1083.71
ENSMUSG00000019494	2687.2	2380.78	2473.72	2428.71	2416.79	2353.83
ENSMUSG00000019505	2836.43	2818.12	2714.14	2397.68	2378.13	2414.91
ENSMUSG00000019518	209.557	227.844	265.254	260.807	275.342	244.335
ENSMUSG00000019528	601.154	649.742	613.959	523.554	580.859	517.105
ENSMUSG00000019539	469.917	614.02	639.789	265.655	398.869	422.32
ENSMUSG00000019558	703.816	673.878	697.41	651.534	642.151	741.429
ENSMUSG00000019564	1494.42	1234.8	1612.39	1210.96	1190.95	1253.27
ENSMUSG00000019577	3940.31	3922.59	4109.95	4048.82	4260.26	5496.48
ENSMUSG00000019578	1345.19	1205.84	1163.34	1308.88	1351.25	1333.31
ENSMUSG00000019579	2026.78	1950.19	1942.22	2042.83	1990.58	1815.66
ENSMUSG00000019590	358.788	393.9	311.947	320.919	381.896	306.472
ENSMUSG00000019647	28.576	23.1706	28.8104	24.2386	16.9732	31.595
ENSMUSG00000019659	340.795	316.665	276.182	231.721	264.027	266.451
ENSMUSG00000019689	287.877	255.842	238.431	282.137	300.802	241.175
ENSMUSG00000019699	153.464	205.639	202.666	125.071	156.53	159.028
ENSMUSG00000019710	1208.66	1341	1109.7	1575.51	1677.51	1341.73
ENSMUSG00000019715	981.109	937.443	979.553	857.077	859.031	869.916
ENSMUSG00000019718	255.067	261.635	264.261	288.924	315.889	308.578
ENSMUSG00000019726	415.94	414.174	507.659	409.148	434.702	465.5
ENSMUSG00000019731	1512.41	1492.57	1661.07	1327.31	1326.74	1454.42
ENSMUSG00000019732	41.2765	53.0993	41.7254	80.4722	61.292	64.2432
ENSMUSG00000019734	229.666	300.252	228.496	667.046	665.725	438.117
ENSMUSG00000019737	473.092	479.824	493.75	474.107	498.822	441.277
ENSMUSG00000019738	242.367	209.501	230.483	217.178	224.423	229.59
ENSMUSG00000019761	35.9846	34.7559	31.7908	23.2691	28.2886	25.276
ENSMUSG00000019762	207.441	182.468	153.986	204.574	194.248	175.879
ENSMUSG00000019763	273.06	281.909	233.463	448.899	427.158	341.226
ENSMUSG00000019768	17.9923	8.68897	20.8627	10.665	6.60068	13.6912
ENSMUSG00000019773	87.8448	81.097	78.4834	66.8986	68.8356	53.7115
ENSMUSG00000019774	194.74	210.466	196.705	219.117	193.306	219.059
ENSMUSG00000019775	33.8679	45.3757	37.7515	17.4518	11.3154	28.4355
ENSMUSG00000019777	947.242	970.268	938.821	916.219	970.299	1003.67
ENSMUSG00000019779	198.974	224.948	176.836	123.132	142.386	151.656
ENSMUSG00000019782	272.001	247.153	222.535	200.696	231.024	232.75
ENSMUSG00000019785	2.11674	1.93088	2.98038	0.969544	2.82886	3.1595
ENSMUSG00000019787	3.17511	2.89632	7.94769	0	0	0
ENSMUSG00000019789	15.8756	22.2051	17.8823	31.995	34.8893	25.276
ENSMUSG00000019790	498.493	456.654	547.397	475.077	491.279	503.414
ENSMUSG00000019791	359.846	321.492	319.894	384.909	410.185	369.662
ENSMUSG00000019792	209.557	168.952	204.653	223.965	180.104	219.059
ENSMUSG00000019794	441.341	475.962	406.326	536.158	526.168	460.234
ENSMUSG00000019795	1057.31	1160.46	1086.85	1180.9	1187.18	1226.94
ENSMUSG00000019796	131.238	139.024	106.3	85.3199	66.9497	84.2533
ENSMUSG00000019797	581.045	558.025	519.58	825.082	770.393	719.313
ENSMUSG00000019802	4341.44	4175.53	4025.5	3781.22	3787.84	3975.7
ENSMUSG00000019804	1701.86	1613.25	1466.35	1581.33	1618.11	1502.87
ENSMUSG00000019806	1234.06	1145.98	1020.28	893.92	865.631	820.417
ENSMUSG00000019808	83.6113	87.8551	89.4115	91.1372	110.326	101.104
ENSMUSG00000019809	295.285	307.976	337.777	340.31	327.205	340.173
ENSMUSG00000019810	420.173	344.662	371.554	459.564	479.02	419.16
ENSMUSG00000019813	110.071	112.957	131.137	109.558	105.611	127.433
ENSMUSG00000019814	1061.55	994.404	924.912	826.052	799.625	874.128
ENSMUSG00000019817	4591.21	5447.98	5819.69	3387.59	3940.6	3802.99
ENSMUSG00000019818	7987.52	7312.25	7574.15	7117.42	7134.39	7523.82
ENSMUSG00000019820	1846.86	1899.99	2087.26	2592.56	2208.4	2290.64
ENSMUSG00000019822	378.897	396.796	452.025	383.94	441.302	449.702
ENSMUSG00000019823	162.989	180.537	193.725	150.279	145.215	146.39
ENSMUSG00000019826	201.09	213.362	217.568	247.234	255.54	220.112
ENSMUSG00000019831	109.012	103.302	97.3592	89.1981	99.0101	68.4558
ENSMUSG00000019832	263.534	238.464	167.895	283.107	246.111	241.175
ENSMUSG00000019837	456.158	423.829	434.142	351.945	340.406	358.077
ENSMUSG00000019838	854.105	976.061	919.945	879.377	888.262	1431.25
ENSMUSG00000019841	686.882	636.226	791.788	775.635	719.474	750.908
ENSMUSG00000019842	131.238	160.263	137.098	123.132	158.416	146.39
ENSMUSG00000019843	873.156	814.832	775.893	569.122	611.977	672.974
ENSMUSG00000019845	40.2181	28.9632	38.745	34.9036	42.4329	28.4355
ENSMUSG00000019846	87.8448	205.639	140.078	93.0762	181.047	180.092
ENSMUSG00000019848	5.29185	2.89632	5.96077	0.969544	2.82886	2.10633
ENSMUSG00000019849	1695.51	1762.9	1784.26	1404.87	1343.71	1643.99
ENSMUSG00000019850	702.758	744.355	566.273	527.432	550.685	470.766
ENSMUSG00000019851	1662.7	1662.49	1630.27	1811.11	1814.24	1807.23
ENSMUSG00000019852	219.083	195.019	254.326	150.279	145.215	165.347
ENSMUSG00000019853	44.4516	53.0993	61.5946	48.4772	47.1477	47.3925
ENSMUSG00000019854	414.881	438.31	386.456	396.544	340.406	355.97
ENSMUSG00000019856	37.043	29.9287	39.7384	17.4518	20.745	21.0633
ENSMUSG00000019857	244.484	216.259	238.431	234.63	219.708	215.899
ENSMUSG00000019861	736.626	725.046	792.782	766.909	777.937	880.447
ENSMUSG00000019863	218.024	200.812	184.784	231.721	203.678	229.59
ENSMUSG00000019864	457.216	417.071	408.312	532.28	512.967	573.976
ENSMUSG00000019866	237.075	199.846	213.594	109.558	107.497	145.337
ENSMUSG00000019868	460.391	439.276	425.201	500.285	453.561	444.436
ENSMUSG00000019872	360.904	346.593	300.025	284.076	334.749	333.854
ENSMUSG00000019873	5196.6	4852.31	4777.55	6589.99	6029.25	6193.67
ENSMUSG00000019876	9.52533	4.8272	1.98692	2.90863	0	0
ENSMUSG00000019877	6179.83	5936.5	6638.31	5062.96	5158.9	5912.48
ENSMUSG00000019878	733.451	618.848	770.926	629.234	612.92	705.622
ENSMUSG00000019880	124.888	121.646	95.3723	107.619	87.6947	114.795
ENSMUSG00000019883	230.725	218.19	261.28	336.432	315.889	342.279
ENSMUSG00000019889	2398.27	2428.08	2163.76	2555.72	2501.66	2709.8
ENSMUSG00000019890	7.40859	12.5507	13.9085	0.969544	0	4.21267
ENSMUSG00000019891	226.491	219.155	234.457	191	214.05	205.368
ENSMUSG00000019897	589.512	557.059	537.462	659.29	610.091	562.391
ENSMUSG00000019899	12.7004	25.1015	22.8496	15.5127	21.6879	28.4355
ENSMUSG00000019905	5.29185	8.68897	12.915	7.75635	13.2014	13.6912
ENSMUSG00000019906	2.11674	1.93088	4.96731	2.90863	1.88591	4.21267
ENSMUSG00000019907	1754.78	1688.56	1785.25	1841.16	1828.39	1649.26
ENSMUSG00000019916	1316.61	1523.47	1678.95	1455.29	1552.1	1718.77
ENSMUSG00000019917	371.488	354.317	385.463	193.909	221.594	240.122
ENSMUSG00000019920	991.693	1068.74	1239.84	793.087	867.517	927.84
ENSMUSG00000019923	6271.9	5893.05	6201.18	5555.49	5356.92	5517.54
ENSMUSG00000019927	395.831	409.347	404.339	521.615	522.396	487.616
ENSMUSG00000019929	1901.89	2164.52	1860.75	1161.51	1403.12	1181.65
ENSMUSG00000019935	112.187	116.818	137.098	140.584	132.956	186.411
ENSMUSG00000019942	322.803	363.006	399.371	239.477	252.712	227.484
ENSMUSG00000019943	1540.99	1448.16	1614.37	1178.97	1213.58	1286.97
ENSMUSG00000019944	1892.37	1730.07	1990.9	2136.88	2137.68	2280.11
ENSMUSG00000019945	56.0936	62.7537	45.6992	77.5635	69.7786	90.5723
ENSMUSG00000019947	1222.42	1164.32	1159.37	877.438	936.353	889.926
ENSMUSG00000019948	270.943	263.565	258.3	427.569	406.413	424.426
ENSMUSG00000019951	2088.17	2091.15	2330.66	2329.81	2269.69	2329.61
ENSMUSG00000019952	185.215	213.362	159.947	189.061	226.309	166.4
ENSMUSG00000019960	2427.9	2492.77	2171.71	2153.36	2090.53	1698.76
ENSMUSG00000019961	2198.24	2234.03	2137.93	3093.82	2752.48	2914.11
ENSMUSG00000019966	947.242	916.203	1146.45	1050.02	1107.97	1489.18
ENSMUSG00000019969	1442.56	1387.34	1269.64	1255.56	1206.98	1135.31
ENSMUSG00000019970	7473.15	6462.66	4831.2	7384.05	5916.09	7115.2
ENSMUSG00000019971	185.215	219.155	233.463	184.213	160.302	164.294
ENSMUSG00000019975	397.947	503.96	540.443	277.29	363.98	392.831
ENSMUSG00000019977	1850.03	1797.65	1658.09	1784.93	1777.47	1620.82
ENSMUSG00000019978	1456.32	1488.71	1413.7	1391.3	1435.18	1283.81
ENSMUSG00000019979	409.589	415.14	484.809	290.863	265.913	320.163
ENSMUSG00000019982	17.9923	37.6522	20.8627	8.7259	16.0302	14.7443
ENSMUSG00000019984	650.898	643.949	592.103	672.864	631.779	612.943
ENSMUSG00000019986	101.604	87.8551	86.4311	63.9899	66.0068	60.0305
ENSMUSG00000019987	17155.1	15974.2	18803.2	26321.2	25720	28061.6
ENSMUSG00000019988	566.228	597.608	689.462	582.696	565.772	585.561
ENSMUSG00000019989	43.3932	29.9287	34.7711	35.8731	32.0604	41.0735
ENSMUSG00000019990	9.52533	0	3.97384	11.6345	2.82886	2.10633
ENSMUSG00000019992	38.1013	41.514	39.7384	16.4823	29.2316	27.3823
ENSMUSG00000019996	586.337	547.405	527.528	612.752	576.145	555.019
ENSMUSG00000019997	2914.75	3657.09	3158.21	2890.21	3202.27	2528.65
ENSMUSG00000019998	1261.58	1136.32	1236.86	1331.18	1382.37	1399.66
ENSMUSG00000020000	115.362	99.4404	87.4246	61.0813	56.5772	86.3597
ENSMUSG00000020003	692.174	623.675	683.501	571.062	569.544	686.665
ENSMUSG00000020009	2871.36	2857.71	2296.88	2165.96	2215.94	2116.87
ENSMUSG00000020010	12484.5	12561.4	7025.76	7698.18	8530.9	6829.79
ENSMUSG00000020015	470.975	474.997	477.855	335.462	328.148	329.641
ENSMUSG00000020017	753.56	727.942	599.057	635.051	646.866	445.49
ENSMUSG00000020018	42.3348	45.3757	38.745	51.3858	42.4329	37.914
ENSMUSG00000020019	488.967	433.483	463.946	282.137	261.198	326.482
ENSMUSG00000020021	1647.88	1593.94	1631.26	1515.4	1412.54	1494.44
ENSMUSG00000020022	540.827	572.506	543.423	621.478	628.95	584.508
ENSMUSG00000020023	1666.93	1668.28	1909.43	1904.18	1881.19	1869.37
ENSMUSG00000020024	341.854	327.284	307.973	302.498	281.943	339.12
ENSMUSG00000020027	115.362	110.06	96.3657	120.223	103.725	92.6787
ENSMUSG00000020029	3376.2	3342.36	3256.57	3188.83	3314.48	3744.01
ENSMUSG00000020032	275.176	376.522	556.338	164.823	228.195	239.069
ENSMUSG00000020034	533.419	558.99	517.593	607.904	677.984	503.414
ENSMUSG00000020038	642.431	554.163	561.305	591.422	560.114	581.348
ENSMUSG00000020042	8.46696	11.5853	5.96077	1.93909	4.71477	8.42533
ENSMUSG00000020044	1332.49	1789.93	2612.8	747.519	1001.42	1304.87
ENSMUSG00000020048	31202.9	30245.3	27721.5	21226.2	22510.2	21833.2
ENSMUSG00000020051	2850.19	2514.97	2856.2	2064.16	2285.72	2618.17
ENSMUSG00000020053	105.837	65.65	78.4834	35.8731	23.5738	50.552
ENSMUSG00000020056	423.348	396.796	361.62	435.325	400.755	409.682
ENSMUSG00000020057	310.103	251.015	205.646	95.0153	76.3792	82.147
ENSMUSG00000020062	2.11674	3.86176	1.98692	0	1.88591	2.10633
ENSMUSG00000020063	274.118	313.768	235.45	325.767	266.856	265.398
ENSMUSG00000020064	1690.22	1614.22	1619.34	1826.62	1646.4	1473.38
ENSMUSG00000020069	346.087	376.522	300.025	422.721	427.158	313.844
ENSMUSG00000020070	318.57	332.112	335.79	366.488	307.403	314.897
ENSMUSG00000020072	157.697	170.883	198.692	95.0153	82.037	76.8812
ENSMUSG00000020074	2595.12	2610.55	2516.44	2230.92	2186.71	2259.04
ENSMUSG00000020075	3720.17	3472.69	3566.53	3107.39	2687.42	3321.69
ENSMUSG00000020076	1970.69	1903.85	1761.41	2143.66	2163.14	1950.46
ENSMUSG00000020077	106.895	108.129	69.5423	98.8935	76.3792	68.4558
ENSMUSG00000020078	1317.67	1204.87	1210.04	1269.13	1132.49	1250.11
ENSMUSG00000020079	810.712	739.528	678.534	859.016	831.685	872.022
ENSMUSG00000020080	2997.31	2772.75	2581.01	5183.18	4726.08	3657.65
ENSMUSG00000020083	70.9108	74.339	37.7515	100.833	84.8658	69.509
ENSMUSG00000020085	498.493	519.407	499.711	758.184	758.135	592.933
ENSMUSG00000020086	195.799	222.051	171.869	180.335	175.389	129.54
ENSMUSG00000020087	568.345	612.09	568.26	639.899	663.839	746.695
ENSMUSG00000020088	2660.74	2655.93	2798.58	2058.34	2175.39	2001.02
ENSMUSG00000020089	2392.98	2196.38	2594.92	2174.69	2192.37	2417.02
ENSMUSG00000020091	7728.22	7256.25	7570.17	7330.72	7417.27	7165.75
ENSMUSG00000020092	413.823	406.451	492.757	232.691	287.601	274.877
ENSMUSG00000020097	1378	1108.33	1272.62	941.427	885.434	829.895
ENSMUSG00000020098	4438.81	3771.01	3974.84	3530.11	3514.39	3494.41
ENSMUSG00000020099	10365.7	10849.6	9158.72	14511.2	14243.3	13868.1
ENSMUSG00000020100	118.537	113.922	115.241	79.5026	86.7517	84.2533
ENSMUSG00000020101	133.355	73.3735	31.7908	63.0204	33.9463	25.276
[truncated: 16,939 more rows]

## Sheet: 4. Chol-enr and upreg. siRab35
Genes that are upregulated (log2 fold change > 0.58, p-adjusted value < 0.01) following Rab35 knockdown and are enriched in cholangiocytes as compared to hepatocytes at E17.5 (log2 fold change > 0.58, p-adjusted value < 0.01).
Mr1
Scel
Lmntd2
Bicdl2
Dpysl5
Chmp4c
Plekha2
Sema3b
St14
Ripor1
Galnt3
Bmp2
Hspa2
Scnn1b
Kdf1
Epn3
Jag2
Gal3st1
Rims2
Pard6g
Slc35f2
Mab21l3
Rgs11
Rasgrf1
Vldlr
Nrip3
Me2
Efemp1
Sh3tc2
Shisa5
Cystm1
Ppl
Rab25
Cdcp1
Ttll10
Pkp3
Lin28a
Grhl1
Esrp1
Tmc4
Tnk1
Evpl
Inha
Srgap1
Ano1
Tmem184a
Rgs12
Rab11fip4
Vash2
Grhl2
Cnksr1
Zfp185
Ager
Arhgap27
Dsp
Vill
Arrdc1
Prr15l
Ap1m2
Tjp3
Myl12b
Ltbp3
Mboat1
Cys1
Myh14
Serinc2
Lrrc1
Fgfr3
Igsf3
Celsr1
Misp
Krt19
Lamc2
Spint1
Gpm6b
Pkhd1
Cldn3
Lama5
Cldn7
Ccnd2
Tinagl1
