# Supplementary material for: Hepatocyte differentiation requires anisotropic expansion of bile canaliculi
Source: Development. 2024 Nov 21;151(22):dev202777. doi: 10.1242/dev.202777 (PMC11607689; doi:10.1242/dev.202777)
Supplement: Table S4. — Size factor normalized counts for the Ame-course RNA sequencing experiment of Fig. 2. [file develop-151-202777-TableS4.xlsx]

## Sheet: sizefac_normalized_counts_by_re
ensembl_gene_id	Mock_D1_TC1	Scr_D1_TC1	Rab35_D1_TC1	Mock_D2_TC1	Scr_D2_TC1	Rab35_D2_TC1	Mock_D3_TC1	Scr_D3_TC1	Rab35_D3_TC1	Mock_D4_TC1	Scr_D4_TC1	Rab35_D4_TC1	Mock_D5_TC1	Scr_D5_TC1	Rab35_D5_TC1	Mock_D1_TC3	Scr_D1_TC3	Rab35_D1_TC3	Mock_D2_TC3	Scr_D2_TC3	Rab35_D2_TC3	Mock_D3_TC3	Scr_D3_TC3	Rab35_D3_TC3	Mock_D4_TC3	Scr_D4_TC3	Rab35_D4_TC3	Mock_D5_TC3	Scr_D5_TC3	Rab35_D5_TC3	Mock_D1_TC5	Scr_D1_TC5	Rab35_D1_TC5	Mock_D2_TC5	Scr_D2_TC5	Rab35_D2_TC5	Mock_D3_TC5	Scr_D3_TC5	Rab35_D3_TC5	Mock_D4_TC5	Scr_D4_TC5	Rab35_D4_TC5	Mock_D5_TC5	Scr_D5_TC5	Rab35_D5_TC5
ENSMUSG00000051951	42.9989	33.9546	14.9501	8.99642	26.037	6.9056	8.583	20.6362	6.04183	23.602	25.0137	3.83273	19.5832	34.2866	10.3184	18.6605	25.7523	24.5551	10.098	8.60087	3.84742	17.2143	20.4159	8.70964	14.8144	25.5102	12.5634	18.0549	35.985	20.8205	21.8135	28.8653	11.8573	11.7132	16.2376	5.32224	16.6448	33.9835	6.05036	30.9702	44.5875	11.4104	26.0885	27.772	9.80528
ENSMUSG00000025900	6.27068	5.05707	2.7182	11.9952	23.5173	12.5556	12.2614	24.0755	16.9171	1.38835	15.0082	4.79092	3.26386	23.5721	5.73245	3.8876	6.26407	1.22775	12.1176	24.8469	20.0066	5.7381	21.5501	14.1532	6.34902	10.933	6.97965	3.38529	8.12565	3.96581	1.67796	3.49882	1.24814	3.60407	17.1928	15.0797	10.2429	18.2055	19.3612	1.34653	31.3318	4.89016	4.34809	41.658	5.88317
ENSMUSG00000025902	3.58324	7.22439	8.1546	0.999602	5.03941	0.627782	2.45229	5.73227	2.41673	4.16506	6.25343	1.91637	4.35181	2.14291	4.58596	9.33023	4.17605	4.29714	5.04899	4.77826	4.61691	0	5.67108	5.44353	0	4.85909	5.58372	0	1.16081	1.9829	6.71184	4.37353	4.36848	5.4061	9.55153	1.77408	5.12147	13.3507	2.42014	10.7722	4.82027	4.07513	2.17404	2.13631	0
ENSMUSG00000098104	12.5414	8.66926	8.1546	10.9956	10.9187	9.41673	12.2614	6.87872	10.8753	11.1068	12.5069	10.54	22.847	13.9289	19.4903	5.44264	5.56806	5.52489	8.07838	13.3791	16.9287	12.9107	5.67108	8.70964	14.8144	10.933	9.7715	29.3391	11.6081	13.8803	12.5847	12.2459	9.9851	10.8122	21.0134	5.32224	16.6448	19.4192	19.3612	10.7722	16.8709	7.33524	13.0443	12.8179	9.80528
ENSMUSG00000103922	10.7497	9.3917	8.83415	13.9944	13.4384	18.8335	14.7137	12.611	16.9171	18.0486	15.0082	10.54	15.2313	10.7146	12.6114	5.44264	9.74411	10.4359	22.2155	13.3791	16.1592	17.2143	20.4159	9.79835	10.5817	14.5773	11.1674	13.5411	11.6081	6.94017	10.9067	11.3712	9.36103	17.1193	6.68607	21.289	16.6448	4.85479	14.5209	17.5049	14.4608	16.3005	13.0443	8.54524	13.7274
ENSMUSG00000033845	2508.27	2316.86	2894.88	3041.79	2944.7	3717.73	3542.33	3309.81	4063.73	3393.14	2407.57	3254.95	3448.81	2365.78	3238.83	2481.06	2354.6	2804.19	3123.3	2865.04	3941.3	3269.28	2842.35	3561.16	2781.93	2135.57	2495.92	2828.97	2188.12	2709.64	2480.86	2453.55	2975.56	3260.78	3269.49	4202.79	3426.26	3341.31	3982.35	3428.26	2630.66	3108.51	3042.57	2260.22	2917.07
ENSMUSG00000102275	13.4372	27.4527	31.2593	27.9889	36.1158	37.0391	8.583	16.0503	19.3339	19.437	17.5096	23.9546	14.1434	11.786	29.8087	20.2155	20.1842	22.0996	20.1959	37.2704	53.8639	22.9524	17.0132	26.1289	65.6065	37.658	61.4209	30.4676	23.2162	45.6068	15.1016	20.9929	28.7072	26.1295	26.7443	32.8205	29.4485	26.7014	41.1424	16.1584	15.6659	20.3757	57.6122	16.0223	23.5327
ENSMUSG00000025903	2711.62	3181.62	3532.98	7542	8325.95	8649.58	5677.04	7049.54	7013.35	4099.81	4331.13	4022.45	4174.48	4034.04	4131.95	2934.36	2758.28	3062.02	7228.13	7154.97	9189.18	4548.88	5760.68	5649.29	3300.43	3864.19	3919.77	3439.45	3455.72	3539.48	2542.95	2884.78	3296.33	7739.74	9320.39	9028.29	5225.18	7236.07	6144.75	3832.22	5039.59	4492.43	3625.22	4181.83	3945.64
ENSMUSG00000033813	3192.67	3300.1	1214.36	2781.89	2301.33	1750.26	3354.73	2928.04	2546.03	2637.87	2487.62	2407.92	2781.9	2804	2320.49	3023	2846.67	1286.07	2495.21	2254.38	1688.25	2939.34	2652.93	2543.22	2429.56	2337.22	2042.24	2397.91	2648.96	2273.4	2928.04	3080.71	1439.1	3163.47	2555.04	1925.76	3111.29	2468.66	2325.76	2831.75	2629.46	2432.85	2765.38	2432.19	1900.26
ENSMUSG00000062588	25.0827	37.5668	31.2593	21.9912	14.2783	17.5779	12.2614	4.58581	3.6251	2.77671	1.25069	1.91637	5.43977	12.8575	3.43947	26.4357	20.8802	26.3967	20.1959	17.2017	11.5423	12.9107	5.67108	6.53223	11.6399	1.21477	1.39593	5.64214	2.32162	5.94871	37.7541	31.4894	36.8201	20.7234	13.3721	14.1926	6.40184	6.06849	7.26043	5.38612	7.2304	8.15027	4.34809	4.27262	4.90264
ENSMUSG00000103280	13.4372	7.22439	0.67955	0	0	0	0	0	1.20837	0	2.50137	0.958184	3.26386	4.28583	2.29298	16.3279	5.56806	5.52489	0	0	0.769485	0	0	0	0	2.42955	0	3.38529	5.80404	0.991452	9.22877	6.99764	1.87221	1.80203	0	0	0	0	0	0	0	0	2.17404	1.06815	1.96106
ENSMUSG00000002459	90.4769	69.3541	37.3753	1.9992	2.51971	9.41673	1.22614	8.02517	2.41673	11.1068	17.5096	12.4564	15.2313	25.715	9.17191	110.408	85.609	70.5958	5.04899	6.68956	5.38639	4.30358	10.2079	2.17741	9.52352	27.9398	15.3552	24.8254	22.0553	7.93162	92.2877	73.4753	34.9479	3.60407	3.82061	5.32224	1.28037	10.9233	0	4.03959	21.6912	6.52021	16.3053	18.1586	23.5327
ENSMUSG00000033793	3299.27	3139	3356.3	4632.16	4644.66	4741.64	7073.62	7517.29	7952.25	5309.07	7294.01	7193.08	4598.78	5508.36	6298.81	3372.1	3053.39	3465.33	4724.84	4487.74	4542.27	6561.52	5733.46	6747.8	3831.63	4885.82	5092.35	3255.52	4140.6	4332.65	2782.06	2904.02	3100.37	4232.98	3912.31	4633.01	6447.93	5967.75	7491.56	5079.11	6039.8	7571.6	4037.2	4907.1	6469.52
ENSMUSG00000025907	2268.19	2323.36	2721.6	4713.12	4925.19	4267.04	7754.13	6390.33	8885.11	9786.51	7309.01	10349.3	8037.8	5980.87	8973.57	2262.58	2066.45	2596.7	5171.17	5041.06	4443	7951.58	5434.03	8418.96	6997.67	4744.91	7617.59	6011.14	5058.8	6579.28	2456.53	2440.43	2717.82	4382.55	4481.58	4413.02	8378.73	5778.42	8935.17	9357.03	5524.03	9706.15	7117.82	5154.91	7690.28
ENSMUSG00000090031	47.478	33.2322	36.6957	61.9753	55.4336	74.7061	35.5582	48.151	50.7514	76.3595	51.2782	57.491	34.8145	50.3585	48.1526	30.3233	30.6244	22.7134	66.6466	57.3391	75.4095	88.9406	56.7108	88.1852	120.631	95.9671	147.968	97.0449	60.362	126.906	46.9829	48.1088	30.5794	58.5661	32.4752	51.4483	64.0184	41.2657	82.2849	70.0195	30.1267	52.9767	63.0473	50.2033	88.2475
ENSMUSG00000051285	408.49	445.022	399.575	6582.38	4319.62	4851.5	9368.96	6800.76	9026.49	8995.15	6708.68	8514.42	6650.66	5065.85	8111.41	499.945	441.269	397.178	7277.61	4996.15	5770.36	9417.66	5244.62	8625.81	6116.22	4336.74	6431.05	4853.37	3749.41	5297.33	398.515	439.977	373.817	5452.05	2745.11	5589.24	9984.31	4983.44	8822.63	7990.31	4463.57	8026.38	6028.62	3733.2	5615.48
ENSMUSG00000103509	10.7497	18.061	41.4526	123.951	115.067	86.0062	62.5333	73.373	68.8768	83.3013	58.7823	99.6511	26.1109	60.0016	144.458	6.99767	16.0082	11.0498	150.46	121.368	121.579	90.3751	47.6371	60.9675	108.991	64.383	127.03	69.9626	32.5026	123.932	15.1016	17.4941	20.5943	73.8834	23.8788	62.0928	89.6257	41.2657	91.9655	43.089	32.5368	55.4218	192.403	35.2491	95.1112
ENSMUSG00000048538	42.9989	39.7341	36.6957	143.943	115.907	79.1005	219.48	198.336	183.672	198.535	161.339	215.591	226.294	171.433	185.731	35.7659	40.3685	41.1297	186.812	132.836	112.345	205.137	165.596	190.523	165.074	139.699	111.674	154.595	142.779	154.667	37.7541	38.487	46.8052	160.381	95.5153	116.202	220.223	156.567	187.561	218.138	140.993	153.225	197.838	161.291	162.768
ENSMUSG00000097797	5.37486	12.2815	6.11595	1.9992	2.51971	1.25556	1.22614	3.43936	7.25019	5.55342	0	3.83273	3.26386	3.21437	3.43947	6.99767	8.3521	4.91101	2.01959	3.82261	3.07794	1.43453	5.67108	2.17741	5.29085	8.50342	8.37557	5.64214	12.7689	1.9829	8.38979	6.99764	4.99255	6.30712	5.73092	2.66112	3.8411	0	1.21007	2.69306	9.64054	4.89016	4.34809	6.40893	2.94158
ENSMUSG00000084353	49.2696	56.3502	45.5299	29.9881	22.6774	37.0391	18.3922	16.0503	8.45856	15.2719	10.0055	7.66547	16.3193	8.57166	4.58596	37.3209	34.8004	38.6742	20.1959	34.4035	19.2371	12.9107	9.07373	15.2419	19.047	10.933	13.9593	11.2843	18.5729	3.96581	41.11	41.1112	59.9106	28.8325	37.251	25.7242	19.2055	16.9918	6.05036	12.1188	15.6659	12.2254	15.2183	11.7497	6.86369
ENSMUSG00000103933	18.812	7.94682	8.1546	29.9881	26.037	22.6002	25.749	13.7574	12.0837	23.602	17.5096	23.9546	23.935	25.715	18.3438	13.9953	11.8321	13.5053	24.2351	15.2904	20.0066	14.3453	22.6843	17.4193	14.8144	10.933	29.3145	37.2381	20.8945	25.7778	15.9406	6.12294	16.8499	18.0203	25.7891	28.3853	14.084	36.4109	24.2014	24.2375	12.0507	20.3757	21.7404	12.8179	26.4742
ENSMUSG00000061024	5920.41	4782.54	6151.97	1956.22	1203.58	1133.15	3059.23	2265.39	3283.13	2760.05	2285	2427.08	2914.63	2438.64	2675.91	5572.48	4542.84	6026.43	2178.13	1449.72	1335.83	2945.08	2119.85	3342.33	2734.31	2236.4	2202.78	2578.46	2310.01	2382.46	6033.94	4863.36	6737.45	2367.87	1278.95	1334.11	2582.5	1819.33	2870.29	2796.74	1947.39	2567.33	2640.38	2017.74	2125.78
ENSMUSG00000025911	9.85392	14.4488	22.4252	1026.59	748.353	813.606	3092.33	2409.84	3604.55	1834.02	1775.98	2176.03	1748.34	1552.54	1782.79	13.2178	18.0962	13.5053	1426.84	1135.31	1189.62	3164.56	1844.24	3527.41	2159.72	1554.91	1968.26	1492.91	1103.93	1580.37	10.9067	9.62176	18.098	773.073	447.012	962.438	3346.88	1837.54	3688.3	2314.68	1354.5	2262.51	1692.49	1104.47	1025.63
ENSMUSG00000079671	0	0.722439	0.67955	10.9956	9.23893	5.02226	9.80915	1.14645	12.0837	5.55342	5.00275	4.79092	10.8795	12.8575	4.58596	3.11008	2.08802	0	7.06858	15.2904	3.07794	14.3453	5.67108	17.4193	13.7562	12.1477	8.37557	12.4127	11.6081	1.9829	0.838979	0.874705	0	2.70305	1.91031	4.4352	14.084	12.137	14.5209	10.7722	15.6659	8.15027	8.69617	5.34077	6.86369
ENSMUSG00000081441	9.85392	10.8366	8.1546	8.99642	10.9187	13.1834	6.13072	3.43936	6.04183	5.55342	3.75206	9.58184	3.26386	7.5002	9.17191	12.4403	9.04811	15.3469	8.07838	11.4678	10.0033	7.17263	7.93951	9.79835	5.29085	4.85909	0	4.51372	2.32162	4.95726	9.22877	15.7447	4.99255	9.01017	4.77577	4.4352	7.68221	7.28219	3.63022	5.38612	7.2304	12.2254	9.7832	5.34077	4.90264
ENSMUSG00000025912	329.658	509.319	551.115	265.894	274.648	268.691	101.77	126.11	62.835	87.4664	126.319	69.9474	106.619	126.432	81.4007	348.329	478.158	521.795	258.508	240.824	276.245	162.101	146.314	97.9835	156.609	127.551	106.091	104.944	110.277	132.855	391.803	529.197	507.368	223.452	295.142	246.597	113.953	148.071	72.6043	72.7126	156.659	66.8322	95.6579	135.656	93.1501
ENSMUSG00000045210	3284.94	3188.12	2933.62	4491.21	4387.65	3854.58	6074.31	5672.65	6494.97	5284.08	4987.74	5193.35	4932.78	4806.56	5341.49	3281.13	3048.52	2826.9	4723.83	4212.51	4052.88	5406.73	4798.87	5831.11	4128.98	4138.73	4307.84	4093.94	4281.06	4450.63	3352.56	3437.59	2987.42	4272.62	3867.42	4036.03	5464.61	4835.37	5461.05	4918.87	4645.53	5178.68	4363.31	4704.15	4568.28
ENSMUSG00000097893	8.95811	10.8366	12.2319	28.9885	22.6774	40.8058	28.2013	32.1007	21.7506	19.437	15.0082	19.1637	19.5832	24.6435	6.87894	11.6628	6.26407	12.8914	28.2743	19.113	43.8606	30.125	22.6843	18.508	14.8144	19.4364	9.7715	23.697	13.9297	16.8547	4.1949	8.74705	9.9851	33.3376	18.1479	31.9334	23.0466	33.9835	25.4115	17.5049	24.1013	11.4104	14.1313	22.4312	16.669
ENSMUSG00000025915	2041.55	1294.61	2755.58	3965.42	3118.56	5304.76	3217.4	3601.01	3534.47	2278.29	2390.06	2337.97	2542.55	2544.71	2403.04	2031.66	1112.92	2266.43	3434.32	2639.51	4577.66	2576.41	2508.89	2662.97	1907.88	2130.71	1941.74	2051.48	2049.99	2094.94	1691.38	1079.39	2386.44	3716.7	2589.42	5194.51	2670.85	2802.43	2727.5	2237.93	2586.07	2432.85	2139.26	2323.24	2384.64
ENSMUSG00000046101	8.95811	15.8936	15.6297	68.9725	60.473	144.39	24.5229	27.5149	18.1255	30.5438	21.2617	20.1219	18.4952	11.786	18.3438	6.22015	12.5281	14.1192	63.6172	43.96	138.507	21.5179	24.9528	15.2419	25.3961	26.725	16.7511	15.798	27.8594	18.8376	17.6186	8.74705	9.9851	53.16	39.1613	150.797	12.8037	30.3425	20.5712	18.8514	9.64054	13.0404	16.3053	12.8179	20.5911
ENSMUSG00000098234	1578.42	1451.38	1422.3	750.701	804.627	711.905	887.728	1054.74	1097.2	1471.66	1464.55	1853.13	2200.93	1757.19	2486.74	1446.96	1481.11	1339.48	729.073	802.748	691.767	1028.56	1139.89	965.682	1583.02	1203.84	1489.46	2191.41	1700.58	2127.66	1459.82	1429.27	1349.86	830.738	784.181	636.895	1007.65	1069.27	1076.96	1547.16	1177.35	1533.88	2157.74	1425.99	1946.35
ENSMUSG00000093178	9.85392	5.77951	6.7955	1.9992	3.35961	4.39447	1.22614	0	2.41673	0	1.25069	1.91637	1.08795	5.35729	0	3.8876	10.4401	3.06938	3.02939	4.77826	0.769485	2.86905	4.53687	3.26612	7.40719	9.71819	8.37557	2.25686	3.48242	5.94871	5.87286	6.99764	1.87221	0	0	0.88704	5.12147	1.2137	1.21007	2.69306	2.41013	4.07513	3.26107	7.47708	1.96106
ENSMUSG00000099032	676.337	869.816	818.178	1642.35	1684.84	1708.82	1036.09	1343.64	1083.9	1435.56	1823.5	1685.44	1863.66	1816.12	1962.79	673.332	771.177	684.472	1164.3	1370.4	1425.85	883.668	1333.84	1094.15	1113.19	1326.53	1521.56	1447.77	1512.53	1469.33	609.938	682.27	625.317	1395.68	1570.27	1687.15	1025.57	1438.23	1007.99	1294.02	1501.51	1727.86	1422.91	1555.23	1974.78
ENSMUSG00000104025	8.0623	9.3917	4.0773	11.9952	10.0788	8.78895	8.583	13.7574	10.8753	13.8835	15.0082	10.54	18.4952	24.6435	19.4903	3.8876	4.87206	6.13877	7.06858	9.55652	10.0033	4.30358	6.8053	8.70964	7.40719	2.42955	9.7715	7.899	15.0905	9.91452	1.67796	4.37353	1.24814	5.4061	7.64123	11.5315	7.68221	9.70959	7.26043	12.1188	7.2304	13.8555	14.1313	20.2949	3.92211
ENSMUSG00000025916	0.895811	0.722439	0.67955	17.9928	8.39902	11.3001	40.4627	34.3936	49.543	49.9808	32.5179	63.2401	50.0459	25.715	50.4455	1.55504	0.696008	0	9.08817	13.3791	8.46433	57.381	21.5501	39.1934	44.4431	21.8659	48.8575	24.8254	9.28646	23.7949	3.35592	2.62412	1.24814	11.7132	4.77577	2.66112	38.411	10.9233	38.7223	52.5147	18.076	57.0519	25.0015	9.61339	33.3379
ENSMUSG00000025917	5771.71	6009.97	6590.28	4849.07	4485.08	5965.81	4018.07	4310.66	4508.41	3419.52	3852.12	3713.92	4152.72	4194.75	3985.2	5836.06	5632.79	6447.55	4656.17	4246.92	5552.6	3858.87	4070.7	4284.06	3343.82	3782.8	3699.21	3369.49	4080.24	3904.34	5095.96	5478.28	6142.71	4888.02	4887.52	5790.6	3620.88	4101.09	4048.9	3412.11	4108.07	4004.23	3673.05	4069.67	3887.79
ENSMUSG00000056763	1492.42	1377.69	1785.86	1638.35	1523.58	1736.45	1271.51	1336.76	1437.96	1335.6	1258.19	1458.36	1409.99	1518.25	1663.56	1407.31	1387.84	1670.97	1503.59	1308.29	1646.7	1240.86	1251.04	1304.27	1464.51	1483.24	1659.76	1424.08	1451.01	1616.07	1556.31	1482.63	1712.44	1537.14	1260.8	1622.4	1375.12	1384.83	1496.86	1268.43	1225.55	1571.37	1614.23	1357.62	1645.33
ENSMUSG00000067851	7810.57	8828.92	8511.36	6736.32	7098.86	5704.66	8576.87	9394.04	8885.11	10086.4	10271.9	10544.8	11482.3	10809.9	11458	7588.59	7548.21	8091.51	6472.8	6671.41	5611.85	7799.52	8696.04	7996.54	7250.58	8063.67	8021.01	8781.43	9494.25	9480.27	8062.59	8954.36	8154.71	6679.24	7286.87	6154.28	7989.5	8788.39	7838.85	9120.05	9564.62	10487.8	9314.69	9961.61	10285.7
ENSMUSG00000048960	57.3319	57.0726	48.9276	77.969	72.2316	39.5503	350.677	210.947	230.798	796.916	481.514	470.468	876.89	612.873	622.544	79.307	85.609	120.934	111.078	129.969	72.3315	408.84	302.836	338.587	791.511	560.011	506.722	863.248	814.887	741.606	81.381	80.4729	61.7828	97.3098	120.349	66.528	281.681	243.953	229.914	735.205	468.771	477.606	844.616	776.548	562.823
ENSMUSG00000016918	8.0623	19.5058	9.5137	9.99602	9.23893	6.9056	15.9399	14.9039	1.20837	11.1068	8.75481	7.66547	28.2868	17.1433	17.1973	28.7682	22.9683	23.9412	34.3331	36.3148	20.0066	18.6488	39.6976	19.5967	37.0359	53.45	13.9593	44.0087	56.8796	33.7094	16.7796	20.1182	14.9777	9.91119	21.9685	10.6445	15.3644	35.1972	8.4705	29.6237	67.4838	26.0809	29.3496	44.8625	12.7469
ENSMUSG00000025938	33.145	77.3009	71.3528	10.9956	8.39902	2.51113	15.9399	10.3181	39.8761	26.3787	52.5288	54.6165	19.5832	58.9301	66.4964	49.7612	71.6888	63.8432	2.01959	1.9113	12.3118	10.0417	6.8053	22.8628	12.698	34.0137	43.2738	36.1097	61.5228	54.5299	37.7541	82.2223	53.0459	6.30712	8.59638	6.20928	11.5233	19.4192	26.6216	21.5445	38.5622	51.3467	18.4794	55.544	50.9874
ENSMUSG00000042414	4.47905	6.50195	10.8728	18.9924	27.7168	37.6669	3.67843	24.0755	9.66693	2.77671	11.2562	1.91637	0	9.64311	2.29298	10.8853	8.3521	9.82203	16.1568	27.7139	35.3963	5.7381	21.5501	7.62094	1.05817	6.07387	4.18779	0	4.64323	1.9829	5.87286	7.87235	9.36103	15.3173	17.1928	40.8038	0	13.3507	1.21007	1.34653	4.82027	3.26011	0	5.34077	0.980528
ENSMUSG00000005886	2876.45	3254.59	3102.83	6083.58	5603.83	4631.78	7557.95	7304.05	6928.77	7191.68	7083.89	6051.89	6196.98	6505.89	5857.41	2981.01	3029.03	2955.82	6014.35	5540.87	4711.55	6234.45	5844.62	5986.79	5804.06	5598.89	4792.22	5032.79	5898.06	5144.65	2888.61	3001.11	2871.96	5196.17	4892.3	4821.06	6330.14	5744.43	5667.98	7019.46	6738.74	5979.04	6101.45	6735.78	4953.63
ENSMUSG00000103085	0.895811	5.05707	11.5524	0.999602	2.51971	1.88335	1.22614	4.58581	2.41673	1.38835	0	0.958184	2.17591	6.42874	11.4649	4.66512	1.39202	3.68326	1.0098	0.955652	1.53897	1.43453	2.26843	0	2.11634	0	6.97965	2.25686	3.48242	0	10.0678	2.62412	5.61662	1.80203	0	0.88704	1.28037	0	0	5.38612	0	4.89016	16.3053	4.27262	5.88317
ENSMUSG00000025935	9128.31	8872.27	6758.12	22416.1	17617	13261.3	19622	18431.5	19440.2	11198.5	12738.2	10590.8	9853.59	10226	9390.89	8515.39	8163.48	6802.37	21845.9	18350.4	14414.8	19020.4	16766	19099.2	9395.49	11474.8	9771.5	8639.25	9837.84	8379.75	8505.57	8725.19	7058.22	23364.3	18011.3	15273.9	19602.4	15706.5	18504.4	11959.9	13072.6	11373.7	8913.58	10988.1	8638.45
ENSMUSG00000025937	3321.67	3487.93	3293.78	10464.8	7195.44	7528.36	9139.67	8792.15	10807.6	6794.61	7559.15	8530.71	7412.23	7754.13	7994.47	3518.27	3457.07	3377.55	9871.78	7281.11	7757.94	9949.87	8386.4	11925.7	6042.15	7145.3	7789.28	5716.62	6394.89	6699.24	3126.88	3196.17	3185.25	10414	7279.22	8401.15	9543.86	7550.42	10778.1	6983.1	7477.44	9567.6	6587.35	6920.57	7829.51
ENSMUSG00000102982	11.6455	23.118	10.8728	78.9686	52.074	42.6892	35.5582	36.6865	44.7095	23.602	16.2589	48.8674	10.8795	31.0723	38.9806	20.2155	12.5281	11.6637	48.4703	47.7826	50.786	31.5596	36.2949	41.3708	60.3157	60.7387	85.1517	47.394	32.5026	49.5726	17.6186	12.2459	19.9702	46.8529	14.3273	24.8371	39.6914	27.9151	58.0835	18.8514	20.4861	30.971	44.5679	25.6357	45.1043
ENSMUSG00000067813	9.85392	3.61219	5.4364	263.895	120.946	121.79	327.38	197.19	532.889	281.836	278.903	377.524	348.145	293.579	396.685	3.11008	4.17605	2.45551	180.754	98.4321	133.121	447.572	139.509	479.03	263.484	204.082	358.754	285.492	214.749	287.521	5.03388	1.74941	6.86476	304.544	112.708	150.797	331.615	142.003	469.508	290.85	178.35	455.6	277.191	239.267	325.535
ENSMUSG00000025932	2.68743	7.94682	12.2319	1.9992	0	3.13891	1.22614	4.58581	2.41673	2.77671	2.50137	2.87455	4.35181	3.21437	2.29298	11.6628	12.5281	14.1192	3.02939	5.73391	7.69485	4.30358	5.67108	3.26612	5.29085	3.64432	4.18779	4.51372	4.64323	2.97436	15.9406	22.7423	11.8573	4.50509	0.955153	0	1.28037	2.4274	2.42014	2.69306	3.6152	7.33524	1.08702	7.47708	0
ENSMUSG00000082193	29.5618	36.1219	25.8229	30.9877	24.3572	45.8281	29.4274	53.8833	16.9171	45.8157	37.5206	46.951	63.1013	52.5014	57.3245	37.3209	30.6244	38.6742	18.1763	40.1374	36.9353	30.125	40.8318	27.2176	39.1523	41.3023	34.8982	57.5499	45.2715	36.6837	41.949	33.2388	44.933	36.0407	42.9819	39.9168	30.7288	52.189	35.0921	41.7424	48.2027	35.8612	51.09	32.0446	50.9874
ENSMUSG00000032769	12.5414	9.3917	32.6184	1.9992	2.51971	6.27782	0	0	0	0	0	0	0	0	0	11.6628	9.74411	31.3077	0	1.9113	1.53897	1.43453	0	4.35482	0	0	0	0	1.16081	0	12.5847	10.4965	38.0682	1.80203	1.91031	7.98336	0	1.2137	0	0	0	1.63005	0	0	0
ENSMUSG00000073737	2.68743	0.722439	2.03865	2.99881	4.19951	4.39447	6.13072	1.14645	2.41673	9.71848	6.25343	9.58184	7.61567	3.21437	11.4649	2.33256	4.17605	1.84163	2.01959	1.9113	2.30845	5.7381	5.67108	9.79835	5.29085	2.42955	8.37557	1.12843	10.4473	3.96581	4.1949	0.874705	0.624069	1.80203	4.77577	5.32224	7.68221	2.4274	4.84029	10.7722	0	8.96529	5.43511	1.06815	9.80528
ENSMUSG00000092083	2.68743	3.61219	2.7182	0	0	0.627782	3.67843	3.43936	4.83346	4.16506	5.00275	1.91637	8.70363	10.7146	1.14649	3.11008	1.39202	5.52489	0	0	1.53897	2.86905	4.53687	2.17741	7.40719	4.85909	1.39593	6.77057	18.5729	5.94871	0.838979	4.37353	1.24814	0.901017	0	0.88704	1.28037	1.2137	2.42014	5.38612	9.64054	0.815027	1.08702	12.8179	1.96106
ENSMUSG00000025925	1061.54	1046.09	1458.31	675.731	557.695	830.556	385.009	303.81	306.925	447.05	376.457	458.012	511.338	378.224	484.965	1015.44	961.883	1291.6	610.927	533.254	685.611	410.274	310.775	325.523	460.304	369.291	378.297	415.262	395.835	426.324	1067.18	1012.91	1506.5	742.438	581.688	825.834	352.101	291.288	306.148	479.365	402.492	447.45	456.549	377.059	497.127
ENSMUSG00000104379	3.58324	3.61219	2.03865	0.999602	2.51971	8.16117	0	0	2.41673	1.38835	2.50137	2.87455	2.17591	1.07146	1.14649	4.66512	3.48004	1.84163	1.0098	0.955652	3.07794	0	0	2.17741	1.05817	0	1.39593	1.12843	1.16081	0.991452	11.7457	6.12294	3.12034	1.80203	0.955153	0.88704	0	0	2.42014	0	0	0	4.34809	1.06815	0
ENSMUSG00000043716	44893.6	43906.2	41800.5	31422.5	34532.6	36292.1	36041.3	35796.8	34834.8	39491.8	38681.2	39807.7	49174.4	41420.4	44534.2	43355.3	42561.6	43315.1	29817.3	34043.2	33024.7	35441.4	35430.6	35276.2	32505.9	33221.6	31870.5	41635.6	39438.4	38677.5	40125	42821.2	41472.5	33908.9	39575.8	37279.6	32297.3	33237.1	32627.2	38855.5	35301.2	37684.4	42806.9	37358.7	40659.5
ENSMUSG00000025921	2943.63	3936.57	2684.9	822.672	574.493	782.844	888.954	645.453	804.772	670.575	584.071	636.234	642.98	591.444	668.403	4194.72	4389.03	3571.53	819.955	585.815	677.146	710.09	598.866	714.191	653.949	606.172	681.213	607.095	525.846	639.487	2952.37	4383.15	3087.89	943.365	704.903	829.382	800.23	503.685	678.85	626.136	488.052	700.108	623.951	468.92	572.628
ENSMUSG00000025920	636.026	783.846	648.291	392.844	514.86	480.881	408.306	480.364	381.844	429.002	453.999	428.308	422.126	497.156	433.373	639.121	798.321	730.513	366.556	510.318	425.525	383.018	452.552	396.289	395.755	484.695	328.043	358.84	491.022	409.47	484.091	690.143	639.046	385.635	509.097	401.829	426.362	455.137	381.173	378.375	463.951	424.629	398.937	459.306	409.861
ENSMUSG00000025939	1261.3	883.542	1218.43	1578.37	1012.08	1648.56	1964.28	1540.83	2098.93	1753.49	1423.28	1766.89	1724.41	1566.47	1751.84	1342.78	826.162	1335.8	1596.49	1079.89	1659.01	1801.76	1308.89	1878.02	1462.39	1302.24	1548.09	1485.01	1386	1619.04	1250.92	856.337	1347.36	1615.52	1002.91	1773.19	1582.53	1315.65	1742.5	1687.2	1326.78	1744.16	1572.92	1364.03	1624.73
ENSMUSG00000079658	3876.17	4158.36	3832.66	2723.92	2423.96	2877.13	2404.47	2392.65	2671.7	2207.48	2236.23	2257.48	2269.47	2278.99	2219.6	3976.23	4020.84	4060.18	2620.42	2418.75	2770.14	2123.1	2477.13	2332.01	1826.4	2133.14	1857.98	1979.26	2118.47	2049.33	3565.66	3864.45	3926.02	2710.26	2696.4	2925.46	2017.86	2253.84	2464.92	2104.63	2214.91	2259.25	2007.73	2249.53	2335.62
ENSMUSG00000025940	1709.21	1653.66	1821.19	1816.28	1607.57	1701.92	2139.62	1841.2	2008.3	2322.72	1873.53	2090.76	2691.6	1974.7	2202.41	1945.35	1833.29	1775.33	1933.76	1732.6	1629	1950.96	1608.32	1957.49	2058.14	1601.07	1740.72	2237.67	1931.58	2009.67	1750.95	1692.55	1864.09	1886.73	1518.69	1854.8	2042.19	1570.53	1915.54	2524.74	1603.94	2083.21	2478.41	1726.14	1812.01
ENSMUSG00000025779	79.7272	57.7951	84.2642	38.9845	39.4754	29.5058	66.2117	55.0297	45.9179	55.5342	56.2809	48.8674	101.18	58.9301	71.0823	90.9698	62.6407	68.7542	55.5388	50.6495	31.5489	67.4227	53.3082	45.7256	74.0719	57.0944	55.8372	74.4763	85.8998	74.3589	71.3133	60.3547	59.2865	44.1498	42.9819	31.0464	44.8129	69.1808	52.0331	71.3661	60.2534	56.2368	78.2656	79.0434	110.8
ENSMUSG00000042686	331.45	351.828	388.023	82.967	79.7907	80.3561	125.067	166.236	143.796	179.098	183.851	186.846	155.577	186.434	196.05	399.645	414.821	380.603	101.99	93.6539	81.5654	101.851	149.717	106.693	184.121	199.223	194.034	147.824	201.981	159.624	352.371	332.388	426.239	106.32	100.291	78.9465	116.513	129.866	142.788	153.504	150.633	207.832	161.966	164.496	188.261
ENSMUSG00000025777	1.79162	2.16732	9.5137	0	8.39902	6.9056	2.45229	2.29291	0	0	2.50137	4.79092	1.08795	1.07146	1.14649	8.55271	3.48004	6.13877	1.0098	5.73391	3.07794	0	3.40265	0	0	0	2.79186	6.77057	2.32162	2.97436	5.03388	8.74705	4.36848	3.60407	2.86546	6.20928	1.28037	1.2137	2.42014	4.03959	4.82027	0	3.26107	3.20446	0
ENSMUSG00000101589	2.68743	2.16732	2.03865	5.99761	1.6798	6.9056	1.22614	3.43936	4.83346	1.38835	7.50412	4.79092	6.52772	3.21437	3.43947	3.11008	6.26407	4.91101	2.01959	5.73391	3.84742	5.7381	5.67108	1.08871	2.11634	4.85909	2.79186	9.02743	4.64323	2.97436	6.71184	4.37353	3.74441	3.60407	1.91031	0.88704	1.28037	4.85479	2.42014	1.34653	4.82027	1.63005	2.17404	2.13631	1.96106
ENSMUSG00000067780	8.0623	8.66926	9.5137	7.99682	2.51971	3.76669	17.166	9.17162	0	12.4952	7.50412	6.70728	17.4073	15.0004	10.3184	20.993	10.4401	18.4163	12.1176	12.4235	7.69485	18.6488	10.2079	19.5967	31.7451	26.725	22.3349	45.1372	66.166	38.6666	10.9067	6.99764	18.098	3.60407	0.955153	5.32224	12.8037	13.3507	3.63022	17.5049	14.4608	10.5953	8.69617	38.4536	2.94158
ENSMUSG00000100204	4.47905	4.33463	9.5137	13.9944	12.5985	7.53339	6.13072	5.73227	9.66693	4.16506	10.0055	3.83273	11.9675	10.7146	5.73245	9.33023	7.65609	5.52489	8.07838	7.64522	8.46433	8.60716	11.3422	8.70964	3.17451	4.85909	0	3.38529	8.12565	8.92307	9.22877	9.62176	10.6092	13.5153	9.55153	7.98336	7.68221	12.137	8.4705	10.7722	12.0507	10.5953	13.0443	9.61339	9.80528
ENSMUSG00000043760	330.554	457.304	484.519	344.863	684.521	571.91	193.731	418.455	389.094	172.156	380.209	534.666	322.034	708.233	872.478	290.792	295.107	312.463	274.665	553.322	436.298	210.875	543.29	385.402	142.853	363.217	406.215	268.566	491.022	577.025	376.702	489.835	387.547	255.889	563.541	432.875	156.205	466.06	257.745	141.386	518.179	559.108	269.581	665.46	442.218
ENSMUSG00000041859	8154.57	7365.26	10043.1	2838.87	2489.47	3148.33	514.98	715.387	276.716	383.186	590.324	378.482	492.843	791.807	503.309	7152.4	6195.17	8543.32	2258.92	1968.64	2336.16	507.822	1067.3	479.03	458.187	857.63	523.473	551.802	867.123	578.017	7974.5	7017.76	9900.85	3123.83	2770.9	2939.65	408.437	964.89	297.678	337.979	930.312	383.063	402.198	1038.25	721.668
ENSMUSG00000025931	300.097	329.432	215.417	69.9721	93.2292	70.3116	114.031	92.8627	79.7521	127.729	157.587	95.8184	134.906	147.861	135.286	374.764	379.324	287.908	86.8425	80.2748	93.1076	88.9406	142.911	129.556	102.642	131.196	124.238	112.843	200.82	135.829	248.338	318.393	246.507	73.8834	97.4257	71.8502	84.5043	150.499	66.554	107.722	219.322	110.844	119.572	248.88	154.923
ENSMUSG00000041809	8.95811	5.77951	5.4364	13.9944	39.4754	57.756	51.498	27.5149	66.4601	33.3205	25.0137	52.7001	27.1988	33.2152	38.9806	6.99767	6.26407	6.13877	28.2743	39.1817	44.6301	38.7322	39.6976	54.4353	38.0941	21.8659	50.2534	37.2381	32.5026	35.6923	9.22877	11.3712	6.86476	20.7234	30.5649	39.9168	49.9343	32.7698	48.4029	33.6632	39.7672	39.9363	27.1755	37.3854	43.1432
ENSMUSG00000041779	1077.66	1219.48	789.637	2324.07	2150.99	1291.35	4670.38	4048.13	4017.82	5861.63	4978.98	4959.56	4253.9	3678.31	4159.46	1107.97	1174.17	841.625	2521.46	2380.53	1710.56	3942.08	3147.45	3248.7	4633.72	3361.28	4257.58	3396.57	3265.35	3349.13	1093.19	1288.44	918.629	2202.99	1873.06	1522.16	4307.16	3261.21	3394.25	5338.99	3883.93	4416.63	4080.68	3778.06	3493.62
ENSMUSG00000025933	50.1654	58.5175	61.8391	231.908	320.843	408.686	164.303	205.215	155.879	144.389	115.063	244.337	261.109	200.362	316.431	57.5364	75.8649	65.6848	196.91	294.341	448.609	119.066	214.367	189.435	114.282	149.417	202.41	217.787	257.699	287.521	44.4659	53.357	59.9106	199.125	258.847	382.314	134.439	260.945	182.721	153.504	159.069	239.618	231.536	223.244	344.165
ENSMUSG00000025934	529.424	271.637	262.306	13456.6	8176.45	3196.04	31028.8	26518.6	27997.8	19173.2	19124.3	25151.4	28349.9	22997.8	31964.1	420.638	312.508	343.157	18967	12235.2	6645.27	30084.9	20801.5	27829.5	17322.2	18605.5	21976.1	22166.9	19477.2	25711.3	357.405	175.816	209.063	14209.9	5587.65	4205.46	28442.1	18107.2	26988.2	20394.5	18452	27679.1	24835.2	19912.5	28243.1
ENSMUSG00000028033	15.2288	18.7834	8.1546	5.99761	5.87932	4.39447	3.67843	2.29291	1.20837	2.77671	2.50137	3.83273	9.79158	4.28583	3.43947	18.6605	24.3603	18.4163	6.05878	2.86696	2.30845	2.86905	9.07373	4.35482	3.17451	8.50342	4.18779	4.51372	5.80404	9.91452	12.5847	25.3665	12.4814	4.50509	4.77577	3.54816	0	3.64109	0	1.34653	3.6152	5.70519	3.26107	5.34077	8.82475
ENSMUSG00000082935	15.2288	24.5629	21.7456	24.99	18.4779	18.2057	26.9752	10.3181	12.0837	18.0486	20.011	22.9964	25.0229	25.715	17.1973	27.2132	19.4882	30.08	15.147	17.2017	20.0066	12.9107	20.4159	18.508	5.29085	14.5773	15.3552	23.697	16.2513	18.8376	22.6524	23.617	27.459	28.8325	27.6995	18.6278	21.7663	19.4192	19.3612	22.891	18.076	15.4855	19.5664	22.4312	16.669
ENSMUSG00000041670	8.95811	3.61219	5.4364	4.99801	9.23893	19.4612	3.67843	12.611	1.20837	12.4952	15.0082	2.87455	14.1434	13.9289	4.58596	12.4403	8.3521	6.75264	8.07838	12.4235	10.0033	2.86905	9.07373	7.62094	13.7562	7.28864	1.39593	4.51372	12.7689	6.94017	10.0678	6.12294	8.73696	7.20814	9.55153	7.98336	14.084	16.9918	10.8906	10.7722	15.6659	5.70519	10.8702	32.0446	7.84422
ENSMUSG00000097970	5.37486	13.0039	16.9888	15.9936	23.5173	24.4835	3.67843	6.87872	9.66693	22.2137	12.5069	15.3309	3.26386	9.64311	11.4649	5.44264	2.78403	1.84163	29.2841	26.7583	23.854	32.9941	12.4764	16.3306	42.3268	31.5841	46.0657	30.4676	29.0202	19.829	5.87286	6.99764	12.4814	20.7234	3.82061	8.8704	43.5325	7.28219	18.1511	17.5049	12.0507	12.2254	11.9572	8.54524	12.7469
ENSMUSG00000100775	0.895811	2.88975	2.7182	2.99881	1.6798	3.76669	3.67843	0	3.6251	2.77671	5.00275	3.83273	2.17591	2.14291	6.87894	0	0.696008	0.613877	0	1.9113	3.84742	5.7381	5.67108	2.17741	5.29085	2.42955	6.97965	3.38529	1.16081	0.991452	0.838979	0.874705	6.86476	0.901017	1.91031	6.20928	3.8411	1.2137	4.84029	1.34653	0	1.63005	5.43511	2.13631	1.96106
ENSMUSG00000026158	240.077	220.344	366.277	375.85	314.963	237.302	562.8	584.691	544.973	417.895	530.291	431.183	441.709	478.941	381.781	269.022	239.427	349.296	438.252	366.97	275.475	579.548	458.223	497.538	395.755	426.386	314.084	347.556	405.122	333.128	208.067	219.551	298.929	349.595	292.277	280.305	521.11	476.983	429.576	368.949	468.771	441.744	377.197	445.42	305.925
ENSMUSG00000026156	18.812	17.3385	24.4638	41.9833	6.71922	32.6447	30.6536	28.6613	25.3757	13.8835	17.5096	30.6619	28.2868	26.7864	19.4903	11.6628	11.8321	22.0996	17.1666	19.113	26.932	21.5179	24.9528	30.4838	17.9889	26.725	18.1471	33.8529	24.377	24.7863	14.2627	13.1206	11.8573	15.3173	21.0134	23.9501	24.327	48.5479	48.4029	33.6632	15.6659	19.5606	7.60915	17.0905	29.4158
ENSMUSG00000026155	3262.54	3348.5	3337.95	4428.24	3766.96	3773.6	5101.98	4403.53	6052.7	3966.53	4000.95	5018.01	3745.82	3744.74	4338.32	3190.16	3219.04	3494.19	4347.18	3803.49	3962.85	4745.41	4223.82	5396.71	3620	3667.4	4676.36	3629.03	3646.1	4368.34	3005.22	3259.15	3074.16	4260.91	3811.06	4141.59	4851.31	4181.19	5603.84	4132.5	3909.24	5074.36	3433.9	3833.61	4481.99
ENSMUSG00000026154	193.495	124.259	352.686	685.727	470.345	881.406	803.124	580.105	889.357	592.828	406.473	643.899	623.397	440.369	723.435	233.256	176.786	355.435	739.171	505.54	906.453	652.709	427.6	880.763	473.002	318.271	427.154	466.041	399.318	568.102	203.033	112.837	295.809	583.859	387.792	891.475	690.118	472.129	854.311	608.631	432.619	604.75	545.685	429.398	595.18
ENSMUSG00000026153	2711.62	2906.37	2875.86	4075.38	3563.71	3902.29	5255.25	4218.95	5612.86	6144.86	4873.93	6282.81	4750	4316.9	5249.77	2788.18	2759.67	2760.6	3759.47	3312.29	3668.13	5157.12	3434.41	5085.34	5482.38	3729.35	5527.88	4098.45	3799.32	4606.29	2787.09	3029.1	2679.75	3786.97	3107.11	3831.13	5427.48	3207.8	5318.27	5598.87	3498.31	5560.11	4854.64	3393.53	4399.63
ENSMUSG00000099997	9.85392	8.66926	15.6297	3.99841	0.839902	3.76669	0	3.43936	0	1.38835	5.00275	0.958184	3.26386	3.21437	1.14649	12.4403	2.08802	6.75264	0	0	2.30845	2.86905	2.26843	1.08871	1.05817	0	1.39593	0	2.32162	0	11.7457	9.62176	11.2332	2.70305	6.68607	0.88704	3.8411	1.2137	0	1.34653	2.41013	0.815027	3.26107	0	3.92211
ENSMUSG00000100131	16.1246	26.7302	24.4638	19.992	27.7168	20.089	30.6536	33.2471	31.4175	48.5924	37.5206	39.2855	45.694	47.1441	59.6174	17.1054	10.4401	17.1885	23.2253	21.98	23.854	41.6012	34.0265	19.5967	52.9085	25.5102	46.0657	54.1646	42.9499	74.3589	26.8473	20.1182	21.2183	11.7132	16.2376	16.8538	25.6074	27.9151	31.4619	47.1285	36.152	35.0461	152.183	61.953	76.4811
ENSMUSG00000067736	2.68743	2.16732	2.7182	0	2.51971	0.627782	4.90457	4.58581	9.66693	2.77671	8.75481	5.7491	3.26386	7.5002	8.02543	1.55504	2.08802	0.613877	1.0098	4.77826	3.84742	5.7381	4.53687	4.35482	6.34902	2.42955	5.58372	13.5411	5.80404	8.92307	6.71184	3.49882	1.24814	0.901017	2.86546	1.77408	3.8411	3.64109	3.63022	6.73265	3.6152	2.44508	19.5664	3.20446	4.90264
ENSMUSG00000101939	6.27068	6.50195	5.4364	13.9944	11.7586	2.51113	11.0353	10.3181	6.04183	13.8835	12.5069	7.66547	16.3193	10.7146	10.3184	11.6628	6.96008	7.36652	5.04899	7.64522	11.5423	17.2143	18.1475	14.1532	17.9889	9.71819	6.97965	11.2843	12.7689	12.8889	12.5847	6.99764	8.1129	11.7132	6.68607	4.4352	14.084	7.28219	3.63022	16.1584	14.4608	13.8555	18.4794	13.886	13.7274
ENSMUSG00000101111	113.768	150.99	108.728	214.914	153.702	137.484	364.165	287.76	305.717	358.196	330.181	249.128	469.996	409.297	325.603	142.286	169.13	119.706	211.048	201.643	195.449	328.506	218.904	242.781	302.636	251.458	314.084	397.207	263.503	381.709	203.033	230.922	199.702	254.087	231.147	251.919	358.503	334.981	277.106	383.761	306.087	262.439	493.508	331.128	402.997
ENSMUSG00000100862	63.6026	76.5785	91.0597	103.959	68.0321	56.5004	279.561	216.68	215.089	248.516	177.598	144.686	350.321	256.078	206.368	59.869	97.4411	55.2489	115.117	95.5652	94.6466	179.316	111.153	130.645	187.296	165.209	168.907	195.218	164.835	294.461	145.143	156.572	135.423	166.688	114.618	138.378	218.943	138.362	163.36	300.276	207.272	157.3	414.155	241.403	301.022
ENSMUSG00000102070	131.684	148.1	144.065	162.935	188.138	122.418	332.285	251.073	283.966	510.915	357.696	398.604	448.237	432.869	494.137	123.626	185.138	141.805	203.979	178.707	185.446	372.977	209.83	267.822	583.051	346.21	520.682	427.675	344.76	671.213	192.126	232.672	197.206	229.759	157.6	167.651	364.905	225.748	325.509	478.018	302.472	403.438	1120.72	436.875	851.098
ENSMUSG00000101249	14.333	30.3424	27.8616	28.9885	22.6774	20.089	41.6889	51.5904	49.543	58.3109	52.5288	70.9056	56.5736	66.4303	95.1586	21.7705	21.5763	23.9412	30.2939	20.0687	21.5456	45.9048	41.966	43.5482	75.13	57.0944	79.568	64.3204	45.2715	128.889	28.5253	20.1182	26.835	33.3376	16.2376	25.7242	25.6074	25.4877	61.7137	78.0987	40.9723	61.127	154.357	67.2937	122.566
ENSMUSG00000073725	1583.79	1743.97	1704.31	1772.29	2137.55	1947.38	3689.47	3709.92	4019.02	4657.93	4573.76	4935.6	4921.9	4330.83	4558.44	1605.58	1616.83	1698.6	2036.76	2174.11	2125.32	3468.68	3374.29	3725.55	3610.47	3470.61	3901.62	3864.87	3821.38	3828.99	1543.72	1776.53	1739.28	1730.85	2177.75	2103.17	3358.4	3546.43	3857.71	4447.59	4229.79	4586.97	4214.38	3891.29	4871.26
ENSMUSG00000101514	0	0	0	1.9992	6.71922	4.39447	24.5229	41.2723	27.7924	20.8253	20.011	14.3728	44.6061	51.4299	14.9044	0	0	0	18.1763	9.55652	6.92536	32.9941	27.2212	20.6854	20.1052	40.0875	6.97965	27.0823	26.6986	16.8547	0	1.74941	0	2.70305	1.91031	5.32224	15.3644	14.5644	3.63022	17.5049	30.1267	7.33524	30.4366	42.7262	17.6495
ENSMUSG00000086240	34.0408	27.4527	38.7344	26.9893	13.4384	32.6447	11.0353	4.58581	7.25019	6.94177	6.25343	3.83273	2.17591	5.35729	5.73245	38.0984	27.1443	38.6742	16.1568	17.2017	19.2371	7.17263	9.07373	5.44353	3.17451	4.85909	11.1674	2.25686	11.6081	10.906	26.8473	36.7376	33.0756	20.7234	22.9237	18.6278	11.5233	4.85479	2.42014	2.69306	14.4608	4.07513	4.34809	6.40893	8.82475
ENSMUSG00000099492	22.3953	13.0039	16.3092	21.9912	15.1182	12.5556	23.2967	10.3181	4.83346	5.55342	12.5069	6.70728	16.3193	15.0004	16.0509	15.5504	18.0962	19.0302	13.1274	4.77826	13.0812	5.7381	19.2817	15.2419	12.698	8.50342	16.7511	13.5411	17.4121	14.8718	14.2627	18.3688	24.3387	18.9214	8.59638	16.8538	8.96257	15.7781	13.3108	12.1188	15.6659	15.4855	16.3053	14.9542	19.6106
ENSMUSG00000048874	10180.9	12327	10554.1	8163.75	8918.08	6809.55	7404.68	8513.56	7432.66	7980.26	8836.1	8056.41	8304.35	8796.66	8034.6	10290.5	10445.7	9782.74	6755.54	7520.98	6587.56	6671.98	7860.12	6854.49	6028.39	7503.66	6814.93	6523.45	7829.65	6978.83	10416.8	11794.5	10008.2	7812.72	8603.07	6802.71	6919.11	8573.56	6321.42	7102.94	8887.37	7970.15	7127.6	8938.32	9313.05
ENSMUSG00000104315	0.895811	1.44488	3.39775	1.9992	5.87932	1.88335	0	6.87872	0	1.38835	1.25069	2.87455	0	1.07146	2.29298	3.11008	3.48004	1.22775	1.0098	3.82261	0	2.86905	0	1.08871	2.11634	2.42955	0	4.51372	1.16081	0.991452	1.67796	3.49882	1.24814	0	0	1.77408	0	0	1.21007	1.34653	0	2.44508	15.2183	1.06815	1.96106
ENSMUSG00000026064	80.623	102.586	51.6458	57.9769	68.872	32.6447	56.4026	35.54	24.1673	55.5342	57.5316	50.7837	54.3977	60.0016	41.2736	66.0891	77.2569	26.3967	55.5388	61.1617	48.4775	70.2918	56.7108	45.7256	177.772	159.135	177.283	124.127	109.116	105.094	88.0928	91.8441	69.2716	51.358	46.8025	36.3686	72.981	42.4794	42.3525	35.0098	65.0736	56.2368	79.3526	73.7027	113.741
ENSMUSG00000117310	55.5403	41.179	30.5798	27.9889	11.7586	6.27782	17.166	27.5149	8.45856	40.2623	18.7603	21.08	28.2868	30.0008	14.9044	41.986	50.1126	31.3077	18.1763	6.68956	7.69485	20.0834	22.6843	16.3306	19.047	30.3693	25.1267	37.2381	42.9499	16.8547	46.9829	48.1088	28.7072	23.4264	21.9685	4.4352	8.96257	9.70959	13.3108	28.2771	36.152	25.2658	21.7404	28.8402	36.2795
ENSMUSG00000086727	0	2.16732	0.67955	12.9948	7.55912	2.51113	23.2967	19.4897	19.3339	9.71848	21.2617	6.70728	8.70363	15.0004	6.87894	0.777519	0	2.45551	25.2449	8.60087	6.15588	12.9107	4.53687	15.2419	6.34902	10.933	8.37557	16.9264	5.80404	8.92307	1.67796	0.874705	0	9.91119	3.82061	5.32224	12.8037	9.70959	10.8906	8.07918	9.64054	4.07513	25.0015	5.34077	5.88317
ENSMUSG00000100237	0	0	0	1.9992	3.35961	1.25556	19.6183	3.43936	15.7088	31.9322	41.2727	17.2473	25.0229	22.5006	14.9044	0	0	0	11.1078	10.5122	5.38639	24.3869	18.1475	14.1532	56.083	32.7989	25.1267	18.0549	19.7337	9.91452	0	0	0	2.70305	0.955153	0	33.2896	10.9233	13.3108	29.6237	9.64054	17.1156	20.6534	16.0223	32.3574
ENSMUSG00000100910	0.895811	1.44488	0.67955	3.99841	1.6798	0.627782	15.9399	14.9039	12.0837	19.437	16.2589	6.70728	11.9675	8.57166	8.02543	1.55504	1.39202	0	5.04899	4.77826	0	32.9941	2.26843	5.44353	25.3961	7.28864	12.5634	18.0549	8.12565	9.91452	0	0	0	3.60407	0	0	28.1681	7.28219	15.7309	37.7028	6.02534	12.2254	26.0885	6.40893	10.7858
ENSMUSG00000099796	4.47905	2.88975	0.67955	2.99881	1.6798	1.88335	11.0353	0	13.292	11.1068	2.50137	19.1637	10.8795	10.7146	5.73245	5.44264	4.17605	2.45551	2.01959	3.82261	0.769485	11.4762	5.67108	7.62094	13.7562	7.28864	11.1674	7.899	8.12565	4.95726	7.55082	5.24823	3.12034	1.80203	1.91031	2.66112	11.5233	8.49589	6.05036	8.07918	3.6152	9.78032	5.43511	3.20446	11.7663
ENSMUSG00000070960	8.95811	7.22439	7.47505	7.99682	2.51971	14.439	25.749	9.17162	24.1673	24.9904	15.0082	9.58184	14.1434	17.1433	12.6114	8.55271	9.74411	15.3469	9.08817	12.4235	22.3151	25.8215	12.4764	29.3951	22.2216	13.3625	29.3145	19.1833	4.64323	17.8461	8.38979	0.874705	6.86476	14.4163	3.82061	12.4186	38.411	14.5644	22.9914	28.2771	21.6912	19.5606	26.0885	12.8179	19.6106
ENSMUSG00000026134	1228.16	1171.8	1133.49	728.71	746.673	750.827	280.787	319.86	240.465	342.924	283.906	369.859	344.881	283.936	340.507	1100.97	1080.9	1101.29	630.113	678.513	690.997	276.863	343.668	264.555	323.8	307.338	342.003	283.236	350.564	289.504	1105.77	1097.76	1167.01	713.606	817.611	802.771	270.158	336.194	262.586	321.821	345.854	340.681	296.757	358.9	360.834
ENSMUSG00000103746	9.85392	5.77951	8.1546	5.99761	5.87932	9.41673	17.166	8.02517	14.5004	22.2137	18.7603	23.9546	17.4073	11.786	16.0509	6.99767	9.74411	12.2775	6.05878	9.55652	10.0033	7.17263	6.8053	6.53223	22.2216	14.5773	16.7511	10.1559	12.7689	23.7949	15.1016	9.62176	7.48883	5.4061	6.68607	9.75744	16.6448	8.49589	14.5209	26.9306	7.2304	23.6358	18.4794	20.2949	16.669
ENSMUSG00000004768	778.46	752.059	835.847	600.761	611.449	466.442	647.404	664.943	689.977	555.342	561.558	493.465	474.348	527.157	526.239	788.405	780.921	809.703	648.29	603.972	557.107	646.971	671.456	631.449	566.121	663.266	583.498	472.812	602.459	488.786	907.776	865.084	976.668	724.418	660.966	643.104	661.95	643.26	640.128	526.493	608.559	558.293	507.639	602.439	504.972
ENSMUSG00000042215	5294.24	5238.4	4573.37	4072.38	2936.3	3884.09	1529	1329.89	1354.58	1238.41	1278.2	1192.94	1310.98	1111.1	1307	4955.13	4622.89	4402.11	2817.33	2291.65	3096.41	1510.56	1294.14	1369.59	1126.95	1013.12	1045.55	1146.48	1005.26	1019.21	4824.97	4846.74	4790.35	4498.78	3766.17	4479.55	1554.37	1417.6	1381.9	1342.49	1094.2	1214.39	1106.59	1085.25	1053.09
ENSMUSG00000103072	2.68743	10.1141	4.75685	16.9932	4.19951	10.0445	1.22614	2.29291	0	5.55342	3.75206	2.87455	3.26386	2.14291	1.14649	6.99767	7.65609	3.68326	4.03919	2.86696	4.61691	1.43453	1.13422	2.17741	2.11634	0	2.79186	2.25686	3.48242	0	11.7457	5.24823	7.48883	6.30712	7.64123	4.4352	2.56074	2.4274	0	0	0	0.815027	3.26107	0	0.980528
ENSMUSG00000042197	1986.91	2157.2	2511.62	1392.45	1465.63	1341.57	1255.57	1408.99	1124.99	1148.17	1240.68	966.807	1183.69	1305.03	1174.01	2131.96	2094.98	2283.01	1274.36	1349.38	1250.41	1107.45	1310.02	1064.75	1247.58	1253.65	1053.93	1141.97	1340.73	1122.32	2178.83	2211.26	2380.2	1328.1	1366.82	1425.47	1098.56	1296.23	1009.2	1104.15	1417.16	1062.79	1160.94	1346.94	1039.36
ENSMUSG00000081402	8.95811	10.8366	6.11595	10.9956	7.55912	10.6723	11.0353	8.02517	13.292	8.33013	7.50412	4.79092	4.35181	4.28583	6.87894	12.4403	11.8321	8.59427	13.1274	10.5122	12.3118	11.4762	7.93951	5.44353	11.6399	9.71819	9.7715	5.64214	10.4473	14.8718	18.4575	8.74705	11.2332	18.0203	8.59638	16.8538	0	2.4274	4.84029	8.07918	7.2304	3.26011	8.69617	8.54524	5.88317
ENSMUSG00000042182	301.888	253.576	214.058	162.935	115.907	119.279	42.915	41.2723	4.83346	16.6603	35.0192	16.2891	20.6711	24.6435	14.9044	320.338	264.483	271.333	119.156	94.6095	106.958	45.9048	52.174	35.9273	30.6869	36.4432	30.7104	22.5686	37.1458	26.7692	294.482	274.657	224.041	160.381	128.946	109.106	42.2521	50.9753	21.7813	24.2375	44.5875	11.4104	15.2183	41.658	8.82475
ENSMUSG00000026131	22639.8	24444.4	18913.2	16522.4	15166.1	10232.8	14875.6	15553.9	14530.6	12696.5	14089	9810.84	11908.7	16724.4	12612.5	21485.2	19321.9	17455.6	11889.4	12753.2	10094.1	12240.8	13948.6	12053.1	8516.15	10704.6	7694.36	8423.72	12532.1	10582.8	28923	27393.1	16979	11657.4	11815.2	10708.3	9129.02	12368.8	8174.04	10260.6	15823.7	11274.3	14734.6	17222.9	10552.4
ENSMUSG00000103364	7.16649	9.3917	7.47505	1.9992	0.839902	0	0	3.43936	2.41673	1.38835	1.25069	0.958184	0	3.21437	8.02543	12.4403	10.4401	10.4359	1.0098	0.955652	4.61691	4.30358	0	0	1.05817	3.64432	1.39593	4.51372	6.96485	3.96581	17.6186	18.3688	8.73696	0	7.64123	0.88704	1.28037	0	2.42014	0	1.20507	4.89016	11.9572	4.27262	3.92211
ENSMUSG00000096992	6.27068	9.3917	8.1546	6.99721	8.39902	3.13891	0	2.29291	7.25019	4.16506	11.2562	3.83273	3.26386	8.57166	0	10.8853	6.26407	5.52489	1.0098	4.77826	3.07794	2.86905	6.8053	3.26612	2.11634	2.42955	0	2.25686	2.32162	0	8.38979	5.24823	10.6092	1.80203	5.73092	0.88704	2.56074	1.2137	2.42014	5.38612	2.41013	0.815027	4.34809	4.27262	0.980528
ENSMUSG00000103001	8.95811	7.94682	9.5137	11.9952	4.19951	8.16117	3.67843	3.43936	3.6251	0	1.25069	2.87455	5.43977	9.64311	8.02543	5.44264	6.96008	6.13877	6.05878	5.73391	5.38639	4.30358	4.53687	3.26612	4.23268	10.933	0	6.77057	0	0	10.0678	7.87235	5.61662	4.50509	7.64123	5.32224	1.28037	4.85479	1.21007	13.4653	1.20507	1.63005	2.17404	4.27262	3.92211
ENSMUSG00000101462	4.47905	5.77951	5.4364	6.99721	9.23893	9.41673	25.749	19.4897	27.7924	23.602	22.5124	33.5364	18.4952	25.715	25.2228	1.55504	2.08802	4.91101	4.03919	2.86696	10.0033	31.5596	19.2817	18.508	37.0359	31.5841	47.4616	30.4676	26.6986	28.7521	5.03388	4.37353	7.48883	4.50509	9.55153	7.98336	21.7663	16.9918	29.0417	29.6237	22.8963	40.7513	32.6107	35.2491	35.299
ENSMUSG00000102336	30.4576	44.0688	49.6072	42.9829	68.872	84.1228	188.826	144.453	252.548	169.379	182.6	219.424	166.457	214.291	216.686	34.9884	44.5445	44.813	43.4213	65.94	94.6466	169.274	105.482	209.031	186.238	160.35	213.577	157.98	176.443	213.162	33.5592	28.8653	49.9255	35.1397	31.5201	86.9299	149.803	135.934	177.881	171.009	173.53	242.878	158.705	216.835	290.236
ENSMUSG00000042111	980.017	952.896	1363.86	1019.59	903.735	1037.1	1444.4	1379.18	2178.68	1067.64	1015.56	1458.36	1044.44	1100.39	1505.34	930.691	882.538	1325.36	1077.45	1028.28	1007.26	1197.83	1099.06	1750.64	1230.65	947.523	1222.83	1026.87	926.324	1199.66	973.216	998.914	1369.83	1025.36	914.082	1078.64	1250.92	1071.7	1769.13	1190.33	947.183	1389.62	1075.06	831.024	1130.55
ENSMUSG00000101711	13.4372	11.559	11.5524	11.9952	5.03941	1.88335	6.13072	3.43936	2.41673	1.38835	6.25343	3.83273	7.61567	2.14291	3.43947	6.22015	2.08802	9.20815	5.04899	1.9113	3.84742	5.7381	3.40265	3.26612	6.34902	3.64432	4.18779	11.2843	2.32162	2.97436	10.0678	1.74941	5.61662	2.70305	3.82061	1.77408	5.12147	7.28219	2.42014	2.69306	2.41013	4.89016	2.17404	6.40893	3.92211
ENSMUSG00000026127	5409.8	5282.47	5770.06	2434.03	2574.3	2489.78	2860.59	3034.66	2932.7	2667.03	2864.07	2572.72	2950.53	3092.23	2673.61	5035.22	4718.94	5365.9	2671.92	2643.33	2288.45	2854.71	3111.16	3048.38	2620.03	2723.52	2328.41	2633.75	2873	2447.9	5371.15	5399.56	5886.84	2675.12	2997.27	2631.85	2611.95	3114.35	2956.21	2804.82	3011.46	2674.92	2979.53	2872.27	2366.99
ENSMUSG00000026126	14.333	10.1141	28.5411	14.994	41.9951	38.9225	55.1765	94.0091	73.7103	281.836	241.383	331.531	440.621	286.079	487.258	16.3279	17.4002	19.0302	24.2351	47.7826	53.0944	76.0299	74.8583	95.8061	330.149	177.357	448.093	512.307	233.322	526.461	12.5847	21.8676	22.4665	9.91119	18.1479	26.6112	80.6632	82.5315	96.8058	313.741	148.223	276.294	506.552	229.653	543.212
ENSMUSG00000037509	29.5618	36.1219	42.8117	16.9932	33.5961	37.0391	33.1059	27.5149	18.1255	79.1362	91.3001	118.815	73.9808	87.8595	119.235	16.3279	27.1443	22.7134	20.1959	23.8913	44.6301	38.7322	28.3554	30.4838	38.0941	43.7318	83.7557	46.2656	59.2012	88.2392	21.8135	45.4847	29.3312	15.3173	33.4304	33.7075	28.1681	41.2657	26.6216	75.4057	26.5115	87.2079	85.8747	64.0893	90.2085
ENSMUSG00000104002	12.5414	9.3917	4.75685	10.9956	1.6798	5.02226	1.22614	2.29291	4.83346	5.55342	3.75206	2.87455	1.08795	5.35729	2.29298	6.99767	11.1361	1.84163	11.1078	3.82261	5.38639	4.30358	1.13422	1.08871	14.8144	13.3625	11.1674	5.64214	6.96485	7.93162	27.6863	15.7447	15.6017	12.6142	0.955153	2.66112	5.12147	1.2137	4.84029	12.1188	13.2557	5.70519	11.9572	3.20446	9.80528
ENSMUSG00000037503	9923.79	9877.9	5992.27	6013.61	5966.67	4489.9	5097.08	5870.99	4753.71	4741.23	5442.99	4329.07	4545.47	5212.64	4123.92	9158.4	8867.14	5698	5768.97	5710.02	4342.97	4997.89	5878.64	4589.98	4686.63	5274.55	3974.21	4457.29	5273.55	4136.34	9663.37	9929.66	6384.22	6541.38	6771.08	4729.7	4643.89	5959.26	4183.22	4766.72	6112.1	4258.51	4445.92	5884.46	4200.58
ENSMUSG00000026123	2383.75	2610.17	2404.25	1519.39	1670.57	1765.32	1938.53	2701.04	2803.41	1685.46	2396.32	2940.67	1797.3	2350.78	3077.18	2583.7	2829.97	2599.15	1970.11	2328.92	2192.26	1895.01	2831	2956.92	1525.88	2317.79	2765.34	1712.95	2352.96	2756.24	2350.82	2742.2	2307.18	1611.02	2129.99	1814.88	1691.37	2632.51	2567.77	1603.72	2721.04	2644.76	1492.48	2574.25	3004.34
ENSMUSG00000045216	5258.41	4615.66	4953.92	11997.2	7861.49	7736.16	9795.66	8632.79	8551.6	7883.08	7314.02	7790.03	7907.25	6561.6	8278.8	5037.55	4869.97	5093.95	11612.7	8707.9	8599.76	9059.03	7954.26	8684.6	6255.9	6133.39	6498.05	6557.3	6192.91	6904.47	4932.36	4783.76	4943.87	12037.6	7225.74	8826.05	9578.43	7330.74	8443.88	7952.6	6800.19	7308.34	6953.68	6655.67	6826.43
ENSMUSG00000104523	9.85392	8.66926	6.11595	35.9857	9.23893	16.3223	13.4876	26.3684	7.25019	11.1068	15.0082	12.4564	15.2313	7.5002	12.6114	8.55271	4.87206	12.2775	19.1861	5.73391	16.9287	14.3453	10.2079	11.9758	6.34902	4.85909	8.37557	22.5686	4.64323	17.8461	8.38979	6.12294	11.2332	18.9214	7.64123	17.7408	16.6448	26.7014	9.68058	6.73265	9.64054	3.26011	6.52213	4.27262	17.6495
ENSMUSG00000037470	9019.92	8415.69	9448.46	15531.8	10764.2	9642.11	14461.1	12941.2	15612.1	8707.76	9161.28	7564.86	8138.98	8315.58	7762.88	8649.12	7635.91	8378.8	15453.9	11425.8	11250.6	13510.4	11419.3	14978.4	6881.28	7721.1	6579.01	6347.41	7506.94	6692.3	10006.5	9507.17	9239.34	13800.9	8625.04	10046.6	12749.9	9567.58	13877.1	8686.46	9313.97	8045.94	7880.91	8739.64	6494.03
ENSMUSG00000047180	134.372	193.614	86.9824	15.9936	47.0345	17.5779	7.35686	24.0755	8.45856	15.2719	28.7658	4.79092	3.26386	19.2862	4.58596	97.9674	144.77	78.5762	21.2057	31.5365	17.6981	2.86905	23.8185	13.0645	17.9889	38.8728	1.39593	9.02743	46.4323	9.91452	73.8302	126.832	69.8957	24.3275	77.3674	20.4019	6.40184	41.2657	6.05036	6.73265	42.1774	5.70519	5.43511	34.1809	7.84422
ENSMUSG00000037447	323.388	284.641	411.128	96.9614	110.867	116.14	183.922	153.625	182.463	141.612	160.088	128.397	117.499	143.575	124.967	272.132	245.691	348.068	141.372	142.392	117.731	195.096	201.891	207.943	164.016	227.163	171.699	135.411	210.106	169.538	379.219	317.518	443.713	138.757	121.304	112.654	171.569	195.405	182.721	140.039	203.656	154.855	128.269	212.563	143.157
ENSMUSG00000010453	2668.62	2868.08	3123.89	2811.88	2811.99	2884.66	2921.9	3081.67	3225.13	3690.25	2834.06	3391.97	3276.92	2736.5	3448.64	2587.58	2649.01	2944.77	2957.7	2832.55	2979.44	2929.3	2777.7	2944.95	3671.85	2842.57	3559.62	3394.31	2820.76	3402.66	2870.15	2994.99	3156.54	2985.97	2849.22	2889.98	2955.09	2707.76	3054.22	3571	2704.17	3274.78	3654.57	2919.27	3795.62
ENSMUSG00000037432	3.58324	1.44488	0	0.999602	0.839902	2.51113	1.22614	3.43936	0	4.16506	5.00275	1.91637	1.08795	4.28583	6.87894	0	1.39202	1.22775	5.04899	3.82261	3.07794	7.17263	1.13422	5.44353	12.698	4.85909	2.79186	2.25686	2.32162	0.991452	3.35592	1.74941	0.624069	0.901017	0	4.4352	2.56074	4.85479	7.26043	2.69306	2.41013	2.44508	3.26107	1.06815	3.92211
ENSMUSG00000001143	1040.04	1127.73	749.544	1188.53	1476.55	1042.12	1535.13	1739.17	1344.91	1750.72	1974.83	1732.4	1489.41	1704.69	1545.47	1150.73	1314.06	922.657	1181.46	1390.47	1001.1	1788.85	1941.78	1634.15	1695.19	1966.72	1793.77	1420.69	1813.18	1577.4	1274.41	1329.55	1013.49	1192.05	1406.94	1044.93	1905.19	1994.11	1708.62	1829.93	2237.81	1837.89	1617.49	2064.74	1736.51
ENSMUSG00000037408	1180.68	1132.78	1473.94	590.765	521.579	616.482	415.663	343.936	447.095	517.856	510.28	393.813	505.898	441.44	322.164	1328.78	1192.26	1405.78	484.703	487.382	536.331	474.828	419.66	409.353	438.082	464.044	491.367	416.39	422.534	359.897	1376.77	1312.06	1696.22	669.456	548.258	764.628	384.11	462.419	419.895	471.285	550.716	436.039	432.635	500.964	561.842
ENSMUSG00000001138	799.959	767.952	517.817	1220.51	1207.78	1135.66	1067.97	1021.49	1037.99	1067.64	1079.34	1190.06	1034.64	941.811	1006.62	811.73	835.21	518.726	1260.23	1175.45	1152.69	1202.13	998.11	1075.64	1192.56	953.597	1132.1	1007.69	864.802	977.572	903.581	884.327	597.234	1165.02	1161.47	1123.88	1322.62	1024.36	1229.43	1132.43	913.441	1180.16	997.886	981.634	865.806
ENSMUSG00000067653	6.27068	4.33463	6.7955	3.99841	7.55912	8.78895	8.583	4.58581	6.04183	19.437	7.50412	14.3728	2.17591	4.28583	16.0509	3.11008	8.3521	9.82203	9.08817	8.60087	16.9287	17.2143	9.07373	13.0645	45.5013	21.8659	41.8779	18.0549	19.7337	24.7863	8.38979	6.99764	12.4814	10.8122	0.955153	7.09632	30.7288	13.3507	10.8906	2.69306	2.41013	13.0404	19.5664	11.7497	12.7469
ENSMUSG00000079610	164.829	142.32	191.633	148.941	148.663	201.518	177.791	178.847	175.213	211.03	158.837	255.835	166.457	156.433	227.005	143.841	171.218	201.965	161.568	173.929	219.303	230.959	191.683	185.08	437.024	281.827	478.804	308.061	244.93	367.829	175.347	122.459	192.837	162.183	149.959	157.006	261.195	173.559	268.636	250.455	132.557	216.797	266.32	186.927	285.334
ENSMUSG00000026121	441.635	489.813	441.028	349.861	460.267	382.319	513.754	591.57	456.762	826.071	910.5	806.791	743.072	913.953	808.275	404.31	453.797	433.397	352.419	489.294	450.148	522.167	632.893	500.805	787.278	949.953	764.969	728.965	913.556	804.068	454.727	494.209	392.539	370.318	471.846	367.234	591.53	551.019	496.13	771.562	807.395	812.582	778.308	983.77	862.864
ENSMUSG00000087589	7.16649	5.77951	4.75685	9.99602	19.3178	14.439	34.332	21.7826	31.4175	29.1555	40.022	36.411	27.1988	39.6439	43.5666	3.8876	4.17605	6.75264	20.1959	15.2904	16.1592	34.4286	22.6843	25.0402	39.1523	21.8659	25.1267	32.7244	40.6283	37.6752	5.87286	4.37353	3.74441	16.2183	12.417	14.1926	19.2055	12.137	36.3022	37.7028	21.6912	40.7513	27.1755	25.6357	31.3769
ENSMUSG00000061518	3533.08	3355	3733.45	4559.18	4406.13	4967.64	7185.2	5329.86	7442.32	6891.79	4972.73	6067.22	7856.11	5160.14	6512.06	3361.22	3619.24	3683.26	4879.34	4430.4	4842.37	7737.83	5140.27	7970.41	6972.28	4571.19	5321.28	6977.08	4813.87	5923.93	3225.88	3365.87	3629.58	4694.3	4457.7	5017.98	6541.4	4692.16	7590.78	7397.83	4899.8	6242.29	7945.04	4678.52	6145.95
ENSMUSG00000037351	8150.09	7693.25	7628.63	5453.83	4571.59	5024.14	6259.46	6483.19	6385	5075.83	4786.38	5089.87	4610.75	4410.12	4405.96	7950.14	7493.22	7619.44	5717.47	4857.58	4879.3	5607.56	5897.92	5848.53	4514.15	4727.9	4855.04	4376.05	4617.69	4223.59	7801.67	7908.21	7862.02	5953.92	5105.3	5372.8	5608.01	5493.2	6168.95	5018.52	5148.05	5106.14	4161.12	4867.58	4921.27
ENSMUSG00000026117	0	0	0.67955	15.9936	23.5173	39.5503	58.8549	25.222	94.2525	176.321	158.837	256.793	88.1242	48.2156	169.68	0.777519	0	0.613877	20.1959	23.8913	46.9386	50.2084	12.4764	56.6127	122.748	20.6512	187.055	55.293	23.2162	103.111	0	1.74941	1.24814	9.91119	25.7891	46.1261	48.654	16.9918	87.1252	114.455	31.3318	195.606	83.7007	42.7262	189.242
ENSMUSG00000026116	5350.68	5540.38	6190.02	5177.94	5308.18	5214.36	4485.23	4482.63	4715.04	3992.91	4137.27	4702.76	4005.84	4430.47	4862.26	5332.23	5403.11	5748.95	4350.21	4477.23	4875.45	3782.84	4128.55	3993.37	3322.65	3520.41	3570.79	3151.7	3651.9	3910.29	5718.48	5757.31	6040.36	4417.69	4114.8	4699.54	3795.01	4145.99	3901.27	3962.84	4315.35	4409.29	3843.71	4330.3	4179.99
ENSMUSG00000080054	7.16649	1.44488	7.47505	4.99801	1.6798	4.39447	2.45229	2.29291	0	5.55342	5.00275	1.91637	2.17591	7.5002	8.02543	3.8876	3.48004	3.06938	3.02939	2.86696	7.69485	7.17263	2.26843	4.35482	5.29085	1.21477	4.18779	6.77057	5.80404	4.95726	9.22877	4.37353	7.48883	7.20814	4.77577	4.4352	6.40184	6.06849	0	2.69306	4.82027	4.89016	7.60915	3.20446	1.96106
ENSMUSG00000050122	1.79162	0.722439	0.67955	6.99721	5.03941	4.39447	89.5085	29.8078	45.9179	45.8157	13.7576	16.2891	39.1663	18.2148	18.3438	0	0.696008	0.613877	27.2645	10.5122	11.5423	32.9941	11.3422	21.7741	26.4542	21.8659	9.7715	24.8254	19.7337	13.8803	0	0	0	5.4061	4.77577	9.75744	55.0558	3.64109	55.6633	45.782	22.8963	11.4104	35.8717	20.2949	12.7469
ENSMUSG00000026113	346.679	406.733	336.377	646.742	706.358	556.215	960.07	812.835	894.191	1332.82	1055.58	1287.8	1166.29	883.952	1248.53	487.505	467.717	384.287	708.878	724.384	665.604	953.96	741.777	827.416	1383.03	884.355	1260.52	1102.47	823.013	1155.04	359.083	444.35	397.532	606.385	617.029	573.915	1089.59	820.46	922.075	1184.95	753.167	1162.23	1352.26	834.229	1360.97
ENSMUSG00000026112	5991.18	6527.95	4176.51	5187.93	5387.97	4706.48	7126.35	6330.71	7045.98	9240.89	7430.33	8106.23	10529.2	7534.49	9161.6	5998.56	6147.84	4200.76	5192.38	5034.37	4683.08	6756.62	5515.69	6316.67	7610.35	5815.12	6577.62	9186.54	6897.52	7729.36	5413.1	6379.23	4645.57	5397.09	5960.16	5058.79	6168.81	5731.08	6195.57	9173.91	6496.52	7992.97	9581.01	6684.51	8131.51
ENSMUSG00000026111	1234.43	1067.76	966.32	1874.25	1662.17	1581.38	2155.56	2294.05	2469.9	1896.49	2003.6	2085.01	2144.36	1980.05	2094.64	1181.05	1215.93	950.895	1936.79	1824.34	1701.33	2184.78	2082.42	2285.19	1906.82	1751.7	1878.92	1904.79	1893.28	1950.19	1055.44	1151.11	972.923	1843.48	1717.37	1664.09	2024.26	1906.72	2323.34	2049.42	1907.62	2084.84	2031.64	1858.59	2167.95
ENSMUSG00000026110	111.976	101.141	173.965	101.959	120.106	124.301	89.5085	130.696	97.8776	140.224	140.077	104.442	104.444	120.003	98.5981	118.183	126.673	165.747	99.9699	124.235	120.809	70.2918	147.448	97.9835	81.479	87.4637	103.299	69.9626	89.3822	88.2392	116.618	132.955	174.115	99.1119	136.587	124.186	94.7472	151.712	83.495	119.841	156.659	111.659	92.3969	146.337	138.254
ENSMUSG00000026090	69.8732	51.2931	40.773	7.99682	8.39902	8.16117	23.2967	21.7826	4.83346	30.5438	10.0055	11.4982	9.79158	4.28583	1.14649	62.9791	52.2006	53.4073	7.06858	10.5122	12.3118	28.6905	12.4764	11.9758	13.7562	26.725	19.543	12.4127	23.2162	12.8889	62.9235	49.8582	47.4292	9.01017	14.3273	18.6278	19.2055	9.70959	16.941	30.9702	14.4608	24.4508	16.3053	13.886	22.5521
ENSMUSG00000060771	68.9774	103.309	137.949	104.958	173.02	166.362	123.84	90.5698	128.087	162.438	128.821	158.1	134.906	130.718	194.903	122.071	119.017	128.914	129.254	161.505	149.28	147.756	138.374	185.08	138.62	88.6785	168.907	115.1	107.955	123.932	133.398	130.331	147.904	98.2109	165.242	164.989	152.364	146.857	134.318	150.811	137.378	171.156	110.876	131.383	161.787
ENSMUSG00000037216	280.389	295.477	335.698	213.915	194.857	228.513	286.918	218.973	291.216	306.826	236.38	321.95	390.575	336.438	370.316	269.799	281.883	324.127	301.929	225.534	233.154	256.78	220.038	273.265	297.346	273.324	307.104	355.455	273.951	319.248	220.652	267.66	291.44	273.008	206.313	244.823	294.485	225.748	280.737	320.474	214.502	259.994	351.108	220.04	277.489
ENSMUSG00000026088	545.549	645.86	954.088	541.784	649.245	715.672	372.748	408.137	395.136	399.846	380.209	364.11	381.872	391.082	323.31	628.236	638.239	1006.14	523.075	604.928	701	391.626	453.687	371.249	406.337	465.258	491.367	433.317	392.353	428.307	585.608	638.535	962.314	651.435	679.114	800.997	393.073	507.326	425.945	381.068	413.338	441.744	400.024	415.512	391.23
ENSMUSG00000026087	2337.17	2113.13	2586.37	2132.15	1773.87	2116.25	2535.66	2174.82	2525.48	2360.2	1954.82	2300.6	2790.6	2089.34	2541.77	2183.27	2188.25	2623.71	2170.05	1833.9	2086.07	2648.13	2063.14	2433.26	2056.02	1757.78	1859.38	2421.61	2037.22	2142.53	2118.42	2155.27	2490.66	2245.33	1814.79	2102.28	2413.49	1756.22	2205.96	2353.73	1872.67	2207.91	2744.73	1841.5	2151.28
ENSMUSG00000058407	3546.51	3434.47	3885.67	3066.78	2637.29	3177.21	3039.61	2922.31	3731.43	3072.43	3154.23	3053.73	3309.55	3014.01	3053.1	3534.6	3419.49	3975.46	3006.17	2715.01	3064.86	3028.28	2962.57	3405.47	2898.33	2795.19	2863.05	2888.78	2883.45	2834.56	3266.99	3375.49	3891.07	3165.27	2792.87	3321.96	2917.96	2676.2	3336.17	2963.71	2860.83	3012.34	3158.89	2797.5	2870
ENSMUSG00000026083	12563.7	10822.1	13412.3	9449.24	7367.62	8796.48	8744.86	7833.71	9834.89	7727.58	7606.68	8142.64	7593.91	7466.98	7782.37	12527.4	10322.5	13147.4	9007.39	7312.65	8428.16	8267.17	7391.69	8674.81	6896.09	6989.81	7028.5	6662.24	6714.11	7159.28	12390.9	10685.4	13619.7	10250.9	7371.87	9099.25	8898.56	7429.05	9287.3	7440.92	7371.4	8441.23	6900.41	7192.95	7298.07
ENSMUSG00000026082	1854.33	2090.01	1863.33	2231.11	2596.14	2100.56	1434.59	1641.72	1382.37	1411.96	1315.72	1241.81	1156.49	1152.89	1044.45	1820.95	1948.13	1896.26	2176.11	2330.83	2376.17	1684.13	1604.92	1503.5	1759.74	1437.08	1712.81	1207.42	1195.63	1273.02	1702.29	1930.47	1765.49	2120.09	2186.35	1806.01	1750.26	1802.34	1591.24	1339.8	1297.86	1066.05	1283.77	1245.47	1049.16
ENSMUSG00000103804	8.0623	12.2815	8.1546	12.9948	25.1971	16.9501	14.7137	12.611	7.25019	5.55342	2.50137	15.3309	7.61567	8.57166	8.02543	9.33023	11.8321	9.82203	19.1861	18.1574	13.0812	12.9107	3.40265	10.8871	17.9889	8.50342	33.5023	11.2843	10.4473	23.7949	12.5847	8.74705	7.48883	12.6142	8.59638	7.98336	23.0466	7.28219	8.4705	13.4653	7.2304	8.15027	18.4794	10.6815	4.90264
ENSMUSG00000037138	38.5199	24.5629	14.9501	19.992	21.8375	16.9501	39.2366	21.7826	24.1673	54.1458	16.2589	20.1219	79.4206	34.2866	32.1017	41.986	48.0246	48.4963	35.3429	37.2704	40.0132	38.7322	44.2344	50.0805	77.2464	40.0875	44.6697	53.0362	55.7188	36.6837	52.8557	45.4847	38.6923	36.0407	35.3407	25.7242	30.7288	42.4794	15.7309	37.7028	37.3571	31.786	41.3068	60.8848	30.3964
ENSMUSG00000048814	7.16649	1.44488	3.39775	4.99801	2.51971	2.51113	6.13072	1.14645	0	2.77671	5.00275	5.7491	4.35181	8.57166	2.29298	13.2178	11.1361	7.9804	16.1568	6.68956	0.769485	10.0417	19.2817	7.62094	12.698	12.1477	11.1674	11.2843	15.0905	4.95726	10.0678	5.24823	6.86476	7.20814	5.73092	3.54816	3.8411	19.4192	1.21007	5.38612	9.64054	3.26011	7.60915	4.27262	0
ENSMUSG00000026080	8.0623	8.66926	6.7955	6.99721	10.0788	5.02226	2.45229	10.3181	2.41673	4.16506	3.75206	1.91637	4.35181	4.28583	4.58596	13.2178	17.4002	7.9804	14.1372	14.3348	11.5423	8.60716	10.2079	13.0645	8.46536	26.725	9.7715	13.5411	10.4473	6.94017	0.838979	5.24823	3.74441	4.50509	11.4618	2.66112	11.5233	8.49589	7.26043	12.1188	12.0507	6.52021	10.8702	14.9542	3.92211
ENSMUSG00000026078	3069.94	3481.43	3350.18	1841.27	2086.32	2358.58	1551.07	1516.76	1650.63	1468.88	1443.29	1362.54	1566.65	1362.89	1412.47	3695.55	3748	3690.63	1772.19	1728.77	2365.4	1464.65	1669.57	1628.7	1321.65	1433.43	1273.09	1438.75	1560.13	1333.5	2863.44	3329.13	3275.11	2000.26	2273.27	2446.46	1369.99	1693.11	1478.71	1489.26	1597.92	1547.74	1360.95	1587.28	1533.55
ENSMUSG00000103046	19.7078	42.6239	30.5798	29.9881	39.4754	34.528	7.35686	25.222	4.83346	29.1555	17.5096	23.9546	9.79158	15.0004	16.0509	27.9907	26.4483	10.4359	33.3233	27.7139	43.8606	28.6905	26.087	22.8628	77.2464	53.45	89.3395	37.2381	35.985	49.5726	28.5253	35.8629	27.459	33.3376	35.3407	30.1594	32.0092	25.4877	30.2518	24.2375	15.6659	22.0057	35.8717	19.2268	31.3769
ENSMUSG00000026077	5.37486	12.2815	7.47505	159.936	332.601	227.257	172.886	339.35	332.301	213.807	420.231	357.402	179.512	372.867	277.45	5.44264	6.96008	11.0498	120.166	324.922	167.748	291.209	471.834	422.418	275.124	473.762	463.448	206.502	371.458	291.487	15.1016	11.3712	11.8573	113.528	474.711	157.006	253.513	577.72	422.315	210.059	527.819	404.253	161.966	447.557	383.386
ENSMUSG00000073702	12230.5	11093.8	11080.7	9369.27	9538.77	10430.6	11474.3	11464.5	10926	11953.7	11661.4	12177.6	13583.1	12341	13067.7	11767.8	12034.7	11957.7	8990.22	9780.14	9860.94	11424.6	11174.3	11098.3	10409.2	10586.8	9031.66	11876.7	12414.8	11961.9	11387.5	11384.3	11665.1	10741	10855.3	10928.3	10470.8	10473	10492.5	11947.8	11687.9	12113.7	13603	12128.9	12306.6
ENSMUSG00000003134	153.184	163.271	157.656	1393.45	1277.49	930.373	5293.26	3212.36	3577.97	7705.37	5007.75	4107.73	6236.15	4218.33	3591.95	138.398	212.282	151.014	1877.21	1551.02	1383.53	4842.96	2371.65	3062.53	7396.6	3593.3	4719.64	5899.43	3679.76	3495.86	126.686	156.572	142.288	1182.13	924.589	998.807	4855.15	2432.25	3568.5	7533.83	3052.44	3720.6	6267.77	3249.33	3486.76
ENSMUSG00000003135	2300.44	2329.14	2218.73	1695.32	1772.19	1726.4	2191.12	2092.28	2049.39	2328.27	2315.02	1918.28	2096.49	2020.77	1812.6	2088.42	2101.94	2101.3	1781.28	1747.89	1573.6	1775.94	1920.23	1714.71	1966.08	1884.11	1845.42	2017.63	1968.73	1706.29	2199.8	2203.38	2300.94	1789.42	1892.16	1751.9	1961.52	1782.92	1848.99	2167.91	2085.97	1954.43	1904.46	2002.79	2080.68
ENSMUSG00000085894	31.3534	37.5668	44.1708	31.9873	26.8769	34.528	19.6183	14.9039	12.0837	29.1555	13.7576	22.9964	6.52772	7.5002	19.4903	30.3233	28.5363	24.5551	23.2253	31.5365	33.0878	21.5179	17.0132	20.6854	30.6869	31.5841	40.4819	20.3117	20.8945	13.8803	59.5675	43.7353	43.0608	35.1397	21.0134	21.289	34.5699	13.3507	25.4115	24.2375	9.64054	25.2658	45.6549	11.7497	18.63
ENSMUSG00000077704	6.27068	8.66926	14.2706	15.9936	5.03941	13.8112	1.22614	3.43936	0	1.38835	2.50137	6.70728	3.26386	1.07146	3.43947	4.66512	7.65609	9.20815	10.098	12.4235	16.1592	5.7381	5.67108	15.2419	9.52352	12.1477	4.18779	5.64214	5.80404	5.94871	6.71184	7.87235	11.2332	9.91119	8.59638	11.5315	3.8411	6.06849	7.26043	4.03959	0	1.63005	2.17404	0	2.94158
ENSMUSG00000048234	3849.3	4201.7	4249.91	5220.92	5130.96	5114.54	5809.47	4590.4	5007.47	3598.62	3959.67	3655.47	3625.06	3640.81	3563.29	3741.42	3688.84	3938.02	5033.84	4739.08	4702.32	4874.52	4224.96	4237.24	3197.79	3454.82	3181.32	3053.53	3336.16	3316.41	3569.86	3950.17	3510.39	4906.04	5198.9	4975.41	4614.45	3943.31	4064.63	3939.95	3618.82	3696.96	3480.64	3419.16	3352.42
ENSMUSG00000050967	0.895811	0	0.67955	6.99721	1.6798	6.9056	0	4.58581	1.20837	1.38835	1.25069	0	1.08795	0	0	0.777519	0	0	4.03919	1.9113	1.53897	5.7381	0	5.44353	4.23268	3.64432	0	0	0	0	0	0.874705	3.74441	3.60407	4.77577	3.54816	5.12147	1.2137	6.05036	1.34653	1.20507	1.63005	0	4.27262	0
ENSMUSG00000026074	13766.8	13794.2	9723	5978.62	6571.4	5203.06	5108.11	5543.1	3993.65	4993.91	5317.92	4091.44	4884.91	5618.72	3923.29	13454.2	13256.2	10172.5	5652.84	6343.62	4880.84	4735.37	6127.04	3967.24	5018.9	6147.97	4260.38	4945.9	6057.09	4336.61	13110.7	13237.8	10043.1	6526.97	7333.67	5022.42	4996	6102.47	3699.19	4723.63	6472.42	4056.39	4563.32	6698.4	4498.66
ENSMUSG00000026073	6.27068	2.16732	4.75685	5.99761	11.7586	4.39447	29.4274	13.7574	26.584	115.233	83.796	44.0764	192.568	62.1445	53.885	9.33023	18.0962	9.20815	20.1959	11.4678	14.6202	10.0417	20.4159	15.2419	40.2104	41.3023	29.3145	71.091	84.739	48.5812	5.03388	3.49882	4.99255	0.901017	9.55153	7.98336	12.8037	35.1972	13.3108	48.4751	49.4078	35.8612	85.8747	92.9294	163.748
ENSMUSG00000097899	0	0	0	0	1.6798	0	6.13072	2.29291	1.20837	11.1068	3.75206	11.4982	11.9675	4.28583	16.0509	0	0	0	3.02939	0	1.53897	0	0	0	3.17451	2.42955	4.18779	3.38529	1.16081	1.9829	0	0	0	0.901017	0	0	2.56074	7.28219	2.42014	5.38612	0	3.26011	10.8702	3.20446	14.7079
ENSMUSG00000026072	2634.58	2491.69	3016.52	2083.17	1750.36	1167.05	7063.81	4641.99	5305.93	6242.04	4593.77	3285.61	5794.44	3882.96	3102.4	3208.82	2772.2	3391.67	3599.93	2822.04	2097.61	5722.32	3474.1	4480.02	5234.76	3996.61	3660.13	5054.23	4243.91	3828	2161.21	2136.91	2658.53	2351.65	1881.65	1319.03	5030.57	2830.34	3724.6	6242.51	4047.82	3502.98	5436.2	4016.26	3915.25
ENSMUSG00000070942	69.8732	88.1375	83.5847	57.9769	55.4336	57.756	84.6039	92.8627	68.8768	72.1945	81.2946	47.9092	50.0459	65.3589	42.4201	76.9744	101.617	90.8537	115.117	133.791	86.1823	100.417	103.214	79.4755	81.479	129.981	73.9842	54.1646	131.171	52.547	68.7963	79.5982	69.8957	62.1702	74.502	61.2057	92.1865	83.7452	72.6043	70.0195	116.892	46.4565	48.916	118.565	34.3185
ENSMUSG00000026069	6.27068	5.77951	8.83415	0	0	1.88335	1.22614	1.14645	0	0	2.50137	0	0	1.07146	0	10.8853	16.0082	10.4359	1.0098	1.9113	5.38639	0	0	0	0	1.21477	0	0	2.32162	1.9829	14.2627	12.2459	7.48883	0.901017	0	3.54816	0	0	0	2.69306	2.41013	0	0	0	0.980528
ENSMUSG00000026070	22.3953	33.9546	41.4526	0.999602	3.35961	5.02226	1.22614	6.87872	1.20837	5.55342	11.2562	3.83273	6.52772	4.28583	13.7579	73.0868	70.2968	57.0905	3.02939	9.55652	13.0812	2.86905	12.4764	3.26612	6.34902	15.7921	15.3552	13.5411	20.8945	36.6837	36.0761	27.9906	31.8275	6.30712	1.91031	13.3056	2.56074	8.49589	4.84029	5.38612	19.2811	7.33524	7.60915	27.772	48.0458
ENSMUSG00000026068	369.97	409.623	308.516	25.9897	23.5173	15.0668	26.9752	45.8581	20.5422	37.4856	85.0467	37.3692	33.7266	67.5018	26.3693	498.39	457.277	365.257	18.1763	22.9356	13.0812	10.0417	54.4424	22.8628	22.2216	85.0342	69.7965	38.3666	88.2214	52.547	360.761	375.249	226.537	41.4468	63.0401	25.7242	11.5233	38.8383	19.3612	24.2375	79.5344	30.971	36.9587	108.952	248.073
ENSMUSG00000026062	48.3738	46.2361	40.773	12.9948	12.5985	9.41673	31.8797	16.0503	16.9171	61.0876	47.5261	40.2437	38.0784	39.6439	12.6114	66.8667	57.0727	66.9125	13.1274	11.4678	11.5423	35.8631	22.6843	25.0402	43.3849	37.658	47.4616	23.697	38.3067	22.8034	36.9151	24.4918	38.0682	6.30712	14.3273	7.98336	33.2896	12.137	14.5209	51.1681	43.3824	36.6762	31.5236	44.8625	28.4353
ENSMUSG00000041945	79.7272	143.043	136.59	56.9773	225.094	189.59	69.8902	90.5698	105.128	109.68	122.567	142.769	105.531	116.789	137.579	82.417	123.889	125.845	81.7936	182.53	198.527	63.1191	120.227	60.9675	78.3045	89.8932	106.091	91.4027	117.242	86.2563	71.3133	99.7164	100.475	69.3783	218.73	182.73	85.7846	157.781	76.2345	72.7126	103.636	114.919	82.6137	111.088	114.722
ENSMUSG00000045515	1.79162	3.61219	20.3865	2.99881	2.51971	20.089	2.45229	6.87872	2.41673	9.71848	12.5069	7.66547	3.26386	7.5002	8.02543	5.44264	4.87206	9.82203	4.03919	3.82261	10.0033	0	3.40265	3.26612	4.23268	6.07387	9.7715	2.25686	4.64323	1.9829	2.51694	5.24823	13.1054	0	4.77577	17.7408	3.8411	4.85479	1.21007	2.69306	8.43547	4.07513	6.52213	5.34077	10.7858
ENSMUSG00000060679	1932.26	1845.11	2101.17	1561.38	1468.99	1765.95	1603.8	1436.51	1785.96	1838.18	1487.07	1846.42	2206.37	1635.04	1996.04	1953.91	1797.79	2179.26	1549.03	1429.66	1637.46	1659.75	1288.47	1638.5	1713.18	1384.84	1469.91	1991.68	1652.99	1807.42	1823.94	1709.17	1887.81	1591.2	1389.75	1754.56	1482.67	1329	1759.44	1844.75	1387.03	1889.23	2062.08	1444.14	1661.99
ENSMUSG00000070939	1445.84	1307.61	1374.73	1497.4	1290.09	1364.17	2237.71	1838.91	2048.18	2042.27	1714.69	1577.17	1978.99	1636.11	1755.28	1441.52	1458.83	1554.34	1637.89	1278.66	1432.01	1798.9	1481.29	1674.43	1775.61	1533.04	1567.63	1802.1	1474.23	1733.06	1385.99	1451.14	1396.04	1568.67	1247.43	1396.2	1966.64	1426.1	1792.12	1918.8	1453.31	1643.91	1867.5	1469.78	1746.32
ENSMUSG00000010290	773.085	512.931	922.829	878.65	664.363	961.134	1099.85	924.041	1083.9	1025.99	901.745	1141.2	1049.88	987.883	1071.97	803.177	532.446	850.219	877.514	757.832	978.015	1123.23	803.025	1076.73	954.469	857.63	975.754	939.981	831.138	987.486	805.42	586.053	992.894	921.74	629.446	1038.72	1122.88	820.46	1080.59	1035.48	886.93	1130.44	923.969	862.001	959.936
ENSMUSG00000008136	6247.38	7201.27	4036.53	704.719	1226.26	1009.47	315.119	442.531	209.047	329.04	506.528	218.466	489.579	567.872	302.673	7636.02	7441.02	5043	302.939	765.477	654.062	347.155	791.683	334.233	586.226	844.268	425.758	699.626	957.666	492.752	5709.26	6701.12	4257.4	864.976	1558.81	1016.55	288.083	923.624	221.443	329.9	913.441	264.884	532.641	994.452	451.043
ENSMUSG00000094497	7.16649	8.66926	6.11595	1.9992	3.35961	4.39447	1.22614	2.29291	3.6251	0	3.75206	2.87455	4.35181	5.35729	1.14649	3.11008	2.78403	4.29714	1.0098	0	1.53897	1.43453	1.13422	3.26612	1.05817	0	0	4.51372	1.16081	2.97436	2.51694	6.99764	2.49628	0.901017	0	3.54816	0	2.4274	1.21007	2.69306	0	0.815027	4.34809	2.13631	1.96106
ENSMUSG00000099576	0	2.88975	9.5137	0	2.51971	1.88335	0	0	1.20837	0	0	1.91637	1.08795	0	0	0.777519	1.39202	2.45551	0	0.955652	0	0	0	0	0	0	0	0	0	0	0	0	0.624069	0	0	0.88704	0	0	0	0	0	0	0	0	1.96106
ENSMUSG00000066877	2287.9	2168.04	1344.83	2524.99	2753.2	2349.16	1857.61	2100.3	1996.22	2176.94	2395.07	2521.94	1869.1	2335.78	2143.94	2337.22	2433.24	1467.78	2261.95	2554.46	2239.2	1870.62	2068.81	1999.95	1682.49	1997.09	2060.39	1731.01	2030.25	1897.64	2107.52	2073.93	1427.25	2657.1	2782.36	2458.87	1825.8	2212.57	1950.64	1944.39	2219.73	2287.78	1687.06	2370.23	2511.13
ENSMUSG00000103945	32.2492	49.8483	40.773	36.9853	42.835	36.4114	13.4876	14.9039	13.292	23.602	18.7603	20.1219	16.3193	18.2148	24.0763	29.5457	36.8884	33.7632	26.2547	45.8713	29.2404	17.2143	19.2817	16.3306	22.2216	36.4432	34.8982	22.5686	25.5378	30.735	30.2033	41.9859	39.9404	15.3173	19.1031	18.6278	17.9251	20.6329	14.5209	14.8118	16.8709	19.5606	41.3068	40.5899	19.6106
ENSMUSG00000026051	0	0	0	0.999602	0	0.627782	3.67843	6.87872	3.6251	6.94177	5.00275	4.79092	15.2313	3.21437	8.02543	0	0	0.613877	8.07838	2.86696	3.84742	12.9107	11.3422	15.2419	32.8033	23.0807	13.9593	53.0362	22.0553	24.7863	0	0.874705	0	0.901017	2.86546	0.88704	2.56074	1.2137	6.05036	6.73265	13.2557	10.5953	27.1755	26.7039	9.80528
ENSMUSG00000100480	6.27068	5.77951	2.7182	1.9992	2.51971	3.76669	4.90457	4.58581	3.6251	9.71848	6.25343	2.87455	2.17591	3.21437	4.58596	6.22015	9.74411	4.29714	5.04899	3.82261	0.769485	2.86905	3.40265	8.70964	2.11634	8.50342	5.58372	2.25686	5.80404	1.9829	5.03388	5.24823	0.624069	1.80203	2.86546	1.77408	0	3.64109	1.21007	4.03959	2.41013	4.89016	4.34809	4.27262	1.96106
ENSMUSG00000057363	2050.51	2462.79	1546.66	1211.52	1277.49	802.306	896.311	982.51	727.436	717.779	984.291	653.481	824.669	1011.46	732.607	1982.67	2348.33	1461.03	1002.73	1148.69	740.244	905.186	1052.55	775.158	750.242	939.02	763.573	782.001	845.068	785.23	1992.58	2464.05	1542.07	1337.11	1522.51	898.571	920.584	1028	629.237	737.898	1047.2	788.131	792.439	1079.9	799.13
ENSMUSG00000100701	4.47905	6.50195	4.0773	13.9944	4.19951	5.65004	3.67843	6.87872	3.6251	4.16506	7.50412	7.66547	15.2313	5.35729	9.17191	5.44264	5.56806	5.52489	8.07838	8.60087	3.84742	5.7381	3.40265	3.26612	4.23268	1.21477	5.58372	2.25686	3.48242	1.9829	4.1949	4.37353	3.74441	9.01017	4.77577	4.4352	5.12147	3.64109	6.05036	8.07918	10.8456	7.33524	5.43511	2.13631	1.96106
ENSMUSG00000041763	7044.66	7435.34	7350.01	5206.93	4947.03	5401.44	4761.12	4616.77	5500.48	4209.49	4497.47	4527.42	4148.37	4230.11	4551.56	6610.47	6126.26	6548.22	4727.87	4527.88	5184.79	4279.19	4266.92	4985.18	3662.32	3877.56	4091.47	3648.21	3971.12	3956.89	7155.66	7525.09	7107.52	5036.69	4776.72	5402.96	4481.29	4313.48	5112.55	3973.61	4253.89	4420.7	3786.1	4248.05	4184.89
ENSMUSG00000091844	47.478	49.1258	48.2481	37.9849	21.8375	21.9724	6.13072	8.02517	14.5004	31.9322	5.00275	20.1219	10.8795	12.8575	9.17191	54.4264	36.8884	36.8326	15.147	12.4235	13.0812	25.8215	15.879	20.6854	25.3961	27.9398	29.3145	19.1833	8.12565	11.8974	110.745	88.3452	56.7903	42.3478	25.7891	27.4982	21.7663	19.4192	21.7813	10.7722	8.43547	25.2658	25.0015	16.0223	18.63
ENSMUSG00000026049	1059.74	1012.14	802.549	672.732	603.05	566.887	640.047	615.645	731.061	491.478	459.002	435.015	393.839	400.725	315.285	1040.32	949.355	818.297	662.427	561.923	462.46	566.638	524.008	647.78	396.814	457.97	424.362	315.96	384.227	350.974	984.962	1010.28	911.141	882.096	660.966	597.865	600.492	513.394	655.859	469.939	491.667	453.155	367.413	442.216	427.51
ENSMUSG00000026047	2175.92	2001.88	2546.27	1807.28	1642.85	1662.99	1830.63	1807.96	1903.18	1528.58	1575.87	1460.27	1624.31	1628.61	1492.73	2138.96	1921.68	2370.79	1896.4	1654.23	1565.13	1940.91	2042.72	2132.77	1571.38	1914.48	1549.48	1633.96	1727.28	1703.31	2256.02	2038.94	2690.36	1887.63	1666.74	1660.54	1990.97	1772	2003.88	1568.71	1816.04	1565.67	1677.27	1730.41	1681.6
ENSMUSG00000041684	971.955	959.398	1157.95	939.626	1164.94	1302.02	816.612	979.071	775.771	987.12	990.544	1077	1241.35	1168.96	1238.21	1027.1	970.931	1139.97	918.915	997.701	1082.66	717.263	1001.51	691.328	951.294	833.335	960.399	1189.36	1081.87	1158.02	957.276	984.918	1253.13	1015.45	1220.69	1272.9	784.865	946.685	704.262	1044.91	1047.2	1083.99	1172.9	995.52	1180.56
ENSMUSG00000026048	1001.52	1190.58	1711.79	1158.54	1740.28	1895.27	1010.34	1130.4	1058.53	988.509	1008.05	1027.17	1086.87	867.88	1127	1006.89	1037.75	1486.81	1204.69	1514.71	1840.61	991.257	986.768	1123.54	1050.76	1000.97	1066.49	1053.95	905.43	1036.07	977.411	1130.99	1434.11	1105.55	1745.07	1681.83	1120.32	1286.52	1015.25	933.145	935.132	1034.27	1075.06	1025.43	1044.26
ENSMUSG00000089703	0	0	0	0	2.51971	1.88335	1.22614	1.14645	9.66693	9.71848	3.75206	7.66547	8.70363	5.35729	10.3184	0.777519	0.696008	0.613877	1.0098	0	0.769485	14.3453	0	15.2419	4.23268	7.28864	2.79186	11.2843	2.32162	4.95726	0	0.874705	0	0.901017	0	0	2.56074	0	4.84029	8.07918	4.82027	8.96529	6.52213	7.47708	7.84422
ENSMUSG00000101567	8.0623	5.05707	5.4364	4.99801	2.51971	5.65004	3.67843	3.43936	3.6251	0	1.25069	2.87455	0	4.28583	3.43947	9.33023	11.1361	7.9804	3.02939	3.82261	3.07794	5.7381	2.26843	4.35482	3.17451	0	2.79186	3.38529	4.64323	3.96581	4.1949	3.49882	7.48883	5.4061	6.68607	5.32224	1.28037	1.2137	0	4.03959	1.20507	0.815027	1.08702	3.20446	3.92211
ENSMUSG00000056870	32.2492	31.7873	20.3865	27.9889	21.8375	13.8112	40.4627	28.6613	24.1673	54.1458	43.774	24.9128	58.7495	34.2866	28.6622	48.2062	50.8086	35.6048	51.4997	44.9156	27.7014	43.0358	80.5294	35.9273	62.432	81.3898	43.2738	80.1184	85.8998	61.47	46.1439	47.2341	39.3163	29.7336	31.5201	30.1594	24.327	52.189	24.2014	48.4751	56.6382	42.3814	75.0045	75.839	40.2016
ENSMUSG00000026043	953.143	1067.76	801.869	2842.87	3368.85	1513.58	5409.75	7177.94	2538.78	7143.09	7013.85	3778.12	10361.7	8864.16	5553.59	1951.57	2234.19	1918.98	7382.63	8200.45	4523.03	12067.2	18065.8	9194.12	16176.2	17528	8096.39	16609.3	19293.8	12526	1694.74	1852.63	1552.06	4141.98	5099.56	2755.15	7450.46	11349.3	5411.44	10361.5	16446.8	6379.21	14033.5	20399.6	7023.52
ENSMUSG00000026042	1631.27	1778.64	1500.45	2036.19	2583.54	1386.77	3445.46	3987.36	2175.06	4689.86	5000.25	2495.11	6001.15	6010.87	3347.75	2715.88	2878.69	2538.99	4220.95	4849.93	2974.06	5541.57	8269.57	4927.48	8333.08	9931.99	5113.29	8358.27	10994	6357.19	2980.06	3218.04	2590.51	3194.11	3874.1	2300.09	4194.48	6117.04	3222.42	5675.62	9234.43	3837.96	7374.36	12187.6	3917.21
ENSMUSG00000025995	4903.67	4682.12	5791.8	1948.22	1683.16	1723.26	1562.11	1707.07	1760.59	1428.62	1473.31	1397.99	1370.82	1452.9	1352.86	4881.27	4231.03	5462.27	1781.28	1530	1555.13	1511.99	1714.94	1723.42	1446.52	1528.19	1454.56	1274	1532.27	1444.55	4926.49	4680.55	5781.37	2257.95	2027.79	1779.4	1413.53	1563.24	1531.95	1298.05	1471.39	1392.88	1465.31	1485.8	1426.67
ENSMUSG00000084817	369.074	338.101	215.417	233.907	224.254	228.513	171.66	161.65	183.672	138.835	186.352	124.564	143.61	157.504	136.432	297.012	341.044	311.849	181.763	229.356	210.839	146.322	149.717	150.241	129.097	172.498	146.573	121.87	181.086	168.547	279.38	239.669	227.785	265.8	275.084	235.953	117.794	225.748	154.889	142.732	202.451	141	159.792	155.951	182.378
ENSMUSG00000025993	8593.51	10559.2	10883.7	16709.3	14873	13550.7	11672.9	13224.3	13548.2	6006.02	7905.59	6374.79	6367.79	7262.34	6385.95	8685.67	8737.69	9507.11	16816.2	14260.2	15126.5	10377.4	12450.3	13582.7	5560.68	7887.52	7202.99	5511.25	6917.25	6516.82	8031.55	10076.6	9941.42	16193.1	15769.6	14876.5	9853.71	12717.1	12189.1	5982.63	9733.33	8107.07	5515.55	7621.28	5622.34
ENSMUSG00000041144	11.6455	15.1712	14.9501	5.99761	14.2783	6.27782	3.67843	4.58581	8.45856	19.437	7.50412	4.79092	18.4952	16.0719	6.87894	15.5504	12.5281	18.4163	14.1372	5.73391	9.23381	8.60716	6.8053	5.44353	8.46536	9.71819	11.1674	14.6696	16.2513	13.8803	10.9067	10.4965	13.7295	2.70305	3.82061	5.32224	11.5233	8.49589	2.42014	5.38612	16.8709	8.15027	13.0443	23.4994	9.80528
ENSMUSG00000101262	5.37486	7.22439	9.5137	2.99881	3.35961	6.27782	3.67843	2.29291	9.66693	0	3.75206	1.91637	13.0554	5.35729	1.14649	9.33023	2.08802	5.52489	4.03919	3.82261	6.92536	2.86905	2.26843	1.08871	2.11634	0	4.18779	9.02743	5.80404	3.96581	6.71184	5.24823	12.4814	4.50509	3.82061	3.54816	0	4.85479	7.26043	2.69306	3.6152	4.07513	2.17404	4.27262	4.90264
ENSMUSG00000025986	1501.38	1199.97	888.851	679.729	524.099	754.594	199.861	194.897	186.088	245.739	262.644	300.87	335.09	297.865	366.877	1735.42	1259.08	1015.97	480.663	411.886	597.889	271.125	293.762	237.338	273.008	366.862	297.333	324.987	383.067	405.504	1882.67	1451.14	1405.4	769.469	809.015	687.456	238.148	280.364	205.712	293.543	348.264	330.086	319.584	419.785	400.055
ENSMUSG00000100213	6.27068	7.94682	5.4364	20.9916	29.3966	16.9501	13.4876	6.87872	13.292	6.94177	15.0082	29.7037	3.26386	10.7146	18.3438	5.44264	5.56806	6.75264	21.2057	23.8913	33.0878	21.5179	19.2817	16.3306	35.9778	32.7989	33.5023	29.3391	20.8945	32.7179	10.9067	9.62176	5.61662	18.0203	12.417	13.3056	26.8877	4.85479	31.4619	16.1584	16.8709	19.5606	17.3923	9.61339	34.3185
ENSMUSG00000100033	11.6455	12.2815	13.591	14.994	6.71922	11.3001	3.67843	11.4645	12.0837	4.16506	2.50137	13.4146	8.70363	11.786	9.17191	17.8829	18.7922	14.733	8.07838	11.4678	13.0812	8.60716	7.93951	8.70964	5.29085	10.933	4.18779	7.899	11.6081	7.93162	20.9745	14.87	16.2258	15.3173	13.3721	14.1926	7.68221	12.137	3.63022	10.7722	13.2557	7.33524	10.8702	6.40893	8.82475
ENSMUSG00000026109	8.0623	10.1141	4.75685	9.99602	5.87932	4.39447	60.081	146.746	68.8768	44.4274	163.84	45.9928	36.9904	132.861	35.5412	10.1078	9.04811	7.36652	6.05878	18.1574	6.92536	47.3394	111.153	56.6127	27.5124	185.86	80.9639	22.5686	121.885	50.5641	9.22877	9.62176	8.1129	4.50509	11.4618	4.4352	35.8503	104.378	70.1842	41.7424	257.884	74.9825	25.0015	196.54	98.0528
ENSMUSG00000045954	1132.3	1090.88	1073.01	622.752	789.508	546.798	543.182	752.073	303.3	449.827	482.765	307.577	669.091	590.373	403.564	1058.98	1123.36	1101.29	558.418	915.515	665.604	529.34	1053.69	494.272	694.159	902.577	576.519	850.835	961.149	682.119	1037.82	1100.38	968.555	784.786	1358.23	620.928	518.549	1265.89	416.265	542.651	1025.51	479.236	626.125	1070.29	581.453
ENSMUSG00000026107	5448.32	6413.81	5796.56	3827.48	3999.62	4211.79	3720.12	4284.29	5912.53	3216.82	3783.33	4610.78	2221.6	3441.52	3613.73	5686	5872.22	5493.58	3557.52	3576.05	3929.76	4160.12	3826.85	5604.66	3485.61	3660.11	5667.47	2343.75	2895.05	3618.8	6114.48	7240.81	6467.23	4449.22	4435.73	4589.54	3848.79	3942.09	5451.37	2991.99	3429.62	5146.89	2370.79	2845.56	3334.77
ENSMUSG00000099413	0	4.33463	2.03865	12.9948	11.7586	7.53339	13.4876	6.87872	4.83346	0	1.25069	3.83273	2.17591	2.14291	2.29298	3.11008	2.78403	2.45551	22.2155	8.60087	13.0812	10.0417	6.8053	3.26612	3.17451	6.07387	6.97965	2.25686	0	0.991452	1.67796	1.74941	4.36848	9.91119	8.59638	7.09632	3.8411	10.9233	4.84029	0	1.20507	1.63005	0	4.27262	0
ENSMUSG00000018417	6732.91	8157.78	6202.93	5130.96	4840.36	3847.05	4258.4	3670.94	2976.2	3577.79	3037.92	2246.94	3123.51	3023.65	2315.91	6697.55	7121.56	5588.73	4823.8	4372.11	3898.98	3355.36	3450.29	2711.97	3211.54	2859.58	2528.03	2616.83	2797.55	2338.84	6344.36	7721.02	5705.24	5261.04	4942.92	4092.8	3636.24	3520.94	2431.03	3541.37	3432.03	2756.42	3101.27	3254.67	2303.26
ENSMUSG00000109599	1.79162	0.722439	1.3591	6.99721	10.0788	10.0445	4.90457	3.43936	8.45856	9.71848	12.5069	11.4982	18.4952	4.28583	20.6368	0	6.26407	1.84163	6.05878	5.73391	13.0812	7.17263	11.3422	17.4193	13.7562	12.1477	6.97965	5.64214	10.4473	12.8889	2.51694	0.874705	1.24814	3.60407	6.68607	4.4352	10.2429	7.28219	10.8906	10.7722	6.02534	7.33524	10.8702	3.20446	5.88317
ENSMUSG00000026104	230.223	242.739	260.268	545.783	487.983	434.425	305.31	286.613	312.967	224.913	245.135	208.884	291.572	245.364	232.737	228.591	229.683	244.323	502.879	410.93	511.707	268.256	285.823	251.491	264.542	188.29	194.034	230.199	269.307	222.085	177.864	242.293	240.891	571.245	474.711	474.566	322.653	254.877	240.804	273.346	241.013	238.803	280.452	228.585	212.774
ENSMUSG00000026103	10989.8	11738.2	7598.05	3366.66	3509.95	3299	3043.29	3280	2953.25	4263.64	4236.08	4179.6	5579.03	4702.62	4983.79	11553.9	10374.7	7343.19	3270.73	3484.31	3104.87	3166	3440.08	2993.94	4150.14	4291.8	4427.89	5049.72	4587.51	5153.57	11646.7	12218.8	8959.13	3542.8	4045.07	3470.99	2933.32	3378.94	2668.21	3787.79	4033.36	4269.92	5127.48	4373.02	4898.72
ENSMUSG00000002881	8778.05	9804.94	5958.97	10120	9147.38	7507.65	11474.3	10920	12708.4	9973.94	11596.4	11283.6	9109.43	10164.9	10051.3	8999.79	8984.77	6170.69	10160.6	8927.7	8030.34	12151.9	10320.2	12875	8684.4	9770.42	10416.4	7444.24	9170.38	8507.65	8347.85	9742.47	6502.8	9830.1	9309.88	8267.21	11081.6	10237.5	12003.9	10055.9	10228.6	11522.8	7823.3	9480.94	9363.06
ENSMUSG00000043015	147.809	221.066	288.129	138.945	287.247	232.279	67.4379	102.034	77.3354	97.1848	137.576	153.309	91.3881	166.076	149.044	199.822	247.779	231.431	156.519	211.199	202.374	111.893	161.059	119.758	161.9	218.659	237.308	116.228	198.498	185.402	202.194	222.175	281.455	128.845	196.762	184.504	80.6632	167.49	106.486	103.683	149.428	128.774	117.398	174.109	130.41
ENSMUSG00000041439	705.003	856.812	1007.77	818.674	1145.63	753.966	2090.57	1866.43	1998.64	2487.93	2365.05	2604.34	2521.88	2213.63	2602.53	652.339	658.424	828.12	893.67	1076.06	768.715	1712.82	1747.83	1686.4	1870.84	1721.33	2350.74	2182.38	1938.55	2321.98	636.785	789.859	894.291	789.291	1073.59	747.775	1814.28	1608.15	1591.24	2254.09	2002.82	2397.81	2104.47	1936.56	2546.43
ENSMUSG00000026102	255.306	226.846	226.29	281.888	358.638	283.758	516.206	394.38	319.009	488.701	427.735	291.288	584.231	396.439	334.775	285.35	244.299	245.551	406.948	403.285	293.174	563.769	384.499	373.426	486.758	453.111	305.708	459.271	470.127	285.538	224.846	210.804	237.77	257.691	290.367	250.145	559.521	302.211	323.089	541.305	448.285	314.6	510.9	458.238	290.236
ENSMUSG00000041426	688.878	559.167	744.787	2050.18	1505.95	1446.41	3159.77	2378.89	2568.99	2214.43	1634.65	1741.98	2831.94	1665.04	1821.77	728.536	622.231	793.129	2450.78	1846.32	1639	3105.75	1933.84	2481.16	1948.09	1496.6	1428.04	1916.07	1462.62	1707.28	584.769	580.804	731.409	1881.32	1299.01	1432.57	3159.95	1753.79	2472.18	2532.82	1670.22	1911.24	2432.75	1464.44	1647.29
ENSMUSG00000043629	17.9162	6.50195	35.3366	324.871	519.06	355.325	535.825	902.259	352.843	323.487	562.809	272.124	334.002	459.655	287.769	8.55271	16.0082	22.7134	336.262	495.028	308.563	483.435	736.106	301.571	304.753	543.004	233.12	251.64	319.222	234.974	8.38979	6.12294	11.8573	262.196	323.797	260.79	477.577	676.03	300.098	390.494	702.554	380.617	304.366	430.466	266.703
ENSMUSG00000026098	242.765	252.131	313.273	216.914	287.247	354.697	96.8653	130.696	99.086	127.729	93.8015	98.6929	113.147	116.789	91.7191	231.701	230.379	290.364	222.155	294.341	323.953	98.9823	121.361	97.9835	101.584	100.826	90.7354	101.559	75.4525	73.3675	265.118	260.662	337.621	245.077	288.456	353.929	104.99	134.72	113.747	99.6432	124.122	108.399	91.3098	91.8613	94.1306
ENSMUSG00000026097	704.107	785.291	841.283	878.65	951.609	868.85	644.951	671.821	659.768	702.508	769.172	774.212	665.827	631.088	662.671	722.315	718.976	799.881	758.358	808.481	857.975	613.977	645.369	633.627	560.83	570.944	570.935	458.142	568.796	475.897	610.777	857.211	818.778	859.57	1057.35	943.81	626.1	714.868	722.413	653.067	659.172	742.489	579.383	663.324	647.148
ENSMUSG00000026096	250.827	248.519	392.78	364.855	484.624	651.01	429.15	370.304	384.26	409.565	327.68	351.653	313.331	275.364	395.539	232.478	265.179	335.177	463.497	460.624	668.682	387.322	317.581	384.313	398.93	313.412	365.733	292.263	308.775	323.213	285.253	257.163	392.539	384.734	410.716	703.423	445.568	345.904	467.088	379.721	238.603	395.288	364.152	217.904	331.418
ENSMUSG00000026095	137.059	119.925	161.053	132.947	194.017	182.057	154.494	162.796	176.421	134.67	120.066	154.268	156.665	139.289	202.929	150.839	125.281	144.261	149.45	166.283	171.595	139.149	149.717	143.709	119.573	133.625	110.278	113.971	127.689	146.735	119.974	148.7	152.273	151.371	182.434	204.019	152.364	132.293	179.091	164.277	138.583	168.711	148.922	134.587	112.761
ENSMUSG00000026094	674.545	754.226	731.875	502.8	359.478	427.52	316.345	245.341	288.799	236.02	220.121	194.511	208.887	152.147	198.343	744.086	704.36	736.038	474.605	422.398	459.382	241	262.004	292.862	191.529	196.793	206.598	178.292	207.785	180.444	598.192	642.908	640.295	455.915	412.626	434.65	262.475	219.679	294.047	166.97	210.887	202.942	195.664	221.108	239.249
ENSMUSG00000042807	38.5199	49.8483	39.4139	24.99	23.5173	24.4835	23.2967	26.3684	21.7506	20.8253	22.5124	25.871	26.1109	37.501	24.0763	54.4264	57.7687	63.2293	32.3135	40.1374	28.4709	21.5179	31.7581	28.3063	29.6287	38.8728	20.9389	48.5224	48.7539	49.5726	41.11	57.7306	49.3014	27.0305	31.5201	37.2557	20.4859	18.2055	12.1007	24.2375	31.3318	15.4855	31.5236	54.4759	20.5911
ENSMUSG00000025983	18.812	8.66926	6.7955	13.9944	26.037	29.5058	2.45229	1.14645	1.20837	0	0	7.66547	0	2.14291	1.14649	17.1054	4.87206	3.68326	16.1568	20.0687	25.393	0	5.67108	3.26612	6.34902	0	0	4.51372	3.48242	9.91452	14.2627	9.62176	3.74441	8.10915	13.3721	25.7242	1.28037	0	0	1.34653	0	1.63005	4.34809	0	4.90264
ENSMUSG00000041303	1201.28	1303.28	1531.71	1317.48	1467.31	1990.07	1399.03	1298.93	1353.37	1310.61	1264.44	1415.24	1376.26	1286.82	1413.62	1402.64	1305.02	1453.05	1402.61	1374.23	1904.47	1285.34	1170.51	1266.16	1134.36	1061.71	992.506	1113.76	1209.56	1185.78	1231.62	1223.71	1512.12	1238.9	1452.79	2111.15	1270.12	1244.04	1286.31	1252.27	1273.76	1330.94	1210.94	1260.42	1186.44
ENSMUSG00000073678	420.135	437.798	684.307	969.614	1647.89	1625.33	4751.31	3893.35	6171.12	5768.61	5152.83	5601.54	4495.42	4278.33	5258.95	436.966	417.605	572.133	1088.56	1430.61	1645.93	3808.67	2723.25	4089.18	3358.63	2750.25	4002.13	3076.1	3126.05	3694.15	395.998	422.483	586.625	723.517	1303.78	1521.27	3541.5	2791.51	4191.69	5061.61	4067.1	5053.98	4127.42	3788.74	4373.15
ENSMUSG00000052331	1401.05	1271.49	610.915	421.832	422.471	388.597	126.293	213.24	175.213	147.166	250.137	183.013	246.965	270.007	240.763	1624.24	1392.02	597.916	300.92	364.103	312.411	159.232	265.407	182.903	194.703	275.754	254.059	248.254	285.559	267.692	1220.72	1220.21	750.755	406.359	497.635	404.49	151.083	333.767	146.419	193.9	339.829	237.988	207.621	401.626	333.379
ENSMUSG00000025982	13325.2	14037.7	17283	13910.5	13036.1	15386.9	11737.9	11163	12329	9887.86	9682.82	9821.38	8788.49	9728.83	9414.97	12708.6	12315.2	15133.3	13385.9	11985.8	15531.3	11025.8	10459.7	11565.3	11616.6	10829.7	12020.3	9180.9	9843.65	9978.97	13198	13565.8	16363.1	13716.2	12497.2	15613.7	11524.6	11240.1	11970	9712.52	9685.13	9724.9	9192.94	9797.11	9426.79
ENSMUSG00000103030	18.812	10.1141	22.4252	13.9944	10.9187	13.1834	46.5935	22.9291	49.543	38.8739	40.022	22.9964	25.0229	39.6439	33.2482	8.55271	9.04811	21.4857	23.2253	17.2017	33.8573	34.4286	21.5501	33.7499	28.5706	37.658	41.8779	23.697	40.6283	22.8034	12.5847	15.7447	28.0831	15.3173	11.4618	22.176	53.7754	14.5644	35.0921	25.5841	31.3318	21.1907	22.8275	33.1128	33.3379
ENSMUSG00000025981	3722.99	4078.89	4272.33	1618.36	1078.43	1011.36	2186.21	1857.25	2132.77	2151.95	2072.39	1933.61	2160.68	1986.48	1978.84	4104.52	3709.72	4087.8	1656.07	1271.02	1109.6	1995.43	1736.49	1953.14	1765.03	1813.66	2054.81	1839.34	1803.89	1826.25	3682.28	4146.1	4272.38	1640.75	1380.2	1213.47	1924.39	1536.54	1871.98	2027.87	1848.57	2044.9	1702.28	1891.7	2032.63
ENSMUSG00000101122	27.7701	39.0117	24.4638	6.99721	10.9187	10.0445	11.0353	5.73227	7.25019	18.0486	6.25343	26.8291	4.35181	9.64311	11.4649	11.6628	27.8403	19.0302	8.07838	12.4235	20.7761	35.8631	10.2079	20.6854	35.9778	31.5841	36.2942	25.9539	11.6081	26.7692	41.11	31.4894	29.9553	20.7234	8.59638	7.98336	15.3644	12.137	15.7309	21.5445	13.2557	8.96529	14.1313	17.0905	11.7663
ENSMUSG00000025980	65748	63974.1	69065.4	43644.6	32813.3	37159.7	29962	26177	28872.7	28626.5	24382.1	21893.5	38289.4	29907.6	25711.2	62503.2	55554	64404.2	39924.3	30621	35228.5	27776.7	25586.8	27865.4	26157.9	24048.9	18472.3	32981.7	28695.2	25578.5	63523.3	64899.6	74882	51395.8	39870	42137.9	27494.6	24272.7	27208.5	29300.5	26005.4	24340	34606.4	27251.8	23389.5
ENSMUSG00000073676	10529.4	9311.51	11005.3	8741.52	6949.35	8094.62	7572.66	6445.36	7494.28	6074.05	5279.15	4782.29	7683.13	6228.38	5387.35	9834.84	9505.38	11170.7	8409.59	7187.46	8044.96	7004.79	6247.26	7650.33	5523.64	5161.57	4053.78	6842.79	6220.77	5520.41	9797.6	9784.45	12053.3	10245.5	8236.29	8932.49	6828.2	6152.24	7242.28	6453.92	5921.7	5381.62	7436.32	5765.9	5041.87
ENSMUSG00000025979	3355.71	3436.64	3462.99	2613.96	2528.11	2733.36	2811.55	2928.04	2773.2	3000.23	3185.5	2794.06	3246.45	2967.94	2978.58	3547.04	3084.01	3344.4	2485.11	2345.17	2543.15	2574.97	2760.68	2584.59	2716.32	2615.41	2752.77	2643.91	2886.93	2642.22	3157.92	3328.25	3480.43	2883.25	2772.81	2961.83	2583.78	2655.57	2699.67	2958.33	3031.95	2965.88	2907.78	2935.29	3026.89
ENSMUSG00000061863	0.895811	0	0	0.999602	0	0	1.22614	2.29291	14.5004	0	3.75206	2.87455	0	2.14291	3.43947	0	0	0	0	0	0.769485	4.30358	2.26843	1.08871	3.17451	1.21477	0	4.51372	1.16081	1.9829	0.838979	0.874705	1.24814	4.50509	1.91031	0	1.28037	1.2137	0	1.34653	1.20507	2.44508	4.34809	3.20446	4.90264
ENSMUSG00000025978	8.0623	5.05707	2.7182	15.9936	11.7586	6.9056	13.4876	4.58581	7.25019	8.33013	5.00275	11.4982	14.1434	12.8575	4.58596	3.11008	6.26407	6.13877	32.3135	28.6696	23.854	20.0834	22.6843	18.508	21.1634	20.6512	19.543	15.798	17.4121	16.8547	3.35592	6.12294	6.24069	17.1193	18.1479	11.5315	10.2429	15.7781	16.941	14.8118	13.2557	12.2254	15.2183	16.0223	12.7469
ENSMUSG00000046994	1602.61	1508.45	2248.63	719.713	566.094	522.315	792.089	715.387	729.853	758.042	684.126	669.77	743.072	664.303	606.493	1791.4	1543.75	2014.13	671.515	578.169	530.944	688.572	694.14	763.183	723.788	587.95	646.315	628.535	579.243	633.538	1797.93	1638.32	2283.47	713.606	590.285	561.496	594.091	502.471	613.506	677.304	557.946	666.692	667.431	586.417	604.985
ENSMUSG00000025977	5.37486	2.88975	4.0773	0.999602	1.6798	4.39447	2.45229	9.17162	7.25019	20.8253	22.5124	11.4982	21.7591	11.786	9.17191	0.777519	2.08802	5.52489	5.04899	3.82261	6.92536	7.17263	6.8053	10.8871	16.9307	12.1477	4.18779	13.5411	12.7689	9.91452	2.51694	1.74941	3.74441	5.4061	3.82061	7.09632	7.68221	7.28219	8.4705	13.4653	10.8456	16.3005	7.60915	10.6815	18.63
ENSMUSG00000100215	7.16649	7.94682	5.4364	6.99721	4.19951	6.27782	0	3.43936	2.41673	5.55342	6.25343	0.958184	8.70363	4.28583	2.29298	10.8853	10.4401	5.52489	7.06858	4.77826	4.61691	8.60716	6.8053	7.62094	5.29085	3.64432	0	5.64214	6.96485	8.92307	8.38979	7.87235	5.61662	0.901017	3.82061	2.66112	2.56074	6.06849	2.42014	0	1.20507	3.26011	3.26107	1.06815	0.980528
ENSMUSG00000038349	94.0601	78.0234	59.1209	305.878	163.781	132.462	3385.38	1762.1	3526.01	4344.16	2682.72	3936.22	4829.43	2331.49	4010.42	97.9674	105.097	96.3786	486.722	237.957	198.527	2295.24	1040.08	2204.63	3193.56	1618.08	3048.71	3552.29	2160.26	3480	142.627	142.577	113.581	282.919	148.049	167.651	2337.95	1009.8	2550.83	4105.57	1590.69	3293.52	4019.81	1843.63	4237.84
ENSMUSG00000100309	8.0623	7.22439	5.4364	6.99721	9.23893	7.53339	6.13072	2.29291	1.20837	5.55342	2.50137	4.79092	4.35181	5.35729	5.73245	9.33023	9.04811	9.82203	6.05878	4.77826	6.15588	2.86905	1.13422	0	1.05817	3.64432	2.79186	1.12843	1.16081	2.97436	8.38979	7.87235	6.86476	10.8122	2.86546	7.98336	1.28037	1.2137	1.21007	8.07918	2.41013	4.07513	9.7832	7.47708	6.86369
ENSMUSG00000038331	34.9366	26.0078	19.0274	13.9944	5.87932	4.39447	14.7137	10.3181	2.41673	13.8835	12.5069	14.3728	23.935	26.7864	10.3184	25.6581	31.3204	17.8024	9.08817	4.77826	3.84742	10.0417	9.07373	8.70964	24.3379	17.0068	9.7715	24.8254	24.377	11.8974	26.8473	29.74	26.835	4.50509	10.5067	5.32224	3.8411	7.28219	6.05036	29.6237	15.6659	17.9306	30.4366	21.3631	17.6495
ENSMUSG00000097519	40.3115	37.5668	55.0436	23.9904	16.798	33.9002	4.90457	3.43936	1.20837	0	3.75206	1.91637	2.17591	6.42874	9.17191	40.431	44.5445	37.4465	25.2449	31.5365	20.7761	5.7381	9.07373	1.08871	5.29085	1.21477	2.79186	2.25686	11.6081	2.97436	36.0761	39.3617	53.0459	24.3275	32.4752	30.1594	0	7.28219	6.05036	5.38612	6.02534	0.815027	3.26107	6.40893	2.94158
ENSMUSG00000038323	657.525	635.023	799.151	495.803	412.392	467.698	729.555	496.414	523.222	944.081	661.613	737.801	1048.79	710.376	822.033	625.126	613.183	725.602	507.928	367.926	437.837	751.692	478.639	590.078	837.012	568.514	767.761	836.166	713.897	737.64	638.463	622.79	746.386	477.539	466.115	484.324	697.8	411.444	557.843	1083.96	613.379	749.825	989.19	623.802	909.93
ENSMUSG00000048495	468.509	537.494	691.782	265.894	314.963	418.103	248.907	332.471	322.634	295.72	276.402	271.166	317.682	308.58	331.335	475.064	506.694	633.521	273.655	280.962	367.814	269.691	281.286	289.596	307.927	274.539	311.292	300.162	279.755	308.342	443.82	481.963	646.535	282.919	317.111	379.653	272.718	285.219	269.846	263.92	279.576	349.646	270.668	285.197	307.886
ENSMUSG00000025971	1342.82	1502.67	1813.72	1299.48	1136.39	1488.47	1282.55	1334.47	1636.13	1141.23	1051.83	1135.45	1195.66	997.527	1149.93	1390.2	1373.92	1654.4	1156.22	1116.2	1345.83	1136.14	1161.44	1417.49	1083.57	1000.97	1123.72	956.908	1028.48	957.743	1214.84	1430.14	1708.7	1137.08	1162.42	1471.6	1184.34	1129.95	1327.45	1097.42	1068.89	1167.12	926.143	1000.86	1034.46
ENSMUSG00000038305	2542.31	2769.11	2369.59	2322.08	2557.5	2988.87	739.365	969.899	617.475	244.35	516.534	224.215	302.451	485.37	259.107	2823.95	2896.09	2454.28	2020.6	2441.69	2593.93	568.072	1254.44	672.82	362.952	555.152	353.17	423.161	550.223	336.102	2234.2	2353.83	2101.86	2381.39	3202.63	3060.29	669.632	1479.5	699.422	281.425	668.812	332.531	256.537	565.054	278.47
ENSMUSG00000054770	300.097	322.208	332.3	317.873	383.835	350.93	315.119	312.982	251.34	269.341	316.424	346.862	241.526	312.865	319.871	286.905	298.587	240.64	344.341	386.083	354.732	294.078	310.775	259.112	420.093	404.52	453.677	346.428	341.277	374.769	256.728	276.407	314.531	281.117	304.694	262.564	314.97	317.989	273.476	282.771	284.396	305.635	302.192	355.695	244.151
ENSMUSG00000026039	2419.58	2313.25	3002.25	992.605	873.499	1216.01	186.374	165.089	93.0442	101.35	157.587	120.731	107.707	176.79	116.942	2313.12	2109.6	2916.53	868.425	632.642	924.92	164.97	307.373	138.266	133.329	211.371	110.278	104.944	215.91	146.735	2443.11	2233.12	2888.81	1010.94	897.844	1009.45	153.644	189.337	62.9237	86.1779	243.424	97.8032	92.3969	263.834	176.495
ENSMUSG00000063558	80.623	84.5253	101.933	269.893	199.057	227.885	355.582	179.993	170.38	208.253	230.126	131.271	265.461	261.436	152.483	87.0822	93.9611	114.795	331.213	218.844	276.245	374.411	186.011	246.047	288.88	309.767	265.227	274.208	271.629	192.342	117.457	71.7258	79.8808	292.831	184.345	215.551	396.914	135.934	166.99	239.682	224.143	181.751	257.624	312.969	182.378
ENSMUSG00000064294	0	0.722439	0.67955	231.908	99.1085	65.2893	1195.49	369.158	274.299	3691.64	2415.08	679.352	2302.11	1957.55	709.677	0.777519	0.696008	3.06938	214.077	129.969	109.267	1388.62	248.393	314.636	2883.51	851.556	935.273	1749.06	1190.99	543.316	1.67796	0.874705	0.624069	191.917	49.668	115.315	1245.8	321.63	352.131	3040.46	837.522	656.911	2280.57	1297.81	461.828
ENSMUSG00000038242	8.0623	15.8936	14.9501	42.9829	57.1134	109.234	12.2614	18.3432	7.25019	11.1068	10.0055	2.87455	7.61567	6.42874	6.87894	3.8876	20.8802	24.5551	33.3233	65.94	97.7245	21.5179	19.2817	9.79835	11.6399	6.07387	5.58372	0	4.64323	1.9829	4.1949	13.9953	17.4739	25.2285	56.3541	62.0928	14.084	15.7781	15.7309	6.73265	1.20507	6.52021	0	4.27262	2.94158
ENSMUSG00000079554	9.85392	15.1712	11.5524	8.99642	15.1182	18.2057	1.22614	3.43936	0	4.16506	1.25069	2.87455	1.08795	3.21437	0	2.33256	4.17605	9.82203	11.1078	9.55652	17.6981	2.86905	0	0	0	1.21477	0	1.12843	1.16081	0.991452	3.35592	1.74941	9.36103	17.1193	4.77577	15.9667	2.56074	1.2137	1.21007	0	0	0	0	1.06815	1.96106
ENSMUSG00000103839	20.6036	27.4527	32.6184	49.9801	47.0345	66.5449	36.7843	48.151	49.543	79.1362	50.0275	69.9474	55.4856	57.8587	67.6429	30.3233	30.6244	30.08	52.5094	39.1817	80.0264	47.3394	28.3554	63.1449	101.584	72.8864	106.091	84.6322	61.5228	110.051	43.6269	38.487	39.3163	33.3376	22.9237	47.9002	49.9343	36.4109	73.8144	53.8612	44.5875	80.6876	125.008	67.2937	74.5201
ENSMUSG00000051223	36930.7	36161.7	22374.2	23649.6	19966.2	17703.5	17994.9	18471.7	16537.7	15870.3	17537.1	14047.9	16306.2	17328.7	13932.1	36235.5	31900.8	21486.9	21395.6	18824.4	16875.6	16738	17966	16350.2	13202.8	16004.6	12930.5	13719.4	16482.3	13227	34586.1	35170.2	24302.5	25743	22591.3	18543.6	16182.6	17615.6	15049.7	15324.9	17480.7	14792.7	14343.3	17426.9	13709.7
ENSMUSG00000026034	2927.51	2753.21	3142.24	3095.77	3590.58	3509.3	3787.56	3686.99	3712.1	4449.68	3603.23	4356.86	2975.55	2958.29	3569.02	2739.2	2506.33	2778.41	3915.99	3894.28	5037.05	4699.51	3634.03	4045.63	6314.1	4951.42	6431.05	5369.06	4358.83	5788.1	3230.07	3130.57	3423.02	3626.59	3022.11	3852.41	4843.63	3540.36	4739.85	4267.15	3140.41	4126.48	4430.7	3237.58	4204.5
ENSMUSG00000026035	1379.55	1250.54	1645.19	783.688	860.9	1082.92	709.937	738.316	673.06	683.071	700.385	693.725	747.424	688.947	737.193	1439.97	1311.28	1767.35	791.681	762.61	991.096	657.013	734.972	733.788	595.749	645.045	644.919	619.507	758.007	705.914	1339.85	1319.93	1720.56	993.822	958.019	1169.12	763.099	742.783	701.842	708.275	709.785	742.489	683.737	722.072	758.928
ENSMUSG00000026036	1797	1756.97	1812.36	911.637	839.063	825.533	728.329	689.018	555.848	535.905	636.6	535.625	614.694	655.732	533.118	1640.57	1525.65	1759.37	871.455	827.595	820.271	659.882	715.69	582.457	564.004	675.414	491.367	595.81	662.821	495.726	1698.93	1625.2	1851.61	1132.58	933.185	887.04	673.473	660.252	588.095	654.413	645.916	525.692	620.689	656.915	550.076
ENSMUSG00000026037	4144.92	4334.63	5093.23	1118.55	1065	1027.68	740.591	872.451	647.684	519.245	595.327	515.503	498.283	646.089	483.819	3878.27	3630.38	4545.14	920.935	878.244	824.118	533.644	744.046	585.724	524.852	658.407	517.89	511.178	661.66	595.863	3896.22	4432.13	4975.7	1257.82	1333.39	1109.69	564.642	821.674	545.742	445.701	718.22	487.386	510.9	631.279	455.945
ENSMUSG00000119442	17.0204	10.8366	8.83415	2.99881	3.35961	1.25556	4.90457	3.43936	1.20837	4.16506	1.25069	0.958184	0	3.21437	1.14649	4.66512	5.56806	4.91101	2.01959	0	0.769485	4.30358	5.67108	1.08871	3.17451	1.21477	2.79186	2.25686	5.80404	3.96581	3.35592	2.62412	9.36103	4.50509	1.91031	0.88704	2.56074	3.64109	1.21007	4.03959	1.20507	1.63005	3.26107	7.47708	1.96106
ENSMUSG00000085054	43.8947	46.2361	59.1209	29.9881	38.6355	38.9225	18.3922	30.9542	36.251	38.8739	38.7713	43.1183	17.4073	21.4291	48.1526	37.3209	31.3204	42.3575	42.4115	46.8269	40.0132	31.5596	39.6976	45.7256	57.1411	37.658	54.4412	44.0087	39.4675	84.2734	62.9235	51.6076	63.031	36.0407	22.9237	31.0464	48.654	32.7698	55.6633	16.1584	16.8709	30.971	60.8732	34.1809	43.1432
ENSMUSG00000038174	863.562	1609.59	1160.67	2811.88	3058.08	3838.89	4399.4	4362.25	6552.97	3272.35	3231.77	4431.6	2169.38	2094.7	3642.4	925.248	1232.63	909.151	3253.57	3272.15	4068.26	3771.37	3283.56	5169.17	2122.69	2150.15	3026.37	1550.46	1628.61	2458.8	933.784	1612.08	1103.98	2246.24	2796.69	4117.64	3932.01	3246.64	5308.59	3095.67	2872.88	4248.73	2018.6	2081.83	2692.53
ENSMUSG00000026032	1243.39	1135.67	1407.35	1158.54	1088.51	1528.02	1636.9	1151.04	1614.38	1543.85	1193.16	1544.59	1931.12	1238.6	1658.97	1289.9	1269.52	1535.92	1300.62	1186.92	1437.4	1664.05	1266.92	1586.24	1275.09	1129.74	1180.96	1507.58	1083.03	1495.11	1169.54	1071.51	1386.06	1183.94	1043.98	1392.65	1513.39	1081.41	1550.1	1613.14	1101.43	1571.37	1751.19	1089.52	1492.36
ENSMUSG00000059647	8.0623	4.33463	4.75685	5.99761	4.19951	5.02226	3.67843	5.73227	6.04183	4.16506	0	0.958184	0	3.21437	4.58596	8.55271	4.17605	6.13877	2.01959	2.86696	3.84742	2.86905	0	6.53223	2.11634	1.21477	0	3.38529	2.32162	2.97436	4.1949	5.24823	9.36103	4.50509	8.59638	6.20928	2.56074	8.49589	1.21007	2.69306	4.82027	1.63005	1.08702	3.20446	1.96106
ENSMUSG00000047528	41.2073	43.3463	36.0162	5.99761	5.87932	17.5779	0	1.14645	0	0	2.50137	3.83273	5.43977	3.21437	1.14649	35.7659	41.0645	21.4857	7.06858	15.2904	12.3118	2.86905	1.13422	2.17741	0	4.85909	2.79186	1.12843	0	0.991452	45.3049	43.7353	33.6997	3.60407	5.73092	10.6445	0	1.2137	1.21007	0	2.41013	0	0	2.13631	4.90264
ENSMUSG00000102059	18.812	26.7302	36.6957	10.9956	15.9581	5.02226	7.35686	11.4645	6.04183	2.77671	10.0055	1.91637	2.17591	7.5002	11.4649	16.3279	22.9683	26.3967	21.2057	13.3791	20.7761	7.17263	11.3422	10.8871	13.7562	9.71819	4.18779	4.51372	12.7689	19.829	15.9406	16.6194	18.7221	9.91119	12.417	6.20928	10.2429	10.9233	14.5209	4.03959	13.2557	3.26011	6.52213	5.34077	6.86369
ENSMUSG00000026031	3006.34	3197.51	2114.08	6579.38	5792.81	4396.99	6865.18	6676.94	8143.18	4408.03	4386.16	4436.39	3920.98	3931.18	3844.18	2784.3	2641.35	2054.64	7339.21	6673.32	5240.19	6575.87	5762.95	6984.05	4201.99	4284.51	4398.57	3644.82	3576.45	3708.03	3769.53	3604.66	2485.67	7181.11	5595.29	5340.87	7127.81	5584.23	7771.08	4380.26	4599.74	4710.04	3953.5	4117.74	3888.77
ENSMUSG00000026029	1257.72	1510.62	1436.57	457.818	666.043	659.171	389.914	343.936	264.632	499.808	476.512	425.433	704.994	576.444	572.098	1377.76	1359.3	1488.04	410.987	527.52	524.788	318.465	393.573	296.128	528.027	508.99	395.048	687.213	647.731	558.188	1200.58	1447.64	1439.73	455.915	749.795	651.974	288.083	405.375	223.863	476.672	500.103	418.109	646.778	638.756	530.465
ENSMUSG00000102719	3.58324	2.88975	4.75685	0	3.35961	1.88335	1.22614	0	1.20837	0	0	0.958184	0	3.21437	2.29298	3.8876	7.65609	7.36652	0	0	3.07794	2.86905	1.13422	0	2.11634	1.21477	8.37557	2.25686	4.64323	1.9829	1.67796	6.99764	5.61662	0	1.91031	2.66112	2.56074	3.64109	0	1.34653	0	0.815027	4.34809	1.06815	3.92211
ENSMUSG00000099719	7.16649	11.559	12.2319	0.999602	1.6798	0.627782	0	1.14645	0	0	1.25069	0	0	1.07146	0	5.44264	11.1361	6.13877	1.0098	0	0.769485	0	0	0	0	1.21477	0	0	0	0	11.7457	3.49882	3.74441	0.901017	0	1.77408	0	0	0	0	0	0	1.08702	0	0.980528
ENSMUSG00000026028	5343.51	5096.8	6237.59	3511.6	3144.59	3626.07	3701.73	3717.95	4327.16	4041.5	3867.12	4028.2	4567.23	3905.46	4191.57	5352.44	4669.52	5817.09	3331.32	2995.97	3274.93	3214.77	3559.17	3736.44	3174.51	3270.17	3731.32	3723.81	3624.04	3769.5	5556.56	5336.58	6177.03	3898.7	3892.25	3966.84	2985.82	3593.76	3544.3	3531.95	3946.6	4053.94	3980.67	4057.92	5117.37
ENSMUSG00000026027	405.802	429.129	159.694	1707.32	1516.86	805.444	1662.65	1712.8	1292.95	1624.38	1575.87	1376.91	1884.34	1637.19	1560.37	506.165	508.782	186.005	1638.9	1640.85	961.856	1519.16	1603.78	1161.65	1438.05	1423.71	1448.97	1721.98	1513.69	1509.98	373.346	432.104	164.754	1692.11	1501.5	954.455	1760.51	1815.69	1333.5	1571.4	1531.64	1374.13	1604.44	1579.8	1712
ENSMUSG00000038079	713.065	750.614	973.116	487.806	582.052	757.105	445.09	421.895	488.18	616.43	644.104	880.571	599.462	625.731	778.466	807.065	830.338	899.943	507.928	575.302	670.221	466.221	478.639	486.651	560.83	511.42	850.121	548.416	565.313	723.76	661.955	743.5	878.689	444.201	561.63	620.928	451.97	483.052	536.062	503.602	525.409	835.402	514.161	530.873	990.333
ENSMUSG00000097573	7.16649	15.8936	12.2319	8.99642	10.0788	5.02226	15.9399	25.222	15.7088	26.3787	15.0082	19.1637	21.7591	15.0004	16.0509	7.77519	14.6162	10.4359	8.07838	6.68956	7.69485	24.3869	14.7448	18.508	12.698	12.1477	8.37557	12.4127	23.2162	16.8547	8.38979	13.1206	6.24069	3.60407	10.5067	2.66112	17.9251	10.9233	15.7309	16.1584	12.0507	14.6705	19.5664	24.5676	13.7274
ENSMUSG00000079550	19.7078	15.8936	20.3865	21.9912	15.1182	21.9724	26.9752	11.4645	35.0426	22.2137	16.2589	56.5328	15.2313	19.2862	38.9806	10.1078	21.5763	22.0996	31.3037	17.2017	29.2404	20.0834	31.7581	38.1047	46.5595	27.9398	85.1517	40.6234	27.8594	41.641	24.3304	13.1206	14.9777	20.7234	13.3721	27.4982	30.7288	14.5644	38.7223	20.1979	27.7165	43.1964	35.8717	19.2268	40.2016
ENSMUSG00000101586	0	4.33463	1.3591	13.9944	4.19951	8.16117	9.80915	6.87872	1.20837	1.38835	3.75206	0.958184	2.17591	2.14291	2.29298	3.11008	2.08802	1.84163	6.05878	6.68956	4.61691	4.30358	2.26843	5.44353	3.17451	4.85909	1.39593	2.25686	0	2.97436	7.55082	1.74941	2.49628	1.80203	0.955153	7.98336	5.12147	4.85479	10.8906	4.03959	4.82027	1.63005	1.08702	5.34077	0.980528
ENSMUSG00000026024	4547.14	4676.34	4459.21	10191.9	7024.1	8336.95	6348.97	5462.85	6913.06	4006.79	4481.21	5183.77	3905.75	3727.6	4503.41	4560.15	4402.25	4201.99	9236.61	7000.15	8494.34	6496.97	5235.54	7504.45	3284.56	3787.66	4367.86	2866.21	3186.42	3378.87	4454.14	4560.71	4428.39	9073.24	5699.4	9189.73	7122.69	4624.19	7457.67	4119.03	4286.42	5718.23	3177.36	3679.79	3952.51
ENSMUSG00000026023	2.68743	0	0.67955	0.999602	2.51971	0.627782	2.45229	3.43936	4.83346	1.38835	3.75206	3.83273	6.52772	4.28583	2.29298	0	0	1.84163	5.04899	0.955652	0.769485	2.86905	1.13422	4.35482	6.34902	4.85909	6.97965	16.9264	10.4473	3.96581	0.838979	0	0	0.901017	0.955153	2.66112	3.8411	7.28219	4.84029	1.34653	4.82027	4.89016	4.34809	5.34077	7.84422
ENSMUSG00000041075	1134.99	965.178	1026.8	1165.54	1453.87	1315.2	358.034	686.725	466.429	340.147	506.528	459.928	489.579	576.444	656.938	1111.85	959.099	1007.37	735.132	1000.57	1059.58	377.28	801.891	506.248	461.362	625.608	435.53	582.269	695.324	716.82	1008.45	899.197	941.096	1159.61	1587.47	1137.19	363.624	888.427	361.812	370.296	726.656	493.091	496.769	730.618	625.577
ENSMUSG00000026021	3035.01	2818.23	3361.05	2651.94	2478.55	3593.42	1717.83	2057.88	2019.18	1425.84	1669.67	1792.76	1581.88	1609.33	1689.93	2914.92	2803.52	3192.16	2337.68	2188.44	3124.11	1709.95	1848.77	1875.84	1267.69	1546.41	1520.17	1418.43	1619.33	1568.48	2842.46	2710.71	3427.39	2658.9	2659.15	3575.66	1615.82	1887.3	1858.67	1434.05	1775.06	1692	1365.3	1660.98	1698.27
ENSMUSG00000103821	9.85392	13.0039	14.2706	7.99682	16.798	7.53339	6.13072	8.02517	6.04183	4.16506	10.0055	14.3728	5.43977	6.42874	11.4649	3.8876	10.4401	6.13877	16.1568	13.3791	7.69485	10.0417	9.07373	3.26612	20.1052	15.7921	23.7308	11.2843	9.28646	18.8376	9.22877	1.74941	6.86476	7.20814	5.73092	4.4352	14.084	2.4274	7.26043	9.42571	1.20507	7.33524	8.69617	8.54524	11.7663
ENSMUSG00000101400	1.79162	2.16732	0.67955	2.99881	0.839902	1.25556	1.22614	0	0	0	0	4.79092	0	0	0	3.11008	0.696008	0	2.01959	2.86696	8.46433	7.17263	3.40265	2.17741	4.23268	1.21477	1.39593	2.25686	2.32162	5.94871	4.1949	1.74941	1.87221	2.70305	0.955153	3.54816	1.28037	0	1.21007	2.69306	2.41013	4.07513	3.26107	4.27262	1.96106
ENSMUSG00000026020	17282.9	16356.7	19400.5	6344.47	5791.97	6082.58	5769.01	5962.7	7319.07	5297.96	5411.72	5539.26	5600.78	6184.45	5480.22	16677	14339.2	18326.1	5929.53	5443.39	5695.72	5421.07	5700.57	6372.19	5297.2	5662.06	5074.2	5000.07	5872.53	5122.83	16971.7	16158.4	19959	7332.48	6262.94	6387.57	5066.42	5783.27	6378.29	5107.39	5909.65	5936.65	5182.92	5606.74	5168.36
ENSMUSG00000077345	22.3953	18.7834	12.9115	8.99642	15.1182	7.53339	3.67843	5.73227	6.04183	5.55342	0	3.83273	0	3.21437	4.58596	7.77519	9.74411	7.36652	6.05878	5.73391	6.15588	2.86905	0	2.17741	15.8725	3.64432	6.97965	3.38529	4.64323	0.991452	13.4237	12.2459	12.4814	7.20814	2.86546	5.32224	3.8411	1.2137	6.05036	5.38612	2.41013	2.44508	3.26107	1.06815	1.96106
ENSMUSG00000089512	3.58324	10.8366	6.11595	2.99881	5.03941	3.76669	1.22614	3.43936	1.20837	1.38835	2.50137	2.87455	1.08795	2.14291	3.43947	6.99767	9.04811	1.84163	2.01959	0.955652	5.38639	4.30358	1.13422	0	2.11634	1.21477	2.79186	1.12843	0	1.9829	8.38979	5.24823	6.86476	4.50509	0	0.88704	1.28037	7.28219	1.21007	0	2.41013	0.815027	3.26107	2.13631	0.980528
ENSMUSG00000089093	3.58324	3.61219	0.67955	1.9992	1.6798	0	0	0	2.41673	0	1.25069	0	1.08795	0	0	3.11008	2.08802	2.45551	1.0098	3.82261	0	0	0	1.08871	2.11634	0	1.39593	0	1.16081	0	5.03388	4.37353	6.86476	3.60407	0.955153	0.88704	0	2.4274	1.21007	0	0	0.815027	0	1.06815	0.980528
ENSMUSG00000067336	3426.48	2113.86	2114.08	3194.73	2083.8	2615.97	2914.54	2543.98	3017.29	3141.85	2904.09	3090.14	3335.67	3079.37	3499.09	3830.84	1881.31	1736.04	2648.7	2036.49	2422.34	2392.79	2301.32	2517.09	2535.37	2284.99	2384.25	2704.84	3007.65	2886.12	3714.16	1994.33	1989.53	2674.22	1618.99	2642.49	2230.4	2077.85	2083.74	2741.53	2810.22	3041.68	2939.31	3021.81	2991.59
ENSMUSG00000041040	1128.72	994.798	807.305	1223.51	1095.23	1028.31	1497.12	1173.97	1168.49	1461.94	1338.23	1265.76	1211.98	1117.53	1201.52	1167.83	937.523	844.08	1461.18	1158.25	1147.3	1349.89	1160.3	1080	1190.44	963.315	1113.95	1003.17	1023.83	953.777	1099.06	945.557	855.598	1181.23	993.36	1008.56	1425.05	1024.36	1083.01	1355.96	1067.69	1114.96	960.927	1045.72	1106.04
ENSMUSG00000026018	8.95811	10.8366	16.3092	4.99801	5.87932	1.25556	1.22614	3.43936	3.6251	5.55342	6.25343	2.87455	2.17591	4.28583	4.58596	11.6628	20.1842	12.2775	6.05878	0.955652	5.38639	2.86905	5.67108	2.17741	8.46536	14.5773	8.37557	9.02743	6.96485	2.97436	22.6524	24.4918	16.2258	5.4061	2.86546	3.54816	1.28037	9.70959	0	2.69306	4.82027	0.815027	5.43511	4.27262	8.82475
ENSMUSG00000026019	3115.63	2908.54	3720.54	1367.46	1246.42	1386.14	1206.53	1082.25	1300.2	1064.87	985.541	866.198	1201.1	1195.75	834.644	2918.03	2588.45	3472.09	1352.12	1212.72	1370.45	1136.14	1088.85	1118.1	1217.95	1156.46	964.587	1193.88	1134.11	1029.13	3170.5	3022.11	3816.18	1527.22	1322.89	1448.54	1083.19	1126.31	1236.69	1158.02	1154.45	1013.89	1160.94	1013.68	925.618
ENSMUSG00000026017	242.765	266.58	282.693	427.83	503.102	403.036	389.914	498.707	474.888	409.565	386.462	456.095	386.223	396.439	448.277	241.809	271.443	267.65	452.389	480.693	455.535	453.31	486.579	483.385	431.733	416.667	505.326	343.042	384.227	439.213	221.491	252.79	267.101	374.823	414.537	392.959	437.886	419.94	494.919	406.652	350.675	428.704	418.503	363.173	402.016
ENSMUSG00000082609	11.6455	10.8366	4.75685	14.994	12.5985	10.0445	8.583	9.17162	9.66693	9.71848	17.5096	13.4146	11.9675	15.0004	6.87894	9.33023	12.5281	11.0498	5.04899	15.2904	13.0812	4.30358	11.3422	8.70964	9.52352	8.50342	8.37557	15.798	10.4473	5.94871	10.9067	7.87235	11.8573	5.4061	5.73092	11.5315	8.96257	23.0603	7.26043	8.07918	12.0507	7.33524	10.8702	7.47708	5.88317
ENSMUSG00000073664	5109.7	6176.13	6448.25	3714.52	4176.83	3178.46	4702.26	5791.88	6010.41	6117.09	6527.33	6471.57	6643.04	7157.33	7623.01	5504.84	5042.58	5572.16	3116.23	3345.74	2888.64	3574.84	4822.69	4049.98	3439.05	3888.49	4288.29	4556.6	5396.59	5544.2	5550.69	5824.66	5015.02	2994.98	3280	2936.99	3316.15	4714	3667.73	4452.97	5702.38	6094.77	5739.48	6101.3	6323.42
ENSMUSG00000049439	1697.56	1694.84	2071.95	1819.28	1843.59	1874.56	2178.86	2056.74	2510.98	1893.72	2121.16	1934.57	1776.63	2035.77	1864.19	1698.1	1625.87	2050.35	1744.93	1667.61	1919.86	2290.94	2201.51	2473.54	1831.69	1935.13	1853.79	1622.68	1981.5	1679.52	1727.46	1813.26	2156.78	1821.86	1880.7	2028.66	2024.26	1843.61	2339.07	1998.25	2029.33	2159.01	1738.15	1967.54	1776.72
ENSMUSG00000026782	1494.21	1734.57	948.652	801.681	1210.3	826.789	835.004	1347.08	802.355	640.032	1150.63	675.519	648.42	1014.67	570.952	1457.07	1438.65	722.533	713.927	959.474	636.364	1015.64	1369	873.142	667.705	1260.93	714.716	646.59	1202.6	696.991	1535.33	1818.51	914.261	736.131	1323.84	761.08	875.772	1494.06	684.901	772.908	1468.98	706.628	666.344	1362.97	656.953
ENSMUSG00000026014	4737.94	5653.08	5651.14	8418.65	6249.71	3592.8	10471.3	9780.39	8839.2	12425.8	14833.1	10351.3	10532.5	13172.5	9233.83	4784.85	5183.87	5211.2	9257.82	7311.69	4966.25	13415.7	10408.7	9930.08	14073.7	14734	14087.7	9142.53	13353.9	9805.46	4965.08	5766.93	5300.84	7894.71	5843.63	3891.44	11997	8890.34	9339.34	11814.5	11838.6	11137.3	11677.9	12206.9	8870.83
ENSMUSG00000103215	0	1.44488	0	29.9881	40.3153	19.4612	71.1163	84.8375	65.2517	38.8739	58.7823	24.9128	25.0229	45.0012	20.6368	0	3.48004	0	44.4311	39.1817	28.4709	60.2501	79.3951	84.919	29.6287	52.2353	36.2942	13.5411	29.0202	35.6923	0	0.874705	0	18.0203	17.1928	20.4019	34.5699	43.6931	56.8734	35.0098	54.228	35.8612	34.7847	34.1809	20.5911
ENSMUSG00000101188	1707.42	1585.03	1849.06	1016.6	860.06	995.662	990.724	935.506	1027.11	887.159	882.985	947.643	939.992	879.666	864.453	1556.59	1426.12	1654.4	850.249	874.421	914.917	890.841	935.728	944.996	751.3	813.898	848.725	837.294	885.696	771.35	1641.88	1560.47	1703.71	1102.84	1013.42	1107.91	805.351	898.137	860.361	900.828	833.907	841.923	887.01	910.068	769.714
ENSMUSG00000026012	30.4576	62.8522	125.717	22.9908	10.0788	6.27782	87.0562	69.9336	130.503	108.292	132.573	257.751	152.313	186.434	408.15	41.986	43.8485	93.3092	48.4703	29.6252	15.3897	70.2918	46.5029	79.4755	92.0607	54.6648	228.932	152.338	142.779	296.444	31.8812	62.9788	86.1215	18.9214	15.2825	15.9667	90.9061	48.5479	98.0158	118.495	96.4054	225.762	129.356	133.519	386.328
ENSMUSG00000081382	17.9162	17.3385	10.1933	25.9897	20.9976	17.5779	15.9399	17.1968	14.5004	15.2719	28.7658	17.2473	33.7266	19.2862	20.6368	14.7729	11.1361	16.5747	7.06858	18.1574	18.4676	22.9524	26.087	19.5967	13.7562	15.7921	18.1471	34.9813	26.6986	21.8119	20.9745	11.3712	21.2183	18.9214	15.2825	21.289	23.0466	23.0603	24.2014	22.891	18.076	15.4855	25.0015	17.0905	19.6106
ENSMUSG00000082804	0	0	0	0	0	7.53339	0	0	1.20837	0	1.25069	0	1.08795	0	0	0	0.696008	0	0	0	0.769485	0	0	0	0	0	4.18779	0	0	0	0.838979	0	0	0	0.955153	1.77408	0	0	0	0	0	0	0	1.06815	0
ENSMUSG00000052062	384.303	440.688	157.656	280.888	402.313	188.962	843.587	484.95	609.016	691.401	360.198	370.817	497.195	346.081	393.246	492.17	444.053	212.401	383.723	392.773	223.92	735.912	508.129	628.183	539.666	296.405	309.896	362.226	325.026	374.769	400.193	460.97	187.221	226.155	290.367	175.634	892.416	372.605	630.447	752.71	316.933	463.75	539.163	253.153	244.151
ENSMUSG00000025969	843.854	611.183	530.729	71.9713	52.9139	32.6447	63.7595	72.2265	32.6259	70.8061	91.3001	45.9928	79.4206	120.003	44.7131	1059.76	783.705	822.595	89.8719	67.8513	61.5588	110.458	123.63	77.2981	94.1771	183.431	54.4412	132.026	272.79	101.128	932.106	703.263	634.678	62.1702	79.2777	66.528	87.065	116.515	93.1755	115.802	214.502	101.878	105.441	305.492	117.663
ENSMUSG00000040865	1882.99	2235.95	1962.54	2764.9	3054.73	2346.65	1934.85	2501.56	2750.24	2090.86	2158.69	2320.72	1718.97	2037.91	2284.95	1866.82	1894.53	1551.27	2122.59	2446.47	2216.12	1968.17	2010.97	2005.4	1810.53	1864.68	1980.82	1451.16	1687.81	1966.05	2182.19	2174.52	1800.44	2268.76	2418.45	2520.08	1688.81	2210.14	1863.51	1812.43	2202.86	2220.95	1939.25	2018.81	2187.56
ENSMUSG00000084799	60.9151	60.6848	43.4912	116.953	118.426	144.39	111.579	103.181	147.421	62.476	56.2809	93.902	47.8699	57.8587	55.0315	41.2085	50.8086	38.0603	129.254	102.255	141.585	87.5061	87.3347	109.959	99.4679	89.8932	114.466	67.7057	68.4876	79.3162	80.542	62.1041	38.6923	83.7946	83.0984	116.202	128.037	98.3095	145.209	75.4057	54.228	77.4275	73.9175	60.8848	69.6175
ENSMUSG00000101599	98.5392	117.757	144.065	244.902	320.003	269.319	138.554	163.943	227.173	158.272	162.589	323.866	83.7724	99.6455	303.82	80.862	82.129	75.5068	226.195	241.78	360.888	329.941	172.401	283.063	383.057	301.264	589.082	191.833	163.674	385.675	151.855	105.839	112.956	171.193	125.125	235.066	268.877	160.208	376.332	210.059	145.813	270.589	271.755	166.632	303.964
ENSMUSG00000025968	6371.9	6230.31	6610.66	7140.16	5831.44	6701.57	8499.63	6045.25	7516.03	8870.2	6308.46	7351.18	10280.1	6448.03	7749.12	6529.61	6160.37	6526.74	7443.21	6106.62	6605.26	8470.88	5844.62	7935.57	7962.72	5652.34	6391.96	8859.29	6079.15	7099.79	5986.96	5880.64	6583.3	7100.92	5732.83	6962.38	7778.23	5375.47	7564.16	8934.22	5662.61	7450.97	9317.95	5597.13	7295.12
ENSMUSG00000025967	26695.2	24713.2	23318.1	19856.1	21752.6	21796	28539.7	29213.9	30052.1	33384.4	32734.2	35900.3	46332.7	37885.6	42464.8	24823.1	23937.8	23454.4	20088.9	22538.1	20585.3	27468.3	28392.8	29059.7	29842.5	27634.9	26334.2	41233.9	35699.5	37560.2	24152.5	25247.5	23748.9	21667.7	25019.3	22555.6	25426.8	26993.9	28565	33893.5	31331.8	34784.5	43522.2	33344.6	36482.5
ENSMUSG00000064612	10.7497	6.50195	8.83415	5.99761	0.839902	3.13891	2.45229	6.87872	3.6251	9.71848	0	9.58184	3.26386	2.14291	6.87894	6.22015	8.3521	4.91101	7.06858	5.73391	10.0033	8.60716	2.26843	6.53223	19.047	10.933	16.7511	11.2843	8.12565	9.91452	8.38979	3.49882	7.48883	1.80203	1.91031	0.88704	5.12147	4.85479	7.26043	2.69306	0	4.89016	6.52213	1.06815	7.84422
ENSMUSG00000064602	20.6036	20.9507	26.5025	9.99602	9.23893	13.8112	9.80915	14.9039	9.66693	24.9904	12.5069	12.4564	8.70363	17.1433	20.6368	29.5457	22.2723	15.3469	17.1666	13.3791	16.1592	18.6488	13.6106	15.2419	43.3849	46.1614	39.086	32.7244	10.4473	29.7436	17.6186	20.9929	25.5868	10.8122	3.82061	5.32224	11.5233	4.85479	16.941	12.1188	9.64054	12.2254	20.6534	14.9542	12.7469
ENSMUSG00000027520	150.496	203.005	142.706	44.9821	85.6701	33.9002	46.5935	81.3982	38.6677	43.039	58.7823	33.5364	31.5506	39.6439	27.5157	144.619	164.954	135.053	63.6172	104.166	61.5588	44.4703	110.019	47.903	57.1411	75.316	34.8982	39.495	65.0052	42.6324	205.55	237.045	136.671	65.7742	63.9953	41.6909	29.4485	71.6082	25.4115	48.4751	75.9192	30.156	55.4381	61.953	20.5911
ENSMUSG00000081643	35.8324	40.4566	27.8616	44.9821	27.7168	50.8504	34.332	25.222	24.1673	24.9904	23.763	20.1219	25.0229	23.5721	45.8596	26.4357	38.2804	55.8628	24.2351	24.8469	45.3996	27.256	26.087	23.9515	28.5706	18.2216	19.543	42.8803	33.6634	19.829	26.0084	40.2364	44.3089	40.5458	45.8474	37.2557	20.4859	21.8466	25.4115	25.5841	22.8963	25.2658	27.1755	23.4994	36.2795
ENSMUSG00000025964	8.95811	22.3956	15.6297	11.9952	10.0788	15.0668	15.9399	4.58581	14.5004	34.7089	23.763	39.2855	38.0784	54.6443	56.178	14.7729	14.6162	15.3469	42.4115	22.9356	27.7014	38.7322	36.2949	44.6369	50.7921	54.6648	51.6494	100.43	119.563	107.077	35.2371	26.2412	24.3387	15.3173	22.9237	11.5315	20.4859	15.7781	15.7309	45.782	61.4584	66.0172	69.5694	83.3161	74.5201
ENSMUSG00000025962	2374.79	2552.38	2947.89	1033.59	1080.95	1104.27	994.402	925.188	959.442	1216.2	1173.14	1125.87	1615.61	1368.25	1339.1	2410.31	2285.69	2750.17	928.004	1050.26	1028.03	962.567	898.299	1051.69	1202.08	1088.44	1014.84	1402.64	1288.5	1280.96	2331.52	2635.49	2865.1	983.911	1205.4	1036.06	845.043	957.608	946.276	1206.49	1015.87	1092.14	1494.66	1120.49	1175.65
ENSMUSG00000025959	3894.99	4222.65	2377.75	1619.36	2282.02	1436.37	1575.59	2247.05	2033.68	2593.45	2702.73	3019.24	2398.94	2553.28	2807.75	4780.97	3963.77	2444.46	1452.09	2109.12	1523.58	1727.17	2218.53	1928.1	2453.89	2230.32	2811.4	2212.85	2291.43	2735.42	3934.81	3896.81	2440.73	1373.15	2263.71	1591.35	1604.3	2298.74	1812.69	2224.47	2518.59	2895.79	2581.68	2633	3391.64
ENSMUSG00000025958	2497.52	2545.15	1978.85	1704.32	1828.47	1485.33	1565.79	1719.68	1618	1610.49	1705.94	1602.08	1567.74	1722.9	1655.53	2749.31	2580.1	2173.74	1476.32	1532.87	1388.15	1600.93	1751.23	1517.66	1440.17	1602.29	1398.72	1390.22	1672.72	1442.56	2900.35	3144.57	2483.17	1797.53	1933.23	1637.48	1600.46	1792.63	1511.38	1679.12	1857.01	1584.41	1454.44	1605.44	1519.82
ENSMUSG00000025956	492.696	447.912	468.89	475.811	557.695	548.054	648.63	561.762	571.557	745.547	606.583	799.125	722.401	590.373	811.714	457.959	492.774	445.061	545.29	517.008	510.168	668.489	541.021	547.619	685.694	583.091	778.928	669.158	572.278	725.743	491.642	478.464	451.202	500.966	602.702	541.981	659.389	513.394	534.852	756.75	567.587	744.934	710.912	585.349	730.493
ENSMUSG00000101832	0	1.44488	0.67955	4.99801	1.6798	0	2.45229	2.29291	2.41673	4.16506	1.25069	0.958184	0	3.21437	2.29298	2.33256	0	2.45551	3.02939	0.955652	10.7728	1.43453	1.13422	6.53223	4.23268	4.85909	1.39593	2.25686	3.48242	10.906	4.1949	2.62412	0.624069	0.901017	0.955153	0	0	3.64109	7.26043	4.03959	1.20507	1.63005	3.26107	1.06815	1.96106
ENSMUSG00000087213	143.33	132.206	103.971	144.942	87.3499	65.9171	29.4274	52.7368	21.7506	30.5438	32.5179	19.1637	22.847	37.501	24.0763	126.736	131.546	90.2399	122.185	99.3878	69.2536	45.9048	41.966	31.5725	17.9889	32.7989	22.3349	24.8254	24.377	14.8718	125.847	126.832	109.212	147.767	87.8741	69.1891	21.7663	50.9753	36.3022	26.9306	43.3824	25.2658	18.4794	38.4536	33.3379
ENSMUSG00000070871	2524.39	2654.24	2489.87	955.619	794.548	745.805	693.997	677.554	687.56	502.584	639.101	630.485	472.172	526.085	535.411	2352	2208.43	2295.28	792.691	736.808	704.848	612.543	689.604	678.264	476.176	693.636	684.005	459.271	556.027	549.265	2495.96	2693.22	2602.99	1162.31	1016.28	907.442	617.137	694.235	612.296	523.8	689.299	644.686	505.465	630.211	584.394
ENSMUSG00000045005	4616.11	5950.73	4084.1	2875.85	3176.51	3271.37	2113.87	2712.51	3451.09	1960.36	2503.88	3021.15	1937.65	2224.34	3000.36	4871.16	5112.18	3551.89	2269.01	2515.28	2810.16	2097.28	2259.36	3020.07	1850.74	1927.85	2292.12	1698.29	1757.46	2189.13	4600.12	5677.71	4273.62	2743.6	3273.31	3358.33	2163.82	2581.54	3148.61	2025.18	2529.44	2939.8	1966.42	2368.1	2399.35
ENSMUSG00000102140	10.7497	15.1712	7.47505	7.99682	5.87932	9.41673	1.22614	4.58581	4.83346	1.38835	10.0055	7.66547	6.52772	6.42874	2.29298	5.44264	6.96008	9.82203	1.0098	10.5122	5.38639	12.9107	1.13422	13.0645	3.17451	6.07387	1.39593	5.64214	0	2.97436	9.22877	13.9953	9.9851	2.70305	1.91031	4.4352	3.8411	9.70959	1.21007	1.34653	3.6152	2.44508	6.52213	9.61339	7.84422
ENSMUSG00000051344	516.883	581.563	730.516	160.936	233.493	314.519	453.673	385.208	486.971	377.633	378.958	383.273	373.168	331.08	417.322	567.589	528.27	700.433	268.606	255.159	279.323	312.727	372.023	395.2	277.24	270.895	280.582	348.684	307.614	318.256	561.277	549.315	674.618	175.698	187.21	303.368	373.867	291.288	358.181	327.207	351.88	350.461	348.934	348.218	335.34
ENSMUSG00000084416	952.247	846.698	820.896	864.656	709.718	828.672	920.834	770.416	826.522	945.47	971.784	1051.13	1118.42	1114.32	1160.25	824.948	867.226	842.239	671.515	741.586	799.494	823.418	822.307	831.771	847.594	877.067	820.806	1192.75	1134.11	1103.49	869.183	848.464	868.704	755.953	761.257	912.764	806.632	949.112	901.504	950.65	868.854	970.697	1078.33	867.342	1028.57
ENSMUSG00000100774	4.47905	5.77951	2.7182	12.9948	4.19951	10.0445	8.583	5.73227	7.25019	13.8835	8.75481	7.66547	14.1434	7.5002	2.29298	3.8876	2.08802	9.20815	10.098	7.64522	4.61691	14.3453	5.67108	10.8871	8.46536	9.71819	18.1471	2.25686	6.96485	5.94871	2.51694	7.87235	1.87221	16.2183	8.59638	5.32224	7.68221	18.2055	8.4705	6.73265	3.6152	10.5953	6.52213	8.54524	12.7469
ENSMUSG00000025950	3783.9	3226.41	4199.62	35174	23760.8	28017.3	35023.6	26509.4	34228.2	17200.3	19233.1	16247.9	15778.6	15918.6	14273.8	3753.09	3324.83	4289.16	37554.4	25816.9	29926.8	35942	22800	35716.1	14429.2	17779.4	16494.3	11962.5	13513	12180	3006.06	2751.82	3509.76	32782.6	19297	31350.6	35676.2	19641.3	34331	19367.1	18400.2	20009.7	13414.9	15254.3	14187.3
ENSMUSG00000025949	1531.84	1736.74	1794.01	2636.95	2193.83	1726.4	2592.07	2542.83	3123.63	2848.9	2832.81	2833.35	2479.45	2708.64	2759.6	1600.91	1581.33	1686.93	2244.78	2018.34	1754.42	2751.42	2432.89	2697.81	2315.27	2427.12	2650.87	1972.49	2171.87	2276.37	1729.14	1883.24	1817.29	2333.63	1759.39	1790.05	2495.44	2296.32	2599.23	2480.31	2523.41	2899.86	2317.53	2540.07	2580.75
ENSMUSG00000025946	0.895811	3.61219	0	1.9992	3.35961	7.53339	4.90457	8.02517	4.83346	6.94177	0	2.87455	8.70363	1.07146	1.14649	1.55504	2.08802	1.22775	1.0098	3.82261	3.07794	10.0417	6.8053	0	7.40719	4.85909	1.39593	1.12843	6.96485	3.96581	5.03388	4.37353	0	2.70305	2.86546	3.54816	5.12147	1.2137	1.21007	4.03959	3.6152	1.63005	7.60915	5.34077	1.96106
ENSMUSG00000015222	236.494	259.355	265.704	307.877	356.959	355.952	568.931	561.762	372.177	440.108	395.217	312.368	486.315	483.227	255.667	234.811	247.779	251.689	413.007	395.64	325.492	456.179	485.445	402.821	473.002	485.909	297.333	375.767	398.157	398.564	276.024	277.282	377.562	314.455	279.86	284.74	485.259	441.786	312.199	527.84	591.688	384.693	466.332	587.485	332.399
ENSMUSG00000026005	1995.87	2054.62	2640.05	2874.86	2421.44	3006.45	2701.19	2219.53	2631.82	2336.6	2313.77	2219.15	2182.43	2225.42	2361.77	2072.87	1982.93	2474.54	2652.74	2174.11	2753.22	2529.07	2169.76	2423.46	1887.77	1875.61	1891.48	1866.42	1991.95	1980.92	1913.71	2273.36	2579.28	3041.83	2475.76	3249.23	2489.03	2138.54	2287.04	2404.9	2081.15	2288.59	1920.77	2012.4	2133.63
ENSMUSG00000026004	130.788	136.541	108.048	581.768	650.085	536.754	513.754	576.666	758.854	512.303	540.297	440.764	335.09	432.869	323.31	201.378	178.874	139.35	584.673	597.282	554.029	688.572	541.021	660.844	451.838	447.037	587.686	319.345	384.227	349.983	186.253	167.943	145.408	613.593	607.478	605.848	693.959	595.926	773.236	472.632	463.951	494.721	352.195	400.558	336.321
ENSMUSG00000102559	0.895811	2.16732	2.03865	20.9916	17.638	20.089	31.8797	28.6613	32.6259	24.9904	35.0192	32.5782	5.43977	16.0719	26.3693	5.44264	5.56806	1.22775	17.1666	21.0243	21.5456	22.9524	18.1475	26.1289	34.9196	17.0068	27.9186	13.5411	19.7337	16.8547	0.838979	6.99764	0.624069	16.2183	10.5067	13.3056	30.7288	24.274	33.882	25.5841	20.4861	28.5259	28.2626	20.2949	12.7469
ENSMUSG00000102374	3.58324	4.33463	2.7182	16.9932	10.9187	8.78895	11.0353	10.3181	18.1255	18.0486	15.0082	7.66547	6.52772	16.0719	16.0509	5.44264	4.87206	3.06938	12.1176	18.1574	15.3897	11.4762	12.4764	19.5967	19.047	18.2216	16.7511	14.6696	10.4473	13.8803	0	0.874705	5.61662	8.10915	5.73092	15.0797	12.8037	15.7781	6.05036	13.4653	1.20507	5.70519	13.0443	7.47708	10.7858
ENSMUSG00000102776	7.16649	6.50195	4.0773	4.99801	4.19951	6.9056	2.45229	9.17162	4.83346	2.77671	5.00275	7.66547	1.08795	4.28583	4.58596	3.8876	3.48004	3.68326	1.0098	2.86696	9.23381	0	1.13422	4.35482	11.6399	4.85909	2.79186	5.64214	2.32162	5.94871	10.0678	6.12294	1.87221	7.20814	0.955153	4.4352	0	0	0	0	7.2304	2.44508	15.2183	3.20446	2.94158
ENSMUSG00000103756	10.7497	9.3917	12.9115	20.9916	21.8375	16.3223	29.4274	21.7826	19.3339	48.5924	32.5179	28.7455	29.3747	38.5725	33.2482	11.6628	17.4002	14.1192	18.1763	22.9356	13.8507	38.7322	15.879	22.8628	38.0941	25.5102	32.1064	33.8529	33.6634	23.7949	7.55082	17.4941	12.4814	19.8224	18.1479	20.4019	29.4485	20.6329	43.5626	26.9306	15.6659	32.6011	30.4366	24.5676	15.6884
ENSMUSG00000103553	1.79162	2.88975	4.0773	7.99682	5.03941	4.39447	6.13072	11.4645	19.3339	4.16506	12.5069	8.62365	0	5.35729	10.3184	5.44264	0	4.29714	4.03919	5.73391	6.92536	8.60716	5.67108	14.1532	22.2216	10.933	16.7511	3.38529	10.4473	13.8803	3.35592	2.62412	1.87221	8.10915	1.91031	1.77408	10.2429	8.49589	4.84029	2.69306	4.82027	8.96529	8.69617	7.47708	4.90264
ENSMUSG00000026003	5752	4684.29	6554.94	17086.2	11096	14900.4	20106.3	16232.6	23807.2	16803.3	18463.9	17419.8	13907.3	14793.6	13483.9	5985.34	5173.43	6479.47	17478.6	13287.4	16177.6	19516.7	15364.1	23827.4	15289.5	16242.7	17210.4	11127.4	14224.5	11702.1	5214.26	4530.1	6436.02	17791.5	10173.3	16188.5	19552.5	13537.6	22360.9	17774.2	16213	18773.3	12229	14522.6	12479.2
ENSMUSG00000082769	2.68743	3.61219	4.0773	8.99642	12.5985	11.3001	7.35686	2.29291	4.83346	5.55342	3.75206	7.66547	5.43977	4.28583	11.4649	3.11008	4.87206	3.68326	3.02939	6.68956	16.1592	7.17263	3.40265	7.62094	11.6399	7.28864	8.37557	13.5411	6.96485	4.95726	3.35592	0	3.74441	9.01017	4.77577	9.75744	10.2429	8.49589	6.05036	14.8118	6.02534	4.07513	9.7832	7.47708	5.88317
ENSMUSG00000061816	0	0	0	0	0	0	0	1.14645	0	0	0	0	0	0	0	0.777519	6.96008	3.06938	19.1861	17.2017	12.3118	21.5179	18.1475	9.79835	22.2216	21.8659	6.97965	9.02743	2.32162	7.93162	0	0	0	0	3.82061	0	0	0	0	0	0	0	2.17404	1.06815	2.94158
ENSMUSG00000026000	267.847	250.686	296.284	1085.57	1020.48	1044.63	1679.82	1677.26	1543.08	1784.04	1513.33	1435.36	1779.89	1444.32	1304.7	265.912	267.267	290.364	1305.67	1213.68	1187.31	1576.54	1628.73	1549.23	1807.35	1322.89	1475.5	1638.48	1397.61	1321.61	241.626	247.542	270.846	902.819	861.548	985.501	1519.8	1554.75	1472.66	1829.93	1323.16	1328.49	1628.36	1293.54	1393.33
ENSMUSG00000025991	34.9366	33.2322	21.0661	28612.6	6778.85	3697.64	378813	150091	234847	430408	249352	264150	326193	219413	220519	20.2155	20.1842	31.3077	46815.2	15011.4	8773.66	310385	94128.6	189411	335952	156978	226785	262405	190102	207745	62.0845	41.1112	49.3014	25125.8	3743.25	8413.57	272247	72851	182712	384021	137918	239592	318025	166935	233420
ENSMUSG00000062209	0.895811	4.33463	2.7182	0	4.19951	5.02226	1.22614	4.58581	6.04183	0	3.75206	2.87455	1.08795	3.21437	5.73245	1.55504	0	7.9804	0	1.9113	0.769485	0	1.13422	3.26612	0	2.42955	0	1.12843	3.48242	0.991452	2.51694	5.24823	3.12034	0	0.955153	0	0	1.2137	1.21007	0	1.20507	0.815027	0	2.13631	0.980528
ENSMUSG00000025997	38.5199	92.4721	52.3254	8.99642	66.3523	48.3392	23.2967	95.1556	56.7932	48.5924	76.2919	81.4456	64.1893	86.788	106.624	65.3116	80.0409	62.6154	18.1763	51.6052	28.4709	22.9524	86.2004	32.6612	39.1523	88.6785	64.2127	73.3479	95.1862	77.3333	53.6947	74.35	49.3014	13.5153	43.9371	18.6278	20.4859	91.0274	33.882	28.2771	121.712	87.2079	54.3511	90.7931	50.9874
ENSMUSG00000026196	880.582	974.57	1052.62	266.894	238.532	226.629	47.8196	72.2265	20.5422	19.437	46.2754	23.9546	28.2868	53.5729	41.2736	838.943	857.482	937.39	222.155	211.199	180.829	54.512	87.3347	51.1692	34.9196	76.5307	44.6697	44.0087	48.7539	42.6324	918.683	895.698	1081.51	229.759	195.806	193.375	42.2521	53.4027	21.7813	37.7028	85.5598	34.2311	36.9587	69.43	48.0458
ENSMUSG00000026192	15491.3	14882.2	15003.1	5238.91	4419.57	4142.73	3629.38	3660.62	3176.79	3598.62	3688.28	3103.56	4314.82	4293.33	3496.79	14943.1	13475.4	14040	4595.59	4151.35	3748.93	3049.8	3690.74	2898.13	3546.98	3739.07	3041.73	4008.18	4216.05	3448.27	15641.1	15225.1	16208.9	5989.96	5452.02	4319.88	3248.29	3721.2	2791.64	3514.44	3910.44	3273.15	3881.75	4107.05	3337.72
ENSMUSG00000026193	146938	218550	189379	224277	262643	102900	498430	547137	479364	653506	517434	444159	780275	640472	657956	138593	159527	146432	230509	289141	143170	360270	472569	345761	438916	374800	341261	579057	505765	578743	186530	243449	169218	127534	146948	82769.7	277073	396488	270204	490832	483765	410240	771450	585115	564091
ENSMUSG00000073652	65.3942	82.358	93.0984	143.943	71.3917	75.9616	183.922	218.973	183.672	188.816	192.606	162.891	198.008	236.792	235.03	52.8713	54.2886	57.0905	76.7446	99.3878	80.0264	131.976	136.106	145.887	125.922	119.048	114.466	270.823	205.463	200.273	65.4404	71.7258	63.031	45.0509	52.5334	48.7872	84.5043	231.816	150.049	169.663	147.018	132.034	236.971	137.792	189.242
ENSMUSG00000099707	34.0408	40.4566	22.4252	430.828	308.244	187.079	875.466	635.135	644.059	839.955	714.142	637.192	856.219	615.016	585.856	41.2085	40.3685	36.2187	567.506	455.846	245.466	745.953	602.269	636.893	868.757	488.339	628.168	771.845	565.313	625.606	31.0422	26.2412	19.3461	387.437	238.788	227.082	640.184	436.931	554.213	771.562	479.617	584.374	778.308	533.009	525.563
ENSMUSG00000101211	4.47905	9.3917	5.4364	10.9956	15.1182	15.0668	22.0706	16.0503	19.3339	31.9322	27.5151	21.08	48.9579	28.9293	28.6622	0.777519	2.08802	5.52489	13.1274	19.113	16.1592	11.4762	12.4764	11.9758	39.1523	31.5841	40.4819	40.6234	25.5378	47.5897	5.03388	6.12294	1.24814	8.10915	23.8788	10.6445	24.327	8.49589	10.8906	40.3959	31.3318	13.8555	33.6977	21.3631	33.3379
ENSMUSG00000039395	555.403	799.017	791.676	2363.06	2300.49	2892.82	973.558	1026.08	773.354	503.973	396.468	333.448	488.491	302.151	314.138	611.13	709.232	696.75	1698.48	1747.89	2406.95	755.995	770.133	590.078	308.985	363.217	259.643	296.777	240.287	261.743	543.659	706.762	722.672	2761.62	2106.11	2864.25	894.977	836.238	671.59	490.137	478.412	331.716	346.76	318.31	340.243
ENSMUSG00000026189	484.634	445.745	499.469	3324.68	2201.38	1614.03	4595.59	3482.92	3929.61	1428.62	1205.66	1099.99	1401.28	1164.67	1024.96	417.528	395.333	513.201	4310.82	2995.01	2241.51	4296.4	2818.53	4075.02	1222.19	1211.13	1020.42	1013.33	1019.19	927.008	458.083	455.722	509.864	2936.41	1992.45	1760.77	4701.51	2365.5	3806.89	1636.03	1346.06	1295.08	1278.34	1014.75	780.5
ENSMUSG00000026188	4.47905	2.88975	4.75685	87.965	79.7907	69.056	58.8549	94.0091	60.4183	47.2041	40.022	20.1219	66.3652	36.4295	47.0061	0.777519	5.56806	6.13877	91.8915	78.3635	90.7992	53.0775	82.7978	84.919	19.047	36.4432	29.3145	41.7519	38.3067	31.7265	5.03388	3.49882	4.99255	78.3885	85.0087	62.9798	70.4202	78.8904	78.6547	29.6237	25.3064	34.2311	33.6977	40.5899	49.0264
ENSMUSG00000026187	2330	2199.1	2770.53	1656.34	2154.35	2376.78	1990.03	1961.58	1972.05	1545.24	1537.09	1512.97	1596.03	1681.12	1419.35	2278.13	2032.34	2483.13	1790.37	1982.02	1939.87	2085.8	2048.39	2045.68	1365.04	1435.86	1327.53	1402.64	1466.1	1310.7	2041.24	2033.69	2644.18	1588.49	2126.17	2055.27	2080.6	2073	1989.36	1548.51	1642.51	1648.8	1360.95	1497.55	1152.12
ENSMUSG00000039354	794.584	717.381	979.232	1040.59	1227.1	1389.91	1148.9	1115.5	1400.5	1366.14	1346.99	1708.44	1223.95	1254.68	1591.33	789.96	696.704	899.943	1000.71	1078.93	1335.83	1245.17	1087.71	1344.55	1315.3	1243.93	1511.79	1100.22	1144.56	1273.02	773.539	648.157	940.472	1006.44	1040.16	1460.95	1341.83	1245.25	1490.81	1354.61	1102.64	1490.68	1115.28	1212.36	1578.65
ENSMUSG00000046330	10773.9	8837.59	9455.94	8085.78	6139.69	8890.65	11833.5	9226.65	10494.7	12893.7	11027.3	12479.4	15165	12505	13652.4	10644.2	9941.78	10618.8	8262.16	6591.13	8829.83	11821.9	8886.58	10604	11184.9	9849.38	9726.83	13435.1	12078.2	12128.4	10238.1	9345.35	10088.1	9498.52	6612.53	9383.11	9994.55	7702.13	10111.4	12664.1	10682.9	12037.9	14652	11731.5	12852.8
ENSMUSG00000039323	29.5618	41.179	42.1321	18.9924	15.9581	10.0445	2096.71	398.966	656.143	7958.05	2952.87	1014.72	11993.6	4381.19	1446.87	52.0938	39.6725	39.2881	62.6074	33.4478	13.0812	2572.1	296.03	551.974	8976.45	3154.77	2141.36	9417.87	6016.47	2418.15	49.4998	55.9811	49.3014	20.7234	25.7891	13.3056	1076.79	162.636	358.181	7858.35	2172.74	1337.46	9961.47	4236.3	2238.54
ENSMUSG00000026185	0	1.44488	0.67955	123.951	130.185	114.256	20.8444	17.1968	39.8761	15.2719	22.5124	15.3309	19.5832	19.2862	32.1017	2.33256	4.17605	9.20815	82.8034	84.0974	102.341	30.125	53.3082	52.2579	24.3379	27.9398	26.5227	18.0549	30.181	29.7436	1.67796	0	1.87221	80.1905	58.2644	86.9299	16.6448	27.9151	29.0417	17.5049	13.2557	13.8555	17.3923	20.2949	11.7663
ENSMUSG00000055322	5045.21	5330.87	4916.54	4202.33	5423.25	4255.11	4213.03	4817.4	4837.09	7691.49	5535.54	5233.6	8388.12	5719.44	5686.59	5944.91	6643.4	6206.29	4455.22	6334.06	5326.37	4280.63	6063.52	4866.51	7412.48	5849.13	6520.39	9890.68	7671.78	8049.6	5405.54	5491.4	4930.77	4398.77	6183.66	4538.98	3596.55	5982.32	4295.76	6996.57	7313.55	5603.31	9385.35	9303.63	10523
ENSMUSG00000061815	16.1246	12.2815	16.9888	31.9873	25.1971	21.9724	18.3922	13.7574	16.9171	40.2623	27.5151	40.2437	32.6386	26.7864	43.5666	30.3233	45.9365	31.3077	21.2057	22.9356	23.0845	27.256	21.5501	23.9515	44.4431	38.8728	43.2738	29.3391	17.4121	41.641	17.6186	16.6194	24.3387	17.1193	31.5201	16.8538	44.8129	31.5562	26.6216	60.5938	43.3824	39.9363	70.6564	41.658	29.4158
ENSMUSG00000026180	3.58324	4.33463	2.03865	3.99841	5.03941	0.627782	2.45229	3.43936	1.20837	0	8.75481	0	0	9.64311	1.14649	6.22015	1.39202	5.52489	2.01959	1.9113	0.769485	2.86905	10.2079	7.62094	4.23268	9.71819	2.79186	3.38529	9.28646	6.94017	10.9067	7.87235	6.24069	2.70305	0	1.77408	2.56074	8.49589	0	0	9.64054	0.815027	3.26107	12.8179	5.88317
ENSMUSG00000006304	22273.4	22247.5	19145.6	10296.9	9893.21	10667.9	11680.2	11440.5	11560.4	14050.2	14020.2	15286.9	14324	14334	14860.8	21625.9	20603.9	19649.6	9505.22	9291.8	9634.72	11087.5	11592.8	11729.7	11419.8	12773.3	13719.2	12322.4	13834.5	13687	20463.5	21493.3	19922.1	11542.9	11871.6	11266.3	11015	12188	10812	12832.4	14249.9	15060.1	12683.4	14938.1	15930.6
ENSMUSG00000064272	1.79162	0.722439	1.3591	5.99761	8.39902	1.88335	0	3.43936	0	0	0	0	2.17591	2.14291	2.29298	4.66512	2.78403	0	11.1078	19.113	6.15588	7.17263	6.8053	8.70964	2.11634	8.50342	2.79186	1.12843	5.80404	0.991452	1.67796	1.74941	0	5.4061	11.4618	5.32224	1.28037	3.64109	0	2.69306	6.02534	1.63005	1.08702	4.27262	1.96106
ENSMUSG00000006299	5241.39	4875.74	5105.46	9167.35	9455.62	9674.12	8557.26	9525.88	9575.09	6137.92	6861.27	6213.82	5629.07	6137.31	5455	5123.85	5099.65	4906.72	9319.42	9495.36	9763.22	8087.86	8840.08	9409.68	5882.36	7168.38	5883.84	5405.17	6147.64	5262.63	4813.23	4720.79	4688.01	9867.04	9927.86	9780.5	8309.59	9185.27	9578.93	6266.75	7585.9	6301.79	5604.68	6652.47	5438.99
ENSMUSG00000101503	9.85392	7.94682	14.9501	22.9908	13.4384	34.528	14.7137	21.7826	13.292	12.4952	21.2617	15.3309	7.61567	21.4291	14.9044	9.33023	14.6162	12.8914	8.07838	19.113	29.2404	17.2143	23.8185	18.508	8.46536	14.5773	8.37557	22.5686	13.9297	5.94871	10.0678	8.74705	11.2332	18.0203	8.59638	27.4982	16.6448	33.9835	35.0921	12.1188	9.64054	8.96529	8.69617	6.40893	10.7858
ENSMUSG00000026179	558.09	481.144	554.513	1116.56	1130.51	1433.85	1574.37	1332.18	1448.83	1843.74	1560.86	1785.1	1960.49	1389.68	1796.55	587.027	550.542	627.382	1185.5	1040.7	1335.83	1807.5	1251.04	1678.78	1599.95	1341.11	1588.57	1749.06	1437.08	1586.32	502.549	482.837	549.181	1162.31	1131.86	1404.18	1828.37	1274.38	1842.94	1999.6	1448.49	1851.74	1685.97	1444.14	1801.23
ENSMUSG00000103013	11.6455	4.33463	3.39775	3.99841	4.19951	0.627782	2.45229	1.14645	10.8753	0	1.25069	5.7491	4.35181	2.14291	4.58596	6.22015	8.3521	4.91101	2.01959	2.86696	3.84742	1.43453	3.40265	3.26612	4.23268	4.85909	1.39593	5.64214	1.16081	3.96581	3.35592	4.37353	4.99255	4.50509	0	1.77408	7.68221	2.4274	3.63022	5.38612	7.2304	1.63005	0	3.20446	7.84422
ENSMUSG00000006301	7622.45	7212.83	6459.12	4645.15	4590.07	3346.08	4377.33	5344.76	4562.79	4455.23	5332.93	5088.91	4894.7	5515.86	4854.24	7825.73	7523.85	6777.81	4412.81	4486.79	3462.68	4092.7	5212.86	4315.63	3962.84	5392.38	5007.2	4475.35	5364.09	5202.15	7497.12	7612.56	6619.5	5254.73	5520.79	3617.35	4519.7	6110.97	4430.07	4273.89	6407.34	5140.37	4555.71	6507.2	6553.85
ENSMUSG00000073650	1.79162	3.61219	5.4364	1.9992	2.51971	5.65004	15.9399	6.87872	12.0837	5.55342	5.00275	4.79092	7.61567	12.8575	5.73245	6.99767	2.78403	7.9804	9.08817	6.68956	6.92536	7.17263	10.2079	11.9758	5.29085	3.64432	13.9593	9.02743	11.6081	5.94871	5.87286	0.874705	2.49628	0.901017	3.82061	3.54816	7.68221	3.64109	13.3108	10.7722	7.2304	12.2254	6.52213	4.27262	10.7858
ENSMUSG00000026177	435.364	451.524	311.234	159.936	131.025	146.273	273.43	179.993	329.884	154.107	250.137	115.94	73.9808	162.861	47.0061	473.509	536.622	401.475	197.92	171.062	175.442	358.631	271.078	357.095	243.379	436.104	277.79	83.5037	205.463	62.4615	442.981	477.589	319.523	148.668	156.645	157.893	225.345	199.046	324.299	196.593	314.523	185.826	95.6579	262.766	109.819
ENSMUSG00000026176	5125.83	5059.24	4781.31	8740.52	8264.64	7679.03	9776.04	9861.79	10930.9	8488.4	9330.12	8285.41	7765.81	8409.87	7310.02	5636.24	5701	5206.29	8232.88	8101.06	7485.55	9873.84	9324.39	10862	7896.06	8914.01	8242.96	7381.05	8163.96	7076.99	5054.01	5257.85	4878.97	9310.21	9369.1	8109.32	9641.17	9131.86	11323.9	8927.49	9236.84	8607.5	7612.41	8704.39	7100.98
ENSMUSG00000026175	3391.54	4122.23	2213.29	806.679	2247.58	2138.85	442.638	1079.96	709.311	666.41	1494.57	1009.93	554.856	1565.4	889.676	3636.46	4225.47	2385.52	844.19	1681.95	1906.78	522.167	1737.62	774.07	715.323	1607.15	792.888	502.151	1339.57	646.427	3515.32	4028.89	2191.11	719.012	1838.67	1631.27	495.502	1772	707.892	705.582	2258.3	927.5	490.247	2408.69	589.297
ENSMUSG00000033364	1739.66	1847.28	1406.67	1412.44	1242.22	1135.03	996.855	1005.44	1073.03	716.391	842.963	802.958	670.179	757.52	731.46	1789.07	1619.61	1228.98	1196.61	1154.43	1143.45	906.62	934.594	1033.18	757.649	875.852	901.77	652.232	732.47	724.752	2005.16	2015.32	1543.32	1425.41	1215.91	1170.01	880.893	878.717	1005.57	767.522	950.798	837.032	648.952	841.706	761.87
ENSMUSG00000026174	4857.98	5268.02	4578.81	4011.4	3436.88	3450.92	2189.89	2272.27	2387.73	1768.76	1864.77	1786.05	1858.22	1917.91	1734.64	4646.46	4805.94	4666.08	3338.39	2954.88	2997.91	1956.69	2263.9	2229.67	1640.16	1931.49	1784	1685.87	1780.68	1760.82	4460.01	5001.57	4657.43	3980.69	3825.39	3470.99	1856.53	2168.88	1966.37	1840.71	2135.38	1852.56	1550.09	1894.91	1670.82
ENSMUSG00000026135	934.331	1004.91	1169.51	488.805	477.065	456.398	564.026	535.394	528.056	626.148	536.545	575.868	646.244	596.802	608.786	890.26	986.94	1084.72	531.153	553.322	509.399	482.001	531.947	510.603	805.267	585.521	623.98	705.268	650.052	683.111	1257.63	1179.1	1230.66	577.552	489.994	493.194	476.297	467.274	562.683	603.245	549.511	561.553	752.219	617.393	601.063
ENSMUSG00000026172	506.133	551.221	712.848	715.715	701.319	636.571	549.312	538.833	542.556	487.313	452.749	534.666	651.684	556.086	677.575	594.802	606.223	637.204	843.181	737.763	681.763	589.59	586.39	617.296	568.237	502.916	438.322	595.81	463.162	492.752	491.642	558.937	634.054	787.489	730.692	695.439	590.25	568.011	603.826	556.117	474.797	464.565	632.647	478.533	483.4
ENSMUSG00000026171	1067.81	1053.32	961.563	1006.6	1007.04	984.99	1395.35	1415.87	1259.12	1321.71	1389.51	1325.17	1264.2	1225.75	1256.55	1014.66	1032.18	976.064	1088.56	1020.64	908.761	1565.07	1262.38	1321.69	1505.78	1427.36	1461.54	1321.39	1323.32	1291.86	1135.14	1066.27	1030.34	1092.03	1022.97	969.535	1491.63	1275.6	1454.51	1478.49	1247.24	1327.68	1313.12	1313.83	1316.85
ENSMUSG00000033276	26.8743	23.118	12.9115	27.9889	69.7119	32.6447	61.3072	64.2014	32.6259	84.6896	57.5316	77.6129	53.3097	91.0738	61.9104	17.1054	25.7523	16.5747	49.4801	68.8069	41.5522	57.381	69.1872	46.8143	65.6065	72.8864	65.6087	63.192	73.1309	57.5042	14.2627	16.6194	13.7295	36.9417	49.668	20.4019	49.9343	57.0438	44.7727	71.3661	60.2534	68.4622	60.8732	76.9071	54.9095
ENSMUSG00000033257	7430.75	7767.66	8398.56	3239.71	3019.45	2708.88	3058	2911.99	3313.34	3566.68	2909.1	3019.24	2672.01	2804	2826.1	7196.72	7072.83	7497.89	3043.53	2977.81	2652.41	3046.93	2824.2	3149.63	3659.15	3023.57	3400.48	2676.63	2885.77	2830.6	7645.62	8273.84	8629	3138.24	3138.63	2695.71	2900.03	2541.48	3084.47	3378.44	2749.96	2978.92	3125.19	2834.88	2948.45
ENSMUSG00000026170	117.351	104.754	146.783	656.738	342.68	497.831	5272.42	1305.81	3059.58	10137.8	3395.61	5245.1	7469.89	2288.63	4889.78	114.295	141.986	145.489	1306.68	723.428	1013.41	5610.43	1120.61	3493.66	10632.5	1998.3	6713.02	8015.23	2397.07	5589.81	114.101	113.712	107.964	570.344	223.506	583.672	6529.88	1041.35	4205	10803.2	1317.14	4663.58	8526.6	1707.98	5535.08
ENSMUSG00000006542	9.85392	20.2283	33.298	3.99841	1.6798	1.88335	19.6183	4.58581	7.25019	61.0876	13.7576	27.7873	31.5506	8.57166	22.9298	13.9953	20.1842	21.4857	2.01959	2.86696	1.53897	15.7798	1.13422	15.2419	63.4902	8.50342	47.4616	42.8803	2.32162	41.641	6.71184	13.9953	17.4739	1.80203	0	0.88704	19.2055	2.4274	19.3612	39.0494	2.41013	18.7456	52.177	8.54524	40.2016
ENSMUSG00000026167	1.79162	0	0	0.999602	1.6798	0.627782	4.90457	0	0	2.77671	3.75206	0	5.43977	6.42874	0	3.11008	3.48004	1.22775	2.01959	1.9113	0.769485	2.86905	9.07373	0	5.29085	14.5773	1.39593	12.4127	20.8945	5.94871	0.838979	0.874705	1.87221	0	0.955153	0	1.28037	3.64109	1.21007	1.34653	13.2557	0	3.26107	41.658	0.980528
ENSMUSG00000006538	171.996	185.667	99.8939	557.778	682.001	726.344	144.685	204.069	280.341	112.457	131.322	202.177	66.3652	95.3597	162.801	216.15	320.164	180.48	466.526	513.185	652.523	176.447	175.804	329.878	74.0719	59.5239	180.075	37.2381	53.3971	54.5299	140.949	188.062	81.753	642.425	752.661	825.834	142.121	195.405	267.426	125.227	92.7902	249.398	59.7862	53.4077	60.7927
ENSMUSG00000026162	182.745	176.997	166.49	185.926	285.567	290.663	152.042	160.503	180.046	133.282	121.317	129.355	138.17	154.29	123.821	163.279	187.922	178.638	187.822	193.997	270.089	182.185	181.475	181.814	165.074	204.082	196.826	162.494	140.458	130.872	166.118	196.809	185.973	222.551	327.618	259.016	195.896	174.773	212.973	172.356	142.198	161.375	146.748	167.7	164.729
ENSMUSG00000026205	133.476	182.055	190.274	120.952	465.306	223.49	324.928	1578.67	863.981	569.226	1635.9	800.083	1179.34	2386.13	1125.85	106.52	172.61	147.33	161.568	602.061	276.245	301.25	1270.32	603.143	555.539	1706.76	889.207	1420.69	2085.97	1230.39	102.355	125.958	108.588	81.9926	389.703	180.956	247.111	1631.21	815.589	585.74	2190.81	1120.66	1287.03	3036.76	1539.43
ENSMUSG00000033159	1858.81	1899.29	2270.38	1759.3	2483.59	2141.36	2642.34	3615.91	3448.68	4606.56	4097.25	5664.78	5365.79	5219.07	5954.87	2035.55	2061.58	2238.81	1843.89	2581.22	2349.24	2520.46	3066.92	2866.56	4990.33	3895.78	4781.06	5917.48	5163.27	6471.21	1703.97	1841.25	1952.71	1663.28	2268.49	2047.29	2792.48	3637.45	3644.74	4777.49	3987.57	5163.19	5526.42	4877.19	5496.84
ENSMUSG00000049339	1999.45	2305.3	2171.84	3488.61	3866.91	3365.54	4150.5	4443.65	4282.45	4832.86	4983.99	4812	5202.59	4751.91	4622.65	2185.61	2468.04	2284.23	3230.34	3933.46	3343.41	3979.37	4197.73	4088.09	3987.18	4385.33	4366.47	4536.28	4209.09	4243.42	1930.49	2310.1	2139.31	3213.93	4049.85	3288.26	4008.83	4247.94	4332.06	4882.52	4506.95	4881.19	4706.8	4688.13	5242.88
ENSMUSG00000026197	390.573	392.284	392.1	932.629	823.104	705.627	895.085	888.501	940.109	892.712	787.933	897.818	823.581	721.091	826.619	437.743	453.797	413.753	892.661	831.417	759.481	882.233	780.341	863.344	881.455	693.636	954.816	841.808	746.399	812.991	364.117	409.362	381.93	914.532	786.091	749.549	971.799	727.005	971.688	845.621	609.764	771.83	881.575	679.346	886.397
ENSMUSG00000026198	17.0204	4.33463	11.5524	8.99642	16.798	15.0668	13.4876	8.02517	10.8753	15.2719	5.00275	14.3728	8.70363	4.28583	9.17191	15.5504	6.96008	9.20815	23.2253	13.3791	22.3151	14.3453	18.1475	13.0645	21.1634	12.1477	25.1267	28.2107	12.7689	22.8034	10.0678	6.12294	18.098	15.3173	13.3721	14.1926	24.327	8.49589	16.941	18.8514	10.8456	10.5953	20.6534	8.54524	36.2795
ENSMUSG00000033124	622.588	538.939	753.621	2185.13	1606.73	1661.74	3104.6	2451.12	3222.71	3159.9	2576.41	3534.74	2719.88	2041.13	3163.16	577.697	585.343	729.285	2212.47	1777.51	1922.17	3008.2	2047.26	3089.75	2863.41	2012.88	3029.17	2525.42	1793.45	2577.78	584.769	518.7	708.942	2093.06	1386.88	1853.91	3213.72	1899.44	3384.57	3255.91	1777.47	3163.12	2634.94	1857.52	2748.42
ENSMUSG00000026199	490.904	437.075	500.149	1094.56	1209.46	1100.5	1515.51	1287.47	1677.21	1671.58	1324.48	1901.99	1319.69	1225.75	1647.51	481.284	553.326	510.131	1338.99	1217.5	1287.35	1810.37	1163.71	1651.57	2490.93	1509.96	2368.89	1964.59	1331.45	2018.6	541.981	497.707	513.609	1150.6	871.1	1109.69	1984.57	1271.96	2040.18	1838.01	1000.21	1714	1687.06	1130.11	1600.22
ENSMUSG00000026200	94.0601	101.141	101.253	83.9666	100.788	106.095	161.851	84.8375	105.128	154.107	172.595	188.762	172.985	177.862	191.464	108.853	131.546	116.023	117.136	100.343	136.968	127.673	134.972	113.225	276.182	246.599	316.876	285.492	258.86	292.478	108.228	107.589	105.468	82.8936	93.605	70.0761	149.803	105.592	153.679	188.514	163.889	149.15	233.71	246.744	254.937
ENSMUSG00000026201	2461.69	2170.21	2445.7	1952.22	1540.38	1868.91	3418.49	2534.81	3539.3	4381.65	3296.81	3885.43	4628.15	3261.52	3920.99	2555.71	2470.83	2663	2129.66	1689.59	1922.94	3543.28	2407.94	3418.54	4294.05	3194.85	3937.92	4499.05	3189.9	4195.83	2470.79	2352.08	2816.42	2315.61	1553.08	1835.29	3455.71	2242.91	3872.23	4427.39	2905.42	3819.21	4558.97	3006.86	3974.08
ENSMUSG00000026202	11085.7	9526.8	6529.12	2941.83	1706.68	2045.31	2639.89	1983.36	2602.82	4134.52	3653.26	3466.71	4567.23	3722.24	3740.99	10714.2	9762.21	7116.67	1975.16	1420.1	1585.14	2524.77	1822.69	2444.14	3512.06	3301.75	3050.11	3784.75	3393.04	3498.83	10785.1	9970.77	7624.25	3911.32	2375.47	2057.93	2422.46	1801.13	2516.95	4097.49	3585.08	3774.39	4263.3	3633.86	3905.44
ENSMUSG00000026203	986.288	945.672	1156.59	1625.35	1423.63	1309.55	1981.45	1942.09	2266.89	2358.81	2447.59	2901.38	2111.72	2270.42	2819.22	1187.27	1174.86	1349.91	1919.62	1680.04	1592.83	2150.35	1902.08	2359.22	2305.75	2201.17	2842.11	2085.34	2124.28	2815.72	1080.61	1167.73	1285.58	2031.79	1647.64	1540.79	2348.19	2179.8	2644.01	2438.57	2388.44	3207.94	2411.01	2290.12	3417.14
ENSMUSG00000026204	4109.98	2966.33	3043.02	997.603	632.447	802.306	474.518	345.082	281.549	512.303	514.032	360.277	430.83	567.872	233.884	3548.6	3287.25	3022.73	747.25	640.287	626.36	450.441	594.329	403.91	715.323	741.012	713.32	617.251	778.902	528.444	3978.44	3162.93	3147.18	916.334	753.616	653.748	468.615	529.172	324.299	472.632	824.266	412.403	430.461	1055.34	468.692
ENSMUSG00000026209	1991.39	1825.6	1698.2	7020.2	6536.96	5575.96	5988.48	6159.89	6110.71	3876.29	4269.84	4131.69	3589.16	3543.31	3616.03	1934.47	2056.7	1810.32	7114.02	6856.8	5789.6	5703.67	5931.95	6209.98	3476.09	4224.98	4041.21	3302.91	3468.49	3273.78	1693.06	1830.76	1579.52	7229.76	6401.44	5709.88	6029.25	5881.58	6097.55	3969.57	4488.88	4247.92	3389.33	3916.92	4094.68
ENSMUSG00000026208	272.326	275.249	189.594	212.915	309.084	197.751	438.959	506.732	239.256	605.323	650.357	340.155	747.424	748.948	401.271	451.739	441.269	408.228	548.32	720.562	390.129	661.316	1018.53	491.006	1117.43	1281.59	554.184	1173.57	1220.01	726.734	534.43	504.705	375.065	428.884	580.733	331.753	467.334	779.194	388.433	739.245	1323.16	440.114	843.529	1507.17	548.115
ENSMUSG00000026207	99.435	113.423	76.1096	231.908	333.441	264.296	220.706	154.771	103.919	180.486	188.854	164.808	157.753	228.22	146.751	144.619	132.938	125.231	257.498	287.651	296.252	296.947	296.03	213.386	357.661	387.513	280.582	363.354	333.152	273.641	125.008	110.213	90.49	223.452	259.802	214.664	208.7	224.534	147.629	249.108	283.191	161.375	235.884	352.491	164.729
ENSMUSG00000033021	1115.28	1096.66	1192.61	2814.88	2663.33	2786.1	2416.73	2342.2	2926.66	1875.67	1785.98	2128.13	1157.58	1309.32	1527.12	1122.74	1227.76	1133.22	3355.56	2978.77	3131.03	2734.21	2365.98	3051.64	2356.54	2206.03	3076.63	1618.17	1601.91	1770.73	995.869	1110	1095.24	3140.04	2763.26	2954.73	3405.78	2484.44	4205	1920.15	1741.32	2047.35	1526.18	1522.12	1999.3
ENSMUSG00000033007	0	0	0	5.99761	1.6798	1.25556	13.4876	10.3181	13.292	159.661	106.308	106.358	21.7591	23.5721	49.299	0	0	0	9.08817	8.60087	2.30845	15.7798	3.40265	14.1532	15.8725	2.42955	60.025	3.38529	4.64323	11.8974	0.838979	0	1.24814	0.901017	3.82061	1.77408	24.327	4.85479	29.0417	65.98	13.2557	101.878	13.0443	12.8179	228.463
ENSMUSG00000102605	3.58324	7.94682	2.7182	0	0	0	0	2.29291	0	0	0	0	1.08795	0	1.14649	1.55504	2.78403	3.06938	0	0	0.769485	0	1.13422	0	1.05817	0	0	0	0	0	3.35592	4.37353	3.74441	0	0	0	0	0	0	0	0	0.815027	2.17404	2.13631	0
ENSMUSG00000032997	3544.72	3445.31	3115.06	556.778	783.629	536.754	1220.01	1386.06	1133.45	1450.83	1632.15	1446.86	1535.1	1583.61	1444.58	3584.36	3800.9	3139.36	825.004	984.321	603.276	1276.73	1633.27	1278.14	1598.89	1756.56	1409.89	1663.3	1821.31	1421.74	3537.14	3744.61	3263.26	698.288	1090.79	533.111	1142.09	1445.51	1124.16	1553.9	1769.04	1356.2	1481.61	1711.18	1409.02
ENSMUSG00000026211	2356.88	2588.5	2383.86	2062.18	4060.09	4300.94	810.481	2100.3	1002.94	606.711	1648.41	1280.13	637.541	1863.26	1452.6	2261.8	2684.5	2357.29	1762.1	3374.41	3059.47	1091.67	2909.26	1257.45	1079.33	2391.89	1395.93	811.34	1849.17	1403.9	2054.66	2126.41	1938.98	1653.37	4095.7	3253.66	814.314	2801.22	1108.43	689.423	2682.48	1255.14	679.389	2316.83	1136.43
ENSMUSG00000051703	41.2073	44.7912	51.6458	6.99721	18.4779	13.8112	15.9399	27.5149	32.6259	26.3787	41.2727	66.1147	25.0229	54.6443	40.1271	48.2062	49.4166	50.9518	10.098	20.0687	12.3118	14.3453	43.1002	37.016	50.7921	61.9535	76.7761	51.9077	51.0755	47.5897	51.1777	39.3617	51.7977	12.6142	22.9237	18.6278	24.327	25.4877	29.0417	30.9702	38.5622	56.2368	39.1328	41.658	66.6759
ENSMUSG00000032968	51.0612	54.1829	31.2593	70.9717	159.581	99.8174	64.9856	157.064	122.045	112.457	136.325	340.155	51.1338	181.076	359.998	40.431	62.6407	31.3077	94.9209	175.84	100.033	123.369	158.79	112.137	294.171	330.418	629.564	178.292	222.875	394.598	28.5253	41.9859	18.098	57.6651	85.0087	55.8835	120.355	149.285	194.822	70.0195	119.302	215.167	81.5266	155.951	212.774
ENSMUSG00000026213	775.772	809.131	860.31	634.747	929.772	846.25	902.442	1021.49	958.234	1098.19	1185.65	1362.54	1207.63	1301.82	1406.74	816.395	927.083	809.089	671.515	908.825	780.257	913.793	1032.14	934.109	1224.3	1265.79	1380.57	1342.83	1262.96	1352.34	747.531	762.743	732.657	537.907	867.279	698.1	854.005	1019.51	945.066	961.422	1096.61	1207.05	1155.5	1240.13	1291.35
ENSMUSG00000006576	144.226	143.043	297.643	50.9797	128.505	163.851	58.8549	111.206	89.4191	176.321	186.352	265.417	159.929	248.578	319.871	164.057	195.578	254.759	92.9013	118.501	163.9	124.804	151.985	112.137	404.221	379.009	559.768	472.812	399.318	683.111	136.754	139.953	256.492	70.2793	123.215	144.587	106.271	144.43	160.94	195.247	191.606	280.369	316.323	288.402	378.484
ENSMUSG00000026235	4221.96	7174.54	4716.08	495.803	1080.11	1184	496.588	777.295	710.519	381.798	665.365	410.103	294.835	506.799	345.093	3481.73	4400.16	3308.79	405.938	749.231	830.274	527.906	745.18	632.538	381.999	575.803	498.347	319.345	441.107	338.085	4185.67	7047.5	4156.3	452.311	1557.86	1079.53	553.119	1220.98	661.909	383.761	965.259	503.686	255.45	806.457	490.264
ENSMUSG00000101849	23.2911	22.3956	13.591	1.9992	2.51971	1.88335	2.45229	6.87872	1.20837	2.77671	6.25343	2.87455	6.52772	2.14291	2.29298	17.1054	20.1842	12.8914	2.01959	5.73391	7.69485	1.43453	1.13422	2.17741	1.05817	0	6.97965	5.64214	3.48242	0.991452	10.0678	10.4965	7.48883	0.901017	2.86546	3.54816	3.8411	8.49589	1.21007	1.34653	7.2304	8.15027	2.17404	9.61339	5.88317
ENSMUSG00000032908	2.68743	3.61219	4.0773	76.9694	142.783	100.445	696.45	521.636	246.507	3043.27	1615.89	1168.98	4693.43	2029.34	1881.39	1.55504	7.65609	7.9804	87.8523	120.412	93.8771	453.31	340.265	225.362	2356.54	994.9	1423.85	4387.33	2009.36	2280.34	4.1949	6.99764	3.12034	83.7946	102.201	90.4781	571.044	308.279	248.065	2889.65	879.699	1238.03	4552.45	1799.84	2527.8
ENSMUSG00000026245	5278.12	5009.39	5929.07	3967.42	3245.38	3768.58	4842.04	4434.48	5285.39	3772.16	3895.89	3900.77	3625.06	3505.81	3767.36	5409.98	4870.66	5799.29	4276.49	3488.13	3731.23	4428.38	4206.81	5275.87	3229.53	3560.5	3438.17	3235.21	3468.49	3156.78	5316.61	5258.73	6295.61	4439.31	3421.36	4150.46	4638.77	4056.18	5425.96	3896.86	3764.63	4155.01	3249.11	3552.68	3476.95
ENSMUSG00000104018	3.58324	1.44488	7.47505	4.99801	3.35961	6.27782	4.90457	1.14645	2.41673	8.33013	2.50137	4.79092	0	4.28583	4.58596	6.22015	8.3521	3.06938	5.04899	4.77826	9.23381	4.30358	18.1475	13.0645	22.2216	13.3625	27.9186	7.899	12.7689	9.91452	6.71184	0.874705	4.36848	9.01017	7.64123	7.09632	10.2429	2.4274	20.5712	9.42571	1.20507	4.89016	8.69617	2.13631	3.92211
ENSMUSG00000090486	0	0	0.67955	8.99642	16.798	13.8112	2.45229	4.58581	0	1.38835	5.00275	0	0	1.07146	1.14649	0.777519	0	0	8.07838	16.2461	9.23381	1.43453	2.26843	6.53223	0	8.50342	0	0	1.16081	0	1.67796	0	0	1.80203	15.2825	7.09632	0	4.85479	2.42014	0	0	0	1.08702	0	0
ENSMUSG00000099364	0	2.88975	2.03865	0	0	0	11.0353	2.29291	6.04183	8.33013	2.50137	2.87455	5.43977	4.28583	3.43947	5.44264	1.39202	3.06938	2.01959	0	1.53897	7.17263	2.26843	2.17741	5.29085	4.85909	6.97965	1.12843	1.16081	5.94871	3.35592	3.49882	0	2.70305	0	0	0	6.06849	1.21007	1.34653	7.2304	1.63005	6.52213	6.40893	10.7858
ENSMUSG00000032883	2537.83	2274.96	2600.64	9375.27	7246.68	7011.7	8738.72	8249.88	8941.91	6733.52	7746.75	7767.04	5674.76	6294.81	6993.59	2669.22	2332.32	2722.54	9386.06	7190.32	7356.27	8843.85	6931.2	8716.18	5671.79	6661.82	6753.51	4628.81	5445.35	5940.78	2312.23	2359.96	2574.91	9164.24	6210.41	7155.75	8623.28	6625.58	8388.22	6680.13	7154.48	8524.36	4932.91	5899.42	7099.02
ENSMUSG00000079470	928.956	871.983	996.22	1525.39	1198.54	1092.97	1801.2	1985.66	2246.35	1741	2119.91	1979.61	1525.31	1896.48	1762.15	863.046	876.97	993.252	1364.24	1192.65	918.765	1917.96	1486.96	2015.19	1610.53	1666.67	1527.15	1179.21	1532.27	1453.47	841.496	843.216	1072.77	1527.22	1219.73	1144.28	1824.52	1412.74	1655.38	1796.27	1917.26	2066.91	1469.65	1658.84	1664.94
ENSMUSG00000099377	0.895811	7.22439	9.5137	5.99761	7.55912	6.27782	3.67843	5.73227	4.83346	5.55342	3.75206	1.91637	5.43977	7.5002	3.43947	6.22015	5.56806	6.75264	3.02939	8.60087	4.61691	5.7381	5.67108	7.62094	5.29085	6.07387	2.79186	2.25686	2.32162	0.991452	5.87286	3.49882	8.1129	9.01017	6.68607	6.20928	2.56074	4.85479	3.63022	2.69306	2.41013	5.70519	4.34809	4.27262	5.88317
ENSMUSG00000047330	0	0	0.67955	3.99841	5.03941	4.39447	13.4876	4.58581	2.41673	36.0972	23.763	22.9964	67.4531	39.6439	43.5666	2.33256	0	0.613877	14.1372	13.3791	6.92536	27.256	36.2949	25.0402	93.1189	63.1682	58.629	141.054	113.759	93.1965	3.35592	0	0.624069	6.30712	4.77577	8.8704	14.084	18.2055	21.7813	41.7424	40.9723	26.0809	76.0915	68.3619	58.8317
ENSMUSG00000050711	1.79162	2.16732	2.7182	3.99841	1.6798	0.627782	11.0353	11.4645	9.66693	8.33013	5.00275	8.62365	6.52772	15.0004	9.17191	1.55504	6.96008	0.613877	7.06858	1.9113	0.769485	7.17263	9.07373	8.70964	15.8725	8.50342	4.18779	14.6696	23.2162	8.92307	0.838979	4.37353	2.49628	4.50509	0.955153	4.4352	7.68221	8.49589	4.84029	13.4653	13.2557	9.78032	10.8702	23.4994	5.88317
ENSMUSG00000054702	661.108	805.519	485.199	415.834	388.875	280.619	690.319	766.977	837.397	497.031	591.575	543.29	476.524	637.517	622.544	713.763	677.912	430.327	484.703	419.531	322.414	502.084	622.685	571.57	419.035	478.621	482.991	384.794	481.735	527.453	622.523	811.727	509.24	394.645	427.909	290.949	547.997	591.071	584.465	453.781	602.534	567.259	434.809	538.35	534.388
ENSMUSG00000073643	1814.02	2025.72	1431.13	1123.55	1347.2	915.934	1871.09	1953.56	1777.51	2017.28	2103.66	2083.09	2326.04	2131.13	2158.84	338.221	374.452	224.065	291.831	248.469	230.076	350.024	316.446	302.66	657.123	640.186	689.589	556.315	485.218	559.179	1854.98	2359.08	1618.21	1217.27	1478.58	887.927	1778.43	1983.18	1694.1	1916.11	2294.45	2129.66	2181.65	2392.67	2127.74
ENSMUSG00000026248	1257.72	1122.67	1594.22	1067.57	863.42	1099.25	987.046	886.208	1029.53	1110.68	956.775	1118.2	1400.2	1166.82	1206.11	1235.48	1080.9	1484.35	1000.71	937.494	1023.41	1009.91	935.728	1040.8	963.992	908.651	889.207	1113.76	997.134	1039.04	1309.65	1228.09	1701.84	999.228	1013.42	1163.8	955.154	1004.94	966.847	1096.08	1024.31	1047.31	1240.29	1041.45	1129.57
ENSMUSG00000026249	6181.99	6254.15	5101.38	2872.86	3231.94	1886.49	4373.65	7232.97	3848.64	6454.46	8901.14	5141.61	6609.32	9636.68	5161.5	5550.71	5424.69	4949.07	3071.8	3525.4	2254.59	3663.78	6934.6	3914.99	4472.88	7751.47	5488.79	6998.52	9635.86	5659.21	5556.56	6157.93	4917.04	2694.04	3479.62	1751.02	3305.91	7390.21	3814.15	5386.12	10952.9	5712.52	6019.93	12456.8	7643.21
ENSMUSG00000067106	17.0204	15.1712	16.9888	13.9944	9.23893	11.3001	15.9399	17.1968	25.3757	16.6603	12.5069	15.3309	18.4952	5.35729	22.9298	18.6605	11.8321	23.9412	15.147	9.55652	9.23381	31.5596	14.7448	9.79835	12.698	8.50342	8.37557	14.6696	18.5729	14.8718	19.2965	18.3688	10.6092	16.2183	6.68607	12.4186	20.4859	10.9233	8.4705	9.42571	7.2304	15.4855	15.2183	16.0223	18.63
ENSMUSG00000004364	7015.09	7264.84	7061.2	7069.19	6412.66	6707.22	6241.07	6251.61	6496.17	5947.71	5984.54	6174.53	5998.98	5846.94	6012.19	7202.16	6514.64	6940.49	6498.04	5891.59	6543.7	5758.19	5832.14	6225.22	5121.54	5095.98	5293.36	5117.42	5281.67	5207.11	6856.98	7350.15	7075.69	7196.42	6035.61	6991.65	6079.19	5975.04	6109.65	5869.52	5862.65	6161.6	5251.4	5603.54	5589.99
ENSMUSG00000103076	14.333	13.0039	14.2706	9.99602	5.87932	4.39447	8.583	5.73227	7.25019	2.77671	2.50137	3.83273	1.08795	1.07146	6.87894	4.66512	6.26407	6.75264	18.1763	9.55652	13.0812	5.7381	6.8053	4.35482	9.52352	13.3625	16.7511	10.1559	8.12565	9.91452	12.5847	6.12294	6.24069	5.4061	4.77577	5.32224	10.2429	1.2137	7.26043	5.38612	7.2304	10.5953	7.60915	3.20446	2.94158
ENSMUSG00000101483	0.895811	0	0	11.9952	13.4384	10.6723	25.749	18.3432	18.1255	29.1555	42.5234	13.4146	58.7495	54.6443	19.4903	0.777519	1.39202	0	18.1763	8.60087	17.6981	22.9524	30.6238	13.0645	63.4902	25.5102	19.543	62.0636	40.6283	39.6581	1.67796	0.874705	0	9.91119	2.86546	7.98336	11.5233	14.5644	6.05036	24.2375	19.2811	8.15027	67.3954	38.4536	7.84422
ENSMUSG00000038608	18.812	21.6732	10.8728	15.9936	26.037	28.2502	14.7137	14.9039	14.5004	16.6603	18.7603	7.66547	8.70363	47.1441	18.3438	31.8783	23.6643	25.1689	35.3429	36.3148	38.4742	24.3869	21.5501	26.1289	23.2797	34.0137	20.9389	18.0549	46.4323	26.7692	30.2033	15.7447	11.8573	22.5254	19.1031	18.6278	10.2429	10.9233	14.5209	8.07918	19.2811	21.1907	16.3053	25.6357	17.6495
ENSMUSG00000087008	25.0827	39.7341	25.1434	6.99721	9.23893	9.41673	1.22614	10.3181	4.83346	5.55342	11.2562	0.958184	4.35181	9.64311	2.29298	19.438	29.2323	17.1885	6.05878	10.5122	5.38639	1.43453	12.4764	1.08871	10.5817	6.07387	5.58372	5.64214	11.6081	6.94017	39.432	22.7423	23.0905	12.6142	17.1928	10.6445	5.12147	20.6329	2.42014	4.03959	12.0507	2.44508	8.69617	5.34077	1.96106
ENSMUSG00000055980	163.933	146.655	116.883	1338.47	1681.48	796.656	1623.41	1773.56	1678.42	1622.99	1913.55	1270.55	1326.22	1710.05	1023.82	193.602	187.922	177.41	1026.96	1480.3	737.166	1932.31	1549.34	1605.84	1662.38	1536.69	1256.34	1064.11	1529.94	1034.08	198.838	186.312	166.626	1188.44	1322.89	838.253	1417.37	1320.5	1383.11	1622.57	1624.43	1495.57	1293.56	1559.51	1030.53
ENSMUSG00000026142	2016.47	2050.28	1455.6	2860.86	2772.52	1954.91	5133.86	4597.28	6503.42	4346.94	4388.66	5951.28	4191.88	4385.47	5390.79	1839.61	1994.06	1566.61	3313.14	3103.96	2260.75	4735.37	4261.25	5965.02	3426.35	3776.73	4493.5	3605.33	3942.1	4704.44	1994.25	2218.25	1621.95	2888.66	2671.56	2148.41	4747.6	4113.22	5684.92	4286	4238.22	5648.95	3606.74	4038.69	4767.32
ENSMUSG00000067158	3.58324	2.88975	2.03865	2.99881	5.87932	3.76669	47.8196	33.2471	32.6259	112.457	75.0412	86.2365	218.679	102.86	166.241	3.11008	2.08802	1.22775	8.07838	8.60087	7.69485	87.5061	85.0662	83.8303	229.623	131.196	171.699	362.226	197.337	296.444	1.67796	1.74941	1.87221	8.10915	3.82061	1.77408	49.9343	53.4027	35.0921	146.772	110.866	144.26	348.934	206.154	139.235
ENSMUSG00000079465	0.895811	0	1.3591	8.99642	2.51971	1.25556	20.8444	25.222	15.7088	55.5342	40.022	40.2437	113.147	62.1445	79.1078	0	2.08802	1.84163	1.0098	10.5122	4.61691	44.4703	44.2344	28.3063	120.631	74.1012	47.4616	185.062	112.598	132.855	3.35592	2.62412	0	9.91119	7.64123	1.77408	28.1681	32.7698	32.6719	94.2571	71.099	66.0172	136.965	114.293	90.2085
ENSMUSG00000097564	9.85392	15.8936	19.0274	44.9821	31.9163	43.317	50.2719	47.0046	27.7924	30.5438	33.7685	24.9128	18.4952	39.6439	36.6877	11.6628	16.7042	11.6637	35.3429	29.6252	50.0165	45.9048	34.0265	40.2821	30.6869	31.5841	39.086	25.9539	25.5378	16.8547	11.7457	13.1206	12.4814	44.1498	31.5201	40.8038	32.0092	50.9753	45.9827	32.3167	33.7419	21.1907	30.4366	32.0446	27.4548
ENSMUSG00000026150	2129.34	2190.43	2124.27	2608.96	2881.71	2398.13	3241.92	2957.85	3142.96	3377.87	2835.31	3125.59	3523.88	2940.08	3095.52	2282.8	2325.36	2221.01	2645.67	2714.05	2497.75	3114.36	2857.09	3124.58	3345.93	2824.35	3089.19	3371.75	2713.97	3059.62	2055.5	2228.75	2151.79	2602.14	2668.7	2499.68	2837.3	2673.78	3038.49	3288.23	2840.34	3009.08	3459.99	2607.37	3090.62
ENSMUSG00000101450	8.0623	10.1141	14.2706	12.9948	18.4779	11.3001	7.35686	12.611	0	24.9904	8.75481	21.08	10.8795	17.1433	24.0763	9.33023	12.5281	9.20815	18.1763	13.3791	11.5423	18.6488	18.1475	11.9758	44.4431	35.2284	48.8575	21.4401	30.181	26.7692	8.38979	4.37353	10.6092	2.70305	5.73092	6.20928	15.3644	13.3507	6.05036	10.7722	8.43547	18.7456	27.1755	11.7497	25.4937
ENSMUSG00000026159	7036.59	7953.33	7635.42	3565.58	3974.42	3933.68	3076.39	3550.57	3197.34	3618.05	4292.36	3951.55	3999.32	4518.33	4117.04	6991.45	6858.46	6947.86	2959.72	3227.24	3227.22	2992.42	3505.86	3113.7	3006.26	3816.82	3632.21	3278.09	4063.99	3841.88	7010.51	7873.22	7169.93	3758.14	4775.77	3674.12	3086.97	3803.73	3068.74	3370.36	4014.08	3855.89	3457.82	4284.37	3942.7
ENSMUSG00000113880	7.16649	7.22439	6.11595	2.99881	1.6798	3.76669	0	2.29291	0	9.71848	0	5.7491	0	4.28583	4.58596	3.11008	4.17605	1.84163	4.03919	0	4.61691	4.30358	2.26843	3.26612	7.40719	4.85909	8.37557	2.25686	3.48242	3.96581	6.71184	10.4965	8.73696	0.901017	0.955153	0	6.40184	2.4274	1.21007	1.34653	0	4.89016	5.43511	5.34077	0
ENSMUSG00000038496	5.37486	7.22439	15.6297	5.99761	13.4384	15.6946	42.915	52.7368	39.8761	62.476	62.5343	64.1983	34.8145	45.0012	49.299	3.11008	9.74411	6.13877	11.1078	13.3791	18.4676	47.3394	37.4291	59.8788	24.3379	40.0875	44.6697	27.0823	31.3418	44.6153	0.838979	1.74941	10.6092	5.4061	5.73092	14.1926	24.327	44.9068	60.5036	35.0098	43.3824	61.942	25.0015	38.4536	40.2016
ENSMUSG00000026166	150.496	255.021	112.126	74.9701	182.259	50.2226	234.193	953.849	280.341	410.953	1215.67	537.541	529.833	1956.48	746.365	208.375	203.234	89.626	32.3135	129.013	52.3249	251.042	1602.65	362.539	572.47	1428.57	710.528	664.645	1721.48	1028.14	138.432	242.293	93.6103	72.9824	326.662	59.4317	293.204	2342.44	332.77	510.335	2316.14	876.969	573.948	2019.88	577.531
ENSMUSG00000045658	202.453	196.503	301.72	3974.42	2663.33	3131.38	6596.65	4386.33	5704.69	6093.49	4915.2	5034.3	6377.58	5087.28	5268.12	244.919	288.843	394.109	5013.64	3344.78	3807.41	5804.09	3647.64	5341.19	5785.01	3626.1	4465.58	5631.99	4599.12	4735.18	145.982	164.445	207.191	3596.86	1762.26	2900.62	5705.32	3043.95	5134.34	6422.95	3588.69	5071.1	6053.62	3910.51	3827
ENSMUSG00000036766	4.47905	2.88975	2.03865	3.99841	5.87932	1.88335	9.80915	10.3181	0	11.1068	18.7603	5.7491	13.0554	10.7146	3.43947	5.44264	6.96008	4.29714	7.06858	6.68956	3.84742	5.7381	7.93951	4.35482	15.8725	4.85909	11.1674	14.6696	8.12565	7.93162	7.55082	1.74941	3.12034	0.901017	1.91031	0.88704	11.5233	9.70959	6.05036	2.69306	19.2811	1.63005	5.43511	9.61339	6.86369
ENSMUSG00000026219	19509	21716.5	20400.8	21814.3	22398.5	23654.2	17732.5	18258.4	19834.1	14661	15991.3	15227.5	13089.2	14841.8	15090.1	19118.4	18119.9	18176.9	18265.2	18734.6	21994.9	14998	16752.4	17191.7	11051.5	12892.4	12129.2	10152.5	12814.2	12378.3	20288.2	21160	19530.2	19942.2	19412.5	22888.3	15423.3	16541.5	16403.7	13570.3	16509.4	15673.8	11950.7	15521.4	14023.5
ENSMUSG00000104503	1.79162	3.61219	9.5137	6.99721	1.6798	1.88335	2.45229	2.29291	1.20837	2.77671	5.00275	0.958184	0	2.14291	1.14649	6.22015	11.1361	11.0498	4.03919	2.86696	2.30845	2.86905	3.40265	2.17741	1.05817	1.21477	4.18779	0	0	3.96581	9.22877	12.2459	3.74441	2.70305	0.955153	0.88704	0	1.2137	1.21007	0	8.43547	4.07513	8.69617	2.13631	1.96106
ENSMUSG00000073633	74.3523	85.2477	59.1209	236.906	254.49	218.468	280.787	229.291	250.132	292.943	217.62	315.242	221.942	176.79	249.935	76.1969	91.1771	76.7346	244.371	250.381	210.839	193.661	224.575	250.402	208.459	142.129	178.679	168.136	131.171	233.983	62.0845	75.2247	65.5272	258.592	248.34	196.036	254.793	239.099	211.763	254.494	234.988	230.653	191.316	132.451	233.366
ENSMUSG00000089714	7.16649	7.22439	2.7182	2.99881	4.19951	6.9056	6.13072	2.29291	7.25019	8.33013	5.00275	1.91637	5.43977	8.57166	2.29298	3.8876	3.48004	3.68326	2.01959	3.82261	5.38639	8.60716	4.53687	6.53223	5.29085	3.64432	4.18779	9.02743	6.96485	0.991452	5.87286	3.49882	1.87221	1.80203	2.86546	1.77408	5.12147	4.85479	2.42014	5.38612	2.41013	8.15027	3.26107	5.34077	7.84422
ENSMUSG00000070034	0.895811	2.16732	0	4.99801	0.839902	3.76669	2.45229	1.14645	3.6251	4.16506	2.50137	0	5.43977	3.21437	1.14649	3.11008	2.78403	1.84163	1.0098	3.82261	3.07794	10.0417	2.26843	1.08871	3.17451	2.42955	4.18779	7.899	13.9297	6.94017	0	3.49882	1.24814	0.901017	1.91031	3.54816	3.8411	6.06849	2.42014	4.03959	3.6152	1.63005	5.43511	4.27262	1.96106
ENSMUSG00000070031	8.0623	13.0039	8.83415	4.99801	12.5985	6.9056	7.35686	12.611	22.9589	36.0972	25.0137	33.5364	54.3977	40.7154	47.0061	6.22015	10.4401	13.5053	8.07838	20.0687	14.6202	4.30358	14.7448	10.8871	41.2686	31.5841	23.7308	34.9813	70.8093	46.5983	5.03388	7.87235	4.36848	1.80203	7.64123	3.54816	14.084	16.9918	12.1007	18.8514	36.152	24.4508	63.0473	42.7262	36.2795
ENSMUSG00000026222	15.2288	15.8936	7.47505	0.999602	1.6798	2.51113	14.7137	19.4897	36.251	20.8253	25.0137	37.3692	39.1663	33.2152	22.9298	10.8853	14.6162	11.0498	2.01959	9.55652	6.92536	7.17263	9.07373	20.6854	23.2797	37.658	20.9389	40.6234	51.0755	52.547	8.38979	13.9953	13.1054	0.901017	0.955153	1.77408	10.2429	9.70959	14.5209	20.1979	26.5115	33.4161	46.7419	52.3396	42.1627
ENSMUSG00000036707	13163	12833.4	13974.3	7178.14	6510.08	5536.41	10099.7	11005.9	11181	9486.63	11031.1	10641.6	9749.15	11123.9	10603.9	13426.2	11134.7	12455.6	6891.87	6725.88	5824.23	8660.23	10291.9	9745	7619.88	10205.3	9925.06	8080.68	10014.3	9565.53	12468.1	11583.7	12116.3	7599.18	7922.04	6051.39	8702.66	11269.2	9645.48	8884.4	11396.3	11080.3	8477.68	11395.1	11732
ENSMUSG00000026223	5652.57	5724.6	1913.61	9707.13	9405.23	5257.68	11795.5	12699.3	8637.4	9521.34	12313	8260.5	9652.32	11685.3	9127.2	4809.73	5522.13	1991.42	10925	10125.1	5601.85	10688.7	12456	8423.32	8191.29	11443.2	7716.7	8864.94	12082.8	8355.96	5261.24	5889.39	2005.76	10935.6	11027.2	5350.62	11244.2	13093.4	8388.22	10109.7	14193.3	7962	8895.1	14811	9770.96
ENSMUSG00000049608	54.6445	36.1219	46.2094	48.9805	52.9139	60.2671	46.5935	52.7368	39.8761	26.3787	47.5261	15.3309	27.1988	49.287	21.7833	44.3186	51.5046	41.1297	35.3429	59.2504	59.2503	27.256	65.7845	37.016	25.3961	48.5909	30.7104	22.5686	54.558	50.5641	55.3726	43.7353	37.4441	64.8732	127.991	58.5446	38.411	59.4712	31.4619	32.3167	67.4838	36.6762	14.1313	80.1116	62.7538
ENSMUSG00000099342	10.7497	13.7263	8.1546	7.99682	6.71922	9.41673	3.67843	13.7574	8.45856	8.33013	15.0082	10.54	13.0554	18.2148	10.3184	9.33023	8.3521	12.8914	13.1274	7.64522	2.30845	2.86905	10.2079	20.6854	8.46536	6.07387	1.39593	6.77057	10.4473	2.97436	5.03388	6.12294	7.48883	5.4061	6.68607	9.75744	11.5233	6.06849	9.68058	16.1584	8.43547	13.0404	9.7832	9.61339	9.80528
ENSMUSG00000026227	613.63	810.576	525.292	7035.2	7612.04	5618.65	5027.19	6516.44	4932.55	2673.97	3499.42	2552.6	2752.52	3202.59	2646.1	624.348	872.098	548.806	6401.1	7243.84	5924.26	4193.12	5561.06	4558.41	2243.32	3396.51	2218.13	2272.66	3062.21	2394.36	602.387	722.507	456.818	7254.09	7664.15	6006.15	4336.61	5408.24	4493	2897.73	4106.87	2667.58	2434.93	3677.66	2456.22
ENSMUSG00000026229	12058.5	12452	13805.1	9456.23	7521.33	8344.48	6062.05	6100.28	5303.52	4782.88	5949.52	4454.6	5685.64	6275.52	4499.97	12374.2	11372.1	13070	8034.96	6359.86	7400.13	5327.83	5664.28	5073.37	4175.54	5709.44	4034.24	4824.03	5911.99	4364.37	11580.4	12127.8	12978.1	10458.1	8318.43	8258.34	5682.27	5476.21	4996.39	4816.54	6233.81	4886.08	4743.76	6299.98	5053.64
ENSMUSG00000103272	4.47905	3.61219	9.5137	8.99642	5.87932	5.02226	3.67843	3.43936	1.20837	6.94177	2.50137	5.7491	1.08795	6.42874	9.17191	3.8876	6.26407	4.29714	8.07838	12.4235	13.0812	5.7381	3.40265	5.44353	12.698	17.0068	22.3349	6.77057	8.12565	7.93162	2.51694	1.74941	3.74441	4.50509	4.77577	7.98336	3.8411	8.49589	14.5209	6.73265	9.64054	4.07513	11.9572	11.7497	15.6884
ENSMUSG00000062590	295.618	290.42	167.849	289.885	341	352.186	234.193	272.856	199.38	265.176	265.146	250.086	297.011	294.651	253.374	293.125	286.755	187.846	266.586	323.01	312.411	266.822	317.581	229.717	270.891	275.754	287.561	332.886	280.915	265.709	332.236	286.903	209.687	278.414	276.995	306.029	309.849	253.663	203.292	290.85	313.318	268.959	290.235	309.765	267.684
ENSMUSG00000079445	13.4372	11.559	8.1546	0	11.7586	5.65004	0	4.58581	4.83346	2.77671	3.75206	1.91637	0	10.7146	2.29298	6.99767	11.8321	5.52489	6.05878	7.64522	6.15588	0	4.53687	1.08871	1.05817	4.85909	2.79186	1.12843	2.32162	1.9829	10.9067	10.4965	4.99255	3.60407	8.59638	4.4352	1.28037	8.49589	0	2.69306	3.6152	2.44508	0	3.20446	1.96106
ENSMUSG00000026234	117086	110195	113354	36670.4	35977.2	37056.7	27118.6	28142	31174.6	25870.6	26494.6	25113	30095	31666.9	27455	102926	90970.3	101469	32898.2	32464.5	32493	23356.9	27535.4	27087	23464.9	25091.1	20672.3	26193.1	28936.6	25054	107611	103929	116994	40755.7	41001.9	36705.7	22982.6	27016.9	24702.4	24400.5	27308	25445.9	26827.7	27532.8	22908.1
ENSMUSG00000073627	75.2481	39.0117	72.0323	46.9813	47.8744	56.5004	26.9752	52.7368	43.5012	52.7575	30.0165	48.8674	43.5181	21.4291	44.7131	62.9791	48.7206	37.4465	32.3135	26.7583	52.3249	40.1667	17.0132	38.1047	56.083	35.2284	47.4616	51.9077	47.5931	66.4273	78.0251	67.3523	75.5123	48.6549	43.9371	60.3187	57.6166	44.9068	47.1928	48.4751	26.5115	41.5664	59.7862	29.9083	45.1043
ENSMUSG00000026238	37820.2	28750.9	33435.9	23706.6	21461.2	25937.4	11383.5	12314.1	14088.3	9889.25	10874.7	11053.6	11628	12867.1	11057.9	33510.3	26769.2	33409.6	19547.7	17654.7	18804.7	11150.6	12442.4	12895.7	10084.4	11582.9	9624.93	11128.6	12470.6	10871.3	33494.6	26305.9	34698.2	26555.7	23322.9	23647.6	10089.3	12010.8	11928.9	9945.47	12579.7	11719.3	10691.9	12416.2	9873.91
ENSMUSG00000026239	579.59	642.248	629.263	584.767	729.875	757.105	833.778	698.19	797.521	591.439	670.368	655.398	567.912	609.659	581.27	625.903	764.913	702.889	685.652	755.921	681.763	791.858	799.622	889.472	568.237	626.823	589.082	608.223	601.298	590.906	558.76	718.133	627.813	570.344	691.531	728.26	763.099	714.868	833.74	649.027	618.2	717.223	640.256	666.528	739.318
ENSMUSG00000026240	1098.26	1205.75	965.641	875.651	894.496	819.883	714.842	773.856	717.769	501.196	565.31	541.374	442.797	458.584	517.067	1089.3	1203.4	867.408	897.71	917.426	820.271	652.709	771.267	794.755	570.353	679.058	603.041	502.151	564.152	544.307	1018.52	1278.82	967.307	955.078	965.66	809.867	714.445	818.033	816.799	517.067	592.893	515.097	497.856	561.849	549.095
ENSMUSG00000026241	1.79162	5.05707	8.83415	0	1.6798	1.25556	3.67843	0	0	0	1.25069	0	4.35181	0	0	3.8876	1.39202	2.45551	1.0098	0	0.769485	0	1.13422	0	0	0	0	0	0	0	1.67796	3.49882	3.74441	1.80203	0	0	0	0	0	0	1.20507	0	0	0	0.980528
ENSMUSG00000053333	572.423	634.301	500.828	684.727	882.737	868.223	716.068	662.65	630.767	453.992	530.291	523.168	536.361	549.657	470.061	653.116	682.784	564.153	781.583	922.204	963.395	609.673	631.758	660.844	425.384	516.279	425.758	440.087	495.665	471.931	587.286	593.925	478.661	595.572	701.083	721.163	693.959	593.498	631.658	447.048	496.488	484.126	421.764	518.055	350.048
ENSMUSG00000084106	496.279	466.695	411.128	500.801	336.801	404.292	351.903	327.886	358.885	369.302	446.495	358.361	436.269	430.726	398.978	395.757	450.317	458.566	346.36	374.616	378.586	421.751	370.889	339.676	334.382	337.707	321.064	460.399	385.388	339.077	511.777	441.726	463.683	356.803	407.851	438.198	332.896	475.77	342.45	424.157	373.571	295.04	403.285	361.036	319.652
ENSMUSG00000103984	4.47905	2.88975	4.75685	4.99801	6.71922	3.76669	6.13072	2.29291	1.20837	4.16506	1.25069	8.62365	0	4.28583	0	2.33256	2.78403	4.29714	2.01959	1.9113	2.30845	8.60716	1.13422	5.44353	7.40719	2.42955	0	5.64214	5.80404	10.906	3.35592	5.24823	3.74441	2.70305	0	1.77408	1.28037	3.64109	2.42014	1.34653	3.6152	3.26011	3.26107	4.27262	0.980528
ENSMUSG00000079440	32.2492	18.7834	21.0661	16.9932	1.6798	2.51113	2.45229	1.14645	0	0	2.50137	0	0	0	1.14649	33.4333	26.4483	33.1493	6.05878	11.4678	2.30845	0	0	1.08871	2.11634	2.42955	0	0	0	0	24.3304	19.2435	21.8424	13.5153	8.59638	6.20928	3.8411	1.2137	1.21007	0	0	2.44508	0	1.06815	0
ENSMUSG00000026247	1.79162	5.05707	4.75685	0.999602	2.51971	0	0	0	0	0	0	1.91637	0	3.21437	0	13.2178	6.96008	19.6441	1.0098	0	1.53897	1.43453	1.13422	2.17741	1.05817	1.21477	0	1.12843	0	0	10.9067	7.87235	6.24069	0	0.955153	1.77408	2.56074	2.4274	2.42014	0	1.20507	0.815027	1.08702	1.06815	0
ENSMUSG00000036480	30.4576	32.5097	17.6683	0	0	0	0	0	0	0	0	0	0	0	0	29.5457	25.0563	20.2579	1.0098	3.82261	1.53897	1.43453	2.26843	1.08871	1.05817	0	2.79186	2.25686	1.16081	0	34.3982	33.2388	16.8499	0.901017	0	0	1.28037	2.4274	0	1.34653	0	0	0	0	0
ENSMUSG00000026254	6521.5	6851.61	6478.83	5144.95	4706.81	4316.63	5662.33	5232.41	5512.56	4192.83	4334.88	3957.3	4350.73	4009.39	3656.15	6295.57	6456.17	6482.54	5314.56	4676.96	4569.2	5048.1	4932.71	5135.42	3750.15	4346.46	3697.82	3977.71	4113.9	3537.5	6231.94	6555.04	6380.48	5458.36	5032.7	4426.33	4882.04	4771.05	5089.56	4295.43	4691.33	4084.91	4036.11	4461.68	4118.22
ENSMUSG00000026255	17.9162	30.3424	8.83415	9.99602	8.39902	8.78895	34.332	19.4897	32.6259	58.3109	36.2699	42.1601	88.1242	45.0012	36.6877	10.8853	23.6643	11.6637	8.07838	4.77826	8.46433	20.0834	11.3422	15.2419	33.8614	13.3625	32.1064	59.8067	12.7689	36.6837	22.6524	31.4894	8.73696	6.30712	1.91031	5.32224	30.7288	12.137	32.6719	48.4751	9.64054	23.6358	60.8732	32.0446	93.1501
ENSMUSG00000048000	3568.01	3538.5	4569.97	5380.86	4405.29	5574.08	6021.59	4860.96	6829.68	5918.56	4988.99	5275.76	5539.86	4420.83	5215.38	3438.19	3125.77	4212.42	5174.2	4429.45	5591.84	5647.73	4354.26	6023.81	4750.12	3983.24	4888.54	4947.03	3853.88	4545.81	3767.02	3532.06	4364.11	5309.69	3949.56	5408.28	5888.41	4184.83	6455.73	5308.02	4167.12	5211.28	5076.39	4000.24	5311.52
ENSMUSG00000026259	640.505	563.502	572.861	325.87	751.713	644.104	1505.7	1599.3	1267.58	1921.48	1678.42	1579.09	1928.94	1700.4	1617.7	762.746	753.777	766.732	599.819	948.007	834.121	1794.59	1582.23	1539.43	1903.65	1642.37	1497.83	1824.67	1743.53	1674.56	616.65	568.559	516.729	394.645	805.194	616.493	1706.73	1660.34	1508.96	1972.67	1766.63	1643.91	2075.12	1988.9	1624.73
ENSMUSG00000079434	21.4995	15.8936	23.1047	11.9952	36.1158	23.2279	46.5935	41.2723	49.543	19.437	43.774	32.5782	52.2218	61.0731	82.5472	23.3256	19.4882	27.6244	27.2645	34.4035	34.6268	41.6012	58.9792	54.4353	32.8033	38.8728	37.6901	29.3391	58.0404	69.4017	15.1016	13.9953	22.4665	16.2183	42.9819	17.7408	32.0092	80.1041	45.9827	28.2771	39.7672	53.7918	40.2198	44.8625	38.2406
ENSMUSG00000026288	19.7078	21.6732	23.7843	10.9956	14.2783	11.9279	9.80915	3.43936	9.66693	11.1068	18.7603	6.70728	13.0554	21.4291	3.43947	28.7682	27.8403	25.1689	14.1372	17.2017	10.7728	17.2143	12.4764	10.8871	19.047	17.0068	19.543	15.798	30.181	15.8632	24.3304	34.1135	32.4516	13.5153	24.834	14.1926	5.12147	9.70959	10.8906	8.07918	18.076	14.6705	13.0443	24.5676	6.86369
ENSMUSG00000026289	1941.22	2384.05	2406.29	1794.29	1644.53	1688.11	1990.03	2157.62	2467.48	2075.59	2069.89	2276.64	1915.89	1862.19	2100.37	1932.14	2408.88	2434.02	2116.53	1798.54	1993.73	2104.45	1980.34	2424.55	2178.77	2202.38	2533.61	2149.66	1919.98	2082.05	2048.79	2501.66	2397.05	1881.32	1723.1	1787.39	2209.91	1946.77	2484.28	2015.75	1935.34	2021.27	1964.25	1870.34	2068.91
ENSMUSG00000056055	21.4995	15.1712	4.0773	5.99761	5.87932	7.53339	6.13072	2.29291	3.6251	4.16506	7.50412	10.54	7.61567	3.21437	12.6114	13.2178	11.1361	13.5053	3.02939	2.86696	9.23381	0	4.53687	4.35482	13.7562	2.42955	15.3552	13.5411	6.96485	7.93162	24.3304	13.9953	13.1054	2.70305	6.68607	5.32224	1.28037	4.85479	8.4705	18.8514	4.82027	4.89016	22.8275	6.40893	11.7663
ENSMUSG00000070738	4981.6	4836	4860.82	2672.94	2964.02	2696.32	2562.64	2727.41	2259.64	2517.09	3047.92	2449.12	2759.05	2911.15	2360.62	4866.49	4453.06	4556.19	2535.6	2768.52	2485.44	2487.47	2706.24	2318.94	2770.29	3315.12	2829.55	2636.01	3304.82	2537.13	5221.81	5016.44	5061.2	2786.85	3152.01	2852.72	2617.07	2927.44	2365.69	2652.66	3498.31	2574.67	2652.33	3722.52	2583.69
ENSMUSG00000005501	2379.27	2358.76	2008.75	5481.82	5283.83	4351.16	4761.12	4606.45	5379.64	3847.13	3899.64	4148.93	2930.95	3057.94	3516.28	2251.7	2284.3	1992.64	5008.59	4705.63	4543.81	4871.65	4306.62	5315.06	3860.2	3534.99	4351.11	2585.23	2893.89	3171.66	2214.07	2347.71	2026.98	5784.53	4889.43	4602.85	4938.38	4050.11	5281.96	3775.67	3528.44	4190.87	3151.28	3052.79	3329.87
ENSMUSG00000092220	2.68743	0	0	19.992	12.5985	10.6723	28.2013	11.4645	27.7924	19.437	26.2644	30.6619	41.3422	36.4295	26.3693	0	0.696008	1.22775	13.1274	17.2017	16.9287	58.8156	17.0132	20.6854	49.734	13.3625	30.7104	29.3391	12.7689	25.7778	0	0	0	15.3173	5.73092	17.7408	35.8503	20.6329	36.3022	40.3959	7.2304	26.8959	32.6107	10.6815	26.4742
ENSMUSG00000090175	0.895811	0.722439	0	3.99841	2.51971	2.51113	19.6183	1.14645	2.41673	4.16506	8.75481	0	3.26386	0	1.14649	0.777519	1.39202	1.84163	4.03919	1.9113	2.30845	14.3453	3.40265	5.44353	2.11634	1.21477	1.39593	0	2.32162	1.9829	0	0	0.624069	2.70305	2.86546	1.77408	11.5233	0	6.05036	5.38612	2.41013	0	3.26107	2.13631	2.94158
ENSMUSG00000090124	15.2288	10.8366	10.1933	33.9865	33.5961	21.9724	14.7137	17.1968	14.5004	9.71848	12.5069	3.83273	9.79158	8.57166	3.43947	13.9953	9.04811	12.8914	40.3919	31.5365	18.4676	15.7798	22.6843	27.2176	14.8144	10.933	6.97965	20.3117	15.0905	13.8803	14.2627	10.4965	8.73696	40.5458	30.5649	13.3056	15.3644	18.2055	16.941	4.03959	13.2557	4.89016	9.7832	9.61339	14.7079
ENSMUSG00000090145	3.58324	7.94682	5.4364	192.923	110.027	62.1504	589.775	453.995	592.099	474.817	516.534	642.941	758.304	513.228	581.27	6.22015	5.56806	3.06938	239.322	171.062	93.8771	677.096	392.439	595.522	573.528	382.654	502.534	445.729	354.046	420.376	10.0678	10.4965	2.49628	169.391	78.3226	86.9299	530.072	262.159	546.953	526.493	319.343	634.091	492.421	351.423	502.03
ENSMUSG00000054545	0.895811	0	0	32.9869	41.1552	34.528	22.0706	32.1007	25.3757	30.5438	8.75481	54.6165	19.5832	19.2862	14.9044	0.777519	0	0	58.5682	50.6495	53.0944	83.2025	32.8923	78.3868	96.2934	55.8796	101.903	57.5499	29.0202	55.5213	0.838979	0	0	47.7539	23.8788	34.5946	47.3736	25.4877	93.1755	39.0494	25.3064	43.1964	57.6122	23.4994	27.4548
ENSMUSG00000081984	58.2277	46.9585	55.0436	39.9841	62.9927	91.0284	69.8902	73.373	59.2099	74.9712	65.0357	64.1983	58.7495	76.0735	69.9359	45.8736	47.3286	66.2987	55.5388	51.6052	60.7893	70.2918	72.5898	66.411	51.8503	63.1682	69.7965	64.3204	59.2012	68.4102	46.9829	27.1159	43.6848	39.6448	54.4437	58.5446	98.5883	72.8219	98.0158	92.9106	56.6382	66.0172	55.4381	92.9294	66.6759
ENSMUSG00000089960	0	0	0.67955	8.99642	7.55912	6.9056	365.391	61.9085	196.964	566.449	143.829	245.295	711.522	128.575	240.763	0	0	1.22775	21.2057	7.64522	13.0812	345.721	22.6843	163.306	427.5	72.8864	192.638	510.05	133.493	221.094	0.838979	0.874705	0.624069	11.7132	2.86546	6.20928	445.568	43.6931	239.594	728.473	90.38	220.872	644.604	105.747	196.106
ENSMUSG00000079429	0.895811	3.61219	6.11595	42.9829	22.6774	26.3668	52.7242	43.5652	96.6693	22.2137	22.5124	21.08	11.9675	16.0719	26.3693	0.777519	4.87206	2.45551	49.4801	24.8469	47.708	57.381	38.5634	63.1449	28.5706	21.8659	54.4412	24.8254	17.4121	27.7607	2.51694	4.37353	1.24814	33.3376	7.64123	39.9168	56.3362	37.6246	73.8144	22.891	20.4861	31.786	20.6534	11.7497	18.63
ENSMUSG00000044783	7638.58	7376.1	7176.05	8094.78	8923.12	7728	2300.25	2303.22	1839.13	2211.65	2004.85	2228.73	1717.88	2005.77	2286.1	7754.2	7681.84	6787.02	7323.05	7501.87	7717.16	3262.11	2610.97	2248.18	3391.43	3329.69	3111.53	2378.73	2661.73	2761.19	8666.66	8144.38	7787.76	8345.22	7514.19	7263.97	2998.62	2448.03	2366.9	2329.5	2453.52	2092.99	2380.58	2582.8	2195.4
ENSMUSG00000036251	0.895811	5.77951	2.03865	9.99602	6.71922	9.41673	7.35686	4.58581	18.1255	1.38835	0	0	0	0	1.14649	0	1.39202	1.84163	3.02939	5.73391	13.8507	10.0417	1.13422	5.44353	1.05817	0	0	0	1.16081	0	8.38979	0.874705	1.24814	9.01017	3.82061	15.0797	7.68221	6.06849	7.26043	0	0	0	1.08702	0	0.980528
ENSMUSG00000026295	1383.13	1032.36	852.835	12398.1	13220.9	5012.21	17661.4	16998.5	16056.8	7204.17	10323.2	6772.44	5930.43	8522.37	5119.08	1501.39	1263.25	1043.59	11726.8	13944.9	6534.46	15821.4	15083.9	14194.5	6340.55	11292.5	7843.73	3893.08	6858.05	4244.41	1388.51	1143.24	1075.89	11174.4	12830.6	5412.72	15317	13808.2	12305.2	7513.64	11730.1	9169.05	4872.03	9112.43	6876.44
ENSMUSG00000062310	251.723	262.245	231.047	131.947	164.621	121.79	511.302	448.263	807.188	567.837	677.872	927.522	429.742	608.588	740.632	257.359	264.483	243.095	188.832	199.731	177.751	814.811	487.713	970.037	771.405	608.602	1094.41	526.976	464.323	679.145	225.685	240.544	212.807	124.34	164.286	109.106	612.016	404.161	1055.18	504.949	429.004	930.76	445.679	395.217	615.771
ENSMUSG00000100798	33.145	41.9014	29.2207	2.99881	0	2.51113	4.90457	0	1.20837	0	0	0	2.17591	0	0	30.3233	34.1044	38.0603	0	0	2.30845	0	0	0	1.05817	0	1.39593	4.51372	1.16081	2.97436	41.949	27.9906	24.9628	3.60407	4.77577	0	0	0	0	0	1.20507	1.63005	0	2.13631	0.980528
ENSMUSG00000049866	3278.67	3446.75	2273.77	490.805	592.971	498.459	291.822	397.819	195.755	277.671	356.446	267.333	394.927	687.875	388.66	3666.78	3537.11	2850.84	408.968	445.334	373.2	259.649	419.66	224.273	318.509	431.245	266.622	563.086	586.208	415.418	2708.23	2836.67	2106.86	545.115	791.822	457.713	291.924	557.087	143.999	249.108	507.333	275.479	482.638	667.597	345.146
ENSMUSG00000036206	1686.81	1582.86	1608.49	703.72	878.538	830.556	529.694	762.391	553.431	608.099	810.445	849.909	969.366	1070.39	1149.93	2030.88	1758.81	1787.61	584.673	726.295	724.085	440.399	720.227	530.2	548.132	743.441	635.148	837.294	969.274	866.529	1520.23	1491.37	1515.86	704.595	1029.66	797.449	588.969	776.767	505.81	658.453	941.158	772.645	946.796	1151.47	874.631
ENSMUSG00000055013	4191.5	5171.94	3143.6	2382.05	3175.67	2036.53	2405.69	2959	2891.62	2755.88	2884.08	3187.88	2910.28	3131.87	3355.77	3666	4400.86	3192.77	1901.45	2657.67	1817.52	2071.46	2919.47	2389.71	2586.17	2431.98	2851.88	2663.09	2683.79	3189.5	3906.29	4651.68	2873.84	2504.83	3402.26	2091.64	2368.68	3562.2	2614.97	2822.33	3327.19	3307.38	2761.04	3285.64	3435.77
ENSMUSG00000026301	0.895811	0.722439	0	0.999602	0.839902	9.41673	1.22614	3.43936	0	12.4952	18.7603	4.79092	8.70363	13.9289	6.87894	0	0	1.22775	2.01959	0.955652	3.84742	4.30358	4.53687	1.08871	8.46536	9.71819	5.58372	5.64214	15.0905	1.9829	0.838979	0	0	0	2.86546	0.88704	3.8411	4.85479	2.42014	5.38612	2.41013	7.33524	15.2183	10.6815	3.92211
ENSMUSG00000044337	17.9162	10.8366	12.2319	82.967	92.3893	35.7836	116.484	154.771	117.211	141.612	196.358	159.058	226.294	247.507	179.999	17.1054	19.4882	10.4359	139.352	153.86	100.033	190.792	241.588	225.362	285.706	263.606	192.638	341.914	385.388	273.641	16.7796	14.87	20.5943	115.33	150.914	80.7206	98.5883	174.773	121.007	169.663	272.345	156.485	198.925	278.788	162.768
ENSMUSG00000103292	17.9162	10.1141	13.591	2.99881	3.35961	0	2.45229	1.14645	0	8.33013	2.50137	5.7491	0	6.42874	5.73245	9.33023	12.5281	10.4359	3.02939	0.955652	0	1.43453	4.53687	2.17741	2.11634	4.85909	6.97965	2.25686	6.96485	6.94017	7.55082	4.37353	8.1129	1.80203	0.955153	0	0	4.85479	0	1.34653	3.6152	4.89016	4.34809	7.47708	3.92211
ENSMUSG00000034432	4722.71	4496.46	4706.56	2617.96	2575.14	2701.35	2165.37	2244.76	2347.85	2014.5	2036.12	1878.04	1971.37	2067.91	1892.85	4255.36	4116.89	4712.73	2388.17	2405.38	2553.92	2113.06	2272.97	2378.82	1970.31	2060.26	1955.7	2009.73	2137.05	2025.54	4330.81	4420.76	4839.65	2682.33	2808.15	2777.32	1960.24	2252.62	2122.47	2049.42	2331.81	1940.58	1894.68	2180.1	2074.8
ENSMUSG00000048126	422.823	416.847	326.184	459.817	455.227	154.434	1026.28	906.844	397.552	1374.47	1248.19	654.439	1544.89	1756.12	921.777	856.049	860.266	852.675	1060.29	1260.5	545.565	1636.79	1907.75	939.553	2191.47	2119.78	1115.35	2244.44	2614.14	1457.43	1086.48	980.545	770.725	590.166	506.231	277.643	901.379	957.608	441.676	1229.38	1787.11	719.669	2196.87	2650.09	722.649
ENSMUSG00000026303	7127.07	6907.96	5107.5	1366.46	1938.49	2599.02	1079.01	2228.7	3130.88	2218.59	3495.67	5688.74	2163.94	2801.86	6016.78	7178.06	7416.66	6338.89	991.621	1803.32	2861.71	1088.81	2533.84	2789.26	1626.41	2547.38	6778.63	2327.95	2935.68	5913.02	7240.39	6988.9	6309.34	1954.31	3620.99	3652.83	1206.11	3857.13	2946.53	1877.06	3651.35	5805.43	2189.26	3904.1	7313.75
ENSMUSG00000026304	318.909	272.359	222.892	1404.44	1301.01	1337.18	1277.64	1125.82	1110.49	1475.82	1016.81	1521.6	1354.5	865.737	1668.14	389.537	423.173	327.196	1377.36	1332.18	1482.03	1150.49	847.26	1002.7	1157.64	604.957	1139.08	1152.13	615.228	1170.91	202.194	204.681	161.634	1422.71	1451.83	1425.47	1115.2	847.161	1017.67	1555.24	685.683	1217.65	1384.87	640.893	1238.41
ENSMUSG00000026305	16156.8	15606.8	11981.1	5924.64	5853.28	5689.59	6339.16	6542.81	6556.59	8679.99	7066.38	7775.66	9135.54	7237.69	8060.97	16389.3	14600.2	12208.8	5510.46	5506.47	5748.82	5914.55	5832.14	5718.97	7738.39	6313.18	7571.52	8148.38	6685.09	7636.16	15717.4	14974.1	13264	6293.6	6651.69	6352.09	5969.07	6549.12	5934.19	7820.64	6732.71	7646.58	8315.72	6741.12	8903.19
ENSMUSG00000070732	4.47905	1.44488	6.11595	1.9992	2.51971	10.6723	0	2.29291	0	2.77671	0	2.87455	2.17591	6.42874	3.43947	5.44264	3.48004	7.9804	10.098	8.60087	13.8507	1.43453	7.93951	8.70964	6.34902	7.28864	2.79186	1.12843	13.9297	7.93162	6.71184	2.62412	4.36848	3.60407	6.68607	10.6445	2.56074	4.85479	4.84029	1.34653	3.6152	4.07513	3.26107	0	4.90264
ENSMUSG00000034353	21.4995	14.4488	11.5524	6.99721	34.436	23.8557	34.332	29.8078	31.4175	61.0876	58.7823	52.7001	89.2122	93.2168	76.8148	24.1031	35.4964	19.6441	16.1568	34.4035	12.3118	61.6846	49.9055	38.1047	177.772	149.417	89.3395	204.246	197.337	133.846	12.5847	17.4941	7.48883	16.2183	78.3226	18.6278	40.9718	44.9068	49.613	127.92	110.866	77.4275	117.398	151.678	109.819
ENSMUSG00000034343	3000.07	2529.98	2442.98	1889.25	1435.39	1420.04	2534.44	2281.44	2541.19	2412.96	2101.15	2295.81	2296.67	1946.84	2254	3225.15	2865.47	2679.57	1937.8	1527.13	1368.14	2365.53	1942.91	2432.17	2063.43	1868.32	2198.59	2199.31	1880.51	2112.78	3089.96	2869.03	2664.15	2109.28	1675.34	1625.94	2163.82	1848.46	2277.36	2419.71	2082.36	2280.44	2228.39	1855.38	2171.87
ENSMUSG00000083064	6.27068	2.16732	4.75685	8.99642	5.87932	7.53339	8.583	9.17162	10.8753	11.1068	5.00275	14.3728	8.70363	15.0004	9.17191	6.22015	7.65609	6.75264	6.05878	4.77826	9.23381	7.17263	10.2079	4.35482	16.9307	14.5773	1.39593	12.4127	17.4121	16.8547	11.7457	8.74705	2.49628	8.10915	10.5067	10.6445	12.8037	12.137	14.5209	5.38612	3.6152	9.78032	15.2183	4.27262	9.80528
ENSMUSG00000026307	1759.37	1913.02	1520.83	4715.12	3155.51	3641.14	3945.73	3294.91	3863.15	2644.82	2521.38	2353.3	2545.81	2368.99	2156.55	1667	2014.94	1606.52	4433.01	3283.62	3565.02	3962.16	3024.95	3946.56	2616.85	2489.07	2285.14	2083.08	2016.32	2014.63	1653.63	1743.29	1453.46	5013.26	3175.89	3771.69	4174	2735.68	3983.56	2833.1	2377.6	2567.33	2552.33	2284.78	2076.76
ENSMUSG00000090322	6.27068	2.88975	4.0773	19.992	1.6798	15.0668	9.80915	6.87872	2.41673	2.77671	5.00275	1.91637	3.26386	4.28583	6.87894	0	1.39202	1.84163	9.08817	3.82261	13.0812	12.9107	4.53687	5.44353	2.11634	1.21477	1.39593	9.02743	5.80404	1.9829	2.51694	0.874705	1.24814	9.91119	6.68607	10.6445	10.2429	12.137	4.84029	5.38612	6.02534	4.07513	2.17404	2.13631	3.92211
ENSMUSG00000049515	0	1.44488	3.39775	0	0	2.51113	1.22614	5.73227	4.83346	6.94177	0	7.66547	2.17591	1.07146	4.58596	2.33256	1.39202	3.68326	0	0.955652	5.38639	2.86905	4.53687	3.26612	6.34902	7.28864	6.97965	2.25686	5.80404	7.93162	0.838979	7.87235	1.24814	1.80203	0	3.54816	2.56074	0	7.26043	2.69306	0	8.96529	4.34809	2.13631	6.86369
ENSMUSG00000026308	38.5199	32.5097	65.2368	1.9992	4.19951	1.25556	4.90457	5.73227	3.6251	5.55342	8.75481	4.79092	1.08795	6.42874	16.0509	38.0984	25.7523	39.902	0	3.82261	1.53897	1.43453	5.67108	1.08871	6.34902	1.21477	22.3349	4.51372	10.4473	22.8034	23.4914	15.7447	32.4516	0	4.77577	2.66112	2.56074	9.70959	1.21007	2.69306	7.2304	7.33524	2.17404	11.7497	10.7858
ENSMUSG00000047443	1271.16	1504.84	1630.92	128.949	183.099	161.968	76.0209	105.474	42.2928	77.7479	162.589	97.7347	91.3881	137.147	193.757	1345.89	1572.28	1713.94	101.99	155.771	169.287	68.8572	146.314	77.2981	65.6065	178.572	118.654	83.5037	165.995	185.402	1209.81	1352.29	1553.93	163.084	273.174	180.956	52.4951	154.14	60.5036	52.5147	187.991	125.514	57.6122	283.061	295.139
ENSMUSG00000026309	2018.26	2069.79	1806.92	1872.25	1860.38	1679.94	1692.08	1665.8	1703.8	1425.84	1447.04	1520.64	1468.74	1397.18	1491.58	2155.28	2211.91	1891.97	1758.06	1702.97	1696.71	1724.3	1620.8	1766.97	2008.41	1936.35	1945.93	1762.61	1637.9	1856	2048.79	2190.26	1937.73	2192.17	1922.72	1794.48	1788.67	1648.2	1841.73	1579.48	1555.74	1453.19	1724.02	1606.5	1600.22
ENSMUSG00000067071	534.799	525.213	394.819	1453.42	1041.48	1150.72	1472.6	1054.74	1068.2	1624.38	1368.25	1357.75	1402.37	1207.53	1305.85	496.835	553.326	455.496	1382.41	1077.02	1164.23	1741.51	1076.37	1338.02	1541.75	1096.94	1411.28	1261.58	1166.61	1221.47	454.727	475.84	399.404	1385.76	990.494	1209.92	1741.3	945.471	1329.87	1623.91	1061.66	1442.6	1378.34	993.384	1307.04
ENSMUSG00000055866	681.712	869.094	578.977	658.738	542.577	567.515	655.987	711.947	813.23	939.916	871.729	1085.62	825.757	804.664	1084.58	1044.21	1229.15	796.812	684.642	681.38	707.926	968.305	859.736	1220.44	1446.52	1117.59	1617.88	976.091	930.968	1131.25	944.691	1228.09	788.823	775.776	678.159	571.254	1066.55	901.778	1407.31	902.175	802.575	1053.83	958.753	849.183	880.514
ENSMUSG00000034292	737.252	715.937	1049.9	531.788	483.784	602.043	657.213	607.62	618.683	723.333	661.613	679.352	686.499	657.875	682.161	770.522	808.761	1034.38	542.261	513.185	547.104	652.709	562.571	581.369	765.056	717.931	769.157	727.837	723.183	704.923	792.836	817.85	1059.67	583.859	545.393	530.45	582.567	583.789	641.338	686.73	631.455	656.911	783.743	660.12	724.61
ENSMUSG00000026311	1027.49	845.253	895.647	678.73	597.171	623.388	680.51	699.336	828.939	505.361	461.503	502.088	451.501	460.727	497.576	988.227	831.73	774.098	710.897	596.327	648.675	642.668	643.101	784.957	535.434	485.909	576.519	491.995	468.966	590.906	1076.41	1020.78	930.487	710.902	610.343	678.585	615.857	662.679	715.153	478.018	606.149	560.738	471.767	490.283	511.835
ENSMUSG00000007805	3.58324	8.66926	12.9115	2.99881	3.35961	3.76669	4.90457	5.73227	3.6251	1.38835	5.00275	6.70728	1.08795	4.28583	0	6.99767	4.87206	5.52489	3.02939	7.64522	3.07794	7.17263	7.93951	2.17741	1.05817	2.42955	1.39593	7.899	5.80404	5.94871	3.35592	6.99764	6.24069	2.70305	0.955153	7.09632	0	3.64109	0	5.38612	12.0507	3.26011	2.17404	0	4.90264
ENSMUSG00000026313	859.978	846.698	894.967	731.709	589.612	568.143	551.765	577.812	612.641	587.274	681.624	575.868	591.847	534.657	572.098	898.035	775.353	932.479	649.3	605.883	553.259	559.465	598.866	608.586	585.168	510.205	566.747	568.728	543.258	612.717	913.649	815.225	939.224	681.169	596.971	607.622	521.11	549.805	537.272	587.087	674.838	610.455	613.08	614.189	603.024
ENSMUSG00000026260	4347.37	4419.16	4850.63	4941.03	4434.69	5538.29	6752.37	5105.16	7111.23	7508.22	5626.84	6734.11	9075.71	5549.08	7310.02	4324.56	4273.49	4633.54	5364.04	4494.43	5614.93	6763.79	4626.47	7159.33	6828.37	4715.75	5784.73	7451.02	5177.2	6145.02	4033.81	4072.63	4647.44	5060.11	4486.36	5551.1	6564.45	4280.71	7371.76	8028.01	4786.53	6883.72	8227.67	4836.6	6203.8
ENSMUSG00000073616	919.102	892.212	912.636	992.605	978.486	1045.26	1315.65	1172.82	1209.57	1178.71	1036.82	1156.53	1450.24	976.097	1305.85	899.59	956.315	925.112	984.552	907.869	998.791	1223.65	1078.64	1167.09	1131.18	959.671	938.064	1253.68	1029.64	1096.55	786.963	808.228	897.411	1050.59	958.974	1086.62	1135.69	977.027	1038.24	1244.19	1027.92	1088.88	1435.96	1016.88	1098.19
ENSMUSG00000034220	1494.21	1064.87	1422.3	324.871	258.69	327.702	259.942	214.387	222.339	531.74	395.217	507.837	726.753	477.87	564.073	1455.52	1164.42	1497.86	347.37	267.583	273.936	296.947	326.654	269.999	470.885	349.855	354.566	573.242	416.73	497.709	1538.69	1135.37	1426	469.43	320.932	312.238	256.074	259.731	272.266	464.553	377.186	423.814	583.731	455.034	532.426
ENSMUSG00000034212	8.95811	2.88975	16.3092	12.9948	24.3572	62.1504	22.0706	14.9039	16.9171	29.1555	13.7576	22.0382	22.847	13.9289	35.5412	11.6628	10.4401	12.8914	37.3625	28.6696	51.5555	7.17263	12.4764	11.9758	35.9778	8.50342	26.5227	27.0823	9.28646	31.7265	21.8135	10.4965	14.3536	28.8325	14.3273	46.1261	15.3644	6.06849	14.5209	16.1584	9.64054	13.8555	14.1313	12.8179	13.7274
ENSMUSG00000047067	216.786	197.948	305.118	426.83	360.318	392.364	458.578	505.586	599.349	508.138	522.787	686.059	583.143	480.013	713.116	220.038	224.811	298.958	487.732	387.039	480.158	471.959	423.063	562.861	531.201	371.721	506.722	511.178	383.067	531.418	194.643	169.693	255.244	412.666	316.156	391.185	435.325	370.178	523.961	517.067	383.211	605.565	555.468	369.581	631.46
ENSMUSG00000097251	2.68743	0.722439	3.39775	11.9952	5.03941	11.3001	11.0353	9.17162	13.292	13.8835	6.25343	9.58184	4.35181	6.42874	8.02543	3.11008	2.78403	1.84163	10.098	11.4678	10.7728	14.3453	9.07373	9.79835	7.40719	10.933	5.58372	13.5411	11.6081	10.906	0	0	3.74441	6.30712	0.955153	12.4186	11.5233	4.85479	9.68058	4.03959	6.02534	7.33524	4.34809	10.6815	6.86369
ENSMUSG00000026269	3359.29	3402.69	2892.16	4052.39	4296.1	3454.69	3261.54	3549.42	2657.2	3182.11	3273.05	2979.95	3256.24	3175.8	3029.02	3428.08	3469.6	3016.59	4326.98	4193.4	3783.56	3190.39	3671.46	2757.69	3270.8	3281.1	3315.33	3600.82	3238.65	3443.31	3582.44	3522.44	3032.97	4266.32	4365.05	3662.59	3660.57	3783.1	3004.61	3359.59	3392.26	3001.74	3370.85	3449.07	3129.84
ENSMUSG00000100632	5.37486	5.05707	1.3591	27.9889	8.39902	8.78895	22.0706	6.87872	10.8753	12.4952	10.0055	10.54	6.52772	7.5002	10.3184	3.11008	1.39202	4.29714	27.2645	15.2904	18.4676	15.7798	6.8053	20.6854	11.6399	14.5773	19.543	14.6696	15.0905	22.8034	3.35592	10.4965	1.24814	9.01017	8.59638	7.09632	14.084	16.9918	20.5712	9.42571	7.2304	17.1156	19.5664	7.47708	19.6106
ENSMUSG00000026270	412.073	468.14	512.381	3699.53	1774.71	2266.92	6201.83	3873.86	5934.28	4097.04	2917.85	3731.17	3026.69	2237.2	3226.22	412.863	530.358	583.797	4961.13	2554.46	3436.52	5561.66	2910.4	5438.08	3691.95	2657.92	3600.1	2717.26	1837.56	2810.77	407.744	487.211	525.466	3906.81	1597.02	2684.18	6153.45	2849.76	6012.85	4385.65	2674.04	3457.34	3190.41	1935.5	2913.15
ENSMUSG00000026271	2.68743	8.66926	4.75685	13.9944	19.3178	21.3446	22.0706	6.87872	27.7924	20.8253	17.5096	30.6619	26.1109	10.7146	30.9552	4.66512	2.08802	6.75264	18.1763	12.4235	27.7014	30.125	12.4764	40.2821	50.7921	13.3625	46.0657	22.5686	20.8945	19.829	6.71184	6.99764	3.74441	9.01017	21.0134	19.5149	29.4485	18.2055	41.1424	36.3563	18.076	39.1213	38.0458	13.886	20.5911
ENSMUSG00000014602	140.642	108.366	95.8166	186.926	160.421	125.556	421.793	327.886	148.629	1046.82	1537.09	615.154	1642.81	2066.84	1212.99	199.045	139.898	192.143	254.469	199.731	193.91	342.852	343.668	179.636	541.783	915.939	704.944	1235.63	1531.11	1231.38	145.143	132.081	112.956	175.698	119.394	125.073	271.438	281.578	112.537	476.672	942.363	507.762	1142.46	1893.84	1586.49
ENSMUSG00000026272	5.37486	8.66926	9.5137	251.9	108.347	114.884	1276.42	501	770.937	394.293	277.652	244.337	327.474	223.935	230.444	10.8853	9.74411	14.1192	363.527	139.525	174.673	989.823	314.178	768.626	439.14	342.566	258.247	226.814	233.322	232.991	8.38979	0.874705	7.48883	165.787	68.771	124.186	1304.69	320.416	880.932	623.443	278.371	362.687	398.937	295.879	126.488
ENSMUSG00000034159	38.5199	26.7302	40.773	12.9948	38.6355	13.8112	53.9503	96.3021	39.8761	93.0198	153.834	155.226	191.48	263.578	224.712	125.958	68.2088	98.8341	14.1372	61.1617	36.1658	58.8156	88.4689	47.903	122.748	120.263	207.993	239.227	196.176	364.854	26.0084	29.74	33.6997	4.50509	16.2376	15.0797	51.2147	50.9753	33.882	92.9106	126.532	145.89	181.533	177.314	156.884
ENSMUSG00000084989	2.68743	0	0	0	0.839902	4.39447	4.90457	0	0	0	5.00275	0.958184	0	0	0	5.44264	0.696008	7.9804	1.0098	1.9113	3.07794	1.43453	6.8053	4.35482	3.17451	2.42955	1.39593	0	0	3.96581	3.35592	0	0	0	1.91031	0.88704	1.28037	2.4274	2.42014	0	2.41013	0.815027	0	3.20446	0
ENSMUSG00000047793	60.0193	64.297	50.9663	80.9678	57.1134	55.2448	212.123	194.897	193.339	644.197	435.239	664.021	652.772	439.297	867.892	107.298	94.6571	85.9427	210.038	143.348	149.28	410.274	311.909	384.313	1086.74	640.186	1402.91	970.449	654.695	1103.49	83.059	68.227	49.9255	96.4088	38.2061	48.7872	306.008	177.2	285.577	513.028	274.755	629.201	1000.06	473.192	1193.3
ENSMUSG00000026273	497.175	512.931	667.998	536.786	565.254	693.071	665.796	622.524	664.601	1003.78	800.44	1039.63	1099.92	902.167	1085.73	514.718	519.918	627.996	578.614	516.052	653.292	618.281	594.329	720.723	855.001	742.227	986.922	945.623	814.887	916.102	480.735	509.953	659.017	528.897	589.33	723.825	670.913	669.961	750.245	852.353	719.425	1016.34	1062.02	806.457	1009.94
ENSMUSG00000101172	6.27068	2.16732	8.83415	1.9992	7.55912	9.41673	3.67843	2.29291	2.41673	6.94177	3.75206	4.79092	10.8795	13.9289	4.58596	3.11008	6.26407	5.52489	4.03919	2.86696	4.61691	0	4.53687	1.08871	3.17451	4.85909	4.18779	4.51372	5.80404	5.94871	3.35592	6.12294	3.12034	2.70305	13.3721	3.54816	2.56074	6.06849	0	4.03959	2.41013	13.0404	5.43511	5.34077	11.7663
ENSMUSG00000026274	543.757	606.126	650.329	308.877	314.124	292.546	122.614	170.822	112.378	141.612	167.592	224.215	133.818	198.22	212.101	506.165	560.983	587.48	303.949	310.587	289.326	139.149	209.83	148.064	185.18	225.948	191.242	165.879	273.951	297.436	541.981	585.178	635.302	254.988	290.367	310.464	125.476	175.986	111.327	127.92	242.219	193.976	167.401	240.335	248.073
ENSMUSG00000026275	3174.75	3039.3	3031.47	2318.08	2326.53	2757.22	2299.02	2365.13	2525.48	2064.48	2183.7	2164.54	1895.21	1997.2	2010.94	2944.47	2684.5	2717.02	2067.05	2146.39	2338.46	2084.37	2119.85	2189.39	1813.7	1902.34	1765.85	1637.35	1801.57	1769.74	2856.73	2875.16	2813.93	2184.97	2207.36	2593.7	2149.74	2104.55	2329.39	2085.77	2110.07	2221.76	1712.06	2003.86	1810.05
ENSMUSG00000034107	5.37486	3.61219	1.3591	1.9992	5.87932	2.51113	12.2614	11.4645	4.83346	8.33013	10.0055	1.91637	8.70363	8.57166	8.02543	3.11008	6.96008	5.52489	14.1372	12.4235	12.3118	12.9107	13.6106	10.8871	15.8725	24.2955	16.7511	6.77057	16.2513	12.8889	4.1949	6.99764	1.87221	0	7.64123	2.66112	7.68221	12.137	18.1511	5.38612	14.4608	4.07513	11.9572	18.1586	8.82475
ENSMUSG00000034088	45334.3	43443.1	31506.7	81886.4	69202.1	60113.3	91145.4	74826.7	83919.8	68541.7	63676.2	56573.1	55573.7	52274.2	50336.6	40964.4	39490.1	31312.6	83492	72119.2	64507.4	85236.7	67341.8	82159.2	54880.9	54393.9	49085.1	45698	48795.7	43848	42471.7	42749.5	32826	82345.8	63427.9	65546	92043.1	65527.6	85192.7	68582.8	58868.7	58095.9	52411.8	53695.1	46307.4
ENSMUSG00000026276	105.706	116.313	95.137	104.958	166.301	133.09	58.8549	98.595	73.7103	83.3013	62.5343	82.4038	52.2218	80.3593	82.5472	104.188	119.713	82.2595	116.127	131.88	175.442	110.458	100.945	92.54	189.412	190.719	223.349	116.228	148.583	153.675	122.491	121.584	95.4825	104.518	105.067	101.123	111.392	91.0274	125.847	83.4848	81.9446	93.7281	114.137	100.407	119.624
ENSMUSG00000034066	515.091	469.585	385.984	1291.49	905.415	848.761	2323.54	1846.94	2184.73	1759.05	1455.8	1255.22	1497.02	1314.68	1269.16	458.736	445.445	354.207	1428.86	1015.86	1022.64	1962.43	1285.07	1917.21	1342.82	1117.59	1087.43	1170.18	1137.59	1007.32	480.735	502.081	392.539	1073.11	651.415	923.408	1875.74	1286.52	1938.54	1708.75	1394.26	1405.92	1402.26	1250.81	907.968
ENSMUSG00000026277	4172.69	4298.51	3728.69	3837.47	4597.63	3771.09	4253.49	5245.02	4346.49	3786.04	4414.92	4099.11	3312.82	4041.54	3645.84	4086.64	4415.48	3809.72	4046.26	4682.69	4075.19	4528.8	5203.78	4723.89	4970.22	5642.62	5734.48	4205.65	4525.99	4464.51	4046.4	4295.68	3846.76	3808.6	4749.02	3650.17	4814.18	5356.05	5122.23	3923.79	4840.76	3989.56	3696.96	4590.93	3916.23
ENSMUSG00000100927	3.58324	2.16732	4.75685	1.9992	5.87932	13.1834	11.0353	9.17162	13.292	0	1.25069	7.66547	9.79158	10.7146	6.87894	0.777519	4.87206	1.84163	6.05878	7.64522	4.61691	7.17263	6.8053	6.53223	3.17451	7.28864	1.39593	5.64214	9.28646	3.96581	5.03388	1.74941	2.49628	3.60407	5.73092	3.54816	6.40184	13.3507	6.05036	6.73265	9.64054	3.26011	1.08702	2.13631	7.84422
ENSMUSG00000026278	279.493	333.767	235.124	78.9686	72.2316	64.0338	72.3425	85.984	36.251	106.903	110.06	37.3692	104.444	115.717	33.2482	372.432	448.229	311.235	125.215	137.614	64.6367	116.197	166.73	80.5642	133.329	153.061	73.9842	107.201	159.031	95.1794	320.49	378.747	266.477	90.1017	137.542	68.3021	60.1773	127.438	33.882	115.802	175.94	43.1964	108.702	202.949	59.8122
ENSMUSG00000026279	1007.79	973.847	714.887	698.722	790.348	657.288	632.69	628.256	636.809	719.168	740.407	797.209	882.33	805.736	861.014	1044.99	1027.31	797.426	696.76	772.167	580.961	585.287	644.235	534.554	574.586	696.065	684.005	823.753	766.133	830.837	887.64	945.557	785.079	752.349	905.485	674.15	592.81	793.759	578.414	667.879	702.554	770.2	773.96	774.412	817.76
ENSMUSG00000026280	2135.61	2188.27	2253.39	1769.3	2000.65	1934.2	1822.05	1944.38	2106.18	1874.28	1974.83	2060.09	1853.87	1749.69	2174.89	2262.58	2381.74	2244.33	1829.75	1952.4	1878.31	1869.19	2068.81	1958.58	1901.53	1991.01	2028.29	1784.05	1908.37	1912.51	2099.13	2122.91	2237.29	1902.95	2014.42	2034.87	1791.23	1960.12	1893.76	1852.82	1894.37	2049.79	1763.15	1899.18	1986.55
ENSMUSG00000026281	3185.5	2896.26	3331.83	2218.12	1605.89	2074.82	912.251	973.339	820.48	756.653	821.701	726.303	744.16	935.382	776.173	2893.93	3001.88	3324.76	1901.45	1551.02	1825.22	847.805	1080.91	812.174	984.098	1087.22	1003.67	910.642	1048.21	989.469	3035.43	2690.59	3321.92	2273.27	1788.05	1986.08	806.632	979.454	772.026	702.889	1036.36	735.154	895.706	1074.56	916.793
ENSMUSG00000026283	2278.05	2492.41	1022.72	1160.54	1374.92	681.144	890.18	1160.21	826.522	995.45	1050.58	765.589	862.747	1008.24	648.913	2082.97	2060.88	809.089	1017.88	1207.94	684.072	938.18	1182.99	804.553	951.294	1060.5	731.467	807.955	1041.24	811.008	2229.17	2583.88	1225.67	1283.05	1736.47	812.528	875.772	1263.46	804.698	915.64	1159.27	762.865	919.62	1084.18	755.987
ENSMUSG00000073609	255.306	226.846	332.3	855.659	803.787	910.912	890.18	768.124	814.438	778.867	592.826	895.902	888.858	641.803	1044.45	261.246	283.971	338.86	930.023	833.328	1066.51	763.168	588.658	823.061	748.126	528.427	778.928	763.946	619.871	838.769	264.279	249.291	279.583	731.626	608.433	1029.85	897.538	554.66	772.026	832.155	457.926	757.16	885.923	556.509	839.332
ENSMUSG00000100347	58.2277	28.8975	38.7344	78.9686	44.5148	57.1282	47.8196	58.4691	54.3765	62.476	56.2809	83.362	62.0133	53.5729	51.592	48.9837	38.2804	47.2685	54.529	46.8269	43.8606	51.6429	32.8923	52.2579	41.2686	53.45	51.6494	66.5773	46.4323	45.6068	41.949	35.8629	44.933	63.9722	44.8922	55.8835	57.6166	35.1972	37.5122	79.4453	50.6128	61.942	55.4381	60.8848	50.9874
ENSMUSG00000051185	223.953	196.503	240.561	293.883	323.362	267.435	627.785	505.586	509.93	555.342	507.779	552.872	627.749	511.085	648.913	202.933	224.811	255.373	327.174	345.946	251.621	479.132	421.928	427.861	470.885	444.607	438.322	530.362	481.735	583.965	245.821	195.934	241.515	247.78	286.546	256.355	494.222	404.161	398.114	584.394	488.052	551.773	592.427	487.078	581.453
ENSMUSG00000103973	3.58324	5.77951	2.7182	7.99682	9.23893	1.88335	3.67843	4.58581	8.45856	6.94177	5.00275	5.7491	1.08795	3.21437	10.3184	2.33256	0.696008	3.06938	4.03919	6.68956	6.15588	2.86905	5.67108	5.44353	19.047	10.933	9.7715	13.5411	5.80404	14.8718	4.1949	5.24823	4.36848	5.4061	2.86546	0.88704	8.96257	3.64109	1.21007	2.69306	2.41013	5.70519	10.8702	5.34077	13.7274
ENSMUSG00000081051	780.251	701.488	713.528	737.706	771.87	774.055	913.477	765.831	851.898	1014.89	935.514	985.971	1233.74	984.669	1092.6	674.887	707.144	745.246	714.936	778.856	684.072	876.495	848.394	807.82	789.394	799.321	734.259	1141.97	1009.9	991.452	684.607	698.015	728.288	710.902	806.15	841.801	737.492	1069.27	917.235	1003.16	955.618	928.315	1130.5	919.681	987.391
ENSMUSG00000040710	2.68743	4.33463	6.7955	6.99721	7.55912	5.65004	8.583	9.17162	3.6251	4.16506	3.75206	3.83273	8.70363	10.7146	2.29298	4.66512	8.3521	5.52489	2.01959	8.60087	2.30845	1.43453	6.8053	2.17741	1.05817	6.07387	2.79186	3.38529	5.80404	3.96581	0.838979	6.99764	2.49628	1.80203	3.82061	6.20928	3.8411	7.28219	0	4.03959	6.02534	5.70519	4.34809	8.54524	0.980528
ENSMUSG00000040693	2.68743	2.16732	8.1546	43.9825	28.5567	32.0169	1925.05	762.391	1169.7	1146.78	469.008	486.757	823.581	391.082	462.035	1.55504	4.17605	6.13877	132.283	71.6739	57.7113	896.579	326.654	610.764	1152.35	264.821	450.885	640.948	315.74	712.854	0.838979	5.24823	2.49628	45.9519	24.834	44.352	1085.75	230.603	638.918	1454.25	286.806	605.565	1122.89	199.745	254.937
ENSMUSG00000097814	8.95811	24.5629	48.2481	66.9733	74.7513	33.2725	886.502	554.883	767.312	391.516	302.666	275.957	229.558	243.221	214.394	25.6581	18.0962	35.6048	160.558	117.545	78.4874	710.09	401.513	607.498	452.897	292.76	321.064	230.199	220.553	286.53	10.9067	22.7423	24.9628	58.5661	49.668	46.1261	774.623	286.433	609.876	467.246	236.193	355.352	290.235	170.905	173.553
ENSMUSG00000044757	15.2288	26.0078	32.6184	18.9924	9.23893	12.5556	13.4876	14.9039	12.0837	15.2719	11.2562	6.70728	10.8795	9.64311	9.17191	19.438	27.8403	20.8718	16.1568	9.55652	10.7728	8.60716	11.3422	17.4193	8.46536	7.28864	6.97965	10.1559	6.96485	13.8803	19.2965	17.4941	23.7146	18.9214	10.5067	20.4019	8.96257	13.3507	4.84029	14.8118	9.64054	13.8555	3.26107	18.1586	9.80528
ENSMUSG00000044768	1454.8	1275.1	1408.71	782.688	688.72	445.725	1224.92	1159.06	722.603	1577.17	1917.3	1096.16	1899.57	1954.34	1154.51	1412.75	1153.98	1267.66	640.211	663.222	375.508	1196.39	1196.6	802.376	1535.4	1701.9	1305.19	1633.96	2074.36	1321.61	1335.66	1329.55	1442.85	908.225	959.929	489.646	985.883	1049.85	630.447	1753.18	1758.19	1235.58	1703.36	1923.75	1379.6
ENSMUSG00000040648	9437.37	9953.04	10683.2	11810.3	10133.4	9406.06	15545	12491.8	13773	15419.1	10723.4	9930.61	16223.6	10498.1	10619.9	8876.94	8530.97	9109.31	12197.3	10062.1	10565.8	10261.2	9146.32	10029.2	11771.1	8258.03	9996.25	12579.7	9293.43	10245.7	8267.3	9019.09	9342.31	12161	10392.1	10538.9	12195.5	9421.94	10651.1	14301.5	9293.48	10360.6	13956.3	9337.81	11906.5
ENSMUSG00000026333	443.426	403.843	437.63	708.718	538.377	658.543	945.357	773.856	850.689	1074.59	646.605	677.436	998.741	638.588	690.187	376.319	336.868	373.237	758.358	547.589	841.047	747.388	581.853	735.965	1133.3	647.474	972.963	1066.37	597.816	863.555	425.363	345.509	421.246	736.131	567.361	740.678	797.669	559.515	781.706	1004.51	569.997	731.079	1145.72	566.122	1022.69
ENSMUSG00000026335	4551.61	4892.35	3140.88	1846.26	2101.44	1848.19	1461.56	1914.58	1360.62	1811.8	2325.03	1691.19	2608.91	2776.15	2052.22	4678.33	4656.29	3545.14	1665.16	2176.02	1902.94	1877.79	2493.01	1954.23	2597.81	3270.17	2142.75	3138.16	4123.19	2778.05	4366.05	5075.04	3616.48	2108.38	2895.07	1741.26	1466.02	2201.65	1493.23	2003.64	3251.27	2101.14	2716.47	3853.9	2355.23
ENSMUSG00000089782	189.912	158.214	136.59	105.958	107.508	115.512	125.067	99.7414	116.003	149.942	122.567	141.811	138.17	147.861	143.311	154.726	201.842	119.706	116.127	84.0974	73.8705	139.149	116.824	97.9835	118.515	136.055	103.299	139.925	135.814	126.906	161.923	159.196	147.28	108.122	93.605	107.332	104.99	121.37	118.587	152.158	116.892	127.959	157.618	132.451	136.293
ENSMUSG00000089706	21.4995	27.4527	32.6184	3.99841	0.839902	0.627782	3.67843	6.87872	6.04183	4.16506	1.25069	5.7491	1.08795	5.35729	2.29298	24.1031	29.2323	31.3077	0	0.955652	0.769485	7.17263	3.40265	1.08871	8.46536	9.71819	13.9593	9.02743	16.2513	10.906	35.2371	35.8629	53.6699	6.30712	1.91031	3.54816	3.8411	2.4274	3.63022	4.03959	7.2304	10.5953	9.7832	9.61339	6.86369
ENSMUSG00000089791	1.79162	2.16732	0	1.9992	0.839902	0	3.67843	2.29291	2.41673	6.94177	3.75206	4.79092	0	5.35729	1.14649	0.777519	2.78403	3.68326	2.01959	2.86696	2.30845	1.43453	2.26843	1.08871	4.23268	2.42955	2.79186	7.899	3.48242	0	0.838979	2.62412	6.86476	0.901017	0	1.77408	2.56074	1.2137	1.21007	1.34653	2.41013	2.44508	1.08702	0	8.82475
ENSMUSG00000082431	18.812	15.8936	11.5524	25.9897	11.7586	16.3223	17.166	10.3181	12.0837	11.1068	16.2589	12.4564	18.4952	9.64311	11.4649	9.33023	9.74411	9.82203	13.1274	10.5122	10.7728	17.2143	10.2079	9.79835	9.52352	10.933	12.5634	21.4401	11.6081	12.8889	15.1016	15.7447	16.2258	9.01017	29.6098	17.7408	17.9251	12.137	8.4705	16.1584	9.64054	10.5953	9.7832	18.1586	17.6495
ENSMUSG00000099835	0.895811	1.44488	0.67955	6.99721	1.6798	3.13891	8.583	2.29291	7.25019	8.33013	11.2562	19.1637	8.70363	10.7146	6.87894	3.11008	0	1.84163	3.02939	4.77826	4.61691	2.86905	4.53687	9.79835	8.46536	3.64432	5.58372	3.38529	4.64323	2.97436	0.838979	3.49882	2.49628	6.30712	1.91031	3.54816	5.12147	6.06849	6.05036	10.7722	1.20507	7.33524	1.08702	2.13631	7.84422
ENSMUSG00000047496	37.6241	42.6239	72.7119	126.949	95.7489	91.0284	155.72	116.938	128.087	161.049	150.082	146.602	149.05	184.291	243.056	36.5434	56.3767	75.5068	124.205	95.5652	106.958	238.131	150.851	154.596	175.656	144.558	149.364	161.365	156.709	143.761	48.6608	35.8629	55.5421	91.0027	85.0087	62.0928	162.607	88.6	136.738	176.395	172.325	153.225	155.444	140.996	118.644
ENSMUSG00000067017	122.726	135.096	78.8278	100.96	74.7513	92.284	69.8902	105.474	60.4183	56.9226	61.2837	68.031	69.629	62.1445	67.6429	156.281	123.889	95.1509	82.8034	73.5852	98.494	68.8572	71.4556	78.3868	52.9085	64.383	60.025	59.8067	56.8796	50.5641	117.457	132.955	106.716	98.2109	101.246	109.106	72.981	72.8219	50.823	70.0195	69.8939	80.6876	46.7419	55.544	66.6759
ENSMUSG00000056536	1857.02	1786.59	1270.76	1985.21	1982.17	2421.36	1461.56	1837.76	1748.51	1373.08	1490.82	1442.07	1331.65	1437.9	1392.98	1667.78	1567.41	1071.83	1971.12	1854.92	2272.29	1480.43	1642.35	1678.78	1355.52	1501.46	1409.89	1199.52	1439.4	1335.49	1691.38	1740.66	1210.07	1877.72	1878.79	2277.92	1386.64	1644.56	1541.63	1307.48	1534.05	1427.11	1309.86	1540.28	1281.55
ENSMUSG00000026319	1862.39	2195.49	2457.93	2075.17	2091.36	2088	1553.52	1934.07	1953.93	1449.44	1512.08	1481.35	1470.91	1711.12	1756.42	1893.26	2024.69	2118.49	2008.49	2007.82	2196.88	1494.78	1963.33	1768.06	1631.7	1724.98	1721.18	1585.44	1634.42	1760.82	1716.55	2094.04	2115.59	1885.83	1867.32	1973.66	1523.64	1672.48	1702.57	1443.48	1606.35	1484.16	1527.27	1852.18	1475.69
ENSMUSG00000026321	54.6445	54.9053	42.1321	38.9845	19.3178	9.41673	128.745	52.7368	80.9605	49.9808	35.0192	42.1601	51.1338	47.1441	25.2228	79.307	90.4811	101.29	45.4409	25.8026	13.8507	153.494	34.0265	55.524	58.1993	63.1682	43.2738	39.495	54.558	34.7008	68.7963	61.2294	65.5272	28.8325	27.6995	19.5149	129.317	40.052	43.5626	75.4057	46.9976	31.786	38.0458	42.7262	25.4937
ENSMUSG00000099843	66.29	49.8483	51.6458	95.9618	53.7538	73.4505	111.579	83.6911	90.6274	136.059	75.0412	101.567	139.258	70.7162	103.184	53.6488	57.7687	68.1403	104.009	78.3635	100.033	119.066	86.2004	88.1852	146.027	81.3898	107.487	147.824	66.166	124.923	66.2794	58.6053	47.4292	92.8048	63.9953	61.2057	103.71	54.6164	111.327	144.079	54.228	97.8032	127.182	67.2937	111.78
ENSMUSG00000038866	1668.9	1863.17	1517.44	3465.62	2345.01	1688.73	2821.36	2344.5	2200.43	2031.16	1733.45	1539.8	1721.14	1435.75	1548.91	1953.91	2152.75	1580.12	3209.14	2321.28	2010.66	2521.9	1974.67	1931.36	1957.61	1636.3	1527.15	1668.95	1373.24	1465.37	1899.45	2124.66	1656.28	3400.44	2101.34	2009.15	2732.3	1905.51	2109.16	2021.14	1572.61	1577.08	1737.06	1291.4	1352.15
ENSMUSG00000044340	646.775	763.618	823.615	631.748	664.363	528.593	608.167	604.181	689.977	959.353	847.966	1024.3	994.389	837.879	1058.21	647.674	643.111	753.227	522.065	630.73	537.1	580.983	607.94	659.756	679.345	569.729	794.284	775.231	725.505	811.999	640.141	748.748	717.679	551.422	595.061	500.29	551.839	629.909	719.993	877.937	682.068	969.882	776.134	839.569	1018.77
ENSMUSG00000057329	148.705	162.549	148.142	29.9881	35.2759	22.6002	30.6536	67.6407	35.0426	29.1555	80.044	35.4528	107.707	108.217	57.3245	205.265	185.138	165.133	50.4899	67.8513	31.5489	53.0775	99.811	42.4595	61.3738	108.115	61.4209	92.5312	169.478	111.043	163.601	178.44	122.317	42.3478	51.5783	27.4982	39.6914	57.0438	29.0417	47.1285	140.993	52.1617	72.8305	162.359	60.7927
ENSMUSG00000009905	682.608	764.34	532.767	810.677	1074.24	787.239	1028.73	1085.69	914.733	1071.81	953.023	1171.86	1018.32	1010.38	1133.88	645.341	634.063	521.795	871.455	1113.33	829.504	840.632	841.589	776.247	929.073	892.859	915.73	1003.17	970.435	984.512	682.09	693.641	527.962	824.431	1113.71	841.801	926.986	961.249	879.722	1055.68	929.107	1114.96	1030.5	959.203	984.45
ENSMUSG00000009907	4049.06	4507.29	1013.89	5282.9	5253.59	2115.63	4889.86	5184.26	3257.75	4090.09	4580.02	2900.42	3824.16	4149.75	3110.43	4086.64	3965.16	941.687	5175.21	5272.33	2330	4393.95	4837.43	3040.75	3399.9	3956.52	2931.45	3315.32	3871.29	2820.68	3867.7	4267.69	1205.7	5267.35	5515.06	2515.64	4520.98	4820.81	2982.83	3902.24	4381.62	3021.3	3342.59	4026.94	2762.15
ENSMUSG00000062345	28.6659	23.118	49.6072	1.9992	3.35961	2.51113	2.45229	0	2.41673	1.38835	2.50137	3.83273	2.17591	1.07146	3.43947	63.7566	63.3367	74.2791	8.07838	2.86696	4.61691	5.7381	10.2079	6.53223	6.34902	6.07387	8.37557	1.12843	15.0905	8.92307	41.949	33.2388	43.0608	8.10915	9.55153	4.4352	10.2429	0	7.26043	8.07918	2.41013	7.33524	2.17404	2.13631	0
ENSMUSG00000026315	13.4372	7.22439	6.7955	1.9992	3.35961	1.25556	3.67843	1.14645	1.20837	5.55342	5.00275	8.62365	4.35181	6.42874	26.3693	6.22015	5.56806	11.0498	2.01959	0.955652	3.84742	4.30358	4.53687	0	0	2.42955	9.7715	9.02743	5.80404	43.6239	8.38979	1.74941	4.99255	0	2.86546	0	0	1.2137	4.84029	1.34653	6.02534	4.89016	5.43511	4.27262	13.7274
ENSMUSG00000100457	0	0	0	0	0	0	0	0	0	1.38835	1.25069	0	22.847	4.28583	3.43947	0.777519	0	0	0	0	0.769485	0	1.13422	0	3.17451	0	1.39593	22.5686	0	3.96581	0	0	0	0	0	0	2.56074	3.64109	1.21007	5.38612	0	1.63005	10.8702	1.06815	6.86369
ENSMUSG00000100025	1.79162	8.66926	5.4364	3.99841	5.03941	1.25556	1.22614	5.73227	3.6251	0	2.50137	4.79092	3.26386	6.42874	3.43947	3.11008	3.48004	5.52489	6.05878	0	4.61691	2.86905	1.13422	2.17741	5.29085	4.85909	0	7.899	2.32162	4.95726	6.71184	3.49882	8.1129	5.4061	1.91031	4.4352	5.12147	1.2137	1.21007	2.69306	2.41013	4.89016	5.43511	1.06815	0.980528
ENSMUSG00000038702	246.348	346.048	154.937	90.9638	155.382	74.7061	129.971	171.968	80.9605	255.457	271.399	165.766	338.354	334.295	194.903	293.902	325.036	149.172	142.381	150.037	70.0231	179.316	214.367	124.112	216.925	269.68	187.055	291.135	372.619	211.179	258.406	344.634	163.506	90.1017	184.345	78.9465	96.0276	180.841	90.7554	249.108	272.345	161.375	271.755	314.037	226.502
ENSMUSG00000026374	5505.65	5873.43	6827.44	4125.36	4196.15	5256.42	3248.05	3431.33	3475.26	2911.38	3139.22	2901.38	3255.16	3228.3	3045.08	5839.17	5396.85	6457.98	3996.78	3767.18	4606.9	3071.32	3256.34	3363.01	2720.55	3068.52	2928.66	2824.46	3252.58	2812.75	5157.21	5475.66	6735.58	4304.16	4419.5	5234.42	3016.55	3264.85	3034.86	2855.99	3457.34	3065.32	2790.39	3319.82	2933.74
ENSMUSG00000026377	5052.37	5024.56	3569.68	2541.99	2173.67	1617.79	2860.59	2722.83	2735.74	2540.69	2486.37	2131	2833.03	2570.43	2276.93	4676	4209.46	3318	2815.31	2299.3	1661.32	2658.18	2554.26	2678.22	2173.48	2193.88	1763.06	2350.52	2444.66	2068.17	4778.83	4923.72	3885.45	2732.78	2354.45	1887.62	2413.49	2445.6	2383.84	2403.56	2377.6	2101.95	2378.4	2363.83	1983.61
ENSMUSG00000064302	4410.08	5210.23	3077.68	2947.83	3011.89	2137.6	2355.42	2648.31	2193.18	2179.72	2335.03	2042.85	2345.63	2398.99	2244.83	4587.36	4570.69	2883.99	2598.21	2669.14	2030.67	1963.87	2452.18	1905.23	1769.26	2066.33	1680.7	1847.24	2029.09	1898.63	4621.1	5043.55	3118.47	2592.23	2824.39	2017.13	1951.28	2452.88	1833.26	2022.49	2475.21	2030.23	1963.16	2463.16	2245.41
ENSMUSG00000026380	1265.78	2022.11	1650.63	1220.51	1161.59	1418.16	545.634	640.867	564.307	241.574	452.749	310.451	334.002	603.23	341.654	1549.6	1839.55	1406.39	1080.48	1034.02	1308.89	441.834	713.422	507.337	229.623	506.561	244.288	277.593	556.027	317.265	1120.88	1614.71	1243.77	927.147	897.844	1267.58	468.615	597.139	419.895	227.564	532.64	334.976	320.671	622.734	285.334
ENSMUSG00000048402	11.6455	11.559	6.7955	26.9893	43.6749	24.4835	24.5229	35.54	21.7506	48.5924	48.7768	23.9546	53.3097	41.7868	40.1271	24.8806	22.2723	22.7134	63.6172	88.8756	53.0944	61.6846	95.2742	59.8788	73.0137	63.1682	68.4005	67.7057	75.4525	63.4529	21.8135	23.617	17.4739	50.457	44.8922	31.9334	52.4951	49.7616	49.613	64.6334	60.2534	43.1964	57.6122	95.0658	32.3574
ENSMUSG00000037035	42.1031	38.2892	55.0436	5.99761	12.5985	11.9279	22.0706	13.7574	9.66693	45.8157	35.0192	21.08	70.717	38.5725	24.0763	38.876	40.3685	52.1795	13.1274	17.2017	5.38639	44.4703	43.1002	10.8871	66.6647	36.4432	12.5634	66.5773	48.7539	23.7949	41.11	56.8559	47.4292	27.0305	19.1031	7.98336	30.7288	21.8466	15.7309	71.3661	48.2027	23.6358	78.2656	52.3396	33.3379
ENSMUSG00000004451	7410.15	7389.82	7561.35	3891.45	3143.75	4791.86	1896.84	2287.17	2538.78	1685.46	2107.41	2325.51	1851.7	1952.19	2391.58	7454.08	7248.23	8279.35	2878.93	2770.43	3737.39	1976.78	2363.71	2623.78	1641.22	2212.1	2336.79	1785.17	2234.55	2254.56	6907.32	7139.35	7986.83	4100.53	4191.21	4551.4	1875.74	2609.45	2508.48	1689.89	2447.49	2531.47	1782.72	2369.17	2583.69
ENSMUSG00000098447	7.16649	6.50195	6.11595	7.99682	10.0788	9.41673	6.13072	9.17162	2.41673	6.94177	11.2562	7.66547	7.61567	8.57166	5.73245	6.99767	6.96008	2.45551	8.07838	11.4678	10.0033	17.2143	7.93951	7.62094	10.5817	10.933	15.3552	15.798	13.9297	14.8718	10.0678	5.24823	6.86476	9.91119	8.59638	3.54816	12.8037	8.49589	14.5209	6.73265	7.2304	12.2254	5.43511	9.61339	5.88317
ENSMUSG00000098923	1153.8	1145.07	937.099	1081.57	865.1	669.844	1017.7	1077.67	1028.32	1255.07	1280.7	1075.08	1314.25	1222.53	1109.8	1149.17	1183.91	920.815	920.935	956.608	650.214	1100.28	1051.42	1039.71	1189.38	1130.95	1010.65	1206.29	1167.77	1137.2	1147.72	1159.86	1080.26	1134.38	1138.54	816.077	1003.81	1100.82	976.528	1108.19	1176.15	1033.45	1247.9	1169.63	1157.02
ENSMUSG00000101731	9.85392	18.7834	7.47505	1.9992	7.55912	4.39447	1.22614	4.58581	2.41673	6.94177	7.50412	9.58184	10.8795	26.7864	13.7579	10.8853	4.87206	3.06938	6.05878	0.955652	3.84742	1.43453	4.53687	0	4.23268	7.28864	2.79186	27.0823	9.28646	10.906	9.22877	14.87	1.87221	1.80203	3.82061	2.66112	1.28037	9.70959	1.21007	9.42571	13.2557	8.96529	4.34809	4.27262	17.6495
ENSMUSG00000026383	2309.4	2779.22	2451.14	5559.79	5384.61	5201.17	5646.39	5310.37	5646.69	5904.67	5555.55	5537.34	5856.45	5462.29	5138.57	2282.8	2469.44	2246.79	5167.13	5148.1	5166.32	5313.48	4640.08	5058.13	5013.61	4367.11	4959.74	4729.25	4465.63	4293.98	2058.02	2637.24	2289.08	5576.39	4974.44	5277	5120.19	4805.03	5359.41	5271.66	4579.26	5670.14	5084	4573.84	5093.84
ENSMUSG00000026384	1124.24	1790.2	2455.89	1326.47	1464.79	1563.81	1999.84	1965.02	2455.4	2256.08	2173.69	2240.23	2080.17	1932.91	2350.3	1090.86	1353.74	2095.77	1345.05	1242.35	1318.9	1648.27	1679.77	1906.32	1427.47	1499.03	1542.5	1525.64	1522.98	1739.01	1338.17	1764.28	2106.23	1171.32	1198.72	1430.8	1498.03	1661.55	1937.33	1956.51	1850.98	2112.55	1777.28	1725.07	1812.01
ENSMUSG00000036975	334.137	349.66	503.547	433.827	324.202	391.736	478.196	333.618	457.971	476.206	446.495	442.681	533.097	399.653	525.092	321.115	341.74	462.249	460.467	397.551	410.905	463.352	393.573	440.926	374.592	376.58	362.942	431.06	431.82	390.632	296.16	335.012	456.818	355.902	340.035	399.168	491.661	345.904	464.668	469.939	397.672	502.056	484.812	375.99	483.4
ENSMUSG00000036962	0.895811	1.44488	1.3591	15.9936	21.8375	36.4114	0	4.58581	6.04183	0	1.25069	2.87455	4.35181	2.14291	5.73245	0	3.48004	2.45551	29.2841	21.98	50.0165	0	5.67108	3.26612	3.17451	3.64432	4.18779	0	0	2.97436	0.838979	0.874705	1.87221	12.6142	11.4618	27.4982	2.56074	10.9233	4.84029	0	3.6152	2.44508	1.08702	3.20446	1.96106
ENSMUSG00000050777	3502.62	2553.1	2938.37	7265.11	4971.38	4705.85	4550.22	4021.76	4113.28	5173.01	3386.86	4005.21	4734.77	3352.59	4098.7	3548.6	2967.08	3220.4	6054.74	5155.74	5396.4	3779.98	3382.23	4005.35	3725.81	2718.66	3306.96	3826.5	2758.08	3381.84	3158.76	2453.55	2725.93	7365.81	5782.5	5548.43	4177.84	3454.18	4365.94	5128.93	3183.79	3858.34	4185.03	3006.86	4245.68
ENSMUSG00000026385	4008.75	3891.05	3902.66	28716.6	21163.9	17918.2	44728.5	32897.5	40767.8	26929.9	27403.8	26768.8	25377.6	23385.6	25001.5	4071.87	3892.77	3890.14	32986	23972.5	21618.7	41707.4	27086.2	38645.8	22253.3	23131.7	24021.1	19794.9	19808	19872.7	3519.52	3616.03	3568.43	27720.7	19425	20817.9	39081.9	23888	37210.9	29431.1	24850.9	29578.9	22731.8	21939.9	23001.2
ENSMUSG00000026388	56.4361	58.5175	47.5685	42.9829	53.7538	57.1282	55.1765	55.0297	32.6259	51.3691	40.022	27.7873	39.1663	51.4299	44.7131	60.6465	76.5609	49.724	53.5192	44.9156	44.6301	30.125	51.0397	29.3951	40.2104	41.3023	43.2738	37.2381	37.1458	32.7179	65.4404	53.357	53.6699	59.4671	56.3541	61.2057	30.7288	40.052	29.0417	28.2771	26.5115	15.4855	21.7404	38.4536	34.3185
ENSMUSG00000026389	362.803	302.702	390.062	1147.54	1049.04	718.811	2247.52	1785.03	1981.72	1216.2	1161.89	904.525	1338.18	1122.89	933.242	526.381	450.317	577.044	1606.59	1465.01	1062.66	2727.03	1524.39	2095.76	1149.17	1071.43	859.892	1215.32	942.576	838.769	398.515	309.646	402.524	905.522	802.329	722.05	2120.29	1163.94	1737.66	1320.95	1039.97	961.731	1205.51	876.955	811.877
ENSMUSG00000026390	13.4372	9.3917	4.0773	0.999602	4.19951	2.51113	0	0	0	0	7.50412	0	1.08795	1.07146	0	16.3279	25.7523	16.5747	6.05878	0.955652	2.30845	4.30358	0	1.08871	3.17451	1.21477	1.39593	5.64214	1.16081	0.991452	7.55082	5.24823	4.36848	2.70305	0	0	1.28037	0	2.42014	8.07918	1.20507	4.07513	1.08702	1.06815	0
ENSMUSG00000003721	711.274	706.545	725.759	1104.56	1289.25	1095.48	2117.55	1705.92	1839.13	2772.54	2306.27	1886.66	3196.41	2254.35	1882.54	682.662	752.385	729.285	1311.73	1258.59	1161.15	2072.89	1590.17	1704.91	2358.66	1844.03	1744.91	2806.4	2287.95	1880.78	609.938	892.2	730.161	1010.94	1275.13	1144.28	1914.15	1622.71	1702.57	2491.08	1955.82	1965.03	2792.56	2260.22	2385.62
ENSMUSG00000104253	7.16649	9.3917	7.47505	9.99602	9.23893	9.41673	2.45229	9.17162	6.04183	12.4952	18.7603	11.4982	15.2313	9.64311	17.1973	0.777519	10.4401	5.52489	13.1274	21.0243	14.6202	7.17263	9.07373	9.79835	26.4542	27.9398	30.7104	31.596	8.12565	27.7607	8.38979	3.49882	8.1129	12.6142	8.59638	11.5315	20.4859	10.9233	13.3108	10.7722	7.2304	13.8555	27.1755	14.9542	28.4353
ENSMUSG00000026339	1493.32	1421.76	1528.99	1210.52	1287.57	1414.39	1330.37	1101.74	1233.74	1245.35	1168.14	1353.91	1398.02	1147.53	1390.69	1433.75	1352.34	1416.83	1251.14	1181.19	1311.2	1215.04	1088.85	1176.89	1284.62	1106.66	1165.6	1262.71	1159.65	1236.34	1488.35	1497.5	1593.87	1254.22	1162.42	1320.8	1204.83	1093.54	1176.19	1219.96	1109.87	1315.45	1370.73	1055.34	1281.55
ENSMUSG00000050534	0.895811	0	1.3591	0	0	0	2.45229	0	2.41673	11.1068	11.2562	27.7873	4.35181	0	5.73245	1.55504	0.696008	0	1.0098	1.9113	2.30845	1.43453	1.13422	7.62094	4.23268	2.42955	13.9593	4.51372	3.48242	2.97436	0.838979	3.49882	4.36848	0	2.86546	0	3.8411	0	4.84029	8.07918	3.6152	8.96529	1.08702	2.13631	14.7079
ENSMUSG00000001674	6065.53	5496.31	7428.84	2188.13	1933.46	2299.57	2003.52	1909.99	2044.55	1938.14	1822.25	1941.28	2066.02	2012.2	1949.03	5577.15	4961.15	6651.35	2211.46	1864.48	2097.61	1780.25	1928.17	2024.99	1872.96	1907.19	1676.51	1937.51	2137.05	1883.76	6142.17	5700.46	7798.99	2476.9	2100.38	2537.82	1907.75	1839.97	1978.47	1983.44	2042.59	1868.86	1990.34	1936.56	1868.89
ENSMUSG00000026341	26255.3	28787.7	21619.9	13867.5	13509.8	15380	10112	11028.9	11142.3	9115.94	10343.2	9893.24	9789.4	10936.4	9561.72	27793.2	27316.9	22723.9	11847.9	12166.4	13453.7	9617.06	12123.6	10859.8	8117.22	10427.6	9137.75	8431.62	10705	8935.96	24561.1	27108	21925.4	14978.5	16363.7	16224.8	9204.56	11969.5	10077.5	8765.91	11691.6	10216.4	8598.34	11341.7	9764.09
ENSMUSG00000026342	2226.09	2367.43	1941.47	6409.45	5938.95	4042.92	8846.63	8708.46	9048.24	7461.02	9546.49	7739.25	7044.5	8193.43	6287.35	2371.43	2223.75	1856.36	7136.24	6692.43	4433.77	10030.2	8747.08	9492.42	7204.02	9359.83	7254.64	5631.99	8456.48	6018.11	2107.52	2377.45	1787.96	6795.47	6449.2	4241.82	9411.98	8734.99	8937.59	7815.26	9477.85	8750.94	6321.03	8515.33	6447.95
ENSMUSG00000026343	2176.82	2235.95	2198.34	794.684	982.686	837.461	700.128	1137.28	639.225	701.119	1363.25	695.641	1002.01	1509.68	810.568	2061.98	1892.45	2117.26	737.152	991.011	825.657	783.251	1541.4	838.303	816.907	1642.37	861.288	1086.68	1802.73	938.905	2125.13	2176.27	2096.25	1025.36	1245.52	855.106	677.315	1611.79	681.271	752.71	1894.37	929.945	948.97	2119.22	1055.05
ENSMUSG00000026344	19.7078	21.6732	18.3479	10.9956	7.55912	13.8112	25.749	27.5149	18.1255	13.8835	22.5124	14.3728	28.2868	18.2148	10.3184	24.8806	22.2723	27.6244	28.2743	24.8469	30.7794	35.8631	55.5766	25.0402	22.2216	49.8057	23.7308	27.0823	26.6986	10.906	26.8473	39.3617	21.8424	10.8122	10.5067	13.3056	25.6074	36.4109	16.941	14.8118	30.1267	18.7456	28.2626	50.2033	7.84422
ENSMUSG00000049690	94.0601	127.872	68.6346	202.919	288.926	231.652	484.327	519.343	621.1	152.719	278.903	184.929	67.4531	198.22	131.846	86.3046	96.7451	64.457	190.852	253.248	240.079	372.977	410.586	378.87	111.108	247.814	160.532	30.4676	111.438	97.1623	70.4743	116.336	38.6923	192.818	302.784	198.697	332.896	410.23	423.525	119.841	402.492	233.098	72.8305	199.745	166.69
ENSMUSG00000036155	751.585	816.356	986.707	748.702	858.38	931.629	615.524	603.034	536.514	553.954	602.831	499.214	637.541	576.444	518.213	740.976	767.001	935.548	619.006	709.094	831.043	539.382	572.779	469.232	380.941	566.084	407.611	432.188	499.147	422.359	754.243	719.883	866.832	624.405	894.979	896.797	523.67	530.386	427.155	482.058	592.893	579.484	501.117	556.509	497.127
ENSMUSG00000099471	105.706	105.476	69.9937	159.936	83.1503	105.467	120.162	108.913	125.67	73.5828	106.308	84.3201	80.5086	110.36	116.942	94.0798	92.5691	103.745	76.7446	64.9843	76.9485	83.2025	71.4556	106.693	92.0607	74.1012	76.7761	127.512	97.5078	79.3162	109.067	83.097	109.212	91.9037	105.067	111.767	84.5043	120.156	89.5453	99.6432	90.38	75.7975	84.7877	77.9753	100.994
ENSMUSG00000026347	42.9989	24.5629	8.83415	2.99881	5.03941	1.25556	19.6183	17.1968	9.66693	16.6603	62.5343	11.4982	22.847	37.501	14.9044	25.6581	27.8403	19.0302	0	4.77826	1.53897	11.4762	14.7448	9.79835	24.3379	32.7989	20.9389	18.0549	62.6836	13.8803	41.949	33.2388	29.3312	3.60407	6.68607	2.66112	14.084	35.1972	7.26043	36.3563	56.6382	6.52021	14.1313	56.6122	11.7663
ENSMUSG00000026348	13.4372	19.5058	13.591	9.99602	27.7168	35.1558	642.499	420.748	1495.96	1424.45	1301.96	1753.48	829.02	1321.11	1254.26	8.55271	9.04811	14.1192	15.147	36.3148	70.0231	743.084	284.688	1503.5	1596.78	868.563	2741.6	1074.26	1125.98	1924.41	10.9067	13.1206	15.6017	8.10915	23.8788	33.7075	572.324	341.049	1380.69	1780.11	1005.03	2459.75	1116.37	1079.9	1200.17
ENSMUSG00000102014	21.4995	23.8405	21.7456	6.99721	16.798	11.3001	29.4274	18.3432	31.4175	55.5342	43.774	47.9092	27.1988	41.7868	67.6429	27.9907	12.5281	21.4857	12.1176	15.2904	9.23381	17.2143	39.6976	29.3951	32.8033	38.8728	46.0657	40.6234	46.4323	57.5042	20.9745	20.9929	16.8499	12.6142	10.5067	15.0797	29.4485	19.4192	26.6216	40.3959	53.023	66.8322	40.2198	40.5899	54.9095
ENSMUSG00000026349	2805.68	3352.84	3103.5	2604.96	2941.34	2621.62	2584.71	2883.33	2987.08	2951.64	2860.32	3417.84	2404.38	2718.29	3229.66	3187.83	3406.96	3015.98	2886	2989.28	3401.89	3376.87	2997.73	3290.07	4290.88	3604.23	4623.32	3068.2	2994.88	3772.48	3242.66	3492.7	3108.49	2801.26	2534.02	2473.95	3254.69	2937.15	3650.79	3196.66	2572.82	3422.3	3311.07	2847.7	3234.76
ENSMUSG00000036104	2701.77	2991.62	3300.57	3102.76	3289.06	3184.74	3770.39	3870.43	3876.44	4070.66	3925.91	3924.72	4307.21	3501.52	4170.93	2841.83	2831.36	3112.97	3253.57	3345.74	3231.07	3414.17	3361.82	3674.38	3362.86	3366.14	3390.71	3693.35	3429.03	3468.1	2632.72	3178.68	3379.33	3324.75	3264.71	3334.38	3241.89	3291.55	3491.06	3867.23	3600.74	3855.08	3929.58	3543.07	4215.29
ENSMUSG00000036086	214.995	233.348	270.461	546.782	514.02	570.026	161.851	231.584	257.382	174.933	188.854	214.633	184.952	192.862	210.954	217.705	221.331	260.284	489.752	464.447	490.162	222.352	249.528	230.806	162.958	200.438	164.72	143.31	231.001	200.273	225.685	241.419	249.628	394.645	419.312	463.035	254.793	225.748	216.603	152.158	214.502	169.526	194.577	221.108	235.327
ENSMUSG00000104164	7.16649	15.1712	14.2706	32.9869	40.3153	23.2279	9.80915	24.0755	9.66693	6.94177	10.0055	15.3309	6.52772	13.9289	16.0509	18.6605	18.0962	12.2775	37.3625	35.3591	33.8573	10.0417	11.3422	13.0645	15.8725	15.7921	16.7511	18.0549	24.377	24.7863	20.1355	20.9929	13.7295	21.6244	9.55153	10.6445	8.96257	14.5644	12.1007	4.03959	7.2304	11.4104	23.9145	19.2268	13.7274
ENSMUSG00000058603	641.4	624.909	496.751	685.727	525.779	580.698	643.725	564.055	617.475	696.954	676.622	703.307	907.353	780.021	771.587	559.814	549.15	572.747	520.045	490.249	524.019	517.864	585.256	565.038	542.841	525.997	545.808	882.431	658.178	741.606	557.921	507.329	550.429	501.867	497.635	574.802	595.371	782.835	612.296	650.374	623.02	689.513	737.001	610.984	685.389
ENSMUSG00000056211	2721.47	2889.03	3215.63	2968.82	2751.52	2927.98	2465.77	2537.1	2975	2965.53	2616.44	3350.77	2365.21	2395.78	2863.93	2643.57	2740.18	3038.69	2968.8	2518.14	2884.03	2804.5	2587.15	3069.06	3063.4	2566.82	3309.75	2150.79	2253.13	2388.41	2828.2	3112.2	3125.96	2926.5	2576.05	2917.47	3215	2552.41	3263.56	2644.58	2378.8	3163.93	2475.15	2328.58	2785.68
ENSMUSG00000026353	5955.35	5256.46	5062.65	8836.48	7136.65	6530.82	7993.23	8042.37	9101.41	5495.11	5825.7	5488.48	5519.19	5703.37	5291.05	5776.97	5261.82	5370.19	8940.74	7674.84	7021.55	7865.51	7358.8	8572.47	5106.73	5812.69	5035.12	5006.84	5426.78	5249.74	5702.54	5260.48	5217.84	9006.57	6826.48	6868.35	8326.23	7118.34	8706.47	5251.47	6343.47	5756.53	5129.66	5524.5	5112.47
ENSMUSG00000026354	8.0623	15.1712	13.591	3.99841	10.0788	18.2057	8.583	6.87872	12.0837	6.94177	7.50412	13.4146	2.17591	4.28583	3.43947	8.55271	10.4401	8.59427	6.05878	16.2461	20.7761	2.86905	5.67108	13.0645	9.52352	3.64432	6.97965	2.25686	11.6081	5.94871	12.5847	6.99764	11.8573	3.60407	14.3273	9.75744	6.40184	9.70959	12.1007	6.73265	0	13.8555	6.52213	6.40893	9.80528
ENSMUSG00000026355	11482.5	12261.9	12207.4	12161.2	10147.7	9687.31	1879.68	2961.29	1653.04	1232.86	1931.06	1323.25	1341.45	2266.13	1571.84	11231.3	10989.3	11003.7	9514.31	8261.61	8640.54	1948.09	3787.15	1944.43	1256.05	2359.09	1542.5	1372.17	2335.54	1615.08	11383.3	11776.2	12017.7	12046.6	10423.6	10295	2166.38	3499.09	1809.06	1066.45	2852.39	1493.94	1105.5	2819.93	1929.68
ENSMUSG00000026356	7200.53	7075.56	7621.83	8938.44	8226	9833.58	12404.9	10072.7	13925.2	11434.5	11079.8	13250.7	10425.9	10265.6	12614.8	7309.46	6844.54	7298.99	9629.42	8444.14	9608.55	12450.2	9572.79	13382.4	9417.71	8735.44	10641.2	8017.49	8856.96	9374.18	6690.86	6988.02	7573.08	8513.71	7808.38	10353.5	12982.9	9724.15	13464.5	11716.2	9852.63	13084.4	9173.38	9335.67	10579.9
ENSMUSG00000100078	48.3738	60.6848	40.773	69.9721	62.9927	69.6838	58.8549	43.5652	49.543	59.6993	51.2782	60.3656	63.1013	60.0016	69.9359	37.3209	31.3204	42.3575	41.4017	63.073	61.5588	51.6429	55.5766	43.5482	45.5013	58.3091	40.4819	85.7606	68.4876	47.5897	40.271	37.6123	47.4292	48.6549	66.8607	68.3021	56.3362	91.0274	58.0835	51.1681	61.4584	41.5664	54.3511	61.953	77.4617
ENSMUSG00000045382	1.79162	5.05707	8.1546	0.999602	5.03941	5.02226	4.90457	6.87872	6.04183	12.4952	8.75481	7.66547	10.8795	15.0004	3.43947	6.99767	5.56806	4.29714	13.1274	3.82261	3.07794	5.7381	4.53687	8.70964	14.8144	20.6512	9.7715	11.2843	19.7337	1.9829	5.03388	2.62412	6.24069	2.70305	9.55153	6.20928	8.96257	15.7781	3.63022	4.03959	13.2557	4.07513	8.69617	20.2949	15.6884
ENSMUSG00000089648	19.7078	10.8366	6.7955	3.99841	4.19951	5.02226	4.90457	1.14645	6.04183	1.38835	10.0055	0.958184	1.08795	3.21437	1.14649	13.9953	14.6162	4.91101	2.01959	4.77826	3.07794	1.43453	2.26843	1.08871	5.29085	2.42955	2.79186	3.38529	2.32162	0.991452	7.55082	10.4965	5.61662	5.4061	3.82061	0.88704	3.8411	3.64109	0	6.73265	8.43547	1.63005	7.60915	3.20446	3.92211
ENSMUSG00000086825	2.68743	6.50195	2.7182	2.99881	12.5985	5.02226	1.22614	2.29291	1.20837	5.55342	3.75206	1.91637	3.26386	9.64311	2.29298	10.8853	5.56806	3.68326	5.04899	6.68956	9.23381	10.0417	12.4764	11.9758	8.46536	10.933	15.3552	15.798	12.7689	1.9829	7.55082	6.12294	1.87221	3.60407	6.68607	0.88704	3.8411	3.64109	4.84029	4.03959	6.02534	5.70519	9.7832	10.6815	8.82475
ENSMUSG00000026399	113.768	154.602	161.733	54.9781	127.665	72.1949	76.0209	115.792	66.4601	97.1848	110.06	63.2401	106.619	163.933	79.1078	121.293	134.33	208.104	61.5976	101.299	80.0264	76.0299	127.032	67.4997	94.1771	195.579	110.278	139.925	221.714	97.1623	107.389	121.584	133.551	81.9926	190.076	70.9632	78.1024	156.567	75.0245	122.534	221.732	106.768	125.008	269.175	151.982
ENSMUSG00000026405	11.6455	9.3917	10.8728	269.893	118.426	152.551	255.038	134.135	161.921	126.34	143.829	56.5328	313.331	476.798	107.77	11.6628	13.2242	7.9804	340.302	192.086	221.612	238.131	156.522	165.483	132.271	242.955	61.4209	253.896	456.197	139.795	15.1016	13.9953	9.36103	226.155	80.2329	151.684	311.129	100.737	122.217	185.821	202.451	96.1731	352.195	414.444	148.06
ENSMUSG00000026409	825.042	775.899	648.97	771.693	730.715	639.71	685.414	791.053	758.854	887.159	760.418	883.445	829.02	771.449	898.848	705.21	720.368	542.667	763.407	666.089	788.722	649.84	681.664	630.361	1172.45	834.549	1267.5	991.889	858.998	1182.8	836.463	797.731	635.926	810.915	577.868	706.971	778.464	699.09	853.101	814.65	771.243	894.899	1159.85	774.412	953.073
ENSMUSG00000046404	1342.82	1288.11	1100.87	1428.43	1217.02	1143.19	1593.99	1507.59	1761.8	1697.96	1408.27	1660.53	1239.18	1130.39	1554.64	1068.31	1086.47	908.537	1395.54	1146.78	1246.56	1394.36	1513.04	1581.89	1606.3	1128.52	1723.97	1314.62	1141.07	1560.55	1332.3	1396.9	1156.4	1631.74	1116.57	1296.85	1358.47	1237.97	1545.26	1601.02	1447.29	1683.03	1415.3	1223.04	1726.71
ENSMUSG00000104515	11.6455	13.7263	10.8728	8.99642	7.55912	8.78895	7.35686	2.29291	8.45856	6.94177	5.00275	7.66547	0	9.64311	8.02543	6.99767	5.56806	2.45551	16.1568	6.68956	12.3118	5.7381	3.40265	8.70964	7.40719	6.07387	12.5634	14.6696	2.32162	13.8803	10.0678	7.87235	6.24069	15.3173	3.82061	7.98336	11.5233	7.28219	10.8906	10.7722	8.43547	6.52021	11.9572	6.40893	11.7663
ENSMUSG00000042510	1676.06	1419.59	903.122	723.712	695.439	436.936	358.034	849.522	543.765	1228.69	1148.13	1390.32	1923.5	1866.48	2148.52	1558.93	1526.35	1063.23	433.203	635.509	498.626	285.471	891.494	379.958	1013.73	1049.56	1506.21	2596.51	1903.72	2519.28	1847.43	1489.62	1015.36	970.395	1002.91	577.463	329.055	946.685	448.937	1001.82	1323.16	1387.99	2127.3	2029.49	2890.6
ENSMUSG00000099556	6.27068	7.94682	21.0661	3.99841	5.03941	3.13891	30.6536	25.222	32.6259	23.602	23.763	52.7001	50.0459	15.0004	43.5666	13.2178	5.56806	12.2775	5.04899	4.77826	16.1592	14.3453	11.3422	18.508	30.6869	19.4364	50.2534	20.3117	19.7337	44.6153	7.55082	8.74705	11.8573	0.901017	4.77577	4.4352	7.68221	4.85479	27.8317	20.1979	16.8709	41.5664	34.7847	26.7039	50.9874
ENSMUSG00000100106	2.68743	2.88975	0	0	2.51971	0	4.90457	3.43936	3.6251	5.55342	15.0082	12.4564	14.1434	8.57166	16.0509	2.33256	2.78403	0	0	0.955652	1.53897	4.30358	6.8053	7.62094	19.047	10.933	30.7104	14.6696	10.4473	27.7607	2.51694	1.74941	0.624069	2.70305	0.955153	0.88704	10.2429	6.06849	10.8906	14.8118	6.02534	11.4104	16.3053	7.47708	16.669
ENSMUSG00000026415	3.58324	2.88975	0	0.999602	2.51971	1.25556	14.7137	10.3181	12.0837	12.4952	12.5069	24.9128	13.0554	17.1433	19.4903	0.777519	3.48004	0.613877	4.03919	2.86696	0.769485	4.30358	2.26843	7.62094	21.1634	10.933	47.4616	27.0823	10.4473	37.6752	0.838979	1.74941	1.24814	0.901017	0	0.88704	12.8037	13.3507	14.5209	17.5049	15.6659	12.2254	20.6534	14.9542	15.6884
ENSMUSG00000026417	1.79162	0	0	63.9745	40.3153	64.6616	58.8549	33.2471	48.3346	45.8157	25.0137	48.8674	120.763	62.1445	74.5218	0	0.696008	3.06938	60.5878	33.4478	67.7146	47.3394	35.1607	42.4595	44.4431	48.5909	26.5227	117.357	52.2363	73.3675	0.838979	0	1.87221	48.6549	36.2958	75.3984	48.654	18.2055	68.9741	53.8612	31.3318	63.5721	126.095	52.3396	43.1432
ENSMUSG00000042474	17.0204	18.7834	26.5025	1.9992	0.839902	3.76669	0	0	0	0	0	0	0	0	0	13.9953	9.74411	20.8718	3.02939	0	4.61691	0	0	2.17741	0	2.42955	0	0	2.32162	0	14.2627	17.4941	16.8499	5.4061	0	6.20928	0	0	0	0	1.20507	0	0	0	0
ENSMUSG00000026420	393.261	365.554	233.765	0	2.51971	1.88335	0	1.14645	0	0	0	0	0	1.07146	0	358.436	312.508	292.205	0	0	0	0	0	0	0	0	0	0	0	0	481.574	462.719	376.314	1.80203	0.955153	0.88704	0	0	0	0	0	0	0	0	0.980528
ENSMUSG00000016528	8376.73	9746.42	5557.36	7605.97	7924.48	6043.66	4694.9	5923.72	4261.91	3958.2	4858.92	3904.6	4231.05	4664.05	3595.39	8451.64	8958.32	5478.23	6479.87	7333.67	5621.85	4226.11	5964.84	4092.44	3736.4	4554.19	3755.05	4177.44	4507.42	3748.68	8443.49	9742.47	5736.44	8242.5	9184.76	6802.71	4518.42	6878.03	4241.3	4079.99	5263.73	3758.9	3839.36	5309.8	4204.5
ENSMUSG00000102856	0.895811	6.50195	10.8728	0.999602	0.839902	1.25556	2.45229	3.43936	1.20837	6.94177	2.50137	0	0	4.28583	8.02543	0	2.08802	3.68326	0	1.9113	0.769485	1.43453	5.67108	2.17741	2.11634	1.21477	4.18779	0	2.32162	2.97436	6.71184	9.62176	5.61662	1.80203	0	0.88704	5.12147	0	1.21007	0	3.6152	3.26011	10.8702	4.27262	2.94158
ENSMUSG00000016526	625.276	625.632	520.535	164.934	199.897	153.179	74.7948	94.0091	78.5438	112.457	96.3029	90.0692	109.883	99.6455	83.6937	690.437	622.927	546.964	102.999	159.594	117.731	81.768	144.045	92.54	69.8392	133.625	90.7354	84.6322	124.206	94.188	597.353	598.298	493.014	139.658	286.546	118.863	92.1865	150.499	76.2345	88.871	126.532	85.5778	96.7449	143.133	119.624
ENSMUSG00000026427	1966.3	1883.4	2140.58	1478.41	1616.81	1588.92	1484.86	1356.25	1311.08	1281.45	1271.95	1214.02	1416.52	1344.68	1210.69	2086.08	2038.61	2233.9	1700.5	1604.54	1524.35	1369.97	1412.1	1564.47	1276.15	1241.5	1245.17	1184.85	1240.9	1226.43	1808.84	1872.74	2078.77	1548.85	1715.46	1552.32	1468.58	1349.63	1431.52	1311.52	1290.63	1240.47	1354.43	1260.42	1118.78
ENSMUSG00000026430	271.431	222.511	173.285	180.928	225.094	271.202	171.66	175.407	160.713	229.079	197.609	247.211	313.331	243.221	282.036	273.687	202.538	157.766	168.636	167.239	195.449	166.405	188.28	129.556	186.238	150.632	203.806	286.621	174.121	242.906	262.601	204.681	179.732	185.61	227.327	247.484	158.766	190.551	137.948	220.831	178.35	231.468	283.713	190.132	258.859
ENSMUSG00000042349	1665.31	1875.45	1307.45	1403.44	2079.6	1509.19	2495.2	3325.86	2287.44	2665.64	3511.93	1864.63	2271.65	3734.03	1558.08	1597.8	1811.01	1236.35	1712.62	2178.89	1689.79	2989.55	3518.34	2459.39	3687.72	5156.71	3191.09	3037.73	4512.06	2299.18	1696.42	1819.39	1163.26	1477.67	1847.27	1313.71	3200.92	3905.68	2870.29	2795.4	4039.39	2254.36	2870.82	4469.16	1756.12
ENSMUSG00000026425	2984.84	3390.4	3105.54	2039.19	2259.34	1978.77	1113.34	1363.13	901.441	1382.8	1477.06	1164.19	2064.94	2032.55	1517.95	3122.52	3203.03	2930.03	1558.12	1792.8	1834.45	1315.46	1520.98	1024.47	1353.4	1716.48	1213.06	1913.82	2048.83	1797.5	3216.65	3506.69	2984.92	2152.53	2135.72	1814.88	1097.28	1699.18	1080.59	1272.47	1814.83	1338.27	1984.9	2114.95	1880.65
ENSMUSG00000101778	0	2.16732	2.7182	3.99841	7.55912	1.25556	22.0706	4.58581	20.5422	2.77671	8.75481	2.87455	2.17591	2.14291	3.43947	1.55504	0.696008	1.22775	5.04899	2.86696	3.07794	12.9107	9.07373	15.2419	8.46536	4.85909	4.18779	3.38529	3.48242	5.94871	0.838979	1.74941	1.24814	1.80203	0	0.88704	7.68221	2.4274	10.8906	2.69306	6.02534	4.89016	11.9572	1.06815	0
ENSMUSG00000055184	438.947	187.834	477.044	217.913	94.0691	128.068	102.996	50.4439	65.2517	65.2527	53.7795	53.6583	106.619	99.6455	96.3051	392.647	187.226	450.585	159.548	83.1417	138.507	96.1132	75.9925	107.782	73.0137	63.1682	60.025	108.329	82.4173	92.2051	379.219	195.934	466.803	265.8	65.9056	169.425	62.738	65.5397	88.3353	70.0195	57.8432	66.8322	117.398	56.6122	77.4617
ENSMUSG00000004552	68.0816	50.5707	38.0548	14.994	10.0788	13.1834	8.583	6.87872	2.41673	2.77671	1.25069	0	1.08795	0	0	151.616	136.418	124.617	32.3135	31.5365	7.69485	14.3453	17.0132	5.44353	1.05817	4.85909	2.79186	2.25686	6.96485	0.991452	22.6524	67.3523	51.7977	10.8122	18.1479	4.4352	6.40184	9.70959	1.21007	0	3.6152	0	0	5.34077	2.94158
ENSMUSG00000052688	25.0827	18.061	26.5025	1.9992	10.0788	10.0445	6.13072	4.58581	3.6251	9.71848	3.75206	2.87455	11.9675	10.7146	9.17191	36.5434	49.4166	63.8432	11.1078	15.2904	7.69485	11.4762	12.4764	11.9758	8.46536	4.85909	12.5634	15.798	20.8945	17.8461	20.1355	15.7447	24.3387	6.30712	10.5067	6.20928	10.2429	14.5644	1.21007	12.1188	10.8456	12.2254	9.7832	12.8179	5.88317
ENSMUSG00000042268	0	3.61219	0	0	0.839902	0	0	0	0	0	0	0	0	0	0	9.33023	4.87206	1.84163	1.0098	0	0	1.43453	0	1.08871	0	0	0	0	0	0	1.67796	3.49882	4.36848	0	0	0.88704	0	0	0	0	0	0	0	1.06815	0
ENSMUSG00000042251	101.227	148.822	211.34	932.629	810.506	1037.72	1743.58	1091.42	1312.29	959.353	807.944	723.429	1102.1	738.234	803.689	119.738	169.13	232.045	1451.08	992.922	1355.83	1867.75	902.836	1531.81	923.782	822.402	593.27	894.844	640.766	690.051	75.5082	110.213	144.16	627.108	484.263	873.734	1866.78	757.348	1544.05	1194.37	807.395	859.038	1215.29	704.982	550.076
ENSMUSG00000013275	606.464	765.062	1011.17	226.91	309.084	315.147	316.345	254.513	256.174	333.205	313.922	336.322	312.243	306.437	295.794	716.095	810.153	1007.37	281.733	364.103	295.482	296.947	383.365	291.773	341.789	349.855	371.317	319.345	369.137	353.948	694.675	788.11	1077.77	227.056	290.367	282.966	363.624	373.819	301.308	309.702	414.543	331.716	360.891	408.035	281.411
ENSMUSG00000026433	265.16	262.245	302.4	228.909	341	308.241	348.225	428.773	248.923	401.235	317.674	350.695	468.908	382.51	395.539	239.476	282.579	335.177	281.733	374.616	322.414	282.602	308.507	204.677	292.055	273.324	293.145	454.757	363.333	389.641	240.787	250.166	254.62	214.442	336.214	280.305	285.522	342.263	239.594	307.009	326.573	331.716	417.416	365.309	443.198
ENSMUSG00000026434	12140.9	11587.2	11067.8	10758.7	9769.75	8343.22	5414.65	5850.35	5303.52	5171.62	4831.4	4278.29	5297.25	4764.77	4491.95	11714.9	10345.5	10477	9169.97	8311.3	7589.43	4540.27	5296.79	4294.94	4680.28	4531.11	3600.1	4703.29	4327.49	4369.33	10304.3	9232.52	11039.2	10563.5	9254.48	8203.34	4664.38	5226.18	3712.5	4737.09	5451.72	4099.58	4601.36	4750.08	4323.15
ENSMUSG00000103569	12.5414	10.8366	18.3479	5.99761	5.03941	4.39447	8.583	4.58581	1.20837	4.16506	2.50137	6.70728	4.35181	2.14291	8.02543	18.6605	25.0563	9.82203	5.04899	3.82261	3.07794	4.30358	2.26843	0	5.29085	6.07387	8.37557	13.5411	2.32162	7.93162	15.9406	8.74705	8.73696	5.4061	7.64123	3.54816	1.28037	1.2137	4.84029	5.38612	2.41013	4.07513	7.60915	2.13631	1.96106
ENSMUSG00000103975	12.5414	11.559	7.47505	17.9928	7.55912	4.39447	7.35686	8.02517	3.6251	4.16506	0	3.83273	3.26386	5.35729	5.73245	11.6628	11.1361	7.36652	5.04899	2.86696	6.92536	5.7381	3.40265	6.53223	4.23268	2.42955	0	2.25686	5.80404	5.94871	3.35592	13.1206	6.24069	8.10915	8.59638	4.4352	0	9.70959	3.63022	4.03959	6.02534	8.15027	5.43511	1.06815	4.90264
ENSMUSG00000026435	857.291	534.605	449.862	668.734	447.668	268.691	449.995	492.975	253.757	764.984	537.795	450.346	612.518	457.512	489.551	805.51	607.615	564.766	425.125	422.398	337.034	232.393	314.178	170.927	322.742	369.291	611.417	581.141	462.001	511.589	958.115	562.436	631.558	1193.85	976.167	424.005	355.942	720.937	233.544	545.345	608.559	502.871	601.123	729.55	1883.59
ENSMUSG00000026436	1899.12	2209.22	2280.57	1649.34	1707.52	1192.79	2053.79	2172.53	2078.39	2415.74	2259.99	2187.53	2096.49	2297.2	2078.59	1831.06	1840.25	2098.23	1613.66	1644.68	1338.13	1757.29	1939.51	1773.5	2172.42	2050.54	1874.73	2040.2	2182.32	2104.85	1877.64	1961.09	2249.77	1606.51	1667.7	1430.8	1764.35	1855.74	1712.25	2170.61	2407.72	2238.06	2414.28	2443.94	2171.87
ENSMUSG00000059149	30.4576	35.3995	27.182	7.99682	11.7586	10.6723	8.583	22.9291	15.7088	13.8835	35.0192	21.08	32.6386	60.0016	32.1017	34.9884	23.6643	26.3967	11.1078	12.4235	13.0812	25.8215	19.2817	9.79835	17.9889	52.2353	30.7104	51.9077	70.8093	42.6324	29.3643	30.6147	23.0905	8.10915	18.1479	10.6445	7.68221	27.9151	12.1007	17.5049	44.5875	19.5606	22.8275	70.4982	43.1432
ENSMUSG00000026437	3778.53	4509.46	2976.43	2362.06	1876.34	1255.56	3088.66	2365.13	3200.96	2442.12	2312.52	2882.22	2391.32	2156.84	2381.26	3533.05	3797.42	2824.45	2474	1971.51	1403.54	3385.48	2520.23	3803.94	2847.53	2830.42	2918.89	2422.74	2385.46	2240.68	3869.37	4497.74	3049.82	2466.08	2434.69	1419.26	3951.22	2564.54	4261.87	2841.18	2560.77	2950.4	2468.63	2492	2047.34
ENSMUSG00000099874	5.37486	4.33463	2.7182	1.9992	0.839902	0	3.67843	4.58581	1.20837	2.77671	7.50412	2.87455	1.08795	3.21437	3.43947	0.777519	5.56806	1.84163	2.01959	3.82261	0	2.86905	1.13422	2.17741	1.05817	6.07387	1.39593	4.51372	6.96485	3.96581	3.35592	4.37353	8.1129	2.70305	0.955153	0.88704	2.56074	4.85479	10.8906	2.69306	6.02534	0.815027	4.34809	3.20446	0.980528
ENSMUSG00000042115	32.2492	41.179	40.0935	6.99721	13.4384	6.27782	51.498	27.5149	19.3339	47.2041	38.7713	22.9964	59.8374	36.4295	11.4649	89.4147	79.3449	101.904	13.1274	4.77826	14.6202	76.0299	31.7581	35.9273	60.3157	51.0205	18.1471	59.8067	52.2363	42.6324	78.8641	83.9717	83.6252	16.2183	3.82061	6.20928	61.4577	12.137	19.3612	63.2869	32.5368	35.0461	53.2641	57.6803	29.4158
ENSMUSG00000009772	1439.57	1973.7	1670.33	299.881	451.868	424.381	141.007	253.366	158.296	115.233	200.11	114.982	154.489	307.508	182.292	1536.38	1570.19	1387.97	212.057	366.015	401.671	111.893	311.909	212.298	143.911	317.056	142.385	196.347	331.991	209.196	1923.78	2416.81	1910.27	395.547	585.509	412.474	130.598	401.734	188.771	126.574	308.497	165.45	167.401	406.967	223.56
ENSMUSG00000100658	8.0623	13.7263	8.83415	0	1.6798	3.76669	0	0	0	0	0	1.91637	1.08795	0	0	8.55271	10.4401	7.36652	1.0098	0.955652	0.769485	1.43453	1.13422	1.08871	0	2.42955	0	0	2.32162	2.97436	21.8135	13.9953	14.3536	0	0	0	0	0	2.42014	0	1.20507	1.63005	1.08702	0	0
ENSMUSG00000042066	405.802	476.087	320.068	209.916	358.638	197.751	62.5333	87.1304	48.3346	83.3013	112.562	45.9928	97.9158	86.788	67.6429	518.605	482.334	459.18	281.733	408.063	296.252	113.328	174.669	80.5642	136.504	117.833	69.7965	98.1733	139.297	88.2392	371.668	307.896	253.372	240.572	286.546	175.634	88.3454	135.934	88.3353	92.9106	100.021	65.2021	101.093	138.86	73.5396
ENSMUSG00000042046	483.738	550.498	402.294	751.701	916.334	704.999	1075.33	1204.92	1069.4	841.343	986.792	973.514	864.923	922.525	890.822	477.397	546.366	421.119	826.014	943.228	727.932	1034.29	1095.65	943.908	904.735	898.932	910.146	871.147	989.008	967.657	412.778	481.963	368.201	662.248	847.221	663.506	1023.01	1088.69	888.193	969.501	1012.26	906.31	958.753	988.043	848.156
ENSMUSG00000097760	8.95811	5.77951	23.1047	9.99602	10.9187	8.16117	3.67843	8.02517	10.8753	5.55342	1.25069	8.62365	4.35181	2.14291	5.73245	17.1054	9.74411	11.6637	12.1176	6.68956	10.7728	4.30358	5.67108	6.53223	6.34902	2.42955	11.1674	5.64214	9.28646	1.9829	6.71184	5.24823	10.6092	4.50509	10.5067	15.9667	5.12147	2.4274	13.3108	10.7722	3.6152	2.44508	8.69617	7.47708	5.88317
ENSMUSG00000026439	2035.28	2052.45	2740.63	1957.22	1776.39	2135.09	1878.45	1747.19	2277.77	2040.88	1768.47	2202.86	1835.38	1736.83	2107.25	2215.93	1955.09	2497.25	2090.28	1724.95	2224.58	1939.48	1604.92	2201.36	1959.73	1743.2	2011.53	1675.72	1734.25	1972	2204	2202.51	2755.89	2134.51	1663.88	2238	2039.63	1525.62	2260.41	1972.67	1599.12	2052.24	1815.33	1597.96	2009.1
ENSMUSG00000048174	108.393	95.3619	115.524	91.9634	53.7538	96.0507	148.363	122.67	210.256	109.68	101.306	135.104	108.795	115.717	116.942	97.1899	99.5292	92.6954	98.9601	85.053	108.497	116.197	85.0662	140.443	118.515	116.618	139.593	120.742	88.2214	142.769	95.6437	94.4682	116.077	51.358	55.3989	81.6077	148.523	108.019	160.94	121.188	89.175	158.115	121.746	76.9071	165.709
ENSMUSG00000053024	1.79162	6.50195	6.7955	2.99881	12.5985	12.5556	17.166	13.7574	16.9171	8.33013	12.5069	9.58184	10.8795	5.35729	10.3184	5.44264	5.56806	7.9804	10.098	11.4678	12.3118	15.7798	14.7448	16.3306	12.698	8.50342	5.58372	12.4127	5.80404	9.91452	8.38979	6.12294	3.74441	4.50509	4.77577	9.75744	12.8037	18.2055	19.3612	4.03959	12.0507	12.2254	8.69617	8.54524	5.88317
ENSMUSG00000026442	8.0623	6.50195	13.591	7.99682	14.2783	16.9501	46.5935	52.7368	62.835	43.039	36.2699	22.9964	40.2543	81.4307	18.3438	16.3279	6.96008	8.59427	14.1372	27.7139	25.393	58.8156	36.2949	60.9675	70.8974	68.0273	30.7104	73.3479	112.598	45.6068	10.9067	6.12294	9.9851	9.91119	3.82061	15.9667	48.654	48.5479	47.1928	52.5147	67.4838	31.786	56.5251	104.679	39.2211
ENSMUSG00000026443	18.812	16.6161	11.5524	19.992	7.55912	0	15.9399	9.17162	4.83346	11.1068	18.7603	10.54	7.61567	8.57166	4.58596	29.5457	40.3685	30.6938	28.2743	31.5365	11.5423	20.0834	15.879	10.8871	22.2216	20.6512	19.543	18.0549	26.6986	11.8974	36.0761	15.7447	17.4739	15.3173	14.3273	5.32224	12.8037	8.49589	7.26043	18.8514	10.8456	9.78032	3.26107	13.886	5.88317
ENSMUSG00000054387	3751.66	3706.11	3104.86	3916.44	3287.38	3301.51	3267.67	3218.09	3281.92	4488.55	3448.14	4329.07	3201.85	3445.81	4212.2	4167.5	3890.69	3173.74	3912.96	3384.92	3494.23	4099.87	3173.54	3679.82	5909.88	5019.44	6022.04	4308.34	3866.65	5191.24	4584.18	4165.35	3606.49	3695.97	2499.64	3049.64	4126.63	3170.18	4226.78	4085.37	3018.69	3784.98	5181.83	3456.55	4369.23
ENSMUSG00000100228	13.4372	15.1712	11.5524	27.9889	18.4779	17.5779	18.3922	22.9291	18.1255	18.0486	11.2562	18.2055	17.4073	21.4291	20.6368	12.4403	19.4882	9.20815	8.07838	10.5122	12.3118	20.0834	13.6106	15.2419	12.698	15.7921	20.9389	15.798	11.6081	14.8718	16.7796	6.99764	15.6017	16.2183	15.2825	15.0797	10.2429	23.0603	13.3108	17.5049	24.1013	24.4508	11.9572	19.2268	13.7274
ENSMUSG00000026447	317.117	353.272	347.25	288.885	299.005	198.379	127.519	137.574	59.2099	141.612	133.823	104.442	144.698	152.147	82.5472	342.109	423.869	431.555	228.214	262.804	181.598	68.8572	141.777	68.5885	129.097	156.706	107.487	162.494	197.337	113.026	331.397	324.516	338.869	288.325	267.443	199.584	144.682	135.934	76.2345	105.029	173.53	103.508	158.705	181.586	126.488
ENSMUSG00000102425	11.6455	20.9507	23.7843	40.9837	39.4754	78.4728	39.2366	73.373	66.4601	36.0972	23.763	29.7037	26.1109	24.6435	21.7833	18.6605	13.9202	16.5747	56.5486	28.6696	75.4095	41.6012	36.2949	66.411	37.0359	30.3693	48.8575	39.495	24.377	43.6239	19.2965	13.1206	19.9702	51.358	25.7891	65.6409	58.8969	44.9068	94.3856	30.9702	27.7165	37.4912	27.1755	27.772	25.4937
ENSMUSG00000046062	7907.32	7651.35	7774.05	10062	8492.25	8190.05	13510.9	10416.7	14507.6	12075.9	10849.7	12676.8	10515.1	9170.6	11038.4	8219.93	7500.88	7323.55	10113.1	8854.11	8314.28	12913.6	9441.22	13429.2	9213.48	8792.53	9943.2	8508.35	8003.77	8761.46	8278.21	8010.55	8315.09	10002.2	8318.43	8873.95	13098.2	9600.35	13664.1	11628.6	10004.5	12159.4	9185.33	9143.4	10983.9
ENSMUSG00000041757	2230.57	2214.27	1382.2	1278.49	1448.83	1094.22	2005.97	1621.08	1592.63	1520.25	1638.4	1124.91	1481.79	1665.04	1109.8	2040.21	2030.26	1502.16	1392.51	1326.44	1056.5	2318.19	1815.88	2166.52	2215.81	2299.57	1631.84	1823.54	2268.22	1552.61	1928.81	1780.03	1352.36	1392.07	1949.47	1134.52	2042.19	1565.67	1723.14	1803	2069.1	1395.33	1966.42	2284.78	1277.63
ENSMUSG00000103421	34.0408	41.9014	41.4526	124.95	126.825	85.3784	96.8653	131.842	84.5856	91.6314	95.0522	51.7419	113.147	78.2164	43.5666	38.876	61.9447	41.1297	94.9209	122.323	107.728	113.328	104.348	82.7416	100.526	87.4637	97.715	95.9164	80.0957	63.4529	25.1694	33.2388	32.4516	89.2007	117.484	85.1558	113.953	101.951	117.377	78.0987	122.917	66.8322	75.0045	91.8613	49.0264
ENSMUSG00000115958	1.79162	2.16732	2.03865	8.99642	15.1182	9.41673	2.45229	10.3181	2.41673	11.1068	3.75206	10.54	7.61567	0	8.02543	3.8876	4.87206	1.84163	10.098	10.5122	13.8507	7.17263	7.93951	8.70964	9.52352	10.933	19.543	5.64214	5.80404	4.95726	2.51694	0.874705	0	2.70305	9.55153	7.09632	17.9251	16.9918	12.1007	9.42571	6.02534	9.78032	10.8702	5.34077	2.94158
ENSMUSG00000070644	90.4769	106.198	119.601	2987.81	1168.3	1189.02	8351.26	2957.85	5064.26	4280.3	2892.84	3140.93	2322.78	1897.55	2209.29	124.403	128.065	132.597	5141.89	2023.12	2080.69	8343.2	2132.33	5423.93	3286.67	2113.71	3031.96	1716.34	1634.42	1926.39	74.6692	108.463	111.708	2706.66	830.984	1668.52	8698.82	1949.2	5770.83	4952.54	2048.61	3267.44	2476.24	1700.5	1838.49
ENSMUSG00000070643	2355.09	2287.96	2782.76	2352.06	2104.8	2759.1	1208.98	1539.69	1336.45	853.838	1263.19	1058.79	750.688	1165.75	855.281	2114.85	2085.24	2465.33	1741.9	1888.37	2319.23	1139.01	1383.74	1061.49	855.001	1222.06	1090.22	820.368	1030.8	787.213	2392.77	2114.16	2767.12	2439.95	1767.99	2757.81	1352.07	1636.07	1439.99	845.621	1494.28	1037.53	835.92	1330.92	983.469
ENSMUSG00000090553	3834.97	3218.46	2897.6	2329.07	1685.68	2224.86	1652.84	1517.9	1557.58	1596.61	1522.09	1486.14	1797.3	1635.04	1691.07	3746.87	3225.3	2926.96	1924.67	1474.57	1967.57	1499.08	1449.53	1563.38	1433.82	1407.92	1214.46	1550.46	1615.84	1544.68	3350.05	3057.97	3127.21	2549.88	1738.38	2075.67	1494.19	1392.11	1522.27	1596.98	1613.59	1510.24	1585.96	1540.28	1507.07
ENSMUSG00000102976	798.167	1017.92	819.537	838.666	939.851	748.316	728.329	977.924	1063.36	791.362	970.533	914.107	745.248	981.455	863.306	878.597	850.522	749.543	736.142	811.348	761.02	669.924	854.065	725.078	699.45	778.67	818.014	563.086	811.404	874.461	855.759	951.679	800.056	655.94	873.965	717.615	632.502	799.827	747.824	693.463	929.107	899.789	742.436	936.772	841.293
ENSMUSG00000094410	4579.38	5674.03	4851.99	4507.21	5339.26	3870.9	4144.37	5695.58	5426.77	4333.06	5194.1	5121.49	3617.45	4991.92	4979.2	4849.39	4592.96	4168.22	3717.06	4483.92	3811.26	3609.27	4843.1	4229.62	3261.28	4053.7	4083.09	2985.82	3837.63	4150.22	4910.55	5082.04	4311.69	3817.61	4730.88	3817.82	3122.82	4547.73	3514.05	3430.96	5178.17	4785.84	3821.97	5032.08	4053.5
ENSMUSG00000051998	77.0397	157.492	115.524	13.9944	39.4754	34.528	30.6536	90.5698	105.128	38.8739	113.813	206.968	44.6061	139.289	196.05	97.9674	129.458	101.29	13.1274	43.0043	31.5489	22.9524	97.5426	94.7174	50.7921	108.115	224.745	41.7519	121.885	178.461	62.0845	118.96	70.5198	5.4061	49.668	23.063	15.3644	82.5315	75.0245	36.3563	113.276	217.612	39.1328	128.179	127.469
ENSMUSG00000026463	120.039	158.936	134.551	192.923	468.666	455.142	166.756	254.513	147.421	173.544	262.644	154.268	171.897	266.793	179.999	212.263	221.331	206.263	228.214	497.895	425.525	186.488	440.076	225.362	195.761	337.707	248.475	183.934	244.93	198.29	166.957	183.688	147.904	242.374	486.173	376.105	136.999	364.109	157.309	168.316	449.49	182.566	200.012	464.647	198.067
ENSMUSG00000010311	0.895811	3.61219	2.7182	2.99881	0.839902	0.627782	6.13072	1.14645	2.41673	5.55342	2.50137	1.91637	3.26386	3.21437	2.29298	5.44264	8.3521	5.52489	5.04899	0	0.769485	8.60716	5.67108	4.35482	7.40719	9.71819	5.58372	2.25686	2.32162	4.95726	11.7457	9.62176	7.48883	1.80203	6.68607	0.88704	3.8411	8.49589	2.42014	5.38612	6.02534	3.26011	7.60915	10.6815	3.92211
ENSMUSG00000041577	3.58324	2.88975	1.3591	37.9849	21.8375	36.4114	180.243	82.5446	146.212	451.215	270.148	374.65	866.011	390.01	593.881	9.33023	6.26407	6.75264	71.6956	59.2504	61.5588	281.167	225.709	366.894	671.938	464.044	589.082	960.293	775.419	991.452	9.22877	3.49882	8.1129	62.1702	42.0268	61.2057	207.42	162.636	257.745	616.711	379.596	514.282	917.446	585.349	907.968
ENSMUSG00000041559	1.79162	0.722439	4.0773	43.9825	9.23893	12.5556	186.374	77.9588	155.879	377.633	167.592	203.135	540.713	192.862	239.616	3.11008	5.56806	2.45551	91.8915	73.5852	64.6367	301.25	221.172	334.233	555.539	403.305	332.231	646.59	430.66	418.393	8.38979	11.3712	6.86476	45.0509	37.251	39.9168	224.064	123.797	226.283	418.771	279.576	258.363	577.209	350.355	283.372
ENSMUSG00000020423	1542.59	3375.23	4187.39	1004.6	2548.26	1247.4	3747.09	6500.39	4786.34	10616.7	13075.9	11055.5	12932.5	14095	14425.1	1818.62	3051.3	3809.72	1255.18	2522.92	1299.66	4065.45	6994.71	4580.18	11268.4	11694.6	10546.2	11333.9	11537.3	12086.8	1454.79	2993.24	3237.05	951.474	3384.11	1194.84	4066.45	8975.3	4709.6	9369.15	12170	9638.51	11436.6	12480.3	11993.8
ENSMUSG00000102380	0.895811	0	2.03865	0	0.839902	0.627782	2.45229	2.29291	3.6251	4.16506	1.25069	9.58184	2.17591	4.28583	14.9044	1.55504	1.39202	3.06938	0	0.955652	0.769485	5.7381	1.13422	6.53223	6.34902	1.21477	5.58372	10.1559	4.64323	24.7863	0.838979	0.874705	1.24814	0	0	0	1.28037	1.2137	4.84029	8.07918	4.82027	2.44508	14.1313	1.06815	13.7274
ENSMUSG00000064246	0	0	0	0	2.51971	0	93.1869	68.7872	41.0844	101.35	160.088	34.4946	72.8929	144.647	11.4649	0.777519	0.696008	1.22775	1.0098	1.9113	0.769485	88.9406	54.4424	39.1934	99.4679	148.202	40.4819	37.2381	69.6485	16.8547	0	0.874705	0	2.70305	0	0	130.598	61.8986	42.3525	162.93	232.578	90.468	78.2656	143.133	26.4742
ENSMUSG00000042451	0.895811	0	0	1.9992	0	0	18.3922	3.43936	7.25019	19.437	31.2672	38.3273	23.935	31.0723	32.1017	0.777519	2.08802	1.22775	8.07838	17.2017	9.23381	17.2143	14.7448	23.9515	38.0941	23.0807	37.6901	41.7519	9.28646	41.641	0	0	0	0	0	0	11.5233	2.4274	31.4619	33.6632	4.82027	17.1156	16.3053	7.47708	26.4742
ENSMUSG00000042429	22.3953	7.22439	0.67955	106.957	59.6331	20.7168	5452.66	1832.03	5460.6	12664.6	8827.35	16033.3	10514	7679.13	14797.7	10.8853	9.04811	4.91101	175.705	103.21	37.7047	5454.07	1065.03	4569.3	11531.9	4082.85	11604.4	9214.75	5979.32	11723.9	15.1016	3.49882	1.87221	85.5966	56.3541	53.2224	5549.11	1077.76	5319.48	12761.1	3272.96	12190.4	10473.5	4225.62	9015.95
ENSMUSG00000026459	0	0	0	0	0	0	0	0	0	0	0	0	0	0	0	11.6628	2.78403	9.82203	6.05878	35.3591	12.3118	5.7381	11.3422	19.5967	6.34902	10.933	1.39593	1.12843	2.32162	1.9829	0	0	0	0	0	0	0	0	0	0	4.82027	0	0	1.06815	0.980528
ENSMUSG00000026458	8.95811	15.1712	15.6297	10.9956	10.9187	11.9279	15.9399	8.02517	6.04183	4.16506	8.75481	14.3728	7.61567	10.7146	4.58596	13.9953	18.7922	14.733	20.1959	21.98	26.1625	25.8215	12.4764	16.3306	29.6287	35.2284	22.3349	12.4127	22.0553	24.7863	19.2965	11.3712	18.7221	8.10915	15.2825	7.09632	12.8037	14.5644	15.7309	6.73265	15.6659	20.3757	18.4794	12.8179	12.7469
ENSMUSG00000042305	5169.72	5681.98	5078.96	6383.46	5415.69	5186.74	7359.31	6476.31	6621.84	5882.46	5806.94	5361.04	5050.28	5343.36	4869.14	4897.59	5266.69	4918.99	6011.32	5279.98	5015.5	6934.5	5689.23	6266.59	5659.09	5875.86	5430.16	4556.6	4820.83	4801.6	4616.07	5367.19	5023.75	6530.57	5500.73	5454.41	7144.45	5677.68	6686.86	5884.33	5762.63	5722.3	4947.04	5302.32	4826.16
ENSMUSG00000026456	3809.88	3545.73	3807.52	1612.36	1375.76	1439.5	1281.32	1396.38	1715.88	1241.19	1143.13	1926.91	1017.24	1332.89	1545.47	3222.04	3171.71	3248.63	1447.04	1275.8	1300.43	1484.73	1600.38	1798.54	2502.57	1841.6	2536.4	1642.99	1669.24	2185.16	3672.21	3729.74	3711.96	1947.1	1494.82	1503.53	2016.58	1721.02	2143.04	1434.05	1349.68	1641.46	1517.48	1331.99	1499.23
ENSMUSG00000026457	6707.83	7171.65	7450.59	6380.46	6862	6084.46	8000.59	8186.82	7392.78	7616.51	7547.9	7966.34	8309.79	7795.92	8634.21	6717.77	6806.96	7086.59	6691.93	6772.7	6102.01	7317.52	7464.28	7138.64	6377.59	6830.67	6512.01	7299.81	7316.57	7574.69	6754.62	7437.62	7345.91	6524.26	7476.94	6523.29	7488.87	7960.65	7359.66	7586.35	8053.46	7662.07	7729.81	7893.66	8332.52
ENSMUSG00000026455	1198.59	1160.96	1605.1	1022.59	1116.23	1262.47	1189.36	1002	1095.99	1170.38	1114.36	1166.11	1198.92	940.739	1185.47	1206.71	1185.3	1588.1	1164.3	1122.89	1153.46	1167.7	1004.92	1126.81	1188.32	1071.43	1087.43	1032.51	1069.1	1162.97	1164.5	1224.59	1698.72	1181.23	1136.63	1307.5	1183.06	887.213	1096.33	1100.11	948.388	1150	1156.59	941.044	1238.41
ENSMUSG00000042229	2132.93	2278.57	1963.9	1391.45	1511.82	1430.72	1486.09	1632.55	1457.29	1493.87	1472.06	1437.28	1527.49	1436.82	1430.82	2243.92	2065.06	1936.78	1359.19	1409.59	1262.72	1408.7	1449.53	1438.18	1201.02	1330.18	1324.74	1390.22	1452.17	1395.96	2146.95	2216.5	2059.43	1553.35	1767.99	1460.95	1286.77	1444.3	1424.25	1448.87	1549.72	1469.49	1334.86	1517.85	1448.24
ENSMUSG00000042207	2940.95	2570.44	2173.2	2642.95	3884.55	2810.58	3455.27	3934.63	3677.06	3272.35	3669.52	3701.46	3256.24	3475.81	3418.83	2774.97	2449.25	1955.2	2409.38	3171.81	2729.36	3072.75	3465.03	2986.32	2867.64	3264.1	2851.88	2728.54	3249.1	2859.35	3015.29	2632.86	2100.62	2287.68	2838.72	2456.21	3325.12	3546.43	3042.12	3004.11	3681.48	3303.3	2877.35	3547.34	3279.86
ENSMUSG00000073557	313.534	353.995	222.892	552.78	598.011	448.864	388.687	398.966	366.135	484.536	366.451	469.51	489.579	390.01	462.035	373.209	378.628	258.442	592.751	654.622	574.805	487.739	478.639	420.24	629.611	566.084	590.478	680.443	574.6	693.025	441.303	429.48	296.433	579.354	527.245	435.537	446.848	486.693	536.062	507.642	498.898	446.635	614.167	512.714	493.205
ENSMUSG00000103976	5.37486	4.33463	2.03865	0	0.839902	0	2.45229	1.14645	2.41673	1.38835	0	1.91637	0	1.07146	3.43947	3.11008	4.17605	3.68326	2.01959	0.955652	0.769485	2.86905	1.13422	0	1.05817	0	2.79186	1.12843	2.32162	0	3.35592	11.3712	2.49628	2.70305	0.955153	2.66112	0	6.06849	0	1.34653	1.20507	0.815027	8.69617	2.13631	2.94158
ENSMUSG00000026429	447.01	454.414	462.094	267.893	289.766	285.641	47.8196	79.1053	32.6259	36.0972	53.7795	59.4074	60.9254	68.5733	66.4964	443.964	457.277	456.11	266.586	222.667	240.849	67.4227	107.751	58.7901	69.8392	91.108	75.3802	57.5499	91.7038	86.2563	474.862	492.459	552.301	265.8	317.111	291.836	52.4951	77.6767	36.3022	44.4355	80.7395	56.2368	57.6122	111.088	93.1501
ENSMUSG00000042793	14.333	11.559	10.8728	0.999602	8.39902	3.13891	1.22614	2.29291	3.6251	2.77671	1.25069	0.958184	2.17591	8.57166	3.43947	13.9953	12.5281	11.0498	1.0098	2.86696	2.30845	1.43453	6.8053	1.08871	4.23268	7.28864	4.18779	2.25686	2.32162	4.95726	12.5847	10.4965	8.1129	0	0.955153	0.88704	2.56074	3.64109	1.21007	2.69306	7.2304	4.89016	6.52213	9.61339	2.94158
ENSMUSG00000097993	1.79162	0.722439	4.75685	10.9956	13.4384	6.9056	3.67843	12.611	4.83346	6.94177	12.5069	2.87455	7.61567	5.35729	3.43947	5.44264	3.48004	4.91101	36.3527	46.8269	29.2404	15.7798	14.7448	7.62094	26.4542	31.5841	19.543	12.4127	19.7337	14.8718	1.67796	3.49882	1.24814	24.3275	22.9237	19.5149	11.5233	18.2055	8.4705	4.03959	12.0507	2.44508	8.69617	14.9542	8.82475
ENSMUSG00000031506	4.47905	2.16732	4.0773	3.99841	3.35961	4.39447	1.22614	9.17162	0	1.38835	6.25343	0.958184	7.61567	6.42874	1.14649	12.4403	6.26407	9.82203	7.06858	1.9113	7.69485	0	9.07373	4.35482	6.34902	9.71819	5.58372	9.02743	3.48242	1.9829	1.67796	3.49882	6.86476	6.30712	4.77577	3.54816	3.8411	2.4274	7.26043	2.69306	8.43547	4.07513	1.08702	3.20446	5.88317
ENSMUSG00000026426	1527.36	1326.4	1832.07	1313.48	1108.67	1266.86	1670.01	1376.89	1697.75	1781.26	1645.9	1869.42	2095.4	1735.76	1746.1	1764.97	1582.72	2035	1497.53	1275.8	1506.65	1544.98	1443.86	1732.13	1806.3	1678.82	1737.93	2008.6	1787.64	1797.5	1645.24	1346.17	1724.3	1456.04	1184.39	1375.8	1769.47	1438.23	1680.79	1586.21	1660.58	1813.43	1754.45	1897.04	2076.76
ENSMUSG00000085311	8.0623	4.33463	4.0773	7.99682	6.71922	6.27782	4.90457	3.43936	2.41673	6.94177	3.75206	7.66547	3.26386	2.14291	5.73245	9.33023	6.26407	1.84163	9.08817	4.77826	13.8507	7.17263	15.879	7.62094	20.1052	20.6512	27.9186	19.1833	16.2513	15.8632	7.55082	6.99764	4.99255	1.80203	5.73092	5.32224	16.6448	3.64109	13.3108	10.7722	2.41013	4.89016	14.1313	3.20446	11.7663
ENSMUSG00000079139	472.092	515.821	470.928	191.924	214.175	262.413	116.484	167.382	136.545	167.991	165.091	193.553	227.382	216.434	209.808	468.067	366.796	438.922	160.558	196.864	216.995	153.494	198.488	131.733	172.482	165.209	167.511	192.961	193.855	199.282	483.252	515.201	469.3	227.957	275.084	274.095	94.7472	180.841	122.217	175.049	247.039	180.936	196.751	185.859	181.398
ENSMUSG00000097680	10.7497	5.05707	6.7955	16.9932	4.19951	9.41673	4.90457	4.58581	7.25019	2.77671	5.00275	3.83273	0	5.35729	8.02543	8.55271	7.65609	4.91101	4.03919	3.82261	4.61691	4.30358	4.53687	3.26612	2.11634	2.42955	5.58372	6.77057	1.16081	5.94871	4.1949	2.62412	9.36103	7.20814	2.86546	14.1926	5.12147	7.28219	3.63022	2.69306	3.6152	1.63005	3.26107	2.13631	5.88317
ENSMUSG00000003051	127.205	117.757	166.49	355.858	449.348	380.436	381.331	331.325	478.513	715.003	791.685	692.767	755.04	660.018	529.678	178.829	192.794	225.293	406.948	437.689	356.271	437.53	333.46	487.74	525.91	457.97	744.03	636.434	459.68	489.777	140.11	154.823	155.393	385.635	418.357	408.925	432.764	422.367	514.281	541.305	427.799	645.501	622.864	619.53	714.805
ENSMUSG00000041926	2742.97	2657.85	2328.82	1704.32	1883.9	2414.45	1060.61	1067.35	801.146	971.848	966.781	794.334	931.288	1010.38	693.626	2775.74	2775.68	2319.23	1538.93	1617.92	1871.39	1202.13	1027.6	963.504	1190.44	1109.09	1168.39	1128.43	1070.26	969.64	2709.9	2684.47	2388.31	1879.52	2112.8	2315.17	1157.45	1148.16	1012.83	1000.47	1017.08	843.553	1101.15	1010.47	908.949
ENSMUSG00000062580	3956.8	3830.37	4248.55	2088.17	1849.47	2352.93	2231.58	1984.51	2655.99	2146.4	1764.72	1998.77	2377.18	1847.19	1910.05	3809.84	3691.63	4403.34	2064.03	1807.14	2155.33	1996.86	1911.15	2488.78	1781.96	1642.37	1823.08	1988.29	1687.81	1766.77	3814	3724.5	4375.97	2225.51	2168.2	2413.64	1866.78	1798.7	2326.97	2100.59	1872.67	1975.62	2045.78	1662.05	1914.97
ENSMUSG00000048096	212.307	320.04	150.181	79.9682	91.5494	26.9946	198.635	162.796	77.3354	255.457	226.374	141.811	375.344	305.365	189.171	439.298	517.134	408.842	135.313	189.219	80.0264	289.774	372.023	190.523	478.293	551.507	235.912	463.784	517.72	371.795	507.583	502.956	381.93	157.678	163.331	43.465	220.223	341.049	140.368	383.761	484.437	223.317	423.939	655.847	275.528
ENSMUSG00000041889	363.699	380.725	322.786	105.958	120.946	85.3784	82.1516	64.2014	38.6677	74.9712	63.785	55.5746	108.795	77.1449	50.4455	370.099	419.693	364.029	135.313	132.836	114.653	87.5061	134.972	67.4997	117.457	145.773	68.4005	125.256	157.87	113.026	343.143	334.137	275.838	116.231	119.394	93.1392	70.4202	137.148	58.0835	100.99	147.018	62.7571	100.006	151.678	79.4227
ENSMUSG00000041879	7036.59	7441.12	6514.85	4458.22	4208.75	4544.51	2064.83	2183.99	1709.84	1790.98	2029.86	1637.54	2032.3	2154.7	1949.03	7216.93	7196.72	6240.06	3747.36	3656.32	3857.43	2047.07	2718.72	1761.53	2098.35	2464.78	1842.63	1957.82	2289.11	1880.78	7560.04	7899.46	7242.32	4655.56	4585.69	4349.16	2049.87	2508.71	1707.41	1758.57	2549.92	1833.81	1835.98	2516.57	1842.41
ENSMUSG00000009418	450.593	497.038	301.72	447.822	478.744	289.408	421.793	373.744	259.799	352.642	417.729	186.846	312.243	466.084	209.808	608.02	591.607	452.427	535.192	628.819	421.678	489.173	572.779	427.861	514.27	699.71	378.297	454.757	561.831	376.752	516.811	522.199	320.771	386.536	425.998	333.527	345.699	378.674	208.132	340.672	555.536	264.884	445.679	655.847	251.015
ENSMUSG00000026421	21225.3	27151.4	17871.5	2441.03	3466.28	2491.04	3151.19	4403.53	3120	2698.96	4010.95	2470.2	3374.83	4674.77	2661	21707.6	24699.2	18683.9	2614.36	3565.54	2400.79	2940.78	5370.51	3275.92	3301.49	5065.61	2832.34	3305.17	4854.5	3217.26	20562.5	26650.5	17342.2	2718.37	4614.35	2415.41	2541.53	5756.57	2618.6	2726.72	5646.95	3211.21	3326.29	5737.06	3075.91
ENSMUSG00000041801	1194.12	1532.29	1690.04	602.76	984.366	767.15	615.524	841.497	512.347	723.333	892.99	446.514	803.998	949.311	527.385	1530.16	1873.65	2074.9	712.917	1023.5	964.934	580.983	1013.99	637.981	675.112	959.671	552.788	736.864	1067.94	597.846	1037.82	1283.19	1391.67	597.374	1361.09	722.937	590.25	1065.63	434.416	615.364	1137.58	515.097	808.744	1323.44	691.272
ENSMUSG00000026418	29.5618	38.2892	26.5025	143.943	161.261	117.395	144.685	122.67	103.919	44.4274	81.2946	38.3273	32.6386	34.2866	18.3438	45.0961	54.9846	36.8326	280.724	286.696	224.689	175.012	244.991	132.822	93.1189	144.558	44.6697	42.8803	87.0606	38.6666	52.0167	44.61	53.6699	193.719	214.91	162.328	104.99	151.712	133.108	72.7126	93.9953	53.7918	33.6977	87.5887	33.3379
ENSMUSG00000041782	495.383	348.938	528.01	117.953	207.456	127.44	204.766	567.494	403.594	613.653	990.544	934.229	712.609	1261.1	896.555	370.877	320.86	507.676	101.99	159.594	118.501	143.453	408.318	346.208	517.445	662.052	820.806	731.222	908.912	891.316	432.913	369.126	647.783	121.637	202.493	148.136	195.896	535.241	400.534	566.889	766.423	917.72	739.175	1105.54	816.779
ENSMUSG00000026414	613.63	509.319	540.242	416.834	500.582	389.853	1158.71	1038.69	793.896	1373.08	1214.42	698.516	1588.41	1637.19	767.001	771.299	711.32	759.365	835.102	1050.26	739.475	1266.69	1845.37	1444.71	2307.87	2577.75	1414.08	2261.37	2667.54	1600.2	810.454	649.031	784.455	625.306	802.329	557.948	1192.02	1496.49	1119.32	1556.59	2408.93	1167.93	1779.45	3039.97	1321.75
ENSMUSG00000026413	6.27068	2.16732	1.3591	0	0.839902	1.25556	0	0	0	0	1.25069	0	0	1.07146	1.14649	3.8876	3.48004	7.9804	0	3.82261	2.30845	0	0	0	0	0	1.39593	2.25686	2.32162	0	0.838979	4.37353	3.12034	0	0	0	1.28037	1.2137	2.42014	5.38612	1.20507	0.815027	1.08702	0	0.980528
ENSMUSG00000051985	4.47905	15.8936	11.5524	1.9992	5.03941	8.16117	6.13072	1.14645	8.45856	6.94177	5.00275	15.3309	2.17591	6.42874	22.9298	0.777519	6.26407	9.20815	2.01959	0.955652	4.61691	4.30358	5.67108	5.44353	20.1052	4.85909	32.1064	6.77057	2.32162	10.906	3.35592	4.37353	5.61662	0.901017	0	6.20928	6.40184	13.3507	12.1007	5.38612	1.20507	22.8207	7.60915	5.34077	10.7858
ENSMUSG00000026411	1035.56	998.41	1028.84	3258.7	4395.21	4005.25	6665.32	6447.65	7565.58	6550.26	6327.22	7119.3	5441.94	5369.07	6232.32	1071.42	1190.87	1125.24	3803.91	4697.03	3927.45	6527.09	5836.68	7134.29	5594.54	4729.11	6115.57	4495.66	4238.11	4938.42	900.225	852.838	926.742	2670.61	3687.85	3675.01	6195.7	5424.02	6940.97	6703.02	4779.3	6834	5057.91	4398.66	5139.93
ENSMUSG00000026407	1.79162	1.44488	2.7182	0	0	2.51113	2.45229	1.14645	0	0	0	0	0	0	0	0	2.78403	1.84163	4.03919	6.68956	4.61691	14.3453	5.67108	4.35482	8.46536	14.5773	1.39593	1.12843	4.64323	0	3.35592	5.24823	8.73696	0	0.955153	1.77408	0	3.64109	0	0	2.41013	0.815027	0	2.13631	0
ENSMUSG00000086264	0	0	0	0	0.839902	0	1.22614	3.43936	4.83346	15.2719	7.50412	31.6201	13.0554	0	18.3438	0	1.39202	1.22775	2.01959	0	0.769485	5.7381	5.67108	4.35482	24.3379	1.21477	33.5023	16.9264	10.4473	21.8119	0	0	1.87221	0	0	0	3.8411	3.64109	10.8906	12.1188	6.02534	9.78032	17.3923	3.20446	24.5132
ENSMUSG00000041642	459.551	466.695	610.915	443.823	561.055	471.464	1380.64	1123.52	1104.45	3208.49	2653.96	2527.69	2315.16	1808.62	1927.25	511.608	625.711	685.7	701.809	783.635	625.591	1473.26	1212.48	1205.2	2762.88	1712.83	2719.27	1987.16	1828.27	1994.8	544.498	566.809	638.422	434.29	640.908	557.948	1742.58	1257.39	1443.62	2741.53	1876.29	2317.94	2482.76	2258.08	2650.37
ENSMUSG00000087230	15.2288	8.66926	14.2706	7.99682	9.23893	13.8112	2.45229	5.73227	7.25019	15.2719	8.75481	12.4564	15.2313	22.5006	9.17191	10.1078	15.3122	6.75264	2.01959	6.68956	10.0033	1.43453	4.53687	2.17741	44.4431	14.5773	55.8372	34.9813	19.7337	20.8205	5.03388	10.4965	4.99255	2.70305	10.5067	13.3056	2.56074	3.64109	9.68058	10.7722	12.0507	12.2254	29.3496	14.9542	20.5911
ENSMUSG00000041605	1518.4	1629.1	1075.05	426.83	1317.81	982.479	277.108	898.819	447.095	665.022	1070.59	659.23	771.359	1478.61	668.403	1642.9	1756.03	1183.55	288.802	1080.84	788.722	265.387	1054.82	389.757	751.3	1298.59	1173.98	1044.93	1431.28	938.905	1259.31	1256.08	853.102	459.519	1453.74	754.871	147.242	1165.15	304.938	425.503	1247.24	722.114	668.518	1470.85	868.747
ENSMUSG00000041570	3518.74	3742.95	2634.62	2287.09	2525.59	1908.46	2581.03	2640.28	2527.9	2812.81	2850.32	2569.85	2765.58	2798.65	2746.99	3432.75	3228.78	2701.06	2091.29	2228.58	1825.22	2410	2532.71	2195.92	2059.2	2342.08	2251.63	2100.01	2458.59	2362.63	3819.03	3804.09	2908.78	2223.71	2459.52	2053.5	2344.35	2636.15	2157.56	2629.77	2760.81	2647.21	2464.28	2770.79	2662.13
ENSMUSG00000097403	17.0204	18.7834	32.6184	14.994	20.9976	21.3446	8.583	4.58581	3.6251	5.55342	11.2562	12.4564	17.4073	20.3577	24.0763	27.2132	29.9283	14.733	10.098	9.55652	18.4676	7.17263	21.5501	8.70964	15.8725	20.6512	20.9389	14.6696	16.2513	23.7949	15.1016	13.9953	17.4739	17.1193	12.417	19.5149	7.68221	8.49589	3.63022	4.03959	3.6152	14.6705	16.3053	10.6815	14.7079
ENSMUSG00000026404	511.508	343.881	567.424	338.865	292.286	357.836	269.752	253.366	257.382	195.758	178.848	198.344	209.975	223.935	246.495	449.406	272.139	508.29	303.949	286.696	399.362	228.09	178.072	254.757	178.831	187.075	170.303	177.163	203.141	173.504	416.973	297.4	502.999	324.366	252.161	410.699	212.541	197.833	267.426	189.861	194.016	202.127	166.314	177.314	208.852
ENSMUSG00000041498	1671.58	1710.01	1868.08	558.777	456.907	544.287	73.5686	112.352	43.5012	38.8739	58.7823	55.5746	50.0459	67.5018	69.9359	1611.02	1452.57	1696.75	404.929	332.567	417.83	96.1132	134.972	78.3868	56.083	116.618	82.3598	56.4214	105.633	65.4358	1719.07	1594.59	1867.84	561.334	411.671	530.45	79.3828	116.515	58.0835	65.98	102.431	36.6762	53.2641	137.792	89.228
ENSMUSG00000041483	3444.39	3487.93	2857.51	2638.95	2415.56	2448.35	1997.39	2221.83	1946.68	1553.57	1867.28	1518.72	1875.63	1878.26	1585.59	3562.59	3121.6	2575.83	2310.42	2135.88	2179.18	1731.47	1938.38	1765.88	1469.8	1769.93	1436.41	1551.59	1849.17	1532.79	3567.34	3651.02	3057.94	2641.78	2502.5	2505	1914.15	2025.66	1778.81	1601.02	2081.15	1561.59	1556.62	2024.15	1715.92
ENSMUSG00000097113	98.5392	78.0234	50.2867	125.95	156.222	136.229	29.4274	59.6156	30.2091	55.5342	42.5234	37.3692	50.0459	69.6447	33.2482	95.6349	82.825	49.724	99.9699	175.84	184.676	51.6429	47.6371	27.2176	126.98	123.907	94.9232	136.54	118.402	104.102	54.5337	59.48	33.6997	127.043	143.273	117.089	61.4577	97.0959	38.7223	47.1285	81.9446	56.2368	103.267	103.611	98.0528
ENSMUSG00000097448	49.2696	41.9014	46.2094	3.99841	21.8375	25.1113	17.166	37.8329	27.7924	8.33013	23.763	28.7455	33.7266	55.7158	64.2034	46.6512	41.0645	25.7828	14.1372	10.5122	25.393	14.3453	34.0265	17.4193	19.047	31.5841	32.1064	39.495	44.1107	55.5213	64.6014	54.2317	39.9404	9.01017	21.0134	19.5149	7.68221	19.4192	14.5209	10.7722	34.947	29.341	39.1328	59.8167	54.9095
ENSMUSG00000026398	1086.62	904.493	605.479	5493.81	4186.07	3250.03	3843.96	4124.94	3086.17	2869.73	2784.03	2115.67	2698.12	2525.42	2314.76	1030.21	980.675	619.401	5121.69	4194.36	3321.1	3761.33	3623.82	2996.12	2497.28	2746.6	2240.47	2487.06	2355.28	2230.77	861.632	698.89	551.053	5363.75	3399.39	3489.61	3869.27	3391.07	3119.57	2741.53	2743.94	2108.47	2400.14	2506.96	2250.31
ENSMUSG00000098206	3.58324	5.77951	8.1546	3.99841	13.4384	17.5779	3.67843	1.14645	2.41673	2.77671	2.50137	4.79092	0	1.07146	0	0	6.26407	3.68326	3.02939	5.73391	15.3897	2.86905	6.8053	8.70964	6.34902	3.64432	15.3552	7.899	2.32162	11.8974	4.1949	3.49882	1.24814	4.50509	4.77577	3.54816	1.28037	6.06849	4.84029	1.34653	3.6152	0.815027	4.34809	4.27262	3.92211
ENSMUSG00000026395	5.37486	6.50195	4.75685	5.99761	2.51971	6.9056	3.67843	4.58581	8.45856	6.94177	10.0055	3.83273	11.9675	11.786	4.58596	8.55271	9.04811	8.59427	9.08817	13.3791	4.61691	14.3453	12.4764	5.44353	8.46536	12.1477	6.97965	7.899	17.4121	8.92307	6.71184	2.62412	3.74441	0.901017	1.91031	0.88704	10.2429	8.49589	7.26043	4.03959	4.82027	4.89016	8.69617	18.1586	3.92211
ENSMUSG00000026393	4720.92	4664.06	4742.58	4606.17	4434.69	4348.02	5033.32	4918.28	4281.24	4925.88	4248.58	3943.88	5322.27	3907.6	4121.63	5128.52	4424.52	4903.03	4349.2	4246.92	4289.88	3785.71	3951.61	3435.95	3869.73	3486.4	4078.9	4796.95	4062.83	4340.58	4413.03	4297.43	4785.36	4839.36	4837.85	4685.34	3875.67	4199.4	3561.24	4533.77	4256.3	3961.84	4366.57	4406.14	5554.69
ENSMUSG00000099510	3.58324	5.05707	2.7182	9.99602	0	5.65004	2.45229	3.43936	0	4.16506	3.75206	1.91637	4.35181	11.786	2.29298	1.55504	4.17605	2.45551	1.0098	1.9113	3.84742	0	1.13422	1.08871	4.23268	2.42955	2.79186	7.899	1.16081	2.97436	3.35592	2.62412	3.12034	2.70305	1.91031	5.32224	2.56074	6.06849	3.63022	9.42571	2.41013	2.44508	0	2.13631	5.88317
ENSMUSG00000019230	48.3738	46.2361	55.7231	5.99761	13.4384	13.1834	13.4876	20.6362	18.1255	13.8835	16.2589	11.4982	11.9675	20.3577	9.17191	41.986	35.4964	66.9125	11.1078	20.0687	24.6235	17.2143	20.4159	20.6854	23.2797	26.725	23.7308	33.8529	32.5026	25.7778	32.7202	37.6123	55.5421	15.3173	35.3407	25.7242	7.68221	19.4192	22.9914	12.1188	22.8963	8.96529	14.1313	49.1351	17.6495
ENSMUSG00000079283	214.099	185.667	195.031	260.896	207.456	340.886	214.575	169.675	236.84	194.37	186.352	174.389	152.313	154.29	179.999	184.272	196.97	240.026	235.283	186.352	290.096	197.965	195.085	206.854	174.598	162.78	168.907	205.374	169.478	177.47	209.745	178.44	189.717	255.889	213.954	308.69	189.494	154.14	177.881	215.445	150.633	185.011	179.359	165.564	172.573
ENSMUSG00000102365	6.27068	1.44488	2.7182	2.99881	3.35961	8.78895	7.35686	0	0	5.55342	6.25343	3.83273	0	3.21437	3.43947	5.44264	2.78403	1.84163	7.06858	2.86696	7.69485	5.7381	3.40265	7.62094	5.29085	3.64432	6.97965	7.899	1.16081	6.94017	6.71184	3.49882	2.49628	1.80203	3.82061	7.98336	2.56074	1.2137	4.84029	4.03959	0	4.07513	1.08702	0	4.90264
ENSMUSG00000056268	1968.99	2450.51	2630.54	2706.92	2161.91	2826.28	1933.63	2148.45	2150.89	1817.36	1944.82	1790.84	1754.87	1879.34	1944.45	1880.04	1975.27	2400.26	2406.35	2102.43	2818.62	1841.93	2027.98	1971.65	1388.32	1763.85	1710.01	1428.59	1676.21	1686.46	1883.51	2188.51	2289.71	2780.54	2562.68	2846.51	1652.95	2048.72	1839.31	1642.77	1954.62	1917.76	1615.31	1898.11	1990.47
ENSMUSG00000104436	1.79162	3.61219	2.7182	0.999602	1.6798	1.88335	1.22614	0	0	0	2.50137	0	0	0	5.73245	5.44264	2.08802	6.75264	2.01959	0.955652	0	0	0	0	0	0	1.39593	2.25686	3.48242	1.9829	2.51694	6.12294	3.74441	0.901017	0	0.88704	0	0	0	2.69306	1.20507	0.815027	8.69617	1.06815	0
ENSMUSG00000033964	2015.57	1958.53	1557.53	1931.23	1484.95	1275.03	1904.2	1809.1	1604.71	1696.57	1685.93	1378.83	1677.62	1700.4	1491.58	1938.36	1716.36	1352.98	1839.85	1550.07	1335.83	1714.26	1636.67	1443.62	1347.05	1353.26	1079.05	1292.05	1447.53	1277.98	1995.93	2009.2	1660.02	1897.54	1426.04	1332.33	1618.38	1621.5	1326.24	1726.25	1738.91	1440.97	1582.7	1586.21	1216.83
ENSMUSG00000033952	2029.01	2234.5	2336.29	1202.52	982.686	1367.94	246.455	348.522	119.628	143.001	200.11	112.107	150.138	286.079	215.54	2023.88	1900.1	2156.55	928.004	902.135	1072.66	233.828	402.647	206.854	168.249	275.754	150.76	164.751	277.433	246.872	2480.86	2485.91	2435.74	1042.48	841.49	1224.11	180.532	271.868	88.3353	160.237	325.368	127.959	134.791	379.195	272.587
ENSMUSG00000026368	145.121	156.047	107.369	672.732	556.015	372.903	6491.2	4789.88	5798.95	3402.86	3967.18	1778.39	3118.07	3110.44	1658.97	154.726	155.21	121.548	1373.32	1056.95	702.539	7075.08	3517.2	4992.8	3248.58	4263.86	2079.93	1898.02	2661.73	1415.79	151.016	177.565	152.897	445.102	306.604	412.474	4997.28	2820.63	4640.63	3651.79	3987.57	2497.24	2549.07	2823.13	1326.65
ENSMUSG00000057037	0.895811	0	0.67955	33.9865	20.1577	32.0169	762.661	347.375	368.552	619.206	560.308	273.082	536.361	582.873	340.507	2.33256	2.78403	1.22775	83.8132	67.8513	26.932	695.745	212.098	341.854	550.248	404.52	230.328	267.438	446.911	253.812	0	0	3.12034	17.1193	8.59638	14.1926	669.632	241.526	367.862	825.423	463.951	313.785	577.209	402.694	131.391
ENSMUSG00000090623	0	0	0	1.9992	0	0.627782	15.9399	4.58581	18.1255	41.6506	17.5096	24.9128	32.6386	20.3577	37.8341	0	0	0	1.0098	1.9113	4.61691	11.4762	2.26843	6.53223	17.9889	8.50342	11.1674	21.4401	18.5729	20.8205	0	0	0	1.80203	0	1.77408	17.9251	0	16.941	33.6632	8.43547	26.0809	29.3496	12.8179	16.669
ENSMUSG00000070594	1.79162	0	0	131.947	44.5148	33.2725	1246.99	404.698	596.933	1168.99	740.407	532.75	1024.85	560.372	587.003	0	2.08802	0	240.332	88.8756	73.101	1098.85	283.554	668.465	877.222	477.406	651.899	607.095	517.72	534.393	3.35592	0	1.24814	76.5865	13.3721	51.4483	939.79	194.192	585.675	1031.44	406.108	619.42	841.355	431.534	817.76
ENSMUSG00000033898	4.47905	2.88975	6.11595	534.787	155.382	174.523	13355.2	5023.76	9872.35	20472.7	12888.3	14489.7	22180.1	12423.5	15753.9	6.99767	1.39202	2.45551	975.464	347.857	344.729	12496.2	3037.43	8069.49	15767.8	7982.28	11001.3	15424.5	11469.9	12305.9	5.87286	12.2459	10.6092	347.793	70.6814	218.212	9198.16	2359.43	8084.49	18447.5	8012.49	13901.9	17202.1	9071.84	11960.5
ENSMUSG00000089991	0	0	0	2.99881	0	1.88335	9.80915	1.14645	10.8753	13.8835	3.75206	16.2891	17.4073	13.9289	21.7833	0	0	0	3.02939	0	2.30845	10.0417	0	9.79835	21.1634	8.50342	9.7715	10.1559	11.6081	16.8547	0	0	0	3.60407	2.86546	0	16.6448	2.4274	14.5209	16.1584	8.43547	11.4104	20.6534	16.0223	8.82475
ENSMUSG00000104496	93.1643	67.9092	69.9937	49.9801	22.6774	49.5948	29.4274	36.6865	26.584	26.3787	22.5124	20.1219	25.0229	21.4291	18.3438	83.1946	68.9048	78.5762	43.4213	23.8913	32.3184	24.3869	26.087	25.0402	11.6399	21.8659	13.9593	15.798	30.181	19.829	76.3471	64.7282	83.6252	37.8427	40.1164	39.0298	26.8877	25.4877	20.5712	16.1584	21.6912	27.7109	29.3496	27.772	16.669
ENSMUSG00000085867	0	0	0	0.999602	2.51971	1.25556	11.0353	6.87872	7.25019	23.602	16.2589	8.62365	23.935	10.7146	26.3693	0	0	0	4.03919	1.9113	0.769485	8.60716	3.40265	8.70964	12.698	9.71819	2.79186	13.5411	13.9297	16.8547	0	0	0	0.901017	0	0	10.2429	1.2137	13.3108	18.8514	7.2304	7.33524	27.1755	16.0223	20.5911
ENSMUSG00000026365	97.6434	97.5292	80.1869	633.748	220.894	64.6616	17372	5671.5	3430.55	14409.7	8630.99	2191.37	11257.1	9141.67	1284.07	132.178	142.682	124.617	2337.68	926.027	317.797	12958.1	3619.28	4213.29	10347.8	6970.37	2776.5	6354.18	9594.07	1905.57	87.2539	117.211	94.8585	519.887	80.2329	133.943	12966.3	2802.43	2927.16	15508	6313.35	2288.59	9448.39	8183.13	1238.41
ENSMUSG00000052726	9.85392	7.22439	12.2319	14.994	29.3966	8.78895	74.7948	103.181	25.3757	44.4274	116.314	39.2855	57.6615	145.718	40.1271	11.6628	9.74411	9.82203	40.3919	61.1617	24.6235	68.8572	104.348	55.524	62.432	157.921	51.6494	69.9626	176.443	67.4187	10.9067	4.37353	9.9851	13.5153	19.1031	9.75744	74.2613	55.8301	39.9324	59.2473	153.044	39.9363	51.09	174.109	45.1043
ENSMUSG00000101795	142.434	135.818	125.717	138.945	121.786	106.095	125.067	135.281	167.963	163.826	133.823	162.891	149.05	159.647	177.706	128.291	125.281	136.894	107.038	98.4321	130.043	124.804	123.63	143.709	98.4098	116.618	115.862	190.704	130.01	153.675	117.457	118.085	133.551	124.34	123.215	134.83	92.1865	123.797	119.797	152.158	130.147	147.52	146.748	145.269	148.06
ENSMUSG00000026361	7563.33	6369.74	6708.52	6744.31	7659.91	6967.13	8820.88	9846.88	11600.3	9808.73	11563.9	10348.4	7641.78	10424.2	9206.31	7034.22	5725.36	6574.62	6087.06	7062.27	6481.37	8523.95	9208.7	9426.01	7682.31	9144.82	9729.63	6688.2	9281.82	8110.08	7188.38	5940.12	6678.78	6730.6	8207.63	7203.65	8383.85	10218.1	9686.63	8997.51	11780.7	11298.7	6980.85	10843.9	9052.23
ENSMUSG00000089640	1.79162	5.77951	4.0773	2.99881	4.19951	1.88335	3.67843	2.29291	2.41673	0	2.50137	3.83273	0	2.14291	2.29298	7.77519	6.96008	4.29714	1.0098	0.955652	1.53897	0	1.13422	0	1.05817	0	1.39593	2.25686	10.4473	2.97436	28.5253	6.12294	8.73696	17.1193	1.91031	2.66112	2.56074	1.2137	3.63022	4.03959	6.02534	0	1.08702	1.06815	3.92211
ENSMUSG00000018196	867.145	745.557	661.202	1348.46	1306.89	1147.59	2218.09	1876.74	2032.47	1890.94	1769.72	1524.47	1798.39	1740.05	1285.21	855.271	762.129	711.483	1440.98	1440.17	1334.29	1851.97	1677.51	1733.22	1899.41	1743.2	1680.7	1584.31	1707.55	1338.46	858.276	759.244	773.845	1354.23	1220.69	1254.27	1932.08	1765.93	1878.03	1996.9	1767.83	1617.01	1644.66	1691.96	1522.76
ENSMUSG00000018199	3373.62	4453.83	3978.09	1960.22	3541.03	2936.76	2505.01	3525.34	2865.04	2815.58	3657.01	2888.92	2985.34	3377.23	3210.17	3645.01	3752.88	3346.86	1985.26	2979.72	2570.08	2239.29	3444.61	2272.13	1981.95	2858.36	2454.04	2223	2936.84	2701.71	3647.88	4461.87	3940.37	1889.43	3091.83	2764.02	2069.07	3359.52	2302.77	2325.46	3815.24	2920.24	2447.97	3614.64	3594.61
ENSMUSG00000018189	3826.01	3331.89	3804.12	2653.94	1820.91	2398.13	1580.5	1411.28	1433.12	1436.95	1333.23	1384.58	1473.09	1299.68	1298.97	3711.1	3019.98	3721.93	2360.91	1735.46	2243.82	1408.7	1238.56	1356.53	1264.51	1219.63	1302.4	1153.25	1202.6	1228.41	3668.86	3324.76	4053.95	3121.12	2197.81	2567.09	1418.65	1301.08	1269.37	1393.66	1238.81	1494.76	1242.47	1262.56	1617.87
ENSMUSG00000100455	66.29	71.5214	82.9051	26.9893	36.9557	50.2226	20.8444	14.9039	18.1255	22.2137	16.2589	27.7873	14.1434	23.5721	10.3184	68.4217	61.2487	55.8628	29.2841	27.7139	40.7827	14.3453	30.6238	18.508	40.2104	17.0068	51.6494	30.4676	32.5026	25.7778	66.2794	76.0994	71.7679	28.8325	21.9685	47.0131	19.2055	20.6329	9.68058	18.8514	15.6659	21.1907	30.4366	22.4312	49.0264
ENSMUSG00000026360	36.7282	51.2931	55.7231	699.721	513.18	301.963	2402.02	1697.9	1767.84	3220.98	2044.87	2350.42	2930.95	1711.12	2482.15	42.7636	35.4964	55.2489	1019.9	655.577	493.24	2034.16	1285.07	1654.83	2888.8	1230.57	2219.53	2965.51	1512.53	2756.24	48.6608	50.7329	64.9032	571.245	279.86	386.749	2145.9	1145.73	1668.69	2985.26	1261.71	1960.14	2843.65	1374.71	2325.81
ENSMUSG00000100441	8.95811	5.05707	9.5137	6.99721	6.71922	7.53339	11.0353	3.43936	3.6251	5.55342	11.2562	7.66547	6.52772	7.5002	10.3184	6.22015	10.4401	11.0498	7.06858	1.9113	6.15588	5.7381	7.93951	4.35482	10.5817	6.07387	2.79186	6.77057	9.28646	6.94017	5.87286	9.62176	6.86476	5.4061	4.77577	6.20928	6.40184	8.49589	4.84029	8.07918	8.43547	8.96529	7.60915	3.20446	11.7663
ENSMUSG00000026357	17.9162	29.62	19.707	8.99642	10.0788	6.9056	8.583	2.29291	9.66693	6.94177	22.5124	2.87455	6.52772	6.42874	11.4649	25.6581	33.4084	27.0106	26.2547	32.4922	13.0812	14.3453	40.8318	26.1289	25.3961	43.7318	47.4616	16.9264	26.6986	17.8461	28.5253	43.7353	23.0905	31.5356	29.6098	20.4019	39.6914	29.1288	26.6216	13.4653	22.8963	35.0461	14.1313	16.0223	18.63
ENSMUSG00000056220	251.723	182.777	191.633	41.9833	34.436	28.2502	39.2366	25.222	24.1673	29.1555	36.2699	22.9964	46.782	41.7868	17.1973	307.898	253.347	285.453	48.4703	61.1617	47.708	57.381	77.1267	47.903	62.432	71.6716	46.0657	90.2743	96.347	43.6239	299.516	217.802	235.898	62.1702	59.2195	46.1261	42.2521	78.8904	16.941	39.0494	62.6635	26.0809	40.2198	84.3842	26.4742
ENSMUSG00000097028	14.333	14.4488	5.4364	0.999602	0	0	0	1.14645	0	0	0	0	1.08795	0	0	17.8829	22.2723	13.5053	0	0	0.769485	0	0	1.08871	3.17451	3.64432	1.39593	0	2.32162	0	17.6186	13.9953	12.4814	0	0	0.88704	0	0	0	0	0	0	0	0	0
ENSMUSG00000032487	2100.68	2119.63	918.752	61.9753	37.7956	9.41673	53.9503	47.0046	35.0426	79.1362	52.5288	52.7001	51.1338	45.0012	55.0315	2602.36	2156.23	1284.84	49.4801	59.2504	16.9287	77.4644	55.5766	38.1047	84.6536	91.108	75.3802	86.889	96.347	84.2734	2509.39	2387.07	1087.75	81.9926	75.4571	24.8371	33.2896	132.293	21.7813	57.9008	86.7648	70.0923	65.2213	115.361	112.761
ENSMUSG00000099875	89.5811	70.0765	67.955	83.9666	48.7143	45.2003	38.0104	49.2975	44.7095	24.9904	27.5151	19.1637	32.6386	34.2866	17.1973	94.0798	75.8649	51.5656	66.6466	58.2948	58.4808	22.9524	38.5634	27.2176	28.5706	32.7989	23.7308	39.495	32.5026	24.7863	68.7963	67.3523	51.7977	83.7946	58.2644	43.465	23.0466	13.3507	13.3108	17.5049	22.8963	17.1156	25.0015	23.4994	16.669
ENSMUSG00000100690	22.3953	23.118	16.3092	28.9885	34.436	45.8281	9.80915	18.3432	7.25019	11.1068	2.50137	2.87455	6.52772	9.64311	3.43947	20.2155	36.8884	25.1689	22.2155	28.6696	26.932	10.0417	17.0132	11.9758	6.34902	8.50342	0	3.38529	12.7689	6.94017	15.1016	19.2435	11.8573	30.6346	35.3407	35.4816	14.084	16.9918	7.26043	5.38612	19.2811	4.89016	7.60915	7.47708	10.7858
ENSMUSG00000006010	1250.55	1208.64	1248.33	2897.85	2692.73	2635.43	3405	2952.12	3546.55	1929.81	1854.77	1949.9	1890.86	1930.77	1868.78	1174.05	1079.51	1263.36	3133.4	2878.42	2670.88	3013.94	2818.53	3334.71	1910	1822.16	1991.99	1847.24	1835.24	1852.03	1042.85	1064.52	1234.41	3021.11	2439.46	2560.88	3165.07	2730.82	3251.46	2057.5	2023.31	2208.72	1869.68	1887.43	1588.45
ENSMUSG00000006005	15265.5	16491.1	18578.9	12456	13168	12867	10716.5	11388.9	12165.8	8874.36	9511.47	8413.81	9127.93	10286	9496.37	14807.1	14301.6	16412	10192.9	10750.1	11939.3	8753.48	10291.9	10243.6	6940.53	7875.38	6941.96	6878.9	8354.33	7513.22	17048.1	17223.8	18042.5	10727.5	11246	12157.8	8669.37	10576.2	9375.64	8073.79	10043	9414.37	8462.46	10196.6	8111.9
ENSMUSG00000006014	13.4372	15.1712	21.7456	45.9817	17.638	17.5779	93.1869	58.4691	67.6685	58.3109	45.0247	15.3309	82.6845	56.7872	17.1973	22.5481	27.1443	24.5551	67.6564	51.6052	80.7959	123.369	60.1135	76.2094	61.3738	43.7318	48.8575	83.5037	67.3268	20.8205	19.2965	21.8676	16.8499	30.6346	9.55153	23.063	75.5417	42.4794	70.1842	63.2869	51.8179	32.6011	84.7877	74.7708	19.6106
ENSMUSG00000066842	28.6659	36.8444	44.1708	40.9837	46.1946	25.7391	90.7346	144.453	169.171	138.835	150.082	188.762	196.92	212.148	345.093	41.2085	42.4565	47.8824	36.3527	78.3635	33.0878	183.619	191.683	163.306	196.82	193.149	235.912	195.218	291.363	403.521	90.6098	113.712	54.9181	23.4264	38.2061	28.3853	60.1773	188.123	98.0158	149.465	312.112	248.583	392.415	370.65	316.71
ENSMUSG00000100954	136.163	110.533	128.435	208.917	208.296	168.873	278.335	270.563	310.55	152.719	205.113	222.299	129.466	195.005	153.63	98.745	93.9611	103.745	239.322	186.352	166.978	321.334	259.736	269.999	155.551	157.921	150.76	130.898	161.352	136.82	73.8302	89.22	86.7456	164.886	131.811	145.475	307.288	245.167	344.871	176.395	184.375	177.676	169.575	170.905	156.884
ENSMUSG00000023150	7199.63	7947.55	7822.3	9832.08	10589.5	7203.17	12635.4	12022.9	12811.1	10030.9	8898.64	8633.23	8776.52	8978.81	8409.5	6287.02	6674.02	6662.4	11740.9	10926.9	8912.94	13021.2	10580	12029.1	13335.1	11271.9	10807.3	10629.8	8827.94	9849.09	7211.03	7944.07	7835.81	9998.59	9280.27	7216.96	12749.9	10913.6	12854.6	10298.3	9541.72	9194.32	10407.1	8575.14	8173.68
ENSMUSG00000052748	1253.24	1488.22	1698.88	1410.44	1741.96	1662.37	1578.05	1456	1645.79	1443.89	1338.23	1440.15	1312.07	1233.25	1342.54	1401.87	1416.38	1656.24	1397.56	1467.88	1558.98	1479	1391.68	1389.19	1257.11	1226.92	1267.5	1106.99	1100.45	1025.16	1445.56	1644.45	1722.43	1550.65	2114.71	1864.56	1501.87	1428.52	1535.58	1456.95	1272.55	1453.19	1228.33	1132.24	1431.57
ENSMUSG00000053286	1016.75	863.314	1102.23	1830.27	1558.02	2183.43	1492.22	1462.87	1610.75	1571.62	1313.22	1517.76	1421.96	1245.03	1350.56	1125.07	1072.55	1211.79	1917.6	1475.53	2106.08	1566.5	1333.84	1655.92	1821.11	1479.59	1750.5	1564	1399.93	1561.54	1306.29	1119.62	1379.82	2043.51	1476.67	2288.56	1837.33	1501.34	1863.51	1652.19	1340.03	1515.95	1547.92	1279.65	1302.14
ENSMUSG00000106406	0	0	0.67955	0.999602	4.19951	0.627782	0	2.29291	1.20837	0	0	3.83273	2.17591	0	8.02543	1.55504	1.39202	0.613877	6.05878	0	2.30845	1.43453	2.26843	2.17741	11.6399	1.21477	9.7715	3.38529	4.64323	3.96581	0	0	2.49628	1.80203	1.91031	2.66112	1.28037	3.64109	3.63022	0	0	0.815027	3.26107	1.06815	2.94158
ENSMUSG00000103928	42.1031	67.9092	57.0822	69.9721	108.347	89.1451	60.081	61.9085	70.0852	102.738	52.5288	96.7765	32.6386	65.3589	77.9613	54.4264	55.6806	38.6742	114.107	106.077	159.283	111.893	85.0662	79.4755	211.634	165.209	240.1	108.329	95.1862	150.701	93.1267	96.2176	91.7381	85.5966	44.8922	85.1558	108.831	80.1041	145.209	86.1779	68.6888	62.7571	172.836	70.4982	123.546
ENSMUSG00000026484	3107.57	3768.24	4046.72	3491.61	4424.61	3702.66	3955.54	4654.6	4373.08	4170.62	4354.89	4216.01	4018.9	4317.97	4240.86	3237.59	3330.4	3469.02	2979.91	3754.76	3394.2	3332.4	4048.02	3593.82	3452.81	3470.61	3502.39	3407.85	3857.36	3495.86	2923	3470.83	3461.09	3364.4	4503.55	3604.93	3363.53	4228.52	3802.05	3719.12	3975.52	4066.17	3486.08	3751.36	3891.71
ENSMUSG00000103238	1.79162	2.88975	5.4364	3.99841	5.03941	6.9056	1.22614	5.73227	2.41673	2.77671	1.25069	1.91637	2.17591	5.35729	4.58596	7.77519	4.17605	3.68326	1.0098	1.9113	3.84742	1.43453	1.13422	3.26612	8.46536	1.21477	9.7715	2.25686	6.96485	5.94871	11.7457	6.99764	6.24069	0	4.77577	0.88704	1.28037	6.06849	1.21007	1.34653	1.20507	4.89016	11.9572	1.06815	6.86369
ENSMUSG00000100551	8.95811	6.50195	4.75685	12.9948	9.23893	11.3001	20.8444	13.7574	13.292	18.0486	26.2644	15.3309	22.847	13.9289	11.4649	10.8853	6.96008	7.9804	6.05878	9.55652	7.69485	21.5179	13.6106	22.8628	19.047	13.3625	18.1471	18.0549	15.0905	18.8376	8.38979	6.99764	6.24069	14.4163	3.82061	16.8538	24.327	18.2055	30.2518	37.7028	14.4608	17.9306	18.4794	8.54524	14.7079
ENSMUSG00000026483	2761.78	2925.88	1028.84	10463.8	14527	5857.21	11079.4	13063.8	10535.7	9403.33	9926.7	9019.38	8189.03	10337.4	8802.75	2102.41	2365.73	898.715	10029.3	13749.9	6406.73	10046	12750.9	9804.88	8864.29	8163.28	7605.02	7179.06	7952.69	8024.81	2145.27	2506.03	778.214	9539.07	12550.7	5674.39	10764.1	12631	8724.62	9600.76	9416.4	9103.85	7942.87	8065.64	6202.82
ENSMUSG00000100594	12.5414	18.7834	10.1933	93.9626	114.227	111.745	98.0915	72.2265	108.753	49.9808	32.5179	29.7037	32.6386	35.3581	55.0315	12.4403	11.8321	5.52489	102.999	90.7869	119.27	57.381	62.3819	103.427	30.6869	36.4432	47.4616	31.596	24.377	71.3846	16.7796	13.1206	13.7295	92.8048	54.4437	85.1558	81.9435	77.6767	127.058	37.7028	42.1774	57.0519	35.8717	67.2937	45.1043
ENSMUSG00000043019	3750.76	3974.86	4248.55	6286.5	5440.05	4117.62	9739.26	8322.1	9903.77	6551.65	5784.43	4989.26	5185.19	4531.19	4545.83	3652.79	3732.69	3894.43	6951.44	5915.49	4533.8	7951.58	7190.93	8764.08	4262.31	4843.3	4296.67	3840.04	4050.06	3860.71	3786.31	4003.53	4073.3	6280.09	5295.37	4487.53	7875.54	6267.54	7910.24	6028.41	5736.12	5312.34	4505.71	4586.66	4642.8
ENSMUSG00000032666	2480.5	2505.42	2169.8	877.651	950.77	763.383	638.821	827.739	653.726	1159.28	1260.69	1478.48	1123.86	1146.46	1601.65	2605.47	2580.8	2429.11	666.466	848.619	644.059	671.358	866.541	572.659	962.934	883.14	1458.75	951.265	1072.59	1369.2	2389.41	2657.36	2270.36	941.563	1261.76	743.339	697.8	1074.12	584.465	1110.89	1214.71	1383.1	984.842	1203.81	2170.89
ENSMUSG00000014980	1275.63	1285.94	1139.61	802.68	781.109	718.811	543.182	593.863	457.971	501.196	494.021	496.339	444.973	455.369	488.404	1127.4	1229.85	1168.21	673.535	689.025	629.438	471.959	526.276	497.538	526.968	474.976	452.281	519.077	545.58	517.538	1135.98	1296.31	1298.69	910.027	877.786	708.745	577.446	517.035	425.945	507.642	547.101	519.987	539.163	514.85	420.646
ENSMUSG00000032649	14.333	22.3956	13.591	599.761	389.715	656.032	853.396	568.641	849.481	362.361	288.909	297.995	177.336	108.217	175.413	14.7729	20.1842	26.3967	644.251	500.762	604.045	875.061	463.894	923.222	442.315	191.934	464.844	157.98	90.543	183.419	26.8473	18.3688	10.6092	458.618	303.739	674.15	1007.65	466.06	1038.24	471.285	219.322	390.398	182.62	96.1339	188.261
ENSMUSG00000026482	1176.2	1035.98	1189.89	1392.45	1807.47	1377.35	913.477	1544.27	827.731	821.906	1393.27	604.614	696.29	992.169	416.176	1127.4	1206.88	1164.52	1277.39	1892.19	1544.36	1008.47	1911.15	931.932	723.788	1518.47	813.827	592.425	1215.37	524.478	1102.42	1112.63	1170.75	1480.37	2250.34	1442.33	978.201	2080.28	920.865	813.304	1960.64	782.426	536.989	1510.37	1010.92
ENSMUSG00000080950	12.5414	9.3917	10.1933	0.999602	5.87932	2.51113	2.45229	0	2.41673	1.38835	3.75206	3.83273	0	4.28583	2.29298	13.2178	6.26407	6.75264	3.02939	2.86696	1.53897	2.86905	2.26843	4.35482	2.11634	7.28864	4.18779	3.38529	2.32162	2.97436	5.87286	11.3712	8.73696	5.4061	4.77577	4.4352	1.28037	4.85479	6.05036	5.38612	2.41013	2.44508	7.60915	6.40893	3.92211
ENSMUSG00000008475	12731.3	14992	13105.1	6186.54	6159.84	7054.39	7543.23	7721.36	7326.32	7866.42	8938.66	8463.63	8432.73	9376.32	8329.25	14080.1	14426.9	13467.2	6016.37	6026.34	6662.97	6725.06	7696.79	6670.5	7049.52	7985.92	8058.7	8107.76	8894.11	8290.52	12282.7	13999.7	13139.8	6346.76	7273.49	7233.81	6935.75	7375.64	6761.88	7498.82	8778.92	8680.03	7614.59	8825.09	8394.3
ENSMUSG00000026480	15.2288	21.6732	12.2319	5.99761	8.39902	6.9056	2.45229	11.4645	10.8753	11.1068	15.0082	4.79092	16.3193	15.0004	3.43947	26.4357	20.1842	17.8024	12.1176	11.4678	8.46433	12.9107	13.6106	4.35482	10.5817	9.71819	8.37557	16.9264	29.0202	4.95726	12.5847	10.4965	12.4814	8.10915	12.417	6.20928	7.68221	4.85479	15.7309	12.1188	8.43547	6.52021	9.7832	14.9542	5.88317
ENSMUSG00000042772	5258.41	4569.42	5679.68	3121.76	2788.48	3167.16	2876.53	3006	4077.03	3598.62	3445.64	4406.69	2865.67	3222.94	3932.46	5000.23	4144.73	5063.87	2981.93	2743.68	3391.89	3297.97	2990.93	4016.23	4692.98	4045.2	5691.2	3629.03	3481.26	4219.62	5575.86	4640.31	5862.5	3329.26	2490.09	3180.04	3203.48	2923.8	4766.47	3560.22	3153.66	4374.25	3319.76	3452.28	3927.99
ENSMUSG00000042751	9.85392	10.8366	10.8728	0.999602	2.51971	4.39447	7.35686	0	1.20837	0	3.75206	4.79092	2.17591	1.07146	4.58596	8.55271	7.65609	6.75264	5.04899	5.73391	2.30845	4.30358	4.53687	1.08871	3.17451	6.07387	1.39593	1.12843	4.64323	5.94871	9.22877	6.12294	7.48883	1.80203	2.86546	5.32224	5.12147	1.2137	4.84029	1.34653	3.6152	2.44508	2.17404	0	4.90264
ENSMUSG00000026479	6243.8	6219.47	5302.53	680.729	764.311	421.87	1163.61	2428.19	2345.44	5869.96	8333.33	10990.4	7736.44	9573.47	12162	7920.59	8015.93	7450.62	454.409	768.344	457.843	870.757	2844.61	1829.03	2917.37	4476.44	9490.92	7059.45	7534.8	10791	5321.65	5581.5	5052.46	644.227	1128.99	436.424	787.426	2901.95	1734.03	3515.79	5626.46	9207.36	6328.64	8786.64	14097
ENSMUSG00000026478	25229.6	24330.3	24361.2	19130.4	19567.2	20791.5	12327.6	13192.2	15453.8	8670.28	9592.77	11217.5	8866.82	9888.48	11716	25110.8	21787.1	22051.7	13948.3	15918.3	18966.3	9992.91	12960.7	12885.9	7105.61	8819.26	10113.5	8199.16	9338.7	10400.3	26388.4	24842.5	22558.8	15866.9	18747.8	18156.8	9540.02	12753.5	11580.4	7885.28	10532.3	11345.2	8547.25	11217.8	11778.1
ENSMUSG00000079138	14.333	9.3917	8.83415	6.99721	4.19951	1.25556	40.4627	13.7574	7.25019	16.6603	27.5151	13.4146	8.70363	6.42874	11.4649	13.2178	13.2242	11.0498	10.098	4.77826	1.53897	22.9524	18.1475	11.9758	9.52352	30.3693	18.1471	6.77057	8.12565	4.95726	13.4237	6.99764	4.36848	8.10915	0.955153	0.88704	30.7288	25.4877	20.5712	5.38612	19.2811	10.5953	0	6.40893	2.94158
ENSMUSG00000042708	9.85392	4.33463	11.5524	0.999602	4.19951	5.02226	4.90457	12.611	4.83346	12.4952	12.5069	5.7491	5.43977	16.0719	8.02543	11.6628	8.3521	12.2775	5.04899	8.60087	0.769485	4.30358	5.67108	6.53223	15.8725	23.0807	12.5634	10.1559	18.5729	7.93162	7.55082	7.87235	13.1054	4.50509	2.86546	1.77408	7.68221	9.70959	3.63022	5.38612	4.82027	8.15027	9.7832	18.1586	3.92211
ENSMUSG00000042699	18653.5	19690.8	21837.3	11720.3	12229	11831.2	10929.8	12909.1	11094	10029.5	12379.3	8705.1	9644.71	11881.4	8243.26	17917.9	16748	19093.4	9557.73	10024.8	10323.4	8803.69	10654.8	8746.66	8135.21	9710.9	7825.58	7709.43	9750.78	7494.39	17922.3	18282.2	20247.9	11371.7	11459.9	10730.5	8436.34	10350.4	8575.78	9111.97	11647	9425.78	8635.3	10908	7508.88
ENSMUSG00000042684	34.0408	46.2361	91.7393	25.9897	96.5888	82.2395	33.1059	41.2723	24.1673	38.8739	35.0192	38.3273	41.3422	55.7158	25.2228	46.6512	60.5527	79.1901	61.5976	103.21	80.7959	17.2143	48.7713	26.1289	47.6176	43.7318	27.9186	38.3666	70.8093	34.7008	28.5253	38.487	69.2716	22.5254	96.4705	46.1261	26.8877	44.9068	20.5712	43.089	48.2027	26.8959	55.4381	61.953	36.2795
ENSMUSG00000099858	13.4372	3.61219	10.8728	104.958	64.6725	59.6393	74.7948	56.1762	36.251	36.0972	27.5151	18.2055	64.1893	46.0727	16.0509	14.7729	9.74411	7.9804	141.372	81.2304	78.4874	74.5953	51.0397	45.7256	24.3379	49.8057	12.5634	21.4401	35.985	9.91452	10.0678	6.99764	8.1129	116.231	39.1613	58.5446	90.9061	42.4794	45.9827	47.1285	37.3571	20.3757	41.3068	21.3631	19.6106
ENSMUSG00000042671	3.58324	4.33463	2.7182	1.9992	4.19951	2.51113	12.2614	13.7574	6.04183	16.6603	12.5069	4.79092	7.61567	15.0004	0	3.8876	3.48004	6.13877	3.02939	7.64522	4.61691	5.7381	3.40265	5.44353	24.3379	10.933	5.58372	15.798	11.6081	7.93162	9.22877	2.62412	1.24814	1.80203	8.59638	0.88704	6.40184	4.85479	6.05036	20.1979	9.64054	13.8555	16.3053	11.7497	5.88317
ENSMUSG00000100334	0.895811	0	0	0	0	0	1.22614	0	3.6251	12.4952	0	3.83273	14.1434	3.21437	1.14649	0.777519	0.696008	0	0	0	0.769485	2.86905	0	1.08871	14.8144	3.64432	4.18779	25.9539	3.48242	5.94871	0.838979	0	0	0	0	0	0	2.4274	0	5.38612	4.82027	1.63005	18.4794	1.06815	4.90264
ENSMUSG00000026475	166.621	206.617	99.8939	104.958	130.185	28.2502	2860.59	1353.96	1504.42	7842.82	3838.36	3024.99	8279.33	3899.03	2662.15	215.373	231.075	168.202	158.538	251.336	90.7992	3384.05	1065.03	1529.63	7988.12	3118.32	3294.39	7140.7	3605.47	2581.74	229.88	300.024	149.152	71.1804	93.605	53.2224	2535.13	916.342	1510.17	7551.34	2655.97	2874.6	7354.79	3086.97	3455.38
ENSMUSG00000099568	0	1.44488	1.3591	0.999602	0.839902	0	2.45229	3.43936	0	12.4952	12.5069	5.7491	11.9675	4.28583	2.29298	1.55504	0.696008	0.613877	0	0	0	4.30358	0	8.70964	16.9307	2.42955	2.79186	28.2107	5.80404	7.93162	0.838979	0	0.624069	0	1.91031	0.88704	2.56074	1.2137	0	18.8514	1.20507	5.70519	9.7832	5.34077	3.92211
ENSMUSG00000066800	27.7701	62.8522	63.8777	20.9916	53.7538	90.4006	38.0104	63.0549	41.0844	47.2041	62.5343	43.1183	58.7495	66.4303	56.178	27.2132	41.7605	66.9125	28.2743	84.0974	71.5621	45.9048	57.845	34.8386	41.2686	77.7455	48.8575	68.8342	90.543	65.4358	26.8473	41.9859	39.9404	8.10915	70.6814	87.8169	39.6914	78.8904	62.9237	59.2473	53.023	47.2715	46.7419	75.839	59.8122
ENSMUSG00000042641	0.895811	3.61219	2.7182	4.99801	9.23893	3.13891	2.45229	0	1.20837	0	0	0.958184	0	1.07146	0	0	0.696008	3.06938	5.04899	4.77826	2.30845	0	0	2.17741	4.23268	0	0	0	1.16081	0	0	2.62412	1.87221	5.4061	5.73092	6.20928	3.8411	2.4274	2.42014	1.34653	0	0.815027	0	0	1.96106
ENSMUSG00000045968	12.5414	23.118	14.9501	87.965	45.3547	53.3615	41.6889	51.5904	38.6677	38.8739	47.5261	25.871	17.4073	18.2148	30.9552	11.6628	12.5281	6.75264	30.2939	54.4722	56.9419	44.4703	22.6843	38.1047	32.8033	25.5102	40.4819	46.2656	34.8242	43.6239	12.5847	26.2412	12.4814	35.1397	42.0268	37.2557	42.2521	69.1808	36.3022	41.7424	27.7165	32.6011	32.6107	27.772	41.1822
ENSMUSG00000026473	6927.3	8655.54	7272.54	41969.3	48265	29413.5	37108	39892	33860.8	25257	24308.3	17650.7	20740.7	21232	15071.7	7036.55	8162.78	6766.15	36782.9	44599.3	32032.1	27083.8	30066.9	26953.1	21157	23443.9	16886.6	18834.6	18504.4	14820.2	5862.79	7300.29	6613.26	40415.1	44893.2	30815.8	27364	30749	26647	24481.3	26190.9	19784.8	19914.2	22553	15831.6
ENSMUSG00000096950	8.95811	10.8366	3.39775	8.99642	4.19951	12.5556	13.4876	17.1968	18.1255	38.8739	32.5179	132.229	19.5832	33.2152	79.1078	6.22015	20.1842	4.91101	18.1763	6.68956	13.8507	32.9941	13.6106	29.3951	134.388	68.0273	180.075	73.3479	59.2012	158.632	10.9067	6.12294	5.61662	13.5153	4.77577	9.75744	37.1307	20.6329	58.0835	55.2077	20.4861	91.283	60.8732	32.0446	62.7538
ENSMUSG00000056708	4034.73	4024.71	3385.52	1198.52	1089.35	956.112	1304.62	1351.67	1801.67	1886.77	2432.59	3100.68	1958.32	3098.65	2726.35	4134.07	4321.51	3599.16	1080.48	1006.3	955.7	1311.16	1559.55	1802.9	2041.21	2343.3	2684.37	1947.67	2976.31	2628.34	3822.39	3734.99	3364.98	1450.64	1218.78	965.986	1437.85	1699.18	1809.06	2013.06	2525.82	2719.74	2010.99	2850.9	2626.83
ENSMUSG00000026471	6.27068	11.559	6.11595	49.9801	57.1134	28.878	223.158	165.089	164.338	273.506	306.418	435.015	289.396	323.58	472.354	10.8853	9.04811	11.0498	90.8817	84.0974	57.7113	259.649	161.059	243.87	246.553	222.304	326.647	248.254	263.503	336.102	5.87286	5.24823	9.36103	51.358	41.0716	35.4816	240.709	142.003	170.62	218.138	180.76	365.947	218.491	229.653	332.399
ENSMUSG00000026470	1380.44	1578.53	1138.25	665.735	719.796	679.888	722.199	863.279	976.359	715.003	988.043	1142.15	647.332	865.737	1063.94	1459.4	1552.79	1275.02	650.309	708.138	624.821	824.852	876.749	938.464	785.162	965.745	974.359	700.754	908.912	975.589	1290.35	1592.84	1183.86	636.118	666.697	680.36	860.407	854.443	923.285	673.265	937.542	1098.66	726.131	1022.22	896.202
ENSMUSG00000033722	107.497	91.0273	53.6845	42.9829	108.347	37.0391	22.0706	48.151	20.5422	38.8739	35.0192	25.871	40.2543	58.9301	38.9806	108.075	101.617	68.1403	37.3625	82.1861	58.4808	28.6905	71.4556	44.6369	76.1882	88.6785	64.2127	76.7332	83.5781	85.2649	94.8047	86.5958	64.9032	34.2386	118.439	53.2224	34.5699	81.3178	20.5712	37.7028	65.0736	23.6358	57.6122	99.3384	23.5327
ENSMUSG00000026469	2984.84	3310.94	3176.22	3758.5	4005.49	4386.94	4313.57	4018.32	4315.07	3844.35	4166.04	4023.41	3559.78	3716.88	3786.85	2973.23	2900.27	2890.13	3575.69	3493.86	4059.03	3798.62	3886.96	3625.39	2778.75	3491.26	3059.88	2891.03	3418.58	3316.41	2923.84	3211.04	3062.31	3541.9	3907.53	4272.87	3906.4	3829.22	3568.5	3399.99	4220.15	4044.16	3176.28	3935.08	3660.31
ENSMUSG00000073535	3.58324	0	6.7955	0	0	2.51113	0	0	0	0	0	0	0	0	0	2.33256	2.78403	9.82203	0	0	0	0	0	0	0	0	0	0	0	0	2.51694	0.874705	6.24069	0.901017	0	1.77408	0	0	0	0	0	0	0	0	1.96106
ENSMUSG00000033701	1689.5	1523.62	1721.98	1235.51	1281.69	1441.39	1709.24	1456	1622.84	1747.94	1644.65	1996.85	1923.5	1615.76	2040.75	1612.58	1609.17	1750.16	1324.85	1370.4	1405.08	1579.41	1501.7	1568.82	1559.74	1440.72	1550.88	1753.58	1478.87	1677.54	1569.73	1507.99	1817.91	1319.09	1292.32	1388.22	1619.67	1375.12	1633.6	1804.35	1417.16	1813.43	1697.93	1462.3	1781.62
ENSMUSG00000033684	9651.46	10052	7024.51	18754.5	15443.3	9284.27	62784.7	38237.6	41828.8	60132.4	50939.2	36039.2	53465.3	46233.4	33912	10613.1	10776.3	8427.91	26178	20052.4	12896.6	63109.1	29623.5	39265.3	50936	39270	34415.2	45790.5	42592.4	33899.7	9421.74	10251.5	7629.87	17529.3	13035	11226.4	61044.1	28484.3	41085.6	62414.3	40819.2	37022.6	50503	43028.5	30884.7
ENSMUSG00000102299	7.16649	12.2815	5.4364	34.9861	15.1182	10.6723	77.247	32.1007	35.0426	54.1458	52.5288	22.0382	29.3747	46.0727	22.9298	9.33023	12.5281	6.13877	10.098	8.60087	12.3118	74.5953	32.8923	34.8386	29.6287	34.0137	33.5023	50.7793	24.377	29.7436	7.55082	5.24823	7.48883	11.7132	10.5067	13.3056	65.2988	38.8383	43.5626	75.4057	27.7165	12.2254	30.4366	13.886	28.4353
ENSMUSG00000033671	3947.84	3942.35	4400.77	5665.74	5621.47	4918.05	6845.56	6187.41	8261.6	5944.94	5135.32	5964.69	5365.79	4702.62	5935.38	3852.61	3206.51	3931.27	4121.99	4334.84	4533.8	5131.3	4635.54	5874.66	3386.14	3225.22	4045.4	3333.38	3339.64	4256.3	4098.41	3863.57	3909.17	4382.55	4634.4	5086.29	4481.29	4653.32	5104.08	5075.07	4553.95	5941.54	4636.15	3948.97	4975.2
ENSMUSG00000026466	3858.26	3136.11	3960.42	2781.89	2063.64	2686.28	2746.56	2313.54	2982.25	3618.05	3240.53	3250.16	4112.46	3419.02	3165.46	3593.69	2737.4	3597.93	2664.85	2123.46	2516.21	2823.15	2196.98	2644.47	3671.85	2531.59	3273.45	3972.07	3239.81	3157.78	3425.55	3088.58	3696.36	3115.72	2305.74	2834.98	2444.22	2201.65	2660.95	3561.57	2628.25	3217.73	3529.56	2979.08	3045.52
ENSMUSG00000102964	9.85392	11.559	10.8728	4.99801	4.19951	6.9056	3.67843	4.58581	4.83346	8.33013	5.00275	4.79092	5.43977	8.57166	6.87894	6.99767	18.7922	14.1192	7.06858	1.9113	6.15588	8.60716	1.13422	4.35482	16.9307	9.71819	11.1674	13.5411	10.4473	22.8034	5.03388	9.62176	6.86476	6.30712	0	1.77408	6.40184	1.2137	4.84029	5.38612	1.20507	1.63005	26.0885	5.34077	12.7469
ENSMUSG00000050565	10771.2	10054.9	10514	16545.4	13722.3	15322.3	19084.9	14999	22646	22559.4	19245.6	25023.9	21804.8	17855.8	22091.7	10631	9334.86	10048.5	16031.5	13283.6	15458.9	18072.2	13171.7	19692.5	19478.8	14263.9	21726.2	18794	16019.1	19090.4	9957.01	9824.69	10013.2	16383.2	13079.9	16130.8	17181.3	12842.1	19762.9	20013.5	14204.1	22938.1	17531.5	15089.8	20127.3
ENSMUSG00000060985	4.47905	3.61219	13.591	2.99881	10.9187	8.78895	12.2614	27.5149	14.5004	22.2137	46.2754	25.871	27.1988	52.5014	20.6368	4.66512	2.78403	10.4359	3.02939	8.60087	8.46433	34.4286	27.2212	26.1289	40.2104	27.9398	32.1064	30.4676	32.5026	31.7265	3.35592	2.62412	9.36103	2.70305	7.64123	4.4352	3.8411	19.4192	19.3612	21.5445	26.5115	26.0809	36.9587	35.2491	42.1627
ENSMUSG00000026601	1.79162	1.44488	2.03865	6.99721	7.55912	10.6723	0	8.02517	4.83346	12.4952	2.50137	3.83273	1.08795	4.28583	1.14649	4.66512	2.78403	4.29714	4.03919	6.68956	9.23381	5.7381	6.8053	2.17741	5.29085	3.64432	12.5634	5.64214	6.96485	7.93162	5.87286	5.24823	3.12034	5.4061	3.82061	7.09632	3.8411	1.2137	6.05036	0	2.41013	7.33524	4.34809	7.47708	3.92211
ENSMUSG00000078193	474.78	485.479	407.73	468.813	346.88	393.619	414.437	319.86	421.72	354.03	365.201	341.113	440.621	446.798	416.176	490.615	473.982	446.288	303.949	385.128	367.044	463.352	402.647	408.265	338.614	385.083	325.251	442.344	370.298	360.889	465.634	469.717	540.444	391.041	430.774	431.101	357.223	468.487	425.945	414.731	455.515	356.982	380.458	326.855	327.496
ENSMUSG00000026600	2451.83	2730.82	1467.83	4030.4	5589.55	4628.01	7988.32	7130.94	8525.02	5932.44	6925.05	7670.26	4241.93	5441.93	6563.65	2610.91	2534.17	1511.36	4778.36	5335.4	4304.5	6987.58	5673.35	7195.26	5863.32	5178.58	6738.15	3929.19	4590.99	5105.98	2525.33	2631.99	1721.18	3676.15	5603.89	4505.28	7433.82	5745.65	7397.17	5503.27	5440.88	7005.97	3903.5	4778.92	5068.35
ENSMUSG00000101523	222.161	229.735	174.644	240.904	209.976	166.362	188.826	210.947	159.504	167.991	206.363	197.386	194.744	207.863	191.464	215.373	240.123	167.588	194.891	182.53	167.748	160.667	167.864	175.282	169.307	161.565	187.055	177.163	170.639	176.478	242.465	222.175	204.071	206.333	200.582	194.262	169.009	185.696	187.561	173.702	154.249	175.231	160.879	190.132	191.203
ENSMUSG00000026596	8694.74	9744.97	9505.55	2974.82	3123.6	2774.17	2153.11	2325.01	2292.27	1749.33	2054.88	1840.67	1551.42	1823.62	1544.32	8327.23	8363.93	8705.38	2269.01	2643.33	2350.01	1953.82	2397.73	2111	1326.94	1599.86	1499.23	1280.77	1637.9	1499.08	8435.1	9150.29	8931.05	2758.91	3363.1	2912.15	1765.63	2367.93	1736.45	1626.61	2095.61	1803.65	1585.96	1910.93	1581.59
ENSMUSG00000060519	200.662	260.8	250.074	201.92	163.781	176.407	187.6	118.085	119.628	220.748	243.884	207.926	277.428	231.435	265.986	235.588	258.915	291.591	170.656	163.416	167.748	166.405	123.63	131.733	222.216	201.652	170.303	317.088	304.132	234.974	224.846	246.667	276.462	166.688	160.466	175.634	175.41	138.362	108.906	192.554	195.221	210.277	240.232	251.016	264.742
ENSMUSG00000033557	4462.03	5043.34	4024.97	2302.08	2177.03	2080.47	1931.18	2085.4	2024.01	1834.02	1994.85	1889.54	1783.16	1818.26	1970.82	4555.49	4787.14	4054.65	2124.61	2031.72	1922.17	1787.42	2096.03	1732.13	1480.38	1801.51	1603.92	1628.32	1784.16	1744.96	4435.68	5019.93	4261.14	2483.2	2683.98	2270.82	1789.95	2140.96	1714.67	1687.2	2070.31	1793.87	1642.49	2067.95	1882.61
ENSMUSG00000046057	19.7078	23.8405	8.1546	4.99801	7.55912	3.13891	1.22614	2.29291	0	0	2.50137	2.87455	0	0	0	16.3279	12.5281	5.52489	3.02939	5.73391	6.15588	2.86905	1.13422	2.17741	0	4.85909	1.39593	0	0	0.991452	14.2627	6.99764	8.1129	2.70305	3.82061	7.09632	0	1.2137	0	0	3.6152	0.815027	0	0	0
ENSMUSG00000026594	4273.91	3884.55	2716.84	2931.83	2334.93	1676.81	2042.76	1851.52	1361.83	2092.25	2054.88	1483.27	1790.77	1911.48	1375.79	4288.02	3696.5	2842.86	2425.53	2098.61	1543.59	1907.92	1733.08	1355.44	1953.38	1958.22	1665.34	1706.18	1952.48	1506.02	4156.3	3905.56	2875.71	2927.4	2704.04	1892.06	2133.09	1888.51	1309.3	2099.24	2088.38	1575.45	1885.98	1979.29	1420.78
ENSMUSG00000103303	0.895811	3.61219	4.75685	1.9992	0	0	1.22614	0	0	2.77671	0	0.958184	2.17591	6.42874	2.29298	6.22015	3.48004	6.75264	1.0098	3.82261	3.07794	2.86905	1.13422	1.08871	2.11634	1.21477	0	2.25686	1.16081	1.9829	5.03388	4.37353	3.74441	2.70305	1.91031	0	1.28037	0	1.21007	2.69306	0	1.63005	4.34809	5.34077	1.96106
ENSMUSG00000102960	1.79162	9.3917	7.47505	1.9992	2.51971	3.13891	1.22614	0	0	4.16506	2.50137	0.958184	0	0	0	4.66512	4.17605	7.36652	2.01959	1.9113	3.84742	0	0	3.26612	0	1.21477	4.18779	1.12843	0	0.991452	10.0678	2.62412	2.49628	0.901017	0.955153	0.88704	0	0	0	2.69306	0	0	3.26107	2.13631	0.980528
ENSMUSG00000101905	1.79162	4.33463	4.0773	7.99682	1.6798	3.13891	1.22614	3.43936	6.04183	4.16506	8.75481	4.79092	1.08795	1.07146	6.87894	0.777519	0.696008	4.91101	2.01959	3.82261	3.07794	2.86905	5.67108	2.17741	20.1052	6.07387	15.3552	3.38529	5.80404	9.91452	0.838979	6.99764	6.86476	8.10915	3.82061	3.54816	6.40184	0	2.42014	1.34653	2.41013	1.63005	7.60915	8.54524	5.88317
ENSMUSG00000070565	498.967	549.053	566.065	395.842	334.281	256.763	367.843	341.643	377.01	279.059	310.17	298.953	262.197	343.938	245.349	515.495	508.086	576.43	306.978	344.99	237.001	360.066	372.023	330.966	265.601	306.123	254.059	245.997	290.202	268.684	471.506	536.194	515.481	362.209	331.438	249.258	367.466	309.493	263.796	309.702	344.649	254.288	289.148	331.128	217.677
ENSMUSG00000049881	199.766	219.621	339.095	159.936	221.734	322.052	128.745	95.1556	66.4601	86.078	101.306	66.1147	82.6845	95.3597	52.7385	208.375	241.515	281.769	142.381	233.179	215.456	100.417	128.166	100.161	53.9666	120.263	73.9842	55.293	104.473	59.4871	193.804	180.189	262.109	175.698	246.43	274.095	116.513	143.216	71.3942	88.871	100.021	67.6472	69.5694	85.4524	69.6175
ENSMUSG00000033488	130.788	152.435	95.137	215.914	318.323	395.503	447.542	333.618	303.3	312.38	308.92	401.479	357.937	378.224	463.182	143.064	173.306	92.0815	386.752	366.015	417.83	470.524	361.815	376.692	348.138	324.345	343.399	409.62	362.172	436.239	134.237	133.83	76.1364	178.401	212.044	327.318	457.091	325.271	327.93	366.256	306.087	348.831	381.545	336.469	298.08
ENSMUSG00000026589	74.3523	75.856	91.7393	4383.25	3906.39	4418.33	3124.21	3305.22	2787.7	1757.66	1838.51	987.887	1503.55	1831.12	924.07	98.745	143.378	131.37	4078.57	3983.16	5225.57	3075.62	2857.09	2788.17	2302.58	2552.24	1478.29	1554.97	1808.54	1228.41	51.1777	54.2317	58.0384	4207.75	2827.25	4503.5	2802.73	2523.28	2576.24	1937.66	2195.63	1343.98	1689.23	1811.59	829.526
ENSMUSG00000073530	1.79162	2.16732	2.7182	0	0	0	0	6.87872	4.83346	20.8253	2.50137	17.2473	43.5181	7.5002	41.2736	2.33256	4.17605	3.68326	4.03919	0	2.30845	2.86905	1.13422	8.70964	27.5124	8.50342	0	30.4676	29.0202	46.5983	3.35592	0.874705	3.12034	0	2.86546	0	7.68221	2.4274	1.21007	20.1979	10.8456	14.6705	58.6992	22.4312	24.5132
ENSMUSG00000040782	2853.16	2493.86	2737.91	2402.04	1987.21	1981.91	2693.84	2416.72	2438.48	2772.54	2646.45	2640.75	3028.86	2681.86	2799.73	2967.01	2367.12	2865.58	2273.05	1936.15	1876.77	2530.5	2229.87	2418.02	2358.66	2237.61	2282.34	2573.95	2644.32	2499.45	2746.82	2467.54	2819.54	2476.9	1967.62	2196.31	2592.74	2245.34	2306.4	2752.31	2430.62	2564.07	2679.51	2609.5	2705.28
ENSMUSG00000015829	41.2073	48.4034	23.7843	0.999602	2.51971	1.25556	1.22614	8.02517	0	1.38835	1.25069	0	1.08795	3.21437	2.29298	36.5434	43.1525	34.991	3.02939	0.955652	0.769485	1.43453	4.53687	3.26612	0	3.64432	1.39593	2.25686	5.80404	3.96581	31.8812	51.6076	32.4516	4.50509	6.68607	0	2.56074	6.06849	0	1.34653	18.076	1.63005	1.08702	9.61339	3.92211
ENSMUSG00000090394	544.653	989.741	459.376	20.9916	41.9951	33.9002	63.7595	127.256	42.2928	145.777	243.884	161.933	223.03	358.938	270.571	737.088	916.643	553.103	37.3625	79.3191	41.5522	68.8572	248.393	60.9675	146.027	318.271	192.638	308.061	484.057	381.709	550.371	955.178	487.398	36.0407	94.5602	33.7075	58.8969	239.099	35.0921	127.92	467.566	188.271	265.233	573.599	325.535
ENSMUSG00000058267	1839.1	1712.9	1965.94	2030.19	1730.2	2079.84	2187.44	2093.42	2593.15	1639.65	1672.17	1762.1	1973.55	1727.19	1793.11	1796.85	1756.72	1975.45	2128.65	1785.16	2031.44	2105.88	1888.47	2507.29	1468.74	1542.76	1500.62	1637.35	1554.32	1534.77	1699.77	1759.91	1942.73	2099.37	1737.42	2137.77	1897.51	1767.14	2220.48	1765.3	1728.07	1775.94	1697.93	1549.89	1657.09
ENSMUSG00000014226	7496.14	7074.12	8389.72	4063.38	3017.77	3859.6	1786.49	1851.52	1574.5	1682.69	1739.71	1451.65	2061.67	1991.84	1680.75	7538.83	6868.21	8797.47	3238.42	2511.45	3359.57	1705.65	2057.47	1630.88	1462.39	1731.05	1398.72	1642.99	1896.76	1512.96	7544.94	7384.26	9226.86	4965.51	3792.91	4536.32	1687.52	1853.32	1519.85	1611.8	1942.57	1685.48	1830.54	1907.72	1753.18
ENSMUSG00000103006	2.68743	2.16732	3.39775	0.999602	6.71922	2.51113	2.45229	6.87872	2.41673	5.55342	3.75206	1.91637	1.08795	4.28583	3.43947	3.8876	6.96008	4.29714	2.01959	5.73391	6.92536	4.30358	0	5.44353	7.40719	6.07387	15.3552	2.25686	2.32162	3.96581	10.0678	3.49882	3.74441	5.4061	9.55153	3.54816	3.8411	2.4274	2.42014	2.69306	4.82027	7.33524	1.08702	1.06815	3.92211
ENSMUSG00000026721	829.521	975.292	562.667	1779.29	2219.86	1540.58	1466.47	1691.02	1437.96	1252.3	1293.21	1168.03	1319.69	1210.75	1147.64	947.019	987.636	739.107	1825.71	2258.21	1887.55	1402.97	1677.51	1354.35	1008.44	1240.28	1087.43	1038.15	1117.86	1112.41	730.751	825.722	575.391	1438.92	1819.57	1563.85	1331.58	1613	1322.61	991.046	1476.21	1216.83	1093.54	1303.15	1162.91
ENSMUSG00000103632	20.6036	18.7834	18.3479	26.9893	19.3178	11.9279	4.90457	17.1968	10.8753	5.55342	10.0055	10.54	6.52772	3.21437	4.58596	23.3256	20.1842	12.8914	8.07838	20.0687	11.5423	12.9107	11.3422	5.44353	9.52352	14.5773	11.1674	11.2843	10.4473	3.96581	16.7796	10.4965	16.2258	25.2285	22.9237	11.5315	19.2055	13.3507	4.84029	5.38612	7.2304	13.8555	10.8702	8.54524	9.80528
ENSMUSG00000040423	4644.78	5101.14	3974.01	3033.79	3056.41	2493.55	3180.62	3641.13	3414.84	3282.07	3585.72	3055.65	3275.83	3577.6	3022.15	4740.54	4102.27	3494.19	2541.66	2542.03	2393.1	2602.23	2866.16	2497.49	2784.04	2721.09	2458.23	2607.8	2837.01	2603.55	5139.59	4910.6	4241.8	2909.38	2931.37	2746.28	2414.77	3113.14	2311.24	2920.62	3692.33	3025.38	2954.53	3551.61	2958.25
ENSMUSG00000103739	6.27068	4.33463	6.7955	4.99801	3.35961	0.627782	11.0353	3.43936	2.41673	6.94177	5.00275	6.70728	1.08795	2.14291	8.02543	5.44264	4.87206	3.68326	5.04899	1.9113	2.30845	0	2.26843	0	0	2.42955	1.39593	0	0	7.93162	15.1016	8.74705	8.1129	2.70305	0	1.77408	0	3.64109	1.21007	1.34653	4.82027	2.44508	19.5664	3.20446	7.84422
ENSMUSG00000026715	4490.7	4543.42	3494.93	19039.4	12660.7	12114.9	75650.6	42283.5	69812.1	64393.3	47063.3	37157.4	52457.8	36777.8	23210.7	4841.61	4664.65	4090.26	26895.9	17805.7	16483.1	83924.1	31632.2	66140	54059.8	41008.3	41279	33824.7	33260.6	20805.6	5104.35	5159.01	4193.74	15130.8	8099.7	14435.7	69430.5	28257.3	67865.7	73218.9	40066.1	46852.6	44869	34549.5	26865.5
ENSMUSG00000043467	1048.99	1257.04	994.861	743.704	952.449	742.038	716.068	936.652	739.52	619.206	744.159	681.268	523.306	714.662	630.569	968.789	1037.75	836.1	695.75	853.397	664.065	740.215	813.233	652.135	680.403	676.629	614.209	585.655	623.354	597.846	1234.98	1266.57	974.171	651.435	885.427	705.197	641.464	814.391	577.204	671.918	877.289	696.033	694.607	721.004	515.757
ENSMUSG00000053332	5347.99	4869.24	4854.71	3549.59	4019.77	3253.79	3216.17	4254.49	3200.96	6147.64	5186.6	7065.65	8998.46	7660.92	10499.5	4326.9	4621.49	4418.07	3252.56	3733.73	3249.53	3745.55	4236.3	3333.62	7669.61	5212.59	5779.15	9678.53	7589.36	10250.6	4902.16	4728.66	4576.92	4345.61	4278.13	3241.24	4102.3	4530.74	4028.33	6281.56	4747.97	6413.44	10226.7	5805.42	7272.57
ENSMUSG00000026709	928.956	934.113	1256.49	1082.57	996.124	1281.93	949.035	725.705	876.065	1148.17	851.718	1191.02	1337.09	903.238	1320.76	892.592	874.882	1131.37	1141.07	947.051	1228.1	821.983	712.288	775.158	965.05	713.072	893.395	1122.79	843.907	1144.14	880.928	835.344	1177.62	1113.66	894.024	1294.19	925.706	620.2	844.63	1070.49	690.504	1110.88	1122.89	721.004	1244.29
ENSMUSG00000026708	687.087	687.039	595.286	661.736	613.129	653.521	392.366	415.016	263.424	423.448	286.407	293.204	353.585	295.722	308.406	643.786	596.479	527.934	684.642	586.77	622.513	420.316	345.936	263.467	390.465	338.922	293.145	276.465	286.719	311.316	620.845	746.124	579.76	709.1	602.702	694.552	350.821	273.082	280.737	377.028	348.264	295.04	366.326	275.584	326.516
ENSMUSG00000026705	1146.64	607.571	1471.23	636.746	519.06	902.123	534.599	489.535	627.142	642.808	490.269	700.432	572.263	466.084	686.747	1168.61	620.839	1338.86	669.495	490.249	980.323	665.62	442.344	643.425	685.694	553.937	763.573	652.232	553.705	751.521	1242.53	751.372	1665.02	727.121	401.164	959.777	704.202	436.931	678.85	585.74	457.926	671.582	639.169	525.532	734.415
ENSMUSG00000026701	26542	22852.9	14817.6	18082.8	17135.7	10150.6	17354.8	15669.7	16761.2	13769.7	13080.9	13889.8	16483.6	15925.1	15201.3	23033.2	20007.4	14874.2	18571.2	17477.9	11293	17443.8	14913.8	17375.7	14212.3	12170.8	14560.9	15171.7	14931.5	14654.7	23123.1	21649.8	15139.9	19994.5	19290.3	10879.5	15916.3	14585	16045.6	13915	12385.7	14744.6	14176.9	13188.5	13055.7
ENSMUSG00000026700	2.68743	4.33463	8.83415	0.999602	2.51971	1.88335	0	0	0	0	0	0	0	0	0	3.8876	2.78403	7.9804	3.02939	0	6.92536	0	2.26843	2.17741	2.11634	0	0	0	0	0.991452	2.51694	6.12294	5.61662	1.80203	4.77577	4.4352	0	2.4274	0	0	3.6152	0	0	0	0.980528
ENSMUSG00000040323	90.4769	80.9131	93.0984	80.9678	72.2316	79.7283	83.3778	74.5194	58.0016	80.5246	61.2837	84.3201	64.1893	55.7158	71.0823	82.417	87.697	86.5566	89.8719	69.7626	55.4029	73.1608	63.5161	63.1449	71.9555	68.0273	62.8168	68.8342	66.166	65.4358	83.059	95.3429	92.9863	90.1017	62.085	88.704	58.8969	89.8137	62.9237	47.1285	62.6635	63.5721	61.9602	45.9306	74.5201
ENSMUSG00000040297	4029.36	3833.26	3041.67	3091.77	2868.27	2769.77	3957.99	3540.25	4669.13	4127.58	4029.71	4538.92	3164.86	3338.66	3762.78	3598.36	3206.51	2938.01	3259.62	2854.53	2678.58	3940.64	3055.58	4115.31	3089.85	2728.38	3263.68	2368.57	2707	2941.64	3669.7	3845.2	3015.5	3156.26	2759.44	3075.37	3763	3016.04	4205	3585.81	2966.88	4353.06	2808.86	2730.2	3501.46
ENSMUSG00000026698	475.676	458.748	426.078	574.771	600.53	562.493	940.452	752.073	905.066	1180.1	1014.31	1201.56	1256.59	1011.46	1387.25	471.177	511.566	464.705	613.957	590.593	592.503	885.102	655.577	893.827	1058.17	902.577	1034.38	1097.96	927.485	1157.02	471.506	502.081	467.428	630.712	543.482	562.383	966.678	644.474	923.285	1131.08	830.291	1166.3	1210.94	828.888	1291.35
ENSMUSG00000040265	247.244	243.462	182.799	750.701	776.91	985.618	461.03	710.801	734.686	302.661	418.98	418.726	281.78	346.081	459.742	279.907	259.611	225.907	531.153	635.509	947.235	385.887	516.068	577.014	179.889	354.714	409.007	238.098	323.865	361.88	229.041	224.799	151.025	607.286	513.873	932.279	435.325	605.635	690.951	262.573	500.103	396.918	195.664	439.012	590.278
ENSMUSG00000078190	23.2911	24.5629	10.1933	41.9833	73.0715	42.6892	36.7843	51.5904	35.0426	49.9808	68.7878	43.1183	54.3977	92.1453	53.885	31.8783	46.6325	21.4857	138.342	128.057	106.189	109.024	159.924	80.5642	390.465	420.312	333.627	288.878	366.815	356.923	41.11	37.6123	27.459	78.3885	59.2195	54.1094	79.3828	112.874	79.8647	87.5244	89.175	74.9825	107.615	166.632	93.1501
ENSMUSG00000026694	1893.74	1563.36	1762.07	982.609	879.378	800.422	963.749	928.627	983.61	852.45	745.409	703.307	762.655	835.736	675.282	1845.83	1620.31	1637.21	1012.83	880.155	797.186	839.198	747.449	825.239	896.269	799.321	706.34	827.138	761.49	725.743	1838.2	1608.58	1773.6	1050.59	857.728	781.482	915.463	785.263	788.967	778.294	713.4	712.333	794.613	700.709	664.798
ENSMUSG00000026696	407.594	420.459	354.725	1042.58	935.651	898.356	1378.19	1091.42	1150.36	1162.05	1020.56	1020.47	1055.31	864.666	902.287	489.06	460.061	384.901	1255.18	969.031	972.628	1517.73	1130.81	1317.33	976.69	925.657	946.44	916.284	856.676	889.333	448.015	467.967	393.163	1076.72	909.306	958.003	1682.4	1066.84	1366.17	1131.08	1001.41	982.107	976.146	863.069	921.696
ENSMUSG00000040225	19288.6	21344.4	25140.6	16485.4	16382.3	15186.7	10342.5	12557.1	12136.8	9887.86	9537.74	9624.95	9131.19	10781	10951.3	17734.4	17464.2	21665.5	10640.2	12058.4	13643.7	8265.74	9759.93	8698.76	8114.04	8272.61	8023.8	6894.7	8427.46	8892.33	22567.7	23261	23843.2	12545.8	11514.4	13960.2	7537.53	9688.95	7834.01	8186.9	10028.6	9659.7	9965.82	10140	9024.78
ENSMUSG00000098259	3.58324	4.33463	1.3591	5.99761	15.9581	8.78895	4.90457	6.87872	8.45856	4.16506	5.00275	5.7491	1.08795	2.14291	5.73245	3.8876	6.96008	4.29714	8.07838	15.2904	16.9287	8.60716	3.40265	2.17741	4.23268	8.50342	18.1471	7.899	8.12565	5.94871	11.7457	9.62176	6.24069	13.5153	3.82061	13.3056	15.3644	10.9233	3.63022	6.73265	6.02534	11.4104	10.8702	8.54524	9.80528
ENSMUSG00000026692	11.6455	10.8366	6.11595	1050.58	1327.05	1162.65	643.725	549.151	820.48	261.011	268.898	315.242	182.776	142.504	238.47	12.4403	14.6162	15.9608	749.269	1013.95	1264.26	657.013	493.384	698.949	246.553	212.585	302.917	172.65	124.206	192.342	8.38979	3.49882	14.3536	928.949	961.84	1272.02	720.847	418.726	745.404	296.237	221.732	405.883	165.227	162.359	181.398
ENSMUSG00000040181	23.2911	18.061	22.4252	2170.14	1331.25	1108.66	1207.75	857.547	1196.28	644.197	443.994	413.935	1560.13	564.658	898.848	27.9907	43.1525	32.5355	2290.22	1360.85	1574.37	1052.94	585.256	1137.7	776.696	518.708	410.403	1074.26	463.162	1004.34	25.1694	37.6123	27.459	1825.46	882.562	1085.74	1209.95	544.95	1108.43	702.889	482.027	557.478	1262.03	398.422	637.343
ENSMUSG00000040170	0	0	0	17.9928	10.9187	11.3001	7.35686	1.14645	2.41673	11.1068	5.00275	4.79092	41.3422	15.0004	18.3438	0	1.39202	0	12.1176	7.64522	11.5423	4.30358	0	3.26612	9.52352	3.64432	6.97965	40.6234	10.4473	33.7094	0	0	0	8.10915	8.59638	9.75744	5.12147	0	8.4705	14.8118	2.41013	4.07513	43.4809	4.27262	25.4937
ENSMUSG00000026586	35.8324	23.118	19.707	76.9694	73.0715	59.0115	73.5686	90.5698	68.8768	99.9616	121.317	72.8219	141.434	130.718	83.6937	99.5225	75.8649	56.4766	153.489	161.505	140.816	150.625	181.475	134.999	184.121	229.592	157.74	195.218	300.649	155.658	32.7202	30.6147	20.5943	64.8732	71.6365	62.9798	52.4951	69.1808	52.0331	86.1779	124.122	39.1213	86.9617	152.746	46.0848
ENSMUSG00000040124	422.823	504.262	532.088	450.82	532.498	594.51	440.186	528.515	485.763	409.565	460.253	509.754	385.136	446.798	425.348	402.755	462.845	511.973	420.076	496.939	496.318	426.054	502.458	431.127	388.348	504.131	460.657	372.381	436.464	396.581	395.998	448.724	499.879	399.151	513.873	581.898	416.12	497.616	492.499	417.424	465.156	453.97	326.107	449.693	392.211
ENSMUSG00000026585	703.211	836.584	863.708	484.807	866.779	777.822	597.132	558.323	631.975	783.032	692.881	820.205	885.594	771.449	867.892	759.636	847.738	884.596	510.957	792.235	692.536	545.12	740.643	715.28	622.204	696.065	668.65	811.34	751.043	741.606	629.235	804.729	857.471	473.935	919.813	616.493	513.427	679.671	612.296	678.651	720.63	832.957	707.651	719.936	763.831
ENSMUSG00000026584	1248.76	1146.51	1382.2	1579.37	1351.4	1236.73	2419.18	2081.96	2552.07	2276.9	2156.18	2185.62	1972.46	2011.12	2138.2	1209.04	1251.42	1381.84	1823.69	1439.21	1368.14	2158.96	1838.56	2273.22	2127.98	1828.23	2099.48	1767.12	1821.31	1973.98	1205.61	1187.85	1245.64	1482.17	1115.62	1330.56	2200.95	1796.27	2238.63	2108.67	1783.5	2134.55	1951.2	1720.8	1754.16
ENSMUSG00000041406	1039.14	1178.3	1348.23	452.82	645.885	585.721	112.805	144.453	62.835	134.67	160.088	121.689	143.61	189.648	123.821	1045.76	1106.65	1104.36	358.478	460.624	434.759	114.762	191.683	90.3626	126.98	216.23	143.781	113.971	199.659	146.735	1109.97	1273.57	1336.13	506.372	724.006	622.702	84.5043	200.26	73.8144	117.148	179.555	122.254	109.789	205.086	195.125
ENSMUSG00000041396	173.787	154.602	284.052	153.939	179.739	220.979	142.233	143.307	124.462	170.768	162.589	148.518	195.832	172.505	175.413	150.061	164.258	282.997	192.871	158.638	190.063	123.369	136.106	129.556	135.446	165.209	107.487	170.393	134.654	132.855	166.957	169.693	287.696	157.678	174.793	197.81	148.523	110.447	180.301	192.554	142.198	171.971	181.533	162.359	178.456
ENSMUSG00000026582	11.6455	2.16732	8.1546	8.99642	4.19951	21.9724	2.45229	10.3181	3.6251	0	7.50412	4.79092	4.35181	17.1433	2.29298	14.7729	10.4401	15.3469	17.1666	5.73391	12.3118	7.17263	7.93951	9.79835	8.46536	23.0807	4.18779	3.38529	15.0905	3.96581	8.38979	9.62176	9.36103	3.60407	3.82061	5.32224	8.96257	12.137	2.42014	1.34653	19.2811	2.44508	7.60915	22.4312	3.92211
ENSMUSG00000026581	4.47905	7.94682	4.75685	0.999602	9.23893	0.627782	2.45229	4.58581	1.20837	0	3.75206	0	2.17591	18.2148	0	8.55271	10.4401	6.13877	11.1078	6.68956	6.15588	2.86905	9.07373	2.17741	4.23268	12.1477	1.39593	7.899	26.6986	1.9829	0	3.49882	0.624069	3.60407	1.91031	3.54816	0	0	0	0	0	1.63005	3.26107	5.34077	7.84422
ENSMUSG00000026580	6.27068	5.05707	7.47505	0.999602	1.6798	3.13891	4.90457	1.14645	1.20837	4.16506	8.75481	10.54	8.70363	9.64311	12.6114	6.99767	4.17605	7.9804	1.0098	1.9113	0	4.30358	12.4764	16.3306	20.1052	20.6512	25.1267	9.02743	15.0905	11.8974	5.03388	3.49882	6.86476	5.4061	10.5067	7.09632	17.9251	15.7781	6.05036	4.03959	19.2811	10.5953	13.0443	12.8179	4.90264
ENSMUSG00000086593	0	0	2.7182	3.99841	6.71922	14.439	14.7137	3.43936	3.6251	20.8253	2.50137	5.7491	9.79158	8.57166	6.87894	0	3.48004	0.613877	12.1176	7.64522	20.0066	4.30358	7.93951	7.62094	6.34902	14.5773	5.58372	4.51372	10.4473	4.95726	0	0	0	2.70305	2.86546	7.09632	6.40184	6.06849	4.84029	9.42571	4.82027	3.26011	5.43511	6.40893	3.92211
ENSMUSG00000026579	650.359	730.385	660.523	2198.12	1608.41	1302.02	3973.93	2980.78	2321.27	3344.55	3345.59	1836.84	3340.02	3920.46	2241.39	742.531	807.369	643.343	2487.13	2099.57	1885.24	3683.86	2446.5	2360.31	3028.48	2655.5	1503.42	2042.46	3321.07	2002.73	809.615	960.427	655.272	1010.04	670.518	857.768	2787.36	1496.49	1508.96	3324.58	2859.62	1564.04	3546.95	3302.73	985.43
ENSMUSG00000040918	2499.31	3073.98	1944.19	8309.69	6354.7	4875.98	7748	6644.84	6159.04	5285.47	4816.4	3616.18	4310.47	3711.53	3124.18	2565.81	2770.11	1841.63	7788.56	6197.4	5404.09	7617.33	5249.15	6180.58	4922.6	4687.81	3847.18	3745.26	3478.94	3286.66	2732.56	3131.45	1917.14	8535.33	6658.37	5591.01	7027.94	4978.59	5492.52	5631.19	4829.91	4124.85	4093.72	3624.25	3127.88
ENSMUSG00000026578	167.517	165.438	140.667	144.942	227.614	180.173	145.911	123.817	146.212	222.137	177.598	206.968	252.405	210.006	263.693	163.279	147.554	168.816	140.362	179.663	175.442	131.976	147.448	143.709	195.761	168.854	187.055	239.227	184.568	221.094	183.737	152.199	159.138	156.777	203.448	195.149	184.373	163.849	154.889	179.088	148.223	196.421	240.232	190.132	219.638
ENSMUSG00000026577	1212.93	1359.63	1185.14	1041.59	1171.66	1067.86	1375.73	1531.66	1575.71	1277.29	1249.44	1419.07	1309.9	1272.89	1347.13	1155.39	1181.13	1203.2	1252.15	1220.37	1069.58	1464.65	1404.16	1483.91	1217.95	1178.33	1257.73	1320.26	1264.12	1294.84	1170.38	1368.91	1211.94	1171.32	1122.31	1137.19	1352.07	1362.98	1545.26	1382.89	1356.91	1362.72	1297.9	1211.29	1257.04
ENSMUSG00000026575	546.445	510.042	537.524	562.776	718.117	829.928	559.121	557.176	503.888	472.041	566.561	564.37	651.684	605.373	550.315	538.043	488.598	505.834	554.379	683.291	695.614	473.394	554.632	453.99	529.085	489.554	477.408	529.233	596.655	522.495	521.006	502.956	478.661	554.126	738.334	809.867	540.315	600.781	494.919	542.651	551.921	550.958	490.247	621.666	551.056
ENSMUSG00000026576	13506.1	12941.8	8134.21	12584	12402	9866.85	9198.53	11558.5	9734.59	10776.4	9669.06	8613.11	11142.8	8937.02	9481.47	12833.7	12367.4	7990.83	10027.3	11114.2	9119.16	7925.76	9813.24	8462.51	7847.38	8321.2	8494.23	9351.29	7949.21	8635.55	12453.8	13326.1	8896.1	13604.5	16203.2	11221.9	8609.19	12128.5	9126.36	9839.09	10766.1	8953.88	10095.2	9882.57	12220.3
ENSMUSG00000104011	15.2288	12.2815	15.6297	56.9773	62.1528	48.967	66.2117	63.0549	80.9605	93.0198	56.2809	108.275	70.717	61.0731	112.356	11.6628	22.2723	8.59427	66.6466	59.2504	75.4095	61.6846	44.2344	68.5885	95.2352	58.3091	121.446	102.687	70.8093	121.949	13.4237	18.3688	10.6092	54.962	35.3407	40.8038	80.6632	52.189	81.0748	80.7918	71.099	116.549	101.093	44.8625	83.3448
ENSMUSG00000040848	3475.75	4114.29	1911.57	5037.99	7108.09	3855.21	9327.27	12223.5	10337.6	7200.01	9596.52	8992.55	6501.61	9203.82	8618.16	3567.26	4464.89	2012.29	5755.84	7692.04	4295.26	8267.17	11136.9	9324.76	6327.85	8422.03	7543.6	5996.47	8148.87	7877.09	3490.99	4250.19	1829.77	4875.4	6867.55	4040.47	8345.44	12060.5	9047.71	7089.48	10902.2	8785.17	6523.22	9579.21	7544.18
ENSMUSG00000040843	1971.68	2165.15	1622.77	1235.51	1371.56	1197.81	1143.99	1148.75	1105.65	987.12	1186.9	996.511	1178.25	1057.53	1089.16	2079.09	1907.06	1597.92	1251.14	1336	1111.91	1025.69	1171.65	997.254	1006.32	1129.74	977.15	1083.29	1114.38	1092.58	1938.88	2033.69	1714.94	1345.22	1618.03	1323.46	1130.56	1197.92	980.158	943.917	1213.5	1044.86	1085.93	1146.13	1139.37
ENSMUSG00000102302	26.8743	58.5175	28.5411	45.9817	65.5124	23.2279	26.9752	32.1007	24.1673	47.2041	23.763	42.1601	10.8795	24.6435	30.9552	31.8783	36.8884	22.7134	47.4605	64.0287	45.3996	50.2084	26.087	28.3063	71.9555	55.8796	96.3191	48.5224	34.8242	62.4615	59.5675	67.3523	44.933	47.7539	33.4304	25.7242	39.6914	36.4109	36.3022	48.4751	33.7419	18.7456	51.09	52.3396	40.2016
ENSMUSG00000040836	452.384	737.61	267.743	61.9753	105.828	28.2502	63.7595	163.943	36.251	136.059	242.633	81.4456	191.48	307.508	149.044	376.319	539.406	263.353	63.6172	129.013	49.247	53.0775	181.475	68.5885	128.038	302.479	103.299	153.466	318.061	142.769	409.422	768.866	317.027	76.5865	165.242	38.1427	44.8129	240.312	27.8317	105.029	450.695	99.4333	136.965	448.625	214.736
ENSMUSG00000026571	1177.1	1287.39	956.127	2902.84	3069.84	2646.1	3358.41	3629.67	3362.88	3811.03	3589.47	3593.19	3293.23	2875.79	3088.64	1222.26	1327.98	1053.41	3135.42	3117.34	2796.31	3524.63	3319.85	3311.84	3661.27	3690.48	4045.4	3148.32	3071.5	3207.35	1136.82	1272.7	931.735	2840.91	2659.15	2573.3	3437.79	3298.83	3648.37	3346.13	3051.23	3264.18	3118.67	3025.01	3922.11
ENSMUSG00000026568	1158.28	1141.45	1079.13	2959.82	1936.82	1754.65	4987.95	3484.07	3859.52	4341.39	3415.63	2973.24	4622.71	3229.37	2815.78	1167.83	1218.01	1097	3188.94	2243.87	2116.85	4824.31	3000	3876.88	3651.74	3292.04	2907.72	3606.46	3065.69	2740.37	1031.11	1096.88	966.059	2714.76	1817.66	1943.5	4193.2	2457.74	3737.91	4077.29	3098.23	2977.29	3929.58	2839.15	3680.9
ENSMUSG00000103763	0.895811	2.16732	5.4364	2.99881	5.87932	3.13891	2.45229	9.17162	3.6251	5.55342	5.00275	8.62365	3.26386	11.786	4.58596	3.8876	1.39202	3.06938	8.07838	2.86696	7.69485	5.7381	9.07373	3.26612	9.52352	6.07387	1.39593	7.899	8.12565	8.92307	3.35592	1.74941	3.74441	4.50509	0	0.88704	10.2429	1.2137	2.42014	4.03959	3.6152	7.33524	10.8702	8.54524	22.5521
ENSMUSG00000026566	5049.69	3300.1	4479.59	2950.82	2570.94	3081.15	2936.61	2448.82	2471.11	2678.14	2512.63	2747.11	2153.06	2052.91	2305.59	5090.42	3610.89	4857.61	2802.19	2524.83	2597.78	3216.21	2227.6	2571.52	2008.41	2096.7	2124.6	1811.13	2010.52	1871.86	4783.86	3314.26	4685.51	3158.06	2800.51	3149.88	3067.76	2479.59	2915.06	2496.47	2284.81	2556.74	1960.99	2150.2	2374.84
ENSMUSG00000103098	1.79162	10.1141	10.1933	0.999602	0.839902	1.88335	1.22614	1.14645	0	5.55342	3.75206	3.83273	1.08795	3.21437	4.58596	3.8876	15.3122	8.59427	3.02939	1.9113	0	0	1.13422	0	1.05817	0	4.18779	3.38529	0	3.96581	14.2627	7.87235	7.48883	0.901017	0	0.88704	1.28037	1.2137	2.42014	2.69306	0	3.26011	8.69617	2.13631	1.96106
ENSMUSG00000040723	32.2492	39.0117	27.182	92.963	96.5888	113.001	153.268	135.281	122.045	179.098	225.124	141.811	293.747	270.007	208.661	61.424	59.1607	49.1101	200.95	176.796	176.981	196.53	240.454	229.717	330.149	449.466	238.704	446.858	554.866	377.743	66.2794	48.9835	48.6774	137.856	149.959	124.186	165.167	208.756	191.191	276.039	286.806	200.497	322.845	499.896	226.502
ENSMUSG00000040713	1343.72	1210.08	1367.93	2093.17	1757.92	1488.47	5222.15	3967.87	4765.79	5460.4	4238.58	5251.8	6010.94	3909.75	5222.26	1444.63	1277.17	1337.64	2480.06	2025.98	1638.23	5218.81	3201.89	4400.55	4336.38	3216.72	3703.4	4183.09	3244.46	3825.02	1326.43	1163.36	1296.82	2338.14	1864.46	1686.26	5444.12	3250.28	4515.99	6126.71	3618.82	4964.33	5402.5	3105.13	3893.67
ENSMUSG00000005763	4.47905	8.66926	6.7955	7.99682	1.6798	3.76669	7.35686	0	4.83346	0	6.25343	0	2.17591	4.28583	4.58596	2.33256	3.48004	4.29714	4.03919	7.64522	4.61691	4.30358	2.26843	2.17741	3.17451	1.21477	1.39593	6.77057	4.64323	4.95726	1.67796	7.87235	3.12034	0.901017	4.77577	2.66112	1.28037	4.85479	0	1.34653	1.20507	4.89016	2.17404	1.06815	3.92211
ENSMUSG00000026565	1719.96	1902.9	2105.93	1444.42	1516.02	1081.04	1032.41	1247.34	1066.99	952.411	1109.36	1070.29	866.011	1029.67	1069.67	1460.18	1527.74	1605.29	1038.07	1151.56	932.615	712.959	1026.47	796.932	703.683	866.134	619.793	725.58	892.661	864.546	1625.94	1796.64	1717.44	1134.38	1179.61	1026.31	687.558	936.975	630.447	735.205	1085.77	863.113	987.016	1163.22	903.066
ENSMUSG00000026564	10.7497	13.7263	12.2319	0	12.5985	4.39447	14.7137	22.9291	3.6251	15.2719	20.011	1.91637	10.8795	10.7146	4.58596	17.1054	7.65609	5.52489	14.1372	33.4478	6.15588	25.8215	37.4291	17.4193	17.9889	32.7989	15.3552	7.899	19.7337	6.94017	7.55082	20.1182	9.9851	11.7132	18.1479	2.66112	20.4859	31.5562	6.05036	9.42571	26.5115	11.4104	13.0443	39.5217	6.86369
ENSMUSG00000000544	15.2288	10.8366	11.5524	5.99761	3.35961	5.02226	0	0	2.41673	0	1.25069	1.91637	1.08795	1.07146	0	6.22015	10.4401	7.36652	0	1.9113	3.84742	0	1.13422	0	0	2.42955	0	3.38529	0	0	31.8812	34.1135	8.73696	2.70305	3.82061	1.77408	2.56074	1.2137	2.42014	0	1.20507	3.26011	1.08702	3.20446	0
ENSMUSG00000040612	67.1858	81.6356	47.5685	31.9873	41.1552	19.4612	51.498	60.762	13.292	56.9226	67.5371	23.9546	63.1013	103.931	21.7833	69.9767	80.7369	58.3183	51.4997	75.4965	44.6301	67.4227	108.885	48.9918	85.7117	148.202	53.0453	146.696	131.171	85.2649	88.9318	118.96	62.4069	41.4468	82.1432	29.2723	47.3736	81.3178	26.6216	83.4848	144.608	50.5317	95.6579	168.768	66.6759
ENSMUSG00000103400	8.0623	5.05707	8.1546	25.9897	14.2783	20.7168	40.4627	35.54	30.2091	19.437	28.7658	21.08	10.8795	23.5721	25.2228	8.55271	8.3521	12.8914	18.1763	23.8913	21.5456	41.6012	15.879	27.2176	23.2797	14.5773	15.3552	23.697	19.7337	15.8632	8.38979	7.87235	14.3536	19.8224	11.4618	24.8371	15.3644	15.7781	35.0921	13.4653	15.6659	12.2254	20.6534	25.6357	26.4742
ENSMUSG00000026563	580.485	626.354	478.403	529.789	687.88	653.521	488.005	503.293	439.845	481.759	517.784	389.023	452.589	440.369	342.8	626.681	615.271	464.705	540.241	640.287	635.594	496.346	510.397	472.498	530.143	545.433	452.281	444.601	481.735	444.171	556.243	496.833	454.322	588.364	680.069	605.848	440.447	591.071	453.777	523.8	502.513	383.878	482.638	456.102	388.289
ENSMUSG00000040596	457.759	484.756	650.329	175.93	222.574	133.09	218.254	329.032	137.754	426.225	445.245	386.148	513.514	622.517	429.934	522.493	503.214	672.195	173.685	227.445	125.426	190.792	468.431	204.677	464.536	528.427	368.525	445.729	616.389	462.017	474.023	520.45	640.295	162.183	190.076	108.219	209.98	449.068	146.419	452.434	583.253	357.797	515.248	511.646	355.931
ENSMUSG00000084093	1.79162	2.16732	3.39775	2.99881	3.35961	6.27782	8.583	10.3181	6.04183	8.33013	2.50137	13.4146	17.4073	6.42874	9.17191	2.33256	0	1.84163	5.04899	3.82261	7.69485	12.9107	6.8053	3.26612	11.6399	9.71819	12.5634	16.9264	10.4473	4.95726	3.35592	6.99764	5.61662	1.80203	2.86546	7.09632	10.2429	2.4274	10.8906	5.38612	9.64054	8.96529	4.34809	5.34077	11.7663
ENSMUSG00000026558	25067.5	20671.1	20320.6	6179.54	5729.81	6595.48	7457.4	6817.96	7874.92	7970.55	7072.63	8711.8	7610.23	6962.33	8221.48	20915.3	16967.3	18785.9	5208.53	5151.92	5604.93	6458.24	5828.74	6818.56	6142.67	5196.8	6713.02	6562.94	6276.49	7138.46	22345.4	19499.8	20639.8	7257.69	6772.04	7311.87	6788.51	6841.62	6962.75	7836.8	6372.4	8113.59	6911.28	6573.42	8194.27
ENSMUSG00000102909	6.27068	4.33463	7.47505	1.9992	0	3.13891	1.22614	2.29291	1.20837	0	2.50137	2.87455	1.08795	3.21437	4.58596	4.66512	8.3521	4.91101	1.0098	0.955652	0.769485	0	1.13422	0	6.34902	2.42955	0	6.77057	1.16081	5.94871	2.51694	4.37353	3.12034	1.80203	2.86546	0	0	3.64109	0	0	0	1.63005	5.43511	7.47708	0
ENSMUSG00000052428	4202.25	3796.41	4631.13	4311.28	3802.24	4518.15	5678.27	4983.63	5930.66	4323.34	4169.79	4442.14	4482.37	4106.89	4454.11	3802.07	3407.66	4051.59	4783.41	4226.85	4768.5	5003.63	4623.07	5797.36	3593.54	3528.92	3859.74	3922.42	3742.44	4067.93	3888.67	3653.64	4548.84	4645.64	4180.71	4951.46	5435.16	4421.5	5574.8	4524.34	4179.17	4814.36	3979.59	4020.53	4826.16
ENSMUSG00000026687	2365.84	2230.89	2634.62	10088	7397.86	8655.86	10191.7	8888.45	9311.67	5050.84	5471.75	4603.11	5041.58	4761.56	4771.69	2211.26	2230.01	2473.31	11566.2	8639.09	9216.89	9638.58	7096.79	9654.64	4540.6	4919.83	4166.85	4231.61	4375.08	3654.49	2216.58	2150.9	2499.4	9775.13	6287.78	8967.09	10848.6	6878.03	9828.2	5445.37	4946.8	5108.59	4670.93	4646.47	3759.34
ENSMUSG00000026688	864.457	731.83	1032.24	1995.21	2229.94	2249.97	1785.26	2727.41	1818.59	717.779	1518.33	937.103	912.793	1438.97	1233.62	999.112	976.499	1283	2252.86	2679.65	2526.22	1491.91	2613.23	2055.48	665.589	1454.08	1158.62	886.945	1196.79	1108.44	731.59	697.14	871.2	1734.46	2105.16	2362.19	1554.37	2445.6	1737.66	791.759	1771.45	1059.53	918.533	1650.3	1129.57
ENSMUSG00000015843	0	0	0.67955	0	0	10.0445	0	0	0	0	0	2.87455	0	1.07146	0	0	0.696008	0.613877	2.01959	0.955652	6.15588	2.86905	1.13422	1.08871	0	2.42955	2.79186	0	2.32162	0	0	0	0	0	0.955153	6.20928	1.28037	0	0	0	0	0	0	0	0
ENSMUSG00000026686	31.3534	36.1219	48.2481	2.99881	5.03941	1.88335	2.45229	1.14645	2.41673	0	1.25069	0	0	0	0	20.2155	11.1361	32.5355	1.0098	5.73391	0.769485	0	0	0	0	2.42955	0	0	0	0.991452	36.0761	30.6147	36.196	0	2.86546	1.77408	1.28037	3.64109	0	1.34653	1.20507	0	1.08702	0	0
ENSMUSG00000052534	309.951	329.432	314.632	749.701	1112.03	897.101	1644.26	2054.44	1528.58	1968.69	2445.09	1937.45	2209.63	2676.5	2197.82	347.551	398.813	380.603	995.66	1334.09	1056.5	1605.23	2089.23	1450.16	1849.68	2266.77	1580.19	2109.03	2557.26	1894.67	364.117	338.511	338.869	679.367	951.333	802.771	1396.88	2054.79	1283.89	1878.41	2624.64	1758.83	1937.07	3026.08	1763.97
ENSMUSG00000026683	2072.91	2095.07	1994.48	968.614	718.117	942.929	154.494	154.771	64.0434	86.078	120.066	85.2783	72.8929	157.504	131.846	2119.52	2010.77	2028.86	792.691	656.533	794.878	243.869	260.87	115.403	118.515	227.163	94.9232	99.3017	191.533	112.034	1959.02	1977.71	2031.34	903.72	860.593	914.538	133.158	197.833	75.0245	72.7126	284.396	76.6125	82.6137	270.243	197.086
ENSMUSG00000026678	3.58324	2.88975	4.0773	8.99642	15.1182	17.5779	3.67843	5.73227	0	1.38835	2.50137	4.79092	4.35181	1.07146	2.29298	7.77519	3.48004	9.20815	22.2155	15.2904	31.5489	10.0417	11.3422	8.70964	2.11634	9.71819	6.97965	1.12843	3.48242	2.97436	3.35592	6.12294	1.24814	21.6244	8.59638	27.4982	2.56074	7.28219	0	5.38612	2.41013	1.63005	4.34809	2.13631	4.90264
ENSMUSG00000038530	18.812	25.2853	10.1933	5.99761	21.8375	5.65004	20.8444	32.1007	13.292	30.5438	48.7768	8.62365	10.8795	36.4295	2.29298	8.55271	24.3603	11.0498	5.04899	17.2017	14.6202	15.7798	31.7581	11.9758	8.46536	41.3023	6.97965	13.5411	22.0553	2.97436	5.87286	24.4918	14.3536	9.01017	16.2376	2.66112	11.5233	18.2055	6.05036	21.5445	45.7926	11.4104	4.34809	40.5899	2.94158
ENSMUSG00000026675	2798.51	2779.22	3280.19	7570.99	4694.21	4881.63	16270.9	13823.9	16714.1	20596.2	19874.7	14669.8	17406.2	15435.4	13020.7	3085.2	2641.35	3200.14	8128.87	5291.44	5264.04	14138.7	9740.65	12962.1	13183.7	12365.2	12869.1	12900.2	11514.1	10635.3	2553.01	2445.68	2997.4	6996.4	3474.85	4819.29	13157.1	8778.68	13101.4	16916.5	13414.8	15076.4	13709.5	12781.5	17571.1
ENSMUSG00000097503	85.102	100.419	122.999	153.939	110.867	161.34	199.861	206.362	283.966	183.263	202.611	230.922	171.897	193.934	237.323	60.6465	97.4411	101.904	156.519	103.21	139.277	166.405	140.643	225.362	137.562	128.766	177.283	141.054	167.156	159.624	90.6098	82.2223	109.212	138.757	94.5602	167.651	176.691	174.773	248.065	176.395	173.53	244.508	122.833	159.155	266.703
ENSMUSG00000026674	103.914	149.545	123.678	185.926	228.453	139.368	231.741	293.492	194.547	377.633	347.691	291.288	441.709	416.797	326.749	227.813	280.491	260.284	333.233	440.556	316.258	431.792	704.348	444.192	510.038	617.105	413.195	559.701	672.108	589.914	249.177	285.154	245.883	253.186	336.214	227.082	308.569	444.214	275.896	367.603	674.838	372.467	468.506	703.914	350.048
ENSMUSG00000026670	2242.21	2099.41	1103.59	3008.8	2638.97	1431.97	2685.25	2590.98	2462.65	2028.39	2186.2	1766.89	2249.89	1913.62	1962.79	2259.47	2103.34	1152.86	2937.5	2710.23	1684.4	2441.56	2513.42	2087.05	1763.97	2045.68	1683.49	1883.35	1795.77	1855.01	2249.3	2294.35	1318.66	3186.9	2890.29	1806.9	2581.22	2389.77	2406.83	1988.82	2138.99	1794.69	2014.25	2058.33	1896.34
ENSMUSG00000026667	7861.64	10144.5	1444.04	8503.61	8334.35	2620.99	9718.41	10273.4	6324.59	7910.85	8746.05	6271.31	7684.21	8208.43	6666.84	8875.38	9018.18	1553.72	8355.06	7896.55	3051.01	8406.32	9292.63	5735.3	6095.06	7021.39	5046.28	6178.15	7176.11	5701.84	8589.47	10834.1	2106.23	7833.44	8310.79	3221.73	8415.86	9210.76	5393.29	7411.3	9052.47	6004.3	6879.76	8473.67	5871.4
ENSMUSG00000102418	15.2288	6.50195	15.6297	0	0	0	2.45229	0	1.20837	0	3.75206	0	0	4.28583	0	11.6628	16.0082	22.0996	1.0098	0	0.769485	0	2.26843	1.08871	0	1.21477	0	1.12843	1.16081	0	14.2627	15.7447	11.8573	0	0	0	0	1.2137	0	0	12.0507	0.815027	0	4.27262	2.94158
ENSMUSG00000102752	467.613	424.794	368.316	1157.54	1065.84	994.407	1536.36	1227.85	1630.09	1407.79	1340.74	1408.53	984.598	1173.25	1237.06	534.156	554.022	527.934	1116.84	1130.54	1144.22	1763.03	1069.57	1506.77	1284.62	1135.81	1182.35	892.587	1092.32	948.82	402.71	389.244	406.269	919.938	764.123	1054.69	1637.59	1053.49	1639.65	1469.06	1037.56	1247.81	1060.93	1077.77	932.482
ENSMUSG00000038473	214.099	187.112	209.981	459.817	466.986	389.225	651.082	498.707	607.808	535.905	532.793	568.203	424.302	531.443	511.334	220.038	215.763	223.451	416.036	464.447	420.139	724.436	413.989	618.385	493.107	465.258	395.048	373.51	455.037	386.666	151.855	143.452	209.063	359.506	295.142	403.603	604.334	435.718	605.036	531.879	427.799	494.721	425.026	436.875	312.788
ENSMUSG00000038463	138.851	178.442	142.026	54.9781	110.867	108.606	44.1412	191.458	65.2517	109.68	236.38	112.107	194.744	328.937	142.165	148.506	183.746	165.133	42.4115	112.767	109.267	73.1608	199.622	84.919	121.689	280.613	111.674	143.31	361.011	165.573	113.262	160.946	160.386	58.5661	131.811	86.0429	66.5791	226.962	49.613	98.2967	378.391	138.555	160.879	420.853	186.3
ENSMUSG00000026663	5795	6171.79	6081.97	5186.93	5550.08	3629.21	11138.3	11889.9	12493.3	10105.8	9930.45	11065.1	9320.5	8874.88	10926	4812.07	4920.08	5269.52	6019.4	6119.04	3960.54	9645.75	9724.77	10715	7034.71	7902.1	7529.64	7154.24	7564.98	8359.92	5843.49	6369.6	5708.36	5024.07	5178.84	3871.04	9474.72	9752.06	11190.7	9382.62	9868.3	10617.4	8114.62	8700.12	9995.5
ENSMUSG00000053925	3.58324	4.33463	2.03865	11.9952	15.9581	9.41673	2.45229	6.87872	8.45856	9.71848	2.50137	2.87455	5.43977	2.14291	3.43947	2.33256	1.39202	1.84163	7.06858	3.82261	2.30845	4.30358	3.40265	4.35482	9.52352	4.85909	5.58372	6.77057	1.16081	2.97436	3.35592	0	0	7.20814	7.64123	7.09632	10.2429	6.06849	4.84029	4.03959	4.82027	3.26011	5.43511	1.06815	5.88317
ENSMUSG00000026659	833.104	853.922	908.558	1822.27	1935.14	1614.03	1075.33	1167.09	919.566	670.575	730.401	609.405	664.74	668.589	587.003	833.501	825.466	827.506	1588.41	1644.68	1562.82	1091.67	1091.12	974.391	751.3	796.891	657.483	639.819	723.183	679.145	844.013	842.341	874.32	1964.22	1888.34	1717.31	1160.01	1099.61	995.889	752.71	747.142	692.773	659.822	743.436	499.089
ENSMUSG00000096968	1.79162	6.50195	6.11595	9.99602	14.2783	17.5779	13.4876	12.611	12.0837	5.55342	20.011	6.70728	6.52772	3.21437	9.17191	3.8876	5.56806	1.22775	9.08817	1.9113	13.8507	7.17263	10.2079	14.1532	8.46536	7.28864	2.79186	2.25686	10.4473	9.91452	2.51694	4.37353	7.48883	13.5153	12.417	20.4019	2.56074	4.85479	10.8906	6.73265	9.64054	4.07513	3.26107	9.61339	0.980528
ENSMUSG00000089838	31.3534	18.7834	21.0661	58.9765	36.9557	32.6447	35.5582	18.3432	29.0008	24.9904	31.2672	33.5364	56.5736	33.2152	29.8087	28.7682	18.0962	34.991	33.3233	31.5365	33.8573	38.7322	26.087	43.5482	32.8033	23.0807	20.9389	51.9077	23.2162	25.7778	26.0084	21.8676	36.196	45.9519	32.4752	43.465	32.0092	38.8383	39.9324	32.3167	28.9216	23.6358	32.6107	27.772	28.4353
ENSMUSG00000026656	1.79162	1.44488	0	0	0	0	1.22614	1.14645	0	6.94177	10.0055	0.958184	8.70363	12.8575	4.58596	0	0.696008	1.22775	3.02939	0.955652	0.769485	1.43453	3.40265	2.17741	12.698	7.28864	4.18779	6.77057	18.5729	8.92307	0	0.874705	0	1.80203	0.955153	0.88704	1.28037	0	0	2.69306	4.82027	2.44508	5.43511	3.20446	1.96106
ENSMUSG00000059498	16.1246	16.6161	21.0661	12.9948	27.7168	19.4612	25.749	30.9542	14.5004	49.9808	51.2782	21.08	45.694	52.5014	6.87894	30.3233	29.2323	17.1885	20.1959	27.7139	20.7761	58.8156	48.7713	18.508	52.9085	38.8728	25.1267	55.293	62.6836	30.735	15.9406	17.4941	18.7221	12.6142	25.7891	6.20928	26.8877	42.4794	12.1007	44.4355	38.5622	12.2254	29.3496	50.2033	24.5132
ENSMUSG00000026649	9.85392	10.1141	13.591	55.9777	43.6749	152.551	66.2117	21.7826	83.3772	27.7671	18.7603	40.2437	18.4952	16.0719	18.3438	7.77519	18.7922	17.8024	81.7936	58.2948	156.975	54.512	36.2949	79.4755	25.3961	24.2955	22.3349	25.9539	12.7689	31.7265	14.2627	7.87235	16.8499	52.259	33.4304	142.813	70.4202	31.5562	84.705	32.3167	19.2811	44.8265	15.2183	14.9542	21.5716
ENSMUSG00000058076	4133.27	4105.62	4029.73	7087.18	6479.85	6343.74	10573	7832.57	10040.3	10669.5	7950.62	9946.9	12099.1	7705.92	10160.2	4234.37	4213.63	4252.32	7998.6	7005.88	6845.33	10261.2	7221.56	10371	9282.26	6782.08	8040.55	9936.94	7372.29	8360.92	3782.12	4091.87	4048.96	7262.2	6509.37	6997.86	9912.61	6546.69	9964.94	11336.4	6962.88	9548.85	10931.1	6929.12	9405.22
ENSMUSG00000038370	8.95811	8.66926	16.9888	14.994	8.39902	10.6723	35.5582	22.9291	22.9589	24.9904	26.2644	11.4982	27.1988	28.9293	10.3184	19.438	16.0082	22.0996	21.2057	7.64522	15.3897	43.0358	21.5501	37.016	39.1523	24.2955	34.8982	44.0087	39.4675	28.7521	5.87286	8.74705	9.9851	12.6142	1.91031	10.6445	26.8877	9.70959	33.882	43.089	37.3571	30.156	44.5679	45.9306	37.26
ENSMUSG00000005677	8.0623	8.66926	7.47505	62.9749	19.3178	48.3392	215.801	102.034	107.545	274.894	172.595	95.8184	234.998	188.576	65.3499	7.77519	1.39202	6.75264	114.107	56.3835	99.2635	355.762	77.1267	141.532	488.874	362.003	173.095	384.794	314.579	181.436	8.38979	6.99764	4.99255	56.7641	15.2825	47.9002	335.456	63.1123	177.881	327.207	150.633	95.3581	339.151	190.132	139.235
ENSMUSG00000005674	877.895	888.599	1169.51	784.688	691.24	823.65	973.558	875.89	948.567	1455	1045.57	1232.22	1692.86	1208.6	1443.43	839.721	936.131	1184.17	867.416	829.506	774.871	1186.35	875.615	1050.6	1464.51	1078.72	1210.27	1826.93	1165.45	1573.43	853.242	858.086	1202.58	885.7	817.611	782.369	1034.54	773.126	994.679	1436.75	914.646	1199.72	1782.72	1110.88	1401.17
ENSMUSG00000005681	4873.21	4651.78	2834.4	33237.8	22571.5	18769.4	110382	68576.2	80009.5	48949.2	38788.8	27391.6	38037	27054.3	19616.4	5759.09	5706.57	4213.03	45183.4	31175.3	25539.2	112691	55186.4	80909.3	42227.3	43484	27167.6	24380.8	25301	17269.1	5189.09	5443.29	4137.58	28116.2	14723.7	21770.6	99078.7	46740.7	77380.5	58984.7	41511	35304.5	34674.9	27728.2	20300.8
ENSMUSG00000058715	10.7497	10.1141	10.8728	5.99761	10.9187	11.3001	13.4876	12.611	8.45856	19.437	17.5096	4.79092	10.8795	22.5006	11.4649	17.8829	16.0082	14.733	8.07838	23.8913	12.3118	21.5179	18.1475	15.2419	22.2216	18.2216	27.9186	27.0823	54.558	20.8205	18.4575	15.7447	13.7295	13.5153	9.55153	6.20928	19.2055	19.4192	7.26043	17.5049	26.5115	11.4104	11.9572	27.772	11.7663
ENSMUSG00000013593	6299.34	6236.09	6258.66	8567.59	7989.15	7442.98	9387.35	7732.83	7774.62	10533.4	8143.22	8422.43	12818.3	8449.51	9367.96	6255.14	6237.62	6207.52	8512.59	8177.51	7550.18	9338.76	7490.36	8242.59	8971.16	7327.51	7778.12	10838.6	8244.06	8551.28	5756.24	5984.73	5944.26	8994.85	8459.79	7966.5	8659.13	7215.44	7982.84	10766.9	7530.47	8512.14	12018.1	7943.87	8910.05
ENSMUSG00000006403	12.5414	16.6161	5.4364	15.9936	19.3178	15.6946	17.166	19.4897	19.3339	19.437	13.7576	15.3309	26.1109	15.0004	26.3693	10.8853	12.5281	7.9804	45.4409	38.2261	26.932	22.9524	27.2212	25.0402	34.9196	36.4432	36.2942	41.7519	19.7337	42.6324	6.71184	13.1206	10.6092	25.2285	28.6546	16.8538	20.4859	31.5562	10.8906	17.5049	27.7165	11.4104	33.6977	37.3854	12.7469
ENSMUSG00000052423	873.415	1056.21	666.639	514.795	964.208	619.621	796.993	1082.25	921.983	1255.07	1314.47	1241.81	1297.93	1360.75	1231.33	847.496	1136.58	688.156	722.005	917.426	667.143	1011.34	1189.79	918.868	1571.38	1524.54	1743.52	1701.67	1590.31	1540.72	995.869	1088.13	669.002	708.199	1006.73	605.848	952.594	1251.32	1130.21	1210.53	1236.4	1295.08	1447.91	1388.6	1408.04
ENSMUSG00000062729	396.844	423.349	341.134	1115.56	1325.37	1037.72	598.358	651.185	401.177	635.867	532.793	677.436	551.592	490.727	573.245	434.633	530.358	354.207	1155.21	1278.66	1237.33	730.174	689.604	573.748	1049.7	841.838	880.831	881.303	673.268	791.179	384.253	363.877	310.786	1229.89	1001	934.94	939.79	689.381	772.026	636.909	460.336	512.652	739.175	536.214	701.077
ENSMUSG00000053483	600.193	668.256	823.615	694.723	933.132	837.461	561.574	789.906	749.187	706.673	790.434	786.669	629.925	661.089	694.773	601.8	737.073	805.406	679.593	955.652	791.03	702.918	801.891	778.424	907.909	891.644	984.13	883.56	797.475	810.016	582.252	726.88	758.868	804.608	1000.05	816.077	761.819	843.52	822.849	719.047	771.243	771.015	683.737	829.956	799.13
ENSMUSG00000062963	1762.06	1729.52	1610.53	3693.53	3343.65	3035.95	3266.45	3230.7	3271.05	2057.54	2244.98	1971.94	1996.39	2333.63	2102.66	1845.83	1813.8	1899.33	3640.32	3469.97	3084.86	3176.04	3106.62	3084.3	1867.67	2355.45	2000.37	1925.1	2228.75	1909.54	1612.52	1759.03	1690.6	3909.51	3548.4	3157.86	2993.5	2859.47	2917.48	2211	2502.92	2243.77	2057.73	2328.58	1859.08
ENSMUSG00000079137	3.58324	2.88975	4.75685	5.99761	5.03941	3.13891	2.45229	3.43936	7.25019	1.38835	0	1.91637	0	4.28583	5.73245	4.66512	3.48004	6.13877	4.03919	2.86696	3.84742	4.30358	4.53687	1.08871	2.11634	2.42955	2.79186	2.25686	1.16081	0	7.55082	9.62176	7.48883	10.8122	6.68607	5.32224	5.12147	3.64109	3.63022	1.34653	10.8456	1.63005	8.69617	0	3.92211
ENSMUSG00000103983	29.5618	43.3463	48.2481	56.9773	56.2735	64.6616	22.0706	34.3936	25.3757	44.4274	21.2617	39.2855	14.1434	31.0723	48.1526	17.8829	34.1044	22.0996	54.529	51.6052	94.6466	54.512	34.0265	38.1047	94.1771	60.7387	96.3191	67.7057	38.3067	71.3846	98.9996	53.357	56.1662	71.1804	35.3407	36.3686	60.1773	43.6931	56.8734	48.4751	28.9216	46.4565	86.9617	50.2033	69.6175
ENSMUSG00000013973	1057.06	1206.47	1280.95	1286.49	1312.77	1202.83	1319.33	1376.89	1317.12	1352.26	1340.74	1426.74	1140.18	1221.46	1234.77	1275.13	1317.54	1360.35	1209.74	1305.42	1255.03	1361.37	1373.54	1307.54	1436.99	1444.37	1391.74	1329.29	1279.21	1327.55	1187.99	1195.72	1283.09	1335.31	1366.82	1252.5	1250.92	1348.42	1450.88	1288.63	1421.98	1422.22	1227.25	1281.79	1328.61
ENSMUSG00000013997	1287.28	1247.65	1307.45	4591.17	4034.05	4026.59	5830.31	5387.18	5553.65	5520.1	5079.04	5330.37	5715.02	4572.98	5076.65	1369.21	1334.94	1304.49	5235.8	4505.9	4943.94	5746.71	4908.89	5673.24	5505.66	5010.94	5236.13	5256.22	4782.53	5089.12	1221.55	1227.21	1296.19	4730.34	3551.26	4546.97	6387.75	4883.92	6037.05	6009.56	4761.22	5283.82	5366.63	4675.31	4995.79
ENSMUSG00000006412	3433.64	3021.24	3453.47	2396.05	2152.67	2442.7	2648.47	2538.25	2981.04	2597.61	2259.99	2703.99	2731.85	2535.07	2549.79	3107.74	3212.77	3775.34	2471.98	2179.84	2349.24	2563.5	2287.71	2755.51	2353.37	2280.13	2275.36	2263.63	2553.78	2428.07	3016.97	2897.02	3736.92	2831	2231.24	2455.33	2535.13	2466.23	2657.32	2384.7	2586.07	2768.65	2465.37	2402.28	2766.07
ENSMUSG00000102929	15.2288	13.7263	19.0274	6.99721	16.798	10.0445	11.0353	4.58581	2.41673	11.1068	7.50412	12.4564	5.43977	7.5002	4.58596	10.8853	17.4002	15.9608	21.2057	17.2017	16.1592	17.2143	10.2079	14.1532	27.5124	21.8659	20.9389	18.0549	22.0553	19.829	19.2965	19.2435	12.4814	9.91119	2.86546	9.75744	15.3644	12.137	9.68058	5.38612	9.64054	10.5953	20.6534	18.1586	19.6106
ENSMUSG00000045259	7.16649	4.33463	4.75685	8.99642	18.4779	26.3668	13.4876	12.611	2.41673	8.33013	3.75206	6.70728	5.43977	1.07146	6.87894	3.11008	2.08802	1.84163	5.04899	9.55652	8.46433	5.7381	9.07373	4.35482	8.46536	8.50342	0	1.12843	2.32162	5.94871	5.87286	2.62412	1.24814	3.60407	9.55153	12.4186	7.68221	9.70959	8.4705	5.38612	1.20507	2.44508	2.17404	2.13631	2.94158
ENSMUSG00000006411	1.79162	7.22439	8.1546	13.9944	4.19951	9.41673	7.35686	2.29291	1.20837	0	1.25069	1.91637	5.43977	4.28583	5.73245	2.33256	2.08802	4.29714	4.03919	2.86696	3.84742	2.86905	3.40265	1.08871	2.11634	3.64432	5.58372	6.77057	5.80404	0	4.1949	4.37353	4.36848	1.80203	7.64123	7.09632	3.8411	1.2137	2.42014	4.03959	1.20507	3.26011	2.17404	3.20446	0
ENSMUSG00000048865	6.27068	9.3917	4.75685	3.99841	7.55912	1.88335	3.67843	1.14645	4.83346	5.55342	3.75206	5.7491	7.61567	15.0004	1.14649	11.6628	15.3122	7.9804	3.02939	9.55652	5.38639	1.43453	3.40265	2.17741	9.52352	8.50342	2.79186	5.64214	20.8945	9.91452	2.51694	5.24823	5.61662	3.60407	5.73092	3.54816	3.8411	9.70959	10.8906	4.03959	9.64054	3.26011	11.9572	5.34077	1.96106
ENSMUSG00000026641	1012.27	980.349	799.151	1533.39	1656.29	1454.57	1421.1	1554.59	1342.49	1224.53	1195.66	1077	1153.23	1208.6	1038.72	947.019	985.547	829.961	1400.59	1502.28	1351.21	1339.85	1407.56	1174.71	1292.02	1277.94	1119.54	1163.41	1319.84	1131.25	1035.3	978.795	874.945	1739.86	1715.46	1441.44	1318.78	1456.44	1212.49	1210.53	1326.78	1071.76	1204.42	1355.49	1099.17
ENSMUSG00000103711	9.85392	8.66926	9.5137	13.9944	32.7562	27.6224	19.6183	14.9039	18.1255	23.602	17.5096	17.2473	10.8795	15.0004	4.58596	10.1078	8.3521	1.22775	21.2057	25.8026	41.5522	21.5179	18.1475	21.7741	39.1523	40.0875	51.6494	32.7244	15.0905	36.6837	5.03388	13.9953	5.61662	28.8325	24.834	22.176	21.7663	14.5644	27.8317	26.9306	19.2811	11.4104	20.6534	16.0223	20.5911
ENSMUSG00000038235	11427.9	12252.6	11083.5	8107.77	10258.6	8965.98	9003.57	11359.1	10085	10233.6	12451.8	10156.7	11521.4	12920.7	10418.1	11250.7	11186.9	10387.4	6891.87	8532.06	8148.07	8330.29	10418.9	8762.99	8646.3	11185.6	9172.65	10466.2	12397.4	9991.86	10945.3	12449.7	10794.5	8542.54	12158.1	9038.05	8178.99	11657.6	9358.7	9670.78	13325.6	10478.8	10374.5	14080.4	11432
ENSMUSG00000091993	22.3953	24.5629	42.8117	11.9952	14.2783	12.5556	9.80915	12.611	10.8753	8.33013	8.75481	10.54	8.70363	13.9289	13.7579	24.1031	38.2804	34.3771	6.05878	7.64522	6.92536	15.7798	7.93951	5.44353	6.34902	10.933	23.7308	14.6696	15.0905	16.8547	22.6524	21.8676	19.9702	6.30712	5.73092	11.5315	5.12147	12.137	13.3108	10.7722	4.82027	13.8555	16.3053	6.40893	9.80528
ENSMUSG00000060244	59.1235	69.3541	91.0597	67.9729	62.9927	66.5449	139.78	154.771	167.963	190.205	143.829	169.598	182.776	165.004	111.209	48.2062	78.6489	79.1901	89.8719	115.634	60.7893	162.101	151.985	185.08	191.529	131.196	182.867	150.081	136.975	149.709	76.3471	76.9741	100.475	71.1804	94.5602	54.1094	134.439	127.438	189.981	158.891	133.762	183.381	165.227	99.3384	145.118
ENSMUSG00000004707	21.4995	29.62	31.9389	0.999602	1.6798	0	2.45229	6.87872	3.6251	2.77671	6.25343	1.91637	2.17591	6.42874	1.14649	24.1031	20.1842	38.0603	1.0098	3.82261	2.30845	0	3.40265	0	5.29085	7.28864	1.39593	3.38529	8.12565	6.94017	20.9745	33.2388	31.8275	1.80203	2.86546	3.54816	0	7.28219	1.21007	2.69306	2.41013	0.815027	0	4.27262	0
ENSMUSG00000059058	30.4576	16.6161	18.3479	30.9877	24.3572	25.7391	19.6183	24.0755	31.4175	20.8253	15.0082	15.3309	10.8795	12.8575	12.6114	13.9953	25.0563	27.0106	21.2057	20.0687	32.3184	17.2143	23.8185	26.1289	12.698	17.0068	16.7511	14.6696	13.9297	17.8461	15.9406	14.87	29.9553	27.0305	19.1031	25.7242	14.084	21.8466	20.5712	6.73265	26.5115	21.1907	18.4794	7.47708	12.7469
ENSMUSG00000015316	4.47905	7.94682	3.39775	3.99841	4.19951	2.51113	1.22614	3.43936	3.6251	1.38835	8.75481	0	2.17591	0	0	11.6628	14.6162	6.75264	3.02939	7.64522	3.07794	1.43453	15.879	8.70964	6.34902	10.933	11.1674	2.25686	10.4473	10.906	15.9406	18.3688	11.8573	6.30712	2.86546	4.4352	10.2429	13.3507	6.05036	4.03959	9.64054	10.5953	4.34809	6.40893	4.90264
ENSMUSG00000038147	6.27068	13.0039	8.1546	3.99841	7.55912	5.65004	3.67843	4.58581	7.25019	12.4952	22.5124	7.66547	15.2313	28.9293	3.43947	10.8853	17.4002	10.4359	18.1763	23.8913	10.0033	7.17263	11.3422	16.3306	20.1052	13.3625	23.7308	24.8254	26.6986	13.8803	20.9745	20.9929	20.5943	11.7132	16.2376	7.98336	17.9251	16.9918	19.3612	17.5049	33.7419	18.7456	11.9572	20.2949	12.7469
ENSMUSG00000026556	341.304	346.771	303.759	184.926	281.367	205.913	171.66	174.261	147.421	167.991	193.856	176.306	189.304	232.506	174.266	272.909	338.956	308.78	221.146	241.78	205.452	177.881	192.817	154.596	197.878	217.444	175.887	215.53	225.197	153.675	281.897	247.542	293.936	200.026	225.416	209.341	152.364	192.978	107.696	158.891	189.196	176.046	160.879	242.471	185.32
ENSMUSG00000003458	6351.3	6582.14	5931.11	6788.3	7338.23	6393.96	6919.13	7517.29	6662.93	6557.2	7352.79	6318.26	6723.55	7219.48	6369.89	6380.32	6422.07	6229.62	6831.28	6938.99	6457.51	6161.29	7133.09	6335.18	5858.03	6808.81	5767.98	6087.87	7106.46	5996.3	6017.16	6557.67	5882.47	6918.91	7608.75	6260.73	6479.94	6771.22	6333.52	6487.58	7543.72	6048.31	6239.51	7801.8	5942
ENSMUSG00000026553	16426.5	15885.7	15141.1	26899.3	24972.8	23708.2	27097.8	25811.2	26868	20386.6	22626.2	19848.8	19381.9	21084.1	19361.9	15710.6	15383.9	14946.7	26804.1	25022.8	25049.8	27231.6	25749	28582.9	18427	22008.1	19081	17573	20141.2	17856.1	16241.8	16042.1	14623.8	26379.1	22362.1	23927.9	27574	24451.2	28061.6	20607.3	23010.8	20559	18650	22725	17880.9
ENSMUSG00000103380	7.16649	10.8366	8.83415	24.99	5.87932	21.9724	20.8444	17.1968	3.6251	5.55342	8.75481	11.4982	2.17591	12.8575	9.17191	7.77519	4.87206	1.84163	12.1176	9.55652	12.3118	21.5179	12.4764	23.9515	5.29085	9.71819	8.37557	11.2843	4.64323	9.91452	5.87286	4.37353	7.48883	7.20814	14.3273	21.289	19.2055	27.9151	19.3612	16.1584	14.4608	7.33524	3.26107	3.20446	2.94158
ENSMUSG00000003464	2691.02	2399.94	1350.27	7054.19	6112.81	4981.45	6113.55	5532.78	4716.25	5241.04	4686.32	4306.08	5568.15	4478.69	4614.62	2743.87	2388	1411.3	6749.48	5753.98	4873.92	5429.68	4713.8	4435.39	4627.37	4277.22	3933.73	4702.16	4223.02	4126.42	2439.75	2232.25	1353.61	6635.09	5708.95	5057.01	5383.95	4842.66	4073.1	5104.69	4747.97	4067.8	5042.69	4427.5	3911.32
ENSMUSG00000089803	5.37486	7.94682	11.5524	3.99841	2.51971	5.02226	13.4876	8.02517	16.9171	9.71848	8.75481	13.4146	11.9675	13.9289	10.3184	10.8853	10.4401	4.91101	12.1176	4.77826	3.84742	5.7381	7.93951	3.26612	12.698	3.64432	4.18779	4.51372	18.5729	9.91452	7.55082	9.62176	9.36103	4.50509	3.82061	9.75744	6.40184	7.28219	13.3108	8.07918	8.43547	7.33524	13.0443	6.40893	6.86369
ENSMUSG00000026554	3021.57	2890.48	3854.41	7380.06	7796.81	8005.48	8106.03	7993.07	8897.2	8514.78	7839.31	8542.21	7522.11	7121.97	7665.43	2914.14	3003.28	3403.95	7927.92	8045.63	8158.07	8106.51	6992.44	7885.49	9108.72	7620.27	9045.62	7451.02	6737.33	7484.47	2442.27	2449.18	3127.21	6768.44	6731.92	7782.89	8198.19	7092.85	8492.29	8221.91	6968.9	7897.61	7412.4	6635.38	7592.22
ENSMUSG00000013698	6924.62	8453.25	5326.99	1821.27	1922.54	1506.05	1471.37	1615.35	1312.29	1689.63	2311.27	1861.75	2089.96	2495.42	1937.57	7290.8	8121.02	5793.77	1652.03	1891.24	1405.85	1666.92	2113.04	1610.2	1882.48	2493.93	2046.43	2031.17	2876.48	2170.29	7631.36	9220.27	6241.94	2059.73	2781.41	1624.17	1631.19	2071.78	1416.99	1747.8	3001.82	2137.81	1905.55	3321.96	2508.19
ENSMUSG00000007122	0.895811	1.44488	1.3591	0.999602	0.839902	0	1.22614	2.29291	0	2.77671	0	0.958184	4.35181	4.28583	1.14649	2.33256	3.48004	1.84163	1.0098	4.77826	2.30845	2.86905	2.26843	3.26612	11.6399	9.71819	5.58372	3.38529	5.80404	10.906	0	2.62412	1.87221	3.60407	1.91031	0	2.56074	1.2137	2.42014	5.38612	3.6152	2.44508	4.34809	2.13631	3.92211
ENSMUSG00000038034	1823.87	1737.46	1585.39	1147.54	1321.17	938.534	1233.5	1296.64	731.061	1942.31	1932.31	1645.2	2060.58	1982.2	1779.35	2040.21	2102.64	1928.19	1178.43	1342.69	880.29	1282.47	1231.76	807.82	1635.93	1888.97	1539.71	1944.28	1969.89	1737.02	2073.96	2003.95	1977.05	1276.74	1429.86	969.535	1217.63	1163.94	721.203	1750.49	1753.37	1617.83	1944.68	2197.19	2041.46
ENSMUSG00000007097	8.0623	7.94682	8.1546	0.999602	2.51971	0	1.22614	5.73227	4.83346	4.16506	6.25343	0.958184	6.52772	11.786	3.43947	16.3279	15.3122	13.5053	9.08817	3.82261	1.53897	21.5179	4.53687	3.26612	27.5124	9.71819	15.3552	36.1097	18.5729	16.8547	14.2627	7.87235	3.12034	4.50509	1.91031	0	6.40184	4.85479	6.05036	2.69306	3.6152	5.70519	20.6534	9.61339	7.84422
ENSMUSG00000050229	2569.19	2334.2	3507.16	2219.12	1624.37	2266.92	2297.79	2141.57	2962.91	2103.36	1914.8	2679.08	1716.79	1731.47	2307.88	2491.17	2026.78	3039.3	2226.6	1702.02	2196.88	2153.22	1717.2	2598.74	2485.64	1967.93	2928.66	2032.3	1772.55	2652.13	2424.65	2101.92	3143.43	2266.96	1512.96	2105.83	2056.27	1704.03	2669.42	1982.09	1797.96	2492.35	2010.99	1660.98	2567.02
ENSMUSG00000102278	17.9162	18.061	36.6957	0	0.839902	8.16117	3.67843	1.14645	0	0	3.75206	3.83273	1.08795	7.5002	0	13.2178	10.4401	30.6938	0	1.9113	6.15588	0	2.26843	3.26612	0	6.07387	1.39593	1.12843	5.80404	7.93162	13.4237	21.8676	27.459	0	3.82061	3.54816	0	3.64109	2.42014	0	2.41013	4.07513	2.17404	1.06815	8.82475
ENSMUSG00000103357	10.7497	16.6161	19.0274	0.999602	5.03941	3.76669	2.45229	1.14645	1.20837	0	0	0	0	0	4.58596	7.77519	15.3122	18.4163	6.05878	2.86696	3.07794	1.43453	1.13422	0	1.05817	0	0	0	0	3.96581	10.0678	9.62176	14.3536	0.901017	1.91031	1.77408	0	0	1.21007	0	0	1.63005	1.08702	2.13631	2.94158
ENSMUSG00000026548	486.425	707.267	471.608	153.939	174.7	86.0062	338.416	353.108	271.882	176.321	372.705	278.831	176.248	380.367	263.693	527.158	574.207	505.22	171.666	268.538	130.812	362.935	571.645	339.676	130.155	462.829	309.896	142.182	413.247	291.487	505.066	704.138	463.683	123.439	323.797	88.704	280.401	441.786	234.754	137.346	468.771	342.311	120.659	424.057	440.257
ENSMUSG00000037995	1614.25	3252.42	1424.34	985.608	2014.93	885.801	337.189	926.334	345.593	401.235	913.001	530.834	407.983	1241.82	687.894	2154.51	3280.98	1491.72	627.084	1580.65	882.599	315.596	1334.97	317.902	425.384	1503.89	787.304	583.398	1312.87	712.854	1452.27	3115.7	1276.84	916.334	2349.68	646.652	377.708	1646.99	377.542	238.336	1317.14	525.692	413.068	1568.05	865.806
ENSMUSG00000026547	44058.7	50751.3	41666.6	19956.1	17236.5	17139.1	7370.35	10436.2	6220.67	4689.86	7145.17	4529.33	6222.01	8507.37	5652.19	45971.6	46512.8	41678.5	16654.6	16102.7	15886	7014.83	11932	7361.83	5557.51	9591.85	5614.43	6912.75	9558.09	7194.97	43657.1	50347.2	42515.9	22545.2	22877.8	18883.3	7575.94	11973.1	6407.33	5084.5	10533.5	5216.17	5821	10850.3	6361.66
ENSMUSG00000104351	0.895811	2.16732	2.7182	2.99881	7.55912	4.39447	1.22614	2.29291	2.41673	2.77671	3.75206	3.83273	4.35181	0	4.58596	0.777519	3.48004	3.06938	4.03919	2.86696	3.07794	2.86905	4.53687	5.44353	4.23268	8.50342	9.7715	2.25686	4.64323	11.8974	3.35592	3.49882	1.87221	5.4061	3.82061	4.4352	5.12147	4.85479	4.84029	8.07918	6.02534	5.70519	4.34809	2.13631	1.96106
ENSMUSG00000026546	4.47905	5.77951	1.3591	7.99682	3.35961	0.627782	3.67843	3.43936	7.25019	12.4952	8.75481	15.3309	14.1434	18.2148	9.17191	10.8853	4.87206	6.13877	13.1274	2.86696	6.92536	7.17263	7.93951	3.26612	10.5817	10.933	18.1471	18.0549	19.7337	11.8974	6.71184	4.37353	4.99255	9.01017	4.77577	1.77408	2.56074	6.06849	4.84029	6.73265	7.2304	5.70519	9.7832	17.0905	12.7469
ENSMUSG00000049598	0	2.16732	0.67955	1.9992	0.839902	1.88335	1.22614	13.7574	6.04183	0	8.75481	2.87455	0	4.28583	0	0	0	0	6.05878	3.82261	3.84742	0	19.2817	5.44353	2.11634	6.07387	1.39593	0	1.16081	1.9829	0	0	0	1.80203	2.86546	1.77408	5.12147	2.4274	1.21007	0	3.6152	1.63005	0	5.34077	0.980528
ENSMUSG00000026544	101.227	103.309	78.8278	721.713	647.565	450.748	857.074	833.471	807.188	520.633	551.553	423.517	444.973	427.511	408.15	64.5341	72.3848	62.6154	853.279	731.074	569.419	787.555	680.53	783.868	483.583	494.413	344.794	406.234	489.861	367.829	77.1861	75.2247	62.4069	698.288	481.397	505.613	871.93	742.783	775.656	607.285	559.151	462.935	476.116	456.102	324.555
ENSMUSG00000037942	16.1246	29.62	21.0661	3863.46	2717.92	1447.67	18930.4	14371.9	14460.5	22403.9	17141.9	11962	24407.1	18224.4	16720.4	20.993	48.0246	36.8326	7200.86	4794.51	2713.97	17755.1	11725.5	12724.8	19038.6	14650.2	9033.06	18762.4	17246.1	15480.5	14.2627	18.3688	14.3536	2867.94	1518.69	1873.43	16229.9	10601.7	13917	22313.3	14660.8	11284	19962.1	14632.6	13112.6
ENSMUSG00000102430	0	0	0	4.99801	7.55912	1.88335	13.4876	6.87872	15.7088	6.94177	5.00275	2.87455	2.17591	4.28583	2.29298	0	0	0	12.1176	14.3348	9.23381	14.3453	12.4764	23.9515	3.17451	7.28864	5.58372	1.12843	3.48242	7.93162	0	0	0	6.30712	0.955153	5.32224	7.68221	13.3507	16.941	9.42571	3.6152	8.15027	8.69617	1.06815	1.96106
ENSMUSG00000102701	0	0	0	11.9952	5.87932	4.39447	14.7137	27.5149	20.5422	6.94177	1.25069	0	1.08795	3.21437	4.58596	1.55504	0	0	34.3331	10.5122	13.0812	10.0417	9.07373	13.0645	0	4.85909	1.39593	3.38529	1.16081	1.9829	0	0	0	12.6142	7.64123	3.54816	21.7663	12.137	18.1511	4.03959	3.6152	2.44508	0	2.13631	1.96106
ENSMUSG00000026542	25.9785	20.9507	12.9115	7966.83	4469.96	1966.21	76029.5	37941.9	65894.6	60782.2	44479.4	41402.2	42428	38316.4	33863.9	18.6605	23.6643	23.3273	12322.6	7680.57	3661.21	69488.4	26116.5	56890.3	50136.1	32153.8	33527.4	30850.1	31952.4	30013.2	13.4237	17.4941	13.1054	6320.63	2522.56	2909.49	62030	21699.7	55014.7	65259.6	29195.2	41488.1	41826.4	25834.4	20084.1
ENSMUSG00000037924	0	0	0	10.9956	0.839902	0.627782	136.102	48.151	101.503	226.302	150.082	108.275	130.554	152.147	84.8402	0	0	0	7.06858	6.68956	8.46433	87.5061	38.5634	71.8546	240.204	102.041	136.801	137.668	157.87	113.026	0	0	0	6.30712	0	5.32224	84.5043	25.4877	79.8647	189.861	62.6635	95.3581	181.533	88.6568	62.7538
ENSMUSG00000005338	3.58324	7.94682	6.7955	10.9956	10.0788	3.76669	15.9399	19.4897	6.04183	12.4952	20.011	6.70728	11.9675	10.7146	16.0509	7.77519	7.65609	4.91101	31.3037	32.4922	13.0812	25.8215	36.2949	25.0402	21.1634	30.3693	9.7715	19.1833	23.2162	16.8547	10.0678	11.3712	8.73696	14.4163	15.2825	12.4186	29.4485	12.137	7.26043	20.1979	26.5115	5.70519	27.1755	16.0223	9.80528
ENSMUSG00000037860	4.47905	3.61219	5.4364	8.99642	9.23893	16.9501	24.5229	26.3684	24.1673	33.3205	65.0357	28.7455	27.1988	49.287	20.6368	6.99767	1.39202	5.52489	20.1959	25.8026	24.6235	17.2143	34.0265	6.53223	27.5124	48.5909	20.9389	22.5686	68.4876	43.6239	8.38979	3.49882	1.24814	3.60407	7.64123	12.4186	14.084	15.7781	15.7309	29.6237	50.6128	15.4855	27.1755	60.8848	14.7079
ENSMUSG00000073490	7.16649	3.61219	4.75685	0	4.19951	1.88335	8.583	4.58581	1.20837	11.1068	10.0055	5.7491	16.3193	16.0719	4.58596	7.77519	9.04811	3.68326	2.01959	5.73391	3.07794	1.43453	1.13422	7.62094	6.34902	3.64432	5.58372	16.9264	4.64323	7.93162	5.03388	1.74941	2.49628	1.80203	4.77577	4.4352	5.12147	2.4274	4.84029	1.34653	2.41013	3.26011	16.3053	12.8179	4.90264
ENSMUSG00000073489	2.68743	2.88975	0.67955	0.999602	2.51971	2.51113	4.90457	2.29291	4.83346	4.16506	7.50412	7.66547	27.1988	21.4291	8.02543	2.33256	2.78403	4.29714	6.05878	2.86696	4.61691	5.7381	4.53687	5.44353	20.1052	13.3625	15.3552	40.6234	46.4323	27.7607	3.35592	2.62412	1.24814	5.4061	2.86546	1.77408	3.8411	6.06849	3.63022	8.07918	3.6152	9.78032	20.6534	20.2949	12.7469
ENSMUSG00000090272	1.79162	1.44488	0	0.999602	0.839902	1.25556	1.22614	2.29291	2.41673	4.16506	3.75206	3.83273	10.8795	9.64311	11.4649	1.55504	2.08802	1.22775	0	1.9113	0.769485	5.7381	5.67108	1.08871	2.11634	4.85909	0	16.9264	26.6986	8.92307	0.838979	0.874705	1.87221	0.901017	0	0	2.56074	3.64109	0	0	4.82027	4.07513	14.1313	5.34077	2.94158
ENSMUSG00000026536	1.79162	0	0.67955	2.99881	0.839902	1.88335	0	0	0	0	1.25069	3.83273	15.2313	3.21437	1.14649	0.777519	0	0.613877	1.0098	0.955652	0.769485	0	6.8053	2.17741	0	1.21477	2.79186	14.6696	16.2513	4.95726	0	0.874705	0.624069	0.901017	0.955153	0	0	0	0	1.34653	0	2.44508	2.17404	4.27262	0.980528
ENSMUSG00000039997	1.79162	2.88975	2.03865	3.99841	1.6798	1.25556	2.45229	3.43936	0	4.16506	13.7576	9.58184	22.847	19.2862	11.4649	0	0.696008	0	2.01959	0.955652	0	5.7381	6.8053	2.17741	13.7562	3.64432	9.7715	33.8529	45.2715	31.7265	0.838979	3.49882	2.49628	0	0	1.77408	2.56074	4.85479	4.84029	4.03959	9.64054	11.4104	7.60915	13.886	16.669
ENSMUSG00000026532	47.478	50.5707	34.6571	11.9952	6.71922	6.27782	6.13072	4.58581	3.6251	13.8835	3.75206	2.87455	9.79158	7.5002	5.73245	67.6442	59.1607	76.1207	7.06858	19.113	10.0033	1.43453	11.3422	13.0645	10.5817	8.50342	4.18779	10.1559	8.12565	15.8632	23.4914	43.7353	24.3387	15.3173	9.55153	9.75744	10.2429	4.85479	6.05036	10.7722	12.0507	8.15027	16.3053	13.886	3.92211
ENSMUSG00000028354	6.27068	6.50195	4.0773	2.99881	5.87932	6.27782	9.80915	11.4645	4.83346	9.71848	10.0055	4.79092	7.61567	3.21437	4.58596	6.22015	11.8321	15.3469	7.06858	4.77826	7.69485	11.4762	11.3422	11.9758	5.29085	7.28864	1.39593	3.38529	5.80404	6.94017	15.1016	8.74705	8.1129	6.30712	4.77577	4.4352	7.68221	13.3507	10.8906	1.34653	9.64054	6.52021	4.34809	7.47708	7.84422
ENSMUSG00000050069	78.8313	78.7458	73.3914	11.9952	12.5985	8.78895	472.065	283.174	233.215	821.906	616.589	404.353	1056.4	455.369	447.131	149.284	157.994	163.291	42.4115	24.8469	16.9287	414.578	189.414	230.806	740.719	387.513	346.19	927.568	560.67	464	106.55	146.951	121.069	16.2183	15.2825	13.3056	314.97	151.712	129.478	712.314	338.624	342.311	771.785	375.99	416.724
ENSMUSG00000026527	13.4372	5.05707	3.39775	0.999602	0	0	1.22614	2.29291	1.20837	5.55342	7.50412	0	3.26386	6.42874	0	12.4403	26.4483	17.1885	0	0	1.53897	10.0417	3.40265	0	6.34902	7.28864	0	3.38529	9.28646	6.94017	17.6186	17.4941	8.1129	0	0	3.54816	1.28037	6.06849	1.21007	2.69306	4.82027	0	3.26107	12.8179	1.96106
ENSMUSG00000026526	4458.45	4549.92	5015.08	6587.38	6779.69	7215.1	6974.3	5751.75	5638.23	6848.75	5080.29	5815.22	8322.84	5228.71	6117.67	4624.68	4609.66	5186.64	6980.73	6666.63	7068.48	6425.24	5255.96	5804.98	5827.34	4821.44	4649.84	6586.64	5194.61	5313.19	4220.07	4628.07	5096.77	6818	6741.47	7398.8	6710.41	5273.52	5654.67	7226.82	4961.26	5816.85	7461.32	4873.99	5830.22
ENSMUSG00000039783	56.4361	78.7458	65.2368	347.861	928.092	610.832	364.165	592.716	244.09	65.2527	80.044	13.4146	226.294	111.432	37.8341	51.3163	76.5609	79.1901	584.673	1073.2	794.108	372.977	647.638	318.991	71.9555	212.585	20.9389	65.4489	125.367	26.7692	37.7541	44.61	56.1662	273.008	732.603	495.855	330.335	547.378	302.518	106.376	333.804	57.8669	215.23	208.29	46.0848
ENSMUSG00000026525	178.266	239.85	159.015	314.875	818.065	653.521	220.706	659.21	409.636	138.835	252.639	152.351	132.73	180.005	129.553	191.27	228.987	151.628	279.714	866.776	578.652	183.619	546.692	296.128	143.911	206.512	127.03	98.1733	106.794	125.914	180.381	243.168	136.671	296.435	998.135	553.513	207.42	875.076	381.173	175.049	307.292	198.867	96.7449	196.54	125.508
ENSMUSG00000078185	988.079	994.798	1395.8	896.643	1421.11	1144.45	803.124	1530.51	1015.03	863.557	1281.95	1168.98	1079.25	1320.04	1249.67	1177.16	998.772	1308.78	848.23	1293	1066.51	728.739	1145.56	865.521	753.417	1030.13	844.537	835.037	1078.39	1020.2	1130.94	1037.4	1480.29	838.847	1426.04	1184.2	814.314	1309.58	874.882	868.512	1349.68	1216.02	937.013	1305.28	1204.09
ENSMUSG00000039748	2496.62	2488.08	2652.28	791.685	804.627	715.044	118.936	165.089	66.4601	74.9712	113.813	80.4874	76.1567	157.504	120.381	2367.55	2246.02	2460.42	607.898	607.795	574.035	134.845	268.809	87.0964	101.584	212.585	99.111	65.4489	147.423	89.2307	2499.32	2540.14	2782.72	834.342	942.736	695.439	96.0276	242.74	76.2345	65.98	268.73	91.283	57.6122	227.517	162.768
ENSMUSG00000104158	5.37486	3.61219	3.39775	0	0.839902	0	0	0	0	1.38835	0	0	0	0	0	3.11008	1.39202	2.45551	1.0098	0.955652	0	0	1.13422	0	0	0	0	0	0	0.991452	5.03388	9.62176	6.86476	0.901017	0	0	1.28037	0	0	0	1.20507	0	0	0	0
ENSMUSG00000078184	32.2492	22.3956	24.4638	25.9897	17.638	11.9279	6.13072	3.43936	15.7088	12.4952	10.0055	10.54	11.9675	10.7146	12.6114	20.2155	18.7922	28.2383	19.1861	9.55652	16.1592	15.7798	10.2079	15.2419	5.29085	7.28864	6.97965	9.02743	9.28646	5.94871	22.6524	19.2435	27.459	18.0203	9.55153	17.7408	3.8411	12.137	12.1007	9.42571	8.43547	8.96529	2.17404	11.7497	7.84422
ENSMUSG00000057335	5100.75	5158.93	5384.07	2301.08	2439.92	2089.89	1833.08	2158.77	2178.68	2299.12	2687.73	2563.14	1947.44	2498.64	2454.63	4744.42	4146.82	4837.35	2055.95	2094.79	1968.34	2065.72	2200.38	2397.33	2113.16	2554.67	2553.15	1905.92	2557.26	2314.05	5642.14	5582.37	5812.58	2394	2553.13	2326.71	2058.83	2432.25	2045.02	1991.52	2742.73	2659.43	2193.61	2661.84	2680.76
ENSMUSG00000104154	5.37486	7.94682	0	5.99761	5.03941	5.65004	1.22614	5.73227	0	8.33013	5.00275	2.87455	1.08795	3.21437	4.58596	0.777519	5.56806	3.68326	6.05878	4.77826	3.07794	0	4.53687	2.17741	13.7562	14.5773	8.37557	1.12843	3.48242	7.93162	3.35592	1.74941	3.12034	2.70305	6.68607	0	6.40184	2.4274	4.84029	4.03959	0	2.44508	5.43511	1.06815	2.94158
ENSMUSG00000026504	529.424	504.985	307.157	572.772	587.932	578.187	665.796	659.21	825.314	980.179	951.773	1191.98	906.265	913.953	1163.69	534.156	459.365	379.99	549.33	646.021	600.967	651.275	705.483	844.836	755.533	721.576	1021.82	824.881	819.53	915.11	575.54	541.443	380.058	500.064	615.119	614.719	845.043	898.137	1018.88	837.541	879.699	1144.3	798.961	883.364	1172.71
ENSMUSG00000103367	22.3953	19.5058	15.6297	3.99841	1.6798	2.51113	0	3.43936	0	2.77671	0	1.91637	3.26386	3.21437	2.29298	19.438	18.7922	19.6441	4.03919	0	1.53897	1.43453	2.26843	1.08871	4.23268	3.64432	2.79186	4.51372	2.32162	0.991452	26.0084	16.6194	18.098	4.50509	3.82061	2.66112	0	6.06849	0	1.34653	6.02534	2.44508	3.26107	6.40893	0
ENSMUSG00000019699	471.196	868.371	493.353	115.954	197.377	122.418	142.233	130.696	108.753	161.049	233.878	157.142	268.724	295.722	196.05	646.119	823.378	678.948	144.401	202.598	146.202	169.274	293.762	132.822	211.634	325.559	235.912	242.612	388.871	296.444	583.93	834.469	552.925	125.241	273.174	131.282	128.037	284.005	110.117	153.504	313.318	202.127	202.186	364.241	298.08
ENSMUSG00000097892	0.895811	2.88975	4.0773	2.99881	1.6798	5.02226	8.583	2.29291	4.83346	5.55342	10.0055	13.4146	6.52772	10.7146	4.58596	0.777519	3.48004	5.52489	5.04899	4.77826	2.30845	10.0417	5.67108	8.70964	13.7562	3.64432	8.37557	16.9264	6.96485	16.8547	3.35592	1.74941	3.12034	1.80203	3.82061	7.98336	2.56074	2.4274	3.63022	6.73265	1.20507	10.5953	8.69617	0	16.669
ENSMUSG00000063659	2642.64	3599.19	2926.82	4349.27	2968.22	4385.06	5437.95	3988.51	7769.79	6589.13	5385.46	8613.11	6429.8	5186.92	8015.11	2990.34	3618.55	3190.93	4138.15	3065.73	4348.36	5870.08	3475.24	7260.58	6048.5	3837.47	7701.34	5380.35	4183.55	6708.17	2956.56	3972.04	2960.58	4706.01	2790.96	4745.66	6034.37	3404.42	7570.21	5799.5	3309.11	7646.58	5510.11	3592.2	7345.13
ENSMUSG00000102432	1.79162	0.722439	2.03865	2.99881	5.03941	8.78895	0	1.14645	10.8753	4.16506	8.75481	5.7491	6.52772	1.07146	10.3184	1.55504	0	1.22775	10.098	2.86696	9.23381	5.7381	1.13422	3.26612	11.6399	1.21477	15.3552	12.4127	4.64323	8.92307	1.67796	4.37353	2.49628	3.60407	0.955153	6.20928	11.5233	1.2137	6.05036	9.42571	4.82027	8.96529	15.2183	5.34077	14.7079
ENSMUSG00000101746	5.37486	5.77951	3.39775	1.9992	0	4.39447	0	0	0	0	0	0	0	0	1.14649	0	1.39202	0.613877	0	0	2.30845	0	0	0	0	0	0	2.25686	0	0.991452	7.55082	4.37353	7.48883	0	0	0.88704	0	0	0	0	0	0	0	0	0
ENSMUSG00000015962	6.27068	9.3917	2.7182	42.9829	33.5961	3.76669	29.4274	37.8329	6.04183	44.4274	22.5124	13.4146	25.0229	20.3577	12.6114	11.6628	6.26407	1.84163	27.2645	34.4035	6.92536	14.3453	21.5501	5.44353	15.8725	20.6512	18.1471	19.1833	32.5026	28.7521	5.87286	6.99764	1.24814	51.358	52.5334	7.98336	24.327	46.1205	3.63022	24.2375	28.9216	9.78032	6.52213	53.4077	159.826
ENSMUSG00000015961	10948.6	12004	9824.93	5420.84	5729.81	5273.37	3737.29	4144.43	3332.67	3084.92	3454.4	2725.07	3195.32	3902.25	2953.36	9660.68	9847.82	8586.91	4861.16	5318.2	4596.13	3557.62	4320.23	3319.46	3071.87	3845.97	3337.67	3099.79	3904.96	3639.62	9609.67	11276.7	9367.27	6007.98	6895.25	5329.34	3445.47	4814.74	2823.1	2881.57	4153.87	2959.36	3051.27	4077.15	3285.75
ENSMUSG00000091476	8.95811	2.16732	8.83415	10.9956	27.7168	10.6723	153.268	163.943	304.508	84.6896	67.5371	94.8602	15.2313	42.8583	59.6174	3.11008	8.3521	3.68326	17.1666	35.3591	20.0066	127.673	146.314	206.854	66.6647	64.383	131.217	24.8254	29.0202	56.5128	8.38979	5.24823	3.74441	12.6142	14.3273	11.5315	104.99	156.567	271.056	32.3167	69.8939	75.7975	28.2626	32.0446	51.968
ENSMUSG00000026502	3660.28	3873.72	3863.92	6623.36	6174.12	4830.78	10569.4	9376.84	10296.5	10825	10675.9	9887.5	10548.8	9420.25	9142.11	4005.78	3852.4	4010.46	6820.17	6285.32	5119.38	10001.5	8390.93	9650.29	9024.07	8261.68	9169.86	8555.75	8188.34	8206.25	3657.11	4120.74	3936.63	6391.82	5999.32	5335.54	9506.73	8362.38	9281.25	10492.2	8998.24	10227.8	9040.76	8372.2	9756.25
ENSMUSG00000104126	22.3953	13.7263	16.3092	7.99682	4.19951	11.3001	7.35686	8.02517	6.04183	1.38835	2.50137	0.958184	8.70363	4.28583	4.58596	14.7729	10.4401	11.0498	13.1274	8.60087	9.23381	10.0417	13.6106	6.53223	5.29085	6.07387	9.7715	3.38529	5.80404	2.97436	20.9745	19.2435	13.1054	12.6142	15.2825	7.98336	1.28037	9.70959	10.8906	2.69306	3.6152	10.5953	5.43511	7.47708	5.88317
ENSMUSG00000086350	24.1869	9.3917	24.4638	20.9916	19.3178	18.2057	13.4876	11.4645	18.1255	12.4952	17.5096	16.2891	19.5832	16.0719	8.02543	15.5504	18.0962	13.5053	23.2253	29.6252	26.1625	17.2143	18.1475	25.0402	23.2797	14.5773	32.1064	19.1833	18.5729	13.8803	15.9406	14.87	17.4739	18.9214	22.9237	18.6278	21.7663	23.0603	24.2014	12.1188	14.4608	14.6705	20.6534	21.3631	16.669
ENSMUSG00000026500	339.512	408.9	329.582	612.756	607.249	604.554	610.619	577.812	546.181	559.507	481.514	471.426	566.824	558.229	491.844	364.657	364.012	340.088	520.045	606.839	560.954	720.132	563.706	526.933	595.749	609.816	512.306	600.324	533.971	505.641	302.872	383.121	324.516	591.067	634.222	610.283	612.016	559.515	538.482	611.324	496.488	486.571	627.212	558.645	497.127
ENSMUSG00000039630	51926.6	50341.7	48768.6	27629	23169.5	26236.9	23754.1	22665.4	24421.1	26671.7	26578.3	23876	22639.2	24479.6	21072.5	48385	45078.4	44154.9	23734.3	20847.5	23223.8	25926.2	23326.3	25042.4	28518.7	27605.7	26211.4	22969.2	25044.4	22691.4	52510	48951.1	50580.2	28653.2	23117.6	25396	25551	22408.5	25795.1	25756.4	25390.8	23922.7	23048.1	24617.8	22953.2
ENSMUSG00000104279	17.9162	17.3385	14.2706	14.994	21.8375	6.27782	25.749	25.222	37.4593	38.8739	30.0165	31.6201	34.8145	45.0012	35.5412	23.3256	24.3603	12.2775	14.1372	21.98	13.0812	28.6905	23.8185	27.2176	34.9196	32.7989	44.6697	36.1097	39.4675	47.5897	22.6524	21.8676	8.73696	9.01017	18.1479	15.0797	21.7663	25.4877	32.6719	28.2771	37.3571	32.6011	30.4366	44.8625	25.4937
ENSMUSG00000026495	149.6	166.161	241.24	226.91	330.922	352.186	323.702	365.719	387.885	177.709	262.644	223.257	144.698	230.363	207.515	147.729	130.154	190.302	246.39	301.986	313.18	301.25	367.486	336.41	178.831	284.257	198.222	177.163	208.945	211.179	119.135	148.7	172.243	246.879	318.066	358.364	309.849	375.033	317.039	192.554	314.523	227.392	176.098	232.858	185.32
ENSMUSG00000026494	34.9366	18.7834	10.8728	78.9686	58.7932	29.5058	69.8902	121.524	36.251	73.5828	92.5508	25.871	75.0688	170.362	55.0315	32.6558	23.6643	30.08	99.9699	136.658	63.0977	86.0716	195.085	68.5885	105.817	230.807	53.0453	89.1459	250.734	117.983	24.3304	27.1159	21.2183	76.5865	97.4257	36.3686	42.2521	135.934	25.4115	72.7126	248.244	48.0866	97.832	394.149	28.4353
ENSMUSG00000055067	369.97	314.983	278.616	499.801	617.328	601.415	508.85	463.167	416.886	456.769	382.71	412.019	510.25	333.223	417.322	347.551	363.316	313.691	523.075	634.553	611.74	384.453	438.942	385.402	378.825	295.19	375.505	365.611	294.845	315.282	299.516	248.416	313.283	442.399	576.913	539.32	491.661	411.444	394.483	451.087	348.264	356.167	422.851	338.605	425.549
ENSMUSG00000096474	13.4372	25.2853	22.4252	22.9908	16.798	25.1113	7.35686	19.4897	24.1673	13.8835	16.2589	10.54	21.7591	22.5006	24.0763	21.7705	13.2242	18.4163	15.147	11.4678	10.0033	34.4286	14.7448	19.5967	30.6869	19.4364	19.543	11.2843	27.8594	15.8632	26.8473	37.6123	28.0831	18.0203	16.2376	15.9667	23.0466	14.5644	27.8317	14.8118	19.2811	22.8207	32.6107	23.4994	18.63
ENSMUSG00000026492	1063.33	973.847	502.187	837.666	632.447	399.897	968.653	819.714	671.851	1284.23	979.288	724.387	1359.94	948.239	740.632	978.119	791.361	489.874	829.043	686.158	407.827	1012.78	851.796	690.239	1135.42	879.496	661.67	1211.93	1005.26	776.307	959.793	1009.41	543.564	740.636	605.567	422.231	985.883	720.937	676.43	1218.61	870.059	731.079	1206.59	857.728	673.622
ENSMUSG00000038949	945.976	947.839	799.83	747.702	752.553	731.994	727.103	643.16	708.102	1234.25	689.128	791.46	1134.74	568.944	794.517	1061.31	1046.1	915.904	713.927	765.477	743.322	602.501	654.443	594.433	934.364	619.535	840.349	1066.37	619.871	844.717	1050.4	1096.01	953.577	805.509	880.651	763.741	731.09	666.32	695.791	985.66	631.455	806.876	1020.71	682.551	993.274
ENSMUSG00000038936	1101.85	1200.69	1130.77	876.651	961.688	891.451	860.753	817.421	715.352	685.847	750.412	685.101	586.407	634.303	581.27	1177.94	1192.26	1140.58	820.965	852.441	867.979	801.9	805.294	747.941	651.832	676.629	709.132	446.858	653.535	509.606	1036.98	1077.64	1079.02	815.42	1021.06	888.814	825.837	799.827	736.934	716.354	732.681	665.062	486.986	695.369	425.549
ENSMUSG00000026491	12538.7	13404.1	13524.4	8354.67	7188.73	6574.13	6551.28	6625.35	7443.53	6318.4	6524.83	6521.4	6438.51	6594.82	6881.23	12180.6	11624.7	12423	6904.99	6104.7	5921.95	5591.78	5975.05	6039.05	4809.38	4883.39	5144	4777.77	5423.29	5580.88	13016.8	13764.4	12940.7	8077.62	7100.61	6621.75	5943.47	5863.38	6051.57	5577.33	5897.6	6506.36	5494.9	5990.21	6041.03
ENSMUSG00000073486	7.16649	6.50195	10.1933	8.99642	3.35961	4.39447	1.22614	0	2.41673	2.77671	1.25069	0.958184	1.08795	2.14291	2.29298	5.44264	5.56806	4.29714	2.01959	2.86696	4.61691	1.43453	6.8053	2.17741	3.17451	3.64432	0	6.77057	2.32162	0.991452	3.35592	4.37353	6.24069	9.01017	0.955153	5.32224	0	6.06849	2.42014	0	1.20507	3.26011	1.08702	3.20446	2.94158
ENSMUSG00000026490	5301.41	5685.59	5456.79	2717.92	2620.5	2539.38	2312.51	2803.08	2552.07	2521.25	3050.43	2897.55	3239.93	3484.38	3140.23	5472.18	5423.99	5271.97	2305.37	2519.1	2444.65	2041.33	2631.38	2103.38	2153.37	2555.88	2635.51	2634.88	3044.8	3037.81	5370.31	5593.74	5046.22	2688.64	2627.63	2720.55	1947.44	2662.85	2055.91	2232.55	3159.69	3124	2793.65	3457.62	3479.89
ENSMUSG00000026489	25.9785	18.061	33.298	2533.99	1925.06	1358.52	3783.88	2938.36	2759.91	2020.06	1785.98	1572.38	1529.66	1479.68	1270.31	16.3279	20.1842	50.9518	2812.28	2310.77	2096.85	3450.03	1923.63	2582.41	1938.57	1590.14	1421.06	1144.23	1018.03	992.444	20.1355	17.4941	21.2183	1789.42	1022.01	1594.01	3581.19	2039.01	2804.95	2373.93	1617.2	1855.82	1490.31	1240.13	869.728
ENSMUSG00000104520	0	0	0.67955	0.999602	2.51971	1.25556	4.90457	3.43936	4.83346	4.16506	2.50137	6.70728	3.26386	6.42874	3.43947	0.777519	0.696008	0	6.05878	0	0	17.2143	3.40265	7.62094	6.34902	8.50342	5.58372	4.51372	1.16081	0.991452	0	0	0	1.80203	3.82061	1.77408	11.5233	0	13.3108	5.38612	1.20507	11.4104	1.08702	1.06815	0.980528
ENSMUSG00000010609	772.189	676.202	659.164	1455.42	1289.25	907.773	3900.36	3106.89	3587.64	2994.68	2927.86	2170.29	1932.21	2078.63	1563.81	720.76	675.824	689.383	1750.99	1553.89	1206.55	3877.52	2672.21	3376.08	3167.1	2428.33	2470.79	1791.94	1885.15	1514.94	738.302	663.027	804.425	1392.07	1174.84	1035.18	4468.48	2752.67	4017.44	3382.48	2655.97	2580.37	2127.3	2087.17	1553.16
ENSMUSG00000102923	0.895811	0.722439	2.7182	2.99881	7.55912	3.13891	11.0353	4.58581	15.7088	16.6603	6.25343	7.66547	8.70363	9.64311	11.4649	0.777519	1.39202	1.22775	9.08817	5.73391	4.61691	5.7381	9.07373	7.62094	11.6399	6.07387	16.7511	4.51372	9.28646	12.8889	0	0.874705	0	3.60407	5.73092	11.5315	7.68221	9.70959	12.1007	10.7722	9.64054	4.89016	5.43511	5.34077	7.84422
ENSMUSG00000038855	211.411	158.936	187.556	175.93	256.17	205.913	204.766	254.513	170.38	149.942	275.151	167.682	164.281	297.865	206.368	198.267	228.291	232.659	234.273	351.68	222.381	229.524	427.6	275.443	232.797	453.111	238.704	211.016	412.087	253.812	189.609	157.447	188.469	179.302	231.147	172.973	199.737	344.69	193.612	207.366	359.11	211.907	191.316	400.558	177.475
ENSMUSG00000026496	8202.04	7412.22	8635.72	6894.25	6390.82	6853.5	3332.66	3411.84	2712.78	1907.6	2021.11	1737.19	2025.77	2217.92	1874.51	7574.59	7015.07	7966.28	6520.26	5906.88	6148.18	3133	3771.27	3138.74	2104.7	2332.37	1529.94	2013.12	2384.3	1726.12	7699.31	7330.03	8729.48	6590.94	5767.22	6259.84	3281.58	3213.87	2745.65	2116.74	2407.72	1749.86	2083.82	2247.4	1546.29
ENSMUSG00000058729	1137.68	1101	1338.71	900.641	862.58	745.177	356.808	372.597	253.757	352.642	415.228	305.661	372.08	387.867	357.705	994.447	965.363	1167.59	808.847	680.424	664.065	329.941	421.928	266.733	340.731	355.929	339.211	326.116	366.815	301.401	1025.23	1073.26	1303.06	935.256	789.912	829.382	355.942	372.605	257.745	379.721	416.953	321.121	353.282	354.627	339.263
ENSMUSG00000026497	8.0623	7.94682	17.6683	8.99642	3.35961	0.627782	0	5.73227	0	2.77671	2.50137	0.958184	0	1.07146	0	9.33023	5.56806	9.20815	0	0.955652	1.53897	1.43453	0	0	1.05817	1.21477	1.39593	0	3.48242	0	9.22877	17.4941	19.3461	1.80203	1.91031	0.88704	1.28037	1.2137	3.63022	4.03959	4.82027	1.63005	1.08702	0	4.90264
ENSMUSG00000026499	4198.66	4370.03	3872.08	3635.55	3970.22	3367.42	3988.64	4098.57	3735.06	3388.97	3618.24	3038.4	3255.16	3683.67	3214.76	4226.6	4239.39	3969.33	3647.39	3730.86	3294.16	3797.19	3879.02	3666.76	3148.05	3634.6	3018	3037.73	3572.97	2934.7	4160.5	4331.54	3959.09	4053.68	4286.73	3484.29	3939.69	3942.09	3324.07	3371.71	4047.82	3343.24	3125.19	3615.7	2963.15
ENSMUSG00000060743	5451.01	5608.29	5206.03	7300.09	7906.84	7758.13	6920.35	6956.68	6636.34	5532.59	6004.55	5533.51	4998.06	5665.86	5370.16	5247.48	5694.04	5222.86	7074.64	7488.49	6787.62	6443.89	7279.4	6445.14	4880.28	5857.64	4922.05	4567.88	5455.8	4644.95	4945.78	5443.29	5132.34	7014.42	8364.28	7607.25	6298.13	6887.74	6304.47	5628.49	6535.08	5782.61	4631.8	5776.58	4981.08
ENSMUSG00000073485	2.68743	5.77951	6.11595	11.9952	19.3178	17.5779	12.2614	16.0503	9.66693	11.1068	12.5069	26.8291	17.4073	16.0719	41.2736	5.44264	6.26407	2.45551	14.1372	23.8913	17.6981	28.6905	14.7448	9.79835	43.3849	17.0068	23.7308	23.697	15.0905	35.6923	5.03388	1.74941	4.99255	9.91119	5.73092	11.5315	16.6448	8.49589	16.941	9.42571	13.2557	17.9306	28.2626	17.0905	22.5521
ENSMUSG00000038806	2182.19	2230.89	2723.64	1508.4	1647.89	1786.04	1711.7	1770.12	1998.64	1613.27	1698.43	1935.53	1446.98	1562.18	1779.35	2216.71	2062.97	2407.62	1613.66	1675.26	1889.08	1501.95	1711.53	1879.11	1591.49	1663.03	1712.81	1409.41	1520.66	1562.53	2167.92	2230.5	2609.86	1620.03	1792.82	1869.88	1636.31	1830.26	1815.11	1536.39	1784.7	1793.06	1407.69	1592.62	1810.05
ENSMUSG00000026520	3052.03	2520.59	1785.86	1975.21	1549.62	1168.3	2578.58	2256.22	2031.26	1212.03	1260.69	1085.62	1118.42	1173.25	949.293	2350.44	2143.01	1582.57	1992.33	1604.54	1001.87	2398.53	2038.19	1912.86	1152.35	1511.18	942.252	1067.49	1173.58	847.692	2532.04	2433.43	1582.01	2133.61	1703.99	1048.48	2303.38	1805.98	1875.61	1285.94	1577.43	984.552	1069.63	1311.69	748.143
ENSMUSG00000038793	97.6434	79.4682	57.7618	95.9618	64.6725	67.1727	99.3176	96.3021	55.5848	52.7575	75.0412	51.7419	47.8699	52.5014	50.4455	68.4217	59.8567	37.4465	91.8915	64.0287	50.786	65.9882	93.0057	50.0805	50.7921	60.7387	58.629	40.6234	56.8796	39.6581	67.9573	50.7329	35.5719	90.1017	58.2644	47.9002	75.5417	75.2493	47.1928	51.1681	98.8155	49.7166	48.916	74.7708	50.0069
ENSMUSG00000026519	3075.32	3421.47	1910.22	2183.13	2028.36	1598.33	1351.21	1516.76	1000.53	1460.55	1732.2	1541.72	1388.23	1606.11	1532.86	2821.62	3061.74	1702.89	1926.69	1863.52	1564.36	1279.6	1544.8	1057.13	1476.15	1835.52	1550.88	986.247	1438.24	1362.26	2795.48	3504.94	1874.08	2300.3	2087.01	1625.94	1517.24	1579.02	1072.12	1617.18	1806.4	1603.97	1222.9	1749.64	1437.45
ENSMUSG00000085563	5.37486	13.7263	5.4364	12.9948	1.6798	4.39447	4.90457	3.43936	0	0	1.25069	4.79092	0	1.07146	0	4.66512	2.78403	1.84163	2.01959	6.68956	4.61691	4.30358	3.40265	2.17741	3.17451	1.21477	1.39593	1.12843	1.16081	4.95726	3.35592	5.24823	3.74441	6.30712	3.82061	4.4352	1.28037	4.85479	6.05036	1.34653	1.20507	3.26011	1.08702	3.20446	1.96106
ENSMUSG00000038776	345.783	230.458	279.975	9432.24	3956.78	3272	4757.44	2452.26	2365.98	3388.97	2707.74	1880.91	5047.02	3773.67	2154.25	346.774	314.596	295.275	10564.5	5744.42	4957.02	4247.63	2676.75	3199.71	3106.79	3276.24	2621.55	4009.31	3949.07	2299.18	225.685	184.563	225.913	10554.5	3482.49	3534.85	5047.21	2093.63	2495.17	3144.15	2443.88	2184.27	3828.49	3816.52	3334.77
ENSMUSG00000038768	0.895811	0	0.67955	95.9618	50.3941	67.8005	18.3922	11.4645	22.9589	2.77671	8.75481	1.91637	4.35181	13.9289	2.29298	1.55504	1.39202	1.22775	76.7446	61.1617	77.7179	18.6488	9.07373	32.6612	3.17451	20.6512	1.39593	0	12.7689	0.991452	0.838979	0	0	81.9926	43.9371	51.4483	12.8037	4.85479	18.1511	4.03959	10.8456	1.63005	5.43511	4.27262	3.92211
ENSMUSG00000026516	3947.84	3791.36	4222.04	2462.02	2643.17	2509.87	2348.06	2500.41	2605.24	3089.09	2611.43	2837.18	2686.16	2995.79	2777.94	3812.18	3601.84	3674.67	2736.55	2512.41	2620.86	2563.5	2651.8	2576.97	4374.47	3350.35	4175.22	3539.88	3263.03	3477.02	4053.95	3813.72	4026.49	2793.15	2387.88	2400.33	2591.46	2551.19	2646.43	2725.38	2513.77	2792.28	3333.9	2815.66	2930.8
ENSMUSG00000103178	1.79162	7.94682	2.7182	0.999602	1.6798	0	3.67843	1.14645	1.20837	2.77671	3.75206	0	1.08795	0	0	1.55504	2.78403	0.613877	1.0098	0	0	2.86905	0	1.08871	2.11634	1.21477	1.39593	3.38529	0	0.991452	4.1949	1.74941	4.99255	0	0.955153	0.88704	0	1.2137	0	4.03959	2.41013	0	0	1.06815	3.92211
ENSMUSG00000062169	3538.45	3693.11	3252.33	1668.34	1914.14	1626.58	1272.74	1561.47	1199.91	1753.49	1722.2	1620.29	2133.48	1882.55	1790.82	3535.38	3512.75	3087.19	1535.9	1710.62	1537.43	1141.88	1635.54	1262.9	1645.45	1699.47	1645.8	1834.83	1865.42	1729.09	3195.67	3811.97	3416.78	2018.28	2549.3	1766.1	1148.49	1866.67	1289.94	1699.32	1978.72	1669.99	1789.24	1959	2200.3
[truncated: 18,246 more rows]
