# Supplementary material for: Hepatocyte differentiation requires anisotropic expansion of bile canaliculi
Source: Development. 2024 Nov 21;151(22):dev202777. doi: 10.1242/dev.202777 (PMC11607689; doi:10.1242/dev.202777)
Supplement: Table S5. — Genes characteristic for the Rab35 knockdown samples at days 4 and 5 (cluster-specificity score of a gene Sα cut-off: 0.01) [file develop-151-202777-TableS5.xlsx]

## Sheet: Gene_ranking_APL_5dims_500reps_
Rowname	Score	Row_num	Rank
Obscn	1.46737	13344	1
Mup3	1.39283	4585	2
Mup10	1.38006	4578	3
Mup17	1.31375	4581	4
Gm30173	1.30555	3398	5
Psapl1	1.25346	5733	6
Mal	1.22125	2075	7
Abo	1.20836	1384	8
Tacstd2	1.17377	7092	9
Gramd2	1.09898	12322	10
Tbx1	1.0965	16794	11
Mgarp	1.09639	3384	12
X4732490B19Rik	1.08024	14183	13
Mup22	1.04734	4579	14
Gm33699	1.04644	12333	15
Cyp2a5	1.04563	8013	16
Tssk3	1.03312	5033	17
Clic3	1.0193	1346	18
Gm39271	1.01643	11122	19
Dnase1l2	1.00674	17390	20
Pgf	0.987032	15630	21
Fcgbp	0.972691	8051	22
E030018B13Rik	0.957212	8439	23
Galnt6	0.937041	16581	24
Flt1	0.919629	6718	25
Phgr1	0.9119	1940	26
X1600014C23Rik	0.909196	17821	27
Ckmt1	0.898114	2004	28
X5033421B08Rik	0.891837	15205	29
Shisal2a	0.848782	4772	30
Artn	0.831299	4875	31
X9130410C08Rik	0.822189	4805	32
Scgb1a1	0.819404	18884	33
Nlrp1a	0.812461	13570	34
Gm11714	0.808824	14153	35
Shisal1	0.808654	16404	36
Slc16a3	0.80841	14364	37
Mup15	0.802417	4580	38
Ly6g6c	0.800032	17700	39
Mir210	0.79331	9149	40
Prr33	0.792078	9184	41
Entpd3	0.790866	12884	42
Mettl7b	0.774147	10154	43
Igkv6.32	0.767508	7094	44
Gm15764	0.767469	16790	45
Gm2447	0.758426	3400	46
Tal2	0.753696	4543	47
Rab25	0.749212	3606	48
Krt4	0.742501	16596	49
Gpat2	0.739004	2070	50
Tnk1	0.705638	13513	51
Gm38140	0.70398	710	52
Asic4	0.702671	412	53
Serpini1	0.689007	3510	54
Gm15283	0.683589	15501	55
Mup7	0.675765	4577	56
Gm47593	0.653647	9531	57
Lamb3	0.652599	1177	58
Gm50410	0.650504	18393	59
Ltbp3	0.650208	18771	60
Cnmd	0.64803	11771	61
Cfap70	0.647576	11261	62
Trex2	0.641583	2864	63
Gm47475	0.639401	12100	64
Gm45425	0.636191	10767	65
Tnfrsf13b	0.636166	13392	66
Plekhg4	0.633976	10923	67
Gm16894	0.623987	176	68
Gm13261	0.621969	1232	69
Nanos3	0.617442	10718	70
Kctd19	0.614783	10924	71
Fam167a	0.61393	11646	72
Irx4	0.600731	14908	73
Scnn1a	0.593484	7538	74
X4833422M21Rik	0.592152	16489	75
Atp6v0a4	0.592064	6916	76
Cpsf4l	0.587855	14190	77
X1700128E19Rik	0.587134	10227	78
Acap1	0.582422	13516	79
Bglap3	0.576245	3597	80
Sfmbt2	0.576167	1233	81
Gm47595	0.571242	9530	82
A530010L16Rik	0.570325	11121	83
Gm15850	0.568884	748	84
Mpzl3	0.567168	12153	85
Nova2	0.560039	7892	86
Il17re	0.560039	7382	87
Nxph4	0.557379	10084	88
Slc39a2	0.553018	11490	89
Tmem221	0.551522	10605	90
Pla2g10	0.547786	16717	91
Ccdc78	0.539756	17449	92
Rnf208	0.539147	1331	93
Sorcs2	0.536008	5732	94
Apoc3	0.519187	12175	95
Sspo	0.51894	6985	96
D030018L15Rik	0.511853	16487	97
Ttc21a	0.509281	12873	98
Gm38416	0.508361	11053	99
Adra2a	0.506177	19258	100
Rnf186	0.499376	5218	101
X2610318M16Rik	0.498145	11230	102
Disp2	0.488937	1941	103
Fam83e	0.487043	8355	104
Tgm7	0.484662	1996	105
Svopl	0.482933	6915	106
Gm21839	0.474658	6506	107
Ndufa4l2	0.474381	10082	108
Slc6a14	0.469878	2730	109
Jsrp1	0.46577	9751	110
Gm11512	0.464118	13835	111
Ffar4	0.463315	19090	112
Tvp23bos	0.463117	13432	113
Serpina3k	0.462387	15758	114
Prss41	0.458586	17374	115
Ppil6	0.458399	9433	116
Prap1	0.452473	9119	117
Gm11723	0.448077	14277	118
Gm47544	0.442252	12180	119
Gm15816	0.441168	10301	120
Gpr141	0.439375	14470	121
Aspg	0.439194	15853	122
Gm31749	0.434119	8974	123
Cyp2a4	0.426424	8012	124
Gdf15	0.426207	10566	125
Cav1	0.425617	6807	126
Stpg1	0.42424	5161	127
Neil2	0.424039	11644	128
Ly6m	0.420402	16169	129
Gm16136	0.415042	16022	130
Gm49024	0.414504	11396	131
Evpl	0.404057	14249	132
Ap1m2	0.402826	11954	133
Gm11992	0.402115	13045	134
Serpinb6c	0.399781	14598	135
Adra2c	0.397044	5723	136
Iqank1	0.394615	16192	137
Gm11520	0.390123	13873	138
Orm3	0.385532	4606	139
Platr32	0.382857	8548	140
Gm47252	0.381375	5469	141
C130032M10Rik	0.378593	12831	142
Gm12933	0.366786	4994	143
Grin1	0.362818	1337	144
Fgf11	0.358477	13508	145
Gm3336	0.356045	10572	146
mt.Ty	0.351725	19314	147
Gm45817	0.342635	10373	148
Scd3	0.341417	19167	149
Thrsp	0.337986	8643	150
X2410004I01Rik	0.337664	14085	151
Ces2f	0.335882	10903	152
Ccdc142os	0.332284	7171	153
Gm9530	0.327472	836	154
Plcxd1	0.326184	6141	155
Atp2c2	0.325622	11070	156
Il17rb	0.324797	11326	157
Gm44717	0.324415	10214	158
Col11a2	0.323363	17651	159
Mup18	0.319299	4582	160
Sftpb	0.317747	7125	161
Egfem1	0.309498	3301	162
Dnah2	0.305793	13488	163
Tas1r3	0.304068	5446	164
C030037D09Rik	0.302194	13821	165
Sh3tc2	0.300223	18500	166
A930012O16Rik	0.296408	1623	167
Gm47540	0.295492	10133	168
Gm44955	0.288161	10209	169
Prelid2	0.285068	18394	170
Tmx4	0.284848	2162	171
X1700003F12Rik	0.284267	2293	172
Cbfa2t3	0.281317	11120	173
Gm14009	0.28119	2082	174
Gm20560	0.279608	7149	175
Espn	0.279403	5388	176
Isl2	0.278341	12258	177
Gm45424	0.275111	10766	178
Matk	0.274608	9771	179
X4930412M03Rik	0.273562	13371	180
Gm29264	0.272149	6734	181
Gm19531	0.271976	12473	182
Unc13a	0.270923	10610	183
X3930402G23Rik	0.262742	10208	184
Atg9b	0.261638	5578	185
X2210039B01Rik	0.261599	15499	186
Gm36913	0.261519	18894	187
mt.Nd6	0.26151	19325	188
Fgd2	0.260951	17553	189
Slc17a8	0.260294	9876	190
Gm15690	0.260069	6288	191
Zap70	0.25751	144	192
Cisd3	0.256159	13931	193
Ptges	0.256144	1468	194
Catsper4	0.255425	5134	195
Plin4	0.255283	17916	196
Fam229a	0.253734	5034	197
Stab2	0.252818	9858	198
Rassf4	0.251705	7432	199
X5031434O11Rik	0.250325	3391	200
Elfn1	0.249609	6609	201
Gm45743	0.246224	11124	202
Hcn2	0.2457	9685	203
Htr5b	0.243462	619	204
Cd28	0.243416	311	205
Lrrc63	0.243053	11738	206
B430319F04Rik	0.242561	8807	207
Gm14963	0.241393	18805	208
Mef2b	0.241085	10542	209
Spag6	0.238838	1278	210
Gm16048	0.237594	3691	211
Gm47719	0.236963	9920	212
Gm47414	0.233837	11323	213
Gm10000	0.233222	15762	214
Dusp13	0.233113	11282	215
Gpi1	0.232728	8182	216
Odad4	0.23219	14000	217
Rgs11	0.23202	17478	218
Dgki	0.231951	6908	219
Gm36172	0.231047	9348	220
Gm45548	0.228989	8708	221
Cox4i2	0.228743	2265	222
X4933417D19Rik	0.227139	11141	223
Gm34907	0.226276	11801	224
Tmc8	0.221052	14276	225
Mypopos	0.22074	7895	226
Mir5620	0.218682	7815	227
Mag	0.217781	8162	228
Grhl2	0.216966	16023	229
Pfkp	0.21354	14407	230
BC107364	0.213006	3818	231
Gm28455	0.211922	8225	232
Parp6	0.211863	12319	233
Wbscr25	0.210988	6488	234
Gm10293	0.207412	3399	235
Gm16253	0.206086	3823	236
Gm14321	0.205698	2489	237
Rasl2.9	0.205352	7791	238
Gm41584	0.20414	17823	239
mt.Tp	0.202379	19329	240
Gm15998	0.200769	3645	241
Scnn1g	0.199735	8900	242
Apoa5	0.196322	12179	243
Gm44836	0.196233	8196	244
Nexmif	0.196232	3011	245
Ager	0.196198	17663	246
D830032E09Rik	0.195905	594	247
Gm13655	0.193964	1722	248
Gpi.ps	0.192107	10193	249
Gm41750	0.190925	18501	250
Ppard	0.190634	17519	251
Paqr6	0.187544	3596	252
Fam50b	0.1868	14611	253
C230037L18Rik	0.185306	16458	254
Dcst2	0.184461	3651	255
Hsd11b1	0.184194	1178	256
Plod2	0.183928	12577	257
Gm11532	0.181766	13912	258
Hhip	0.179053	10674	259
Sdcbp2	0.176582	2242	260
Gm15545	0.176082	8300	261
X2610037D02Rik	0.175939	16488	262
Gfy	0.175907	8319	263
Gm38250	0.173277	10929	264
Gm45540	0.173253	10467	265
Vipr1	0.173235	12892	266
Nrxn1	0.171648	18127	267
Gm16348	0.171514	10410	268
Paqr7	0.171285	5144	269
Gm35986	0.17025	4091	270
X1700094D03Rik	0.169682	3675	271
Gm29216	0.169208	92	272
X1700082M22Rik	0.168943	10896	273
Adora1	0.168221	713	274
Gnb5	0.167889	12472	275
X1700001O22Rik	0.166666	1464	276
X0610043K17Rik	0.165642	4716	277
Rubcnl	0.164721	11737	278
Dlk2	0.164389	17835	279
Gm13882	0.163972	1873	280
B830042I05Rik	0.163959	10213	281
Gm28719	0.162529	7230	282
Nlgn2	0.16188	13510	283
Tmem74b	0.15917	2244	284
Gja4	0.158352	5008	285
Lrrc73	0.158249	17833	286
Zpbp2	0.158117	13958	287
Gm3734	0.156808	18423	288
Spg21	0.154935	12382	289
Flt3l	0.154787	8315	290
Gm13313	0.15443	1268	291
Nupr1	0.154169	8944	292
Cdcp1	0.151457	12928	293
Kiss1r	0.15118	9701	294
Ptpn18	0.149808	123	295
Gm13594	0.149806	1655	296
Catsperd	0.148685	17935	297
Vegfa	0.146697	17824	298
Gm17359	0.14393	3517	299
Chrnb2	0.141529	3662	300
Dyrk4	0.141267	7549	301
Gucy2g	0.140094	19261	302
Bsg	0.138615	9684	303
Gm48199	0.138574	14722	304
Gm4673	0.138336	8166	305
Cyp46a1	0.138113	15782	306
Gm36266	0.13769	6555	307
X1700034H15Rik	0.137234	1163	308
mmu.mir.12181	0.135288	13661	309
Serpine1	0.134048	6535	310
Arhgdib	0.133757	7640	311
mt.Te	0.13348	19326	312
Grik5	0.132137	7978	313
Gm15541	0.131516	8033	314
Hs3st3a1	0.131255	13440	315
C1qtnf4	0.130461	1793	316
Gm29438	0.130046	7122	317
Cited4	0.12939	4918	318
Ggnbp1	0.129265	17495	319
Kash5	0.128638	8320	320
Fhad1	0.127263	5268	321
Ifit3b	0.127169	19062	322
Gm47705	0.125352	15308	323
mt.Co2	0.123588	19317	324
Tnfsf13os	0.123459	13501	325
Casp16	0.123386	17354	326
Npas1	0.123238	7869	327
Thsd1	0.12311	10287	328
Gm43585	0.122689	3910	329
Spata21	0.121779	5245	330
Bspry	0.120329	4595	331
Pigc	0.118859	888	332
Zfp524	0.118679	7782	333
Gm50253	0.118513	17494	334
Cacng4	0.116873	14156	335
Gm11110	0.116113	17953	336
Gm12996	0.115724	4850	337
Gm7285	0.115112	6552	338
Tfrc	0.114985	16923	339
Atp6v0d2	0.114783	4343	340
Glt28d2	0.114591	3552	341
Nupr1l	0.114461	6446	342
Gm36229	0.113813	9482	343
Gm49284	0.111908	15987	344
Fbxo31	0.111434	11093	345
Ovgp1	0.110907	3932	346
Gm14703	0.109867	2643	347
Gm28857	0.109626	651	348
Gm48293	0.109455	12081	349
Gm45844	0.109227	7812	350
Gm15927	0.108793	7738	351
P4ha2	0.108227	13288	352
Slc7a4	0.106173	16768	353
Comp	0.105443	10552	354
Cidec	0.105163	7380	355
Gm35696	0.10505	10031	356
Gm47819	0.104015	15638	357
Gm2546	0.10368	8603	358
Gm45155	0.103385	8853	359
Dlx4	0.103303	13870	360
Gm2061	0.103082	1123	361
Hamp	0.102339	8163	362
Scarb2	0.102107	6004	363
C79130	0.100806	5612	364
X9530085L11Rik	0.100652	10247	365
B230319C09Rik	0.100123	7185	366
Trim46	0.098996	3639	367
Gm26801	0.0987375	1042	368
Gm28661	0.0980333	91	369
Asb11	0.0978917	3218	370
Gm10566	0.0969673	52	371
Crybg2	0.0969329	5130	372
Bicdl2	0.095772	17358	373
Gm26671	0.0953145	3429	374
Gm25788	0.0951283	4942	375
Comt	0.0942878	16789	376
Ccdc158	0.0941036	6007	377
Zfp983	0.0921732	17330	378
Ceacam1	0.0912341	7994	379
Gm34106	0.0911422	12704	380
Gm16712	0.0909531	17906	381
Gm17021	0.0908139	12938	382
Sapcd1	0.0904935	17695	383
Gm45094	0.090029	8197	384
Gm11131	0.0895803	17724	385
Ankrd37	0.0893114	10433	386
mt.Co1	0.0886983	19315	387
Macrod1	0.0883241	18830	388
Atoh8	0.0882045	7124	389
X1810044D09Rik	0.0881858	7305	390
Exoc3l	0.0868576	10916	391
Hmg20b	0.0864971	9779	392
Tlcd3a	0.0844447	13643	393
Gm45469	0.0844141	10383	394
Egln3	0.0833507	15396	395
Gm43581	0.0831748	3909	396
Dync2i2	0.083135	1441	397
Arsa	0.0821303	16457	398
Kif19a	0.0820637	14196	399
Mfsd7a	0.0809834	6119	400
Gm34654	0.0805958	12490	401
Sned1	0.0802903	547	402
X2310015A10Rik	0.0802707	15552	403
Gm16470	0.0800961	19111	404
Ccl17	0.0791663	10844	405
X1700008O03Rik	0.0787493	8273	406
Unc93b1	0.0785804	18665	407
Gm50464	0.0784153	10728	408
Ttll13	0.0779713	8524	409
Gm26708	0.0779142	8583	410
mt.Co3	0.0771505	19320	411
Tssk6	0.0765728	10532	412
Ccnl2	0.0757258	5442	413
mt.Atp8	0.0755817	19318	414
Arhgef4	0.0752625	124	415
Rims2	0.0752303	16043	416
Bhlhe40	0.0751436	7357	417
Gm43597	0.074359	6746	418
mt.Nd2	0.0738872	19311	419
Dock6	0.0733871	11968	420
Areg	0.0725174	5985	421
Gm49958	0.0724638	17267	422
Gm35025	0.069164	12771	423
Asrgl1	0.069003	18885	424
Uqcrh	0.0680484	4828	425
Gsto2	0.067929	19236	426
Smox	0.0676248	2141	427
X4930527F14Rik	0.0676067	11429	428
Gm17077	0.0660591	8165	429
Gm26885	0.0651777	17554	430
Slitrk5	0.0640763	11814	431
Pygm	0.061724	18812	432
Gstm2	0.0614555	3961	433
Mavs	0.0604109	2137	434
Gm13423	0.0597482	1303	435
Mos	0.0587011	4271	436
Gm13066	0.0581734	5352	437
Gm20544	0.0577325	18589	438
Gm2415	0.0576611	12855	439
Fhdc1	0.0574719	3546	440
Mylpf	0.0571774	8980	441
Eif4a2	0.0570678	16860	442
X9030407P20Rik	0.0570487	8885	443
Gm6939	0.0570349	8948	444
Cyp27a1	0.0564835	391	445
Gm44735	0.0564819	8967	446
Cox7a1	0.0562536	8123	447
Gm13657	0.0560381	1726	448
Gm44702	0.0558454	8081	449
Mir7682	0.0551621	804	450
Gm28856	0.0550131	652	451
Snai3	0.0544778	11112	452
Mettl23	0.0539494	14267	453
Trappc6a	0.0536323	7925	454
Gm15635	0.0535931	8676	455
Slc49a4	0.0528429	16958	456
Pfkl	0.0525512	9654	457
Lgals4	0.0520846	8083	458
Ppp2r5a	0.0505648	1156	459
Clstn2	0.0505439	12605	460
Gm42890	0.0468682	3931	461
Gm28874	0.0463648	5077	462
Lepr	0.0458682	4720	463
Ppp1r3g	0.0457532	14619	464
Xlr4a	0.0452032	2855	465
B330016D10Rik	0.0444307	5258	466
Tmed6	0.044348	10974	467
Gm26944	0.0440626	8625	468
Inpp4a	0.0437374	148	469
Tmem38a	0.0436202	10638	470
Xiap	0.0433346	2765	471
X1700029J07Rik	0.0430801	10431	472
Dnase2a	0.0430703	10742	473
Gm40770	0.0422307	10000	474
Capn11	0.0411895	17817	475
Gm43912	0.0410249	7391	476
Niban3	0.0410109	10608	477
Adora2b	0.0408893	13411	478
AI661453	0.0391216	17864	479
Gm10399	0.038597	6266	480
Xdh	0.0385765	18022	481
Dnajb2	0.0380772	406	482
Gpr157	0.0371016	5364	483
Sdccag8	0.0369589	1039	484
Zscan29	0.0368061	1999	485
Gm17189	0.0366783	16166	486
Rasgrf1	0.036468	12565	487
Gm17259	0.0362962	14965	488
Gm37969	0.0360535	7144	489
Zfp661	0.036022	2073	490
Efhd1	0.0359556	484	491
Ngb	0.0357753	15655	492
Nfkbia	0.0357346	15413	493
Gm15860	0.0355578	6367	494
Erdr1	0.0348206	3237	495
BC055308	0.0346799	566	496
Gm32063	0.0346099	14650	497
Spsb3	0.0345393	17419	498
Dcdc2b	0.0343989	5040	499
Gm8801	0.0342625	17755	500
Rab11fip3	0.0336331	17470	501
Gm37320	0.0336097	16137	502
Scn8a	0.0334471	16583	503
Dbil5	0.0329773	13645	504
Ank	0.0311828	15974	505
Slc5a10	0.0311625	13404	506
Gm37008	0.0311234	8624	507
X2300009A05Rik	0.0310584	12348	508
Fastkd1	0.0308153	1677	509
Gm13340	0.0307715	1293	510
Eva1c	0.0306268	17139	511
Arhgap27	0.03009	14094	512
Cfhr3	0.0294715	773	513
Lmbr1	0.0291802	5611	514
Cox4i1	0.0288682	11086	515
Gm13341	0.0276988	1292	516
Ppargc1b	0.0274355	18489	517
Zbtb43	0.0270027	1527	518
Cisd1	0.0269781	9594	519
Gm49027	0.0269357	6373	520
Cox8a	0.0266714	18833	521
Gm15191	0.0262846	3155	522
Ripor1	0.0260984	10931	523
Gm37206	0.0259997	18708	524
mt.Nd4	0.0258974	19323	525
Me2	0.0255406	18568	526
Mfsd13b	0.0247716	8891	527
Fibin	0.02473	1901	528
Gm49124	0.0245248	11433	529
Msh5	0.0244583	17696	530
Cox7a2l	0.0244375	18080	531
Pgls	0.0244066	10607	532
Gtpbp6	0.0243639	6142	533
X2410006H16Rik	0.0241824	13421	534
Ap3s2	0.0240073	8513	535
X4833411C07Rik	0.0239942	10207	536
S100a14	0.0237593	3697	537
Hyal3	0.0236723	12711	538
Tpd52l1	0.0231795	9383	539
Atp5d	0.023026	9713	540
H2.Ab1	0.0226188	17658	541
Tex14	0.0222287	13802	542
Tanc2	0.022228	14114	543
Gm44567	0.0221304	8188	544
Dyrk2	0.0216781	10009	545
Ncam2	0.0215766	17109	546
Ulk3	0.0215174	12291	547
Lrrc8dos	0.021109	6088	548
Nr1d1	0.0205486	13967	549
Tnfrsf25	0.0202701	5387	550
Eno3	0.020187	13556	551
Strbp	0.0199852	1565	552
Sema3b	0.0199797	12715	553
Sv2a	0.0197312	3801	554
AC127377.1	0.0195237	3622	555
Gm14760	0.0195055	2921	556
Gm10516	0.0191788	1169	557
X0610030E20Rik	0.0188171	7128	558
mt.Ts1	0.0185487	19316	559
Gm43690	0.0185303	6743	560
Mrpl24	0.0185155	3579	561
Gm26513	0.0182038	16508	562
Mpv17l2	0.0178908	10575	563
Vps13b	0.0174387	16008	564
Reep3	0.017395	9568	565
A930002H24Rik	0.0170633	17967	566
X2210016F16Rik	0.0168551	14792	567
Gm31583	0.0162968	16870	568
Rusc1	0.0159744	3625	569
Sestd1	0.0159443	1738	570
Abcg8	0.0156179	18091	571
Gid4	0.0153818	13376	572
Rnf32	0.0152829	5610	573
Gm14023	0.0144626	2102	574
Zfp629	0.014041	9008	575
Gpr162	0.0139887	7518	576
Atg4d	0.0139837	11951	577
Esrra	0.0136858	18818	578
Mtag2	0.013437	8327	579
Bcl2l11	0.0131249	2080	580
X1700001G17Rik	0.0129752	107	581
Zfp558	0.0129267	11915	582
Gm20553	0.0124486	7726	583
X2500002B13Rik	0.0123423	10475	584
Tex38	0.0111204	4821	585
X4632427E13Rik	0.0107999	8628	586
A630052C17Rik	0.0104277	13120	587
Mllt6	0.0101513	13930	588
Cd164l2	0.0097074	5108	589
Gm42868	0.00969197	3864	590
Mul1	0.00962784	5215	591
Calr3	0.00937458	10629	592
Inha	0.00901765	417	593
Gpr137	0.00874011	18819	594
Gm33148	0.00871151	9188	595
Rassf7	0.00852379	9148	596
Siglece	0.00811298	8258	597
Sirt5	0.00786552	14662	598
Pltp	0.00754021	2444	599
Gm43598	0.00688437	6745	600
Cdnf	0.0065194	1201	601
Mrpl43	0.00625821	19179	602
Lrp1	0.00581588	10085	603
Smg1	0.00576281	8851	604
Gm17936	0.00527428	5511	605
Fam160a1	0.00501152	3551	606
Tle6	0.00492026	9794	607
Radx	0.00444389	3109	608
Gm16230	0.00392891	10090	609
Kank3	0.00331956	17628	610
BC025920	0.0031296	9795	611
mt.Nd1	0.00303125	19307	612
Rsph10b	0.00247437	6660	613
Gdf9	0.00239183	13275	614
Nudt7	0.00237557	11034	615
Cox6c	0.00224103	16011	616
Kcnt1	0.00219282	1360	617
Hprt	0.00182033	2799	618
Asic3	0.00151432	5580	619
Gm30698	0.0012349	9371	620
Pappa2	0.000942896	867	621
Gpr160	0.00041932	3306	622
Wdpcp	-0.000124786	13091	623
X4632404H12Rik	-0.000140378	3663	624
Rnft1	-0.000400756	13785	625
Eif4h	-0.000515385	6479	626
Zfp768	-0.000731038	8988	627
Gm30091	-0.000829275	18010	628
Gm47000	-0.000847865	12655	629
Gm8349	-0.00163956	3456	630
Gm16536	-0.00232137	12164	631
Oxld1	-0.00267712	14328	632
Phospho2	-0.00316657	1680	633
Lcmt2	-0.00316774	1997	634
Arid2	-0.00320226	16490	635
Airn	-0.00325738	17265	636
Flad1	-0.00384124	3654	637
Nrtn	-0.00412526	17939	638
Srsf5	-0.00461645	15567	639
X4930458D05Rik	-0.00555253	6057	640
Isca2	-0.0057089	15618	641
Gpr17	-0.0060385	18263	642
Klf11	-0.00625833	15300	643
Gm37415	-0.00677719	6399	644
Ak3l2.ps	-0.00695757	1703	645
Gm39526	-0.00696404	2947	646
Tmem60	-0.0070559	5535	647
Gm14164	-0.007215	2255	648
Zfp583	-0.00733467	7799	649
Ablim3	-0.00737739	18499	650
Fuca1	-0.00741333	5170	651
Gm13339	-0.00801543	1294	652
Pgbd5	-0.00811575	11166	653
Gm14320	-0.00856806	2486	654
Acsf3	-0.00886073	11123	655
Smagp	-0.00887502	16578	656
Gm26810	-0.00891963	8125	657
Celsr3	-0.00913562	12772	658
Catsper2	-0.00952704	2005	659
Higd2a	-0.00968803	14739	660
Cbx4	-0.0103552	14296	661
Tox	-0.0105655	4282	662
Lrrc56	-0.0105762	9146	663
Gm16537	-0.0107011	16553	664
Unc5b	-0.0109003	9520	665
Pkd2l1	-0.0123009	19166	666
Vps13d	-0.013456	5283	667
St7l	-0.0137513	3919	668
X1700016A09Rik	-0.0139666	11081	669
Wdr13	-0.0142715	2668	670
Rnf217	-0.014791	9385	671
Dmac2	-0.0148062	7996	672
Krtcap3	-0.0148167	5656	673
Cbx7	-0.0148393	16315	674
Trim8	-0.0158938	19210	675
Apela	-0.0160738	10499	676
Gm3839	-0.016234	11225	677
Trim15	-0.0163631	17771	678
Pigv	-0.0163908	5123	679
Gm48552	-0.0167585	9784	680
mt.Nd5	-0.0168235	19324	681
D630024D03Rik	-0.0169421	13142	682
St3gal5	-0.0171637	7121	683
Mfsd6l	-0.0176765	13459	684
Cyp21a2.ps	-0.0178039	17672	685
Ube2g1	-0.0178408	13583	686
Zfp672	-0.01855	13327	687
Nos3	-0.0186249	5576	688
Bola1	-0.0186596	3802	689
Gstp3	-0.018662	18676	690
Cdkn1a	-0.0188019	17545	691
X1600020E01Rik	-0.0189425	7232	692
Fcgrt	-0.0193066	8309	693
A230107N01Rik	-0.0193631	14969	694
Nudt18	-0.0194213	11715	695
Gm32699	-0.0194449	14461	696
Rundc3a	-0.0196023	14069	697
Slc17a1	-0.0197581	14549	698
Hmox2	-0.0198101	16661	699
Ndufb5	-0.0198974	3319	700
Alkbh5	-0.0209571	13379	701
Gm10222	-0.0209853	87	702
Tekt5	-0.0211898	16693	703
Gm12416	-0.0213028	4648	704
Gm13001	-0.0223072	5194	705
Atp5pb.ps	-0.0223721	13302	706
Ifit1	-0.022732	19064	707
A530017D24Rik	-0.0228553	13408	708
Rxrb	-0.0231666	17650	709
Alkbh2	-0.0231697	6203	710
Doc2b	-0.0232119	13637	711
Gm14027	-0.024071	2091	712
Gm5628	-0.0242886	14462	713
Gm36371	-0.024336	7795	714
Gm7461	-0.0244572	10189	715
Ndufc2	-0.0248559	8641	716
Mybph	-0.0251013	712	717
Slc52a3	-0.0253193	2248	718
Gm46404	-0.025665	14514	719
Prkce	-0.0261318	18101	720
Acyp1	-0.0261465	15633	721
Mmaa	-0.0261532	10667	722
Atp6v0b	-0.0265899	4872	723
Nudt6	-0.0266063	3351	724
Cyhr1	-0.0267107	16228	725
Gm37973	-0.0268547	3521	726
Poldip2	-0.0273802	13700	727
Serpinb8	-0.0274087	593	728
Gm2814	-0.0274889	10206	729
Pikfyve	-0.0275681	339	730
Ndufv1	-0.0278031	18673	731
Scnn1b	-0.0278737	8901	732
Fam241a	-0.0280121	4087	733
Zfhx2	-0.0283712	11542	734
Slc16a13	-0.0286694	13534	735
Ginm1	-0.0291025	9256	736
Gm37499	-0.0293509	1261	737
Gm10602	-0.0294622	8714	738
Lyrm7	-0.0298563	13295	739
Zfp772	-0.0298787	7811	740
mt.Nd4l	-0.0299582	19322	741
Gm14399	-0.030331	2550	742
X9330102E08Rik	-0.0306519	7563	743
Uqcrfs1	-0.0307068	14577	744
Ift88	-0.0307163	11599	745
Tmub1	-0.0309992	5584	746
Kifc2	-0.0315776	16229	747
Gm15903	-0.0317361	6438	748
Atp5o	-0.0318349	17161	749
Mark4	-0.0319445	7922	750
Gadd45b	-0.0319964	9757	751
Ntn1	-0.0321015	13457	752
Per3	-0.0321295	5377	753
Pkp3	-0.0322494	9139	754
Hr	-0.0322644	11714	755
Gm40617	-0.032307	9350	756
Sult6b2	-0.0323597	7667	757
Agbl3	-0.0323994	6893	758
Rnasek	-0.0324474	13537	759
Gm15510	-0.0326857	7786	760
Me1	-0.0336709	12542	761
Slc30a10	-0.0341178	1124	762
Rnf13	-0.034196	3433	763
Gm37285	-0.034494	347	764
Nxph3	-0.034706	13877	765
Kxd1	-0.034999	10559	766
Naxd	-0.0350544	10221	767
Rgs7bp	-0.0352804	15101	768
Rcor3	-0.0353382	1168	769
Rapgef5	-0.0354375	15890	770
Prss36	-0.0354881	9027	771
Cnppd1	-0.0355414	397	772
Mpp4	-0.0358344	287	773
A530041M06Rik	-0.0359327	3907	774
Gm35315	-0.0360304	6140	775
Tmem250.ps	-0.0360764	1364	776
Gm20735	-0.0362944	11111	777
Gm9353	-0.0365482	4034	778
Cux1	-0.0366841	6524	779
Josd2	-0.0368272	8276	780
Pnrc2	-0.0370559	5168	781
Kank4	-0.0371212	4700	782
Fgf21	-0.0376139	8345	783
Rasd2	-0.0376781	10648	784
Kcnj4	-0.0377454	16299	785
Gm46658	-0.0379978	18728	786
Arhgap44	-0.0380508	13442	787
Herpud2	-0.0383398	12006	788
Ubxn11	-0.0385424	5131	789
Clec11a	-0.0385974	8271	790
Fam174a	-0.0390318	565	791
Gm11478	-0.0390909	13789	792
Gm32540	-0.0391795	10203	793
Wdr25	-0.0395573	15791	794
Gm44899	-0.0396075	8545	795
Rhbdd2	-0.0399001	6505	796
Zfand4	-0.0400165	7427	797
C730034F03Rik	-0.0401235	16455	798
Lipo3	-0.0401558	19050	799
Syt17	-0.0402247	8854	800
AC149090.1	-0.0404363	19330	801
Fpgt	-0.0404744	4250	802
Usp19	-0.0404815	12756	803
B230398E01Rik	-0.040857	3745	804
Padi3	-0.0410383	5236	805
Zranb1	-0.0411648	9080	806
A730011C13Rik	-0.0414545	3747	807
Arhgap9	-0.0417721	10075	808
X1810012K08Rik	-0.0417958	1365	809
Tssk4	-0.0421055	11562	810
Tgm4	-0.0421575	12925	811
Fut1	-0.0421681	8346	812
Ptger3	-0.0423864	4254	813
Ears2	-0.0427333	8905	814
Gm43379	-0.0428653	4132	815
Tmem185a	-0.0429746	2841	816
Gm49338	-0.0429806	12165	817
X5031425E22Rik	-0.0430639	5559	818
F420014N23Rik	-0.0431383	10067	819
Fbxl17	-0.0434017	17964	820
Gm44033	-0.0434719	7394	821
Nmu	-0.0436978	5921	822
Gmcl1	-0.043836	7237	823
Pim3	-0.0438457	16433	824
Gm2308	-0.0441526	8240	825
Pde6h	-0.0449901	7641	826
Cox7c	-0.0451534	14975	827
Cyb561d1	-0.0452538	3970	828
Lims2	-0.0453642	18262	829
X4931440P22Rik	-0.0456372	3475	830
Phospho1	-0.0456519	13881	831
Lmtk3	-0.0458353	8358	832
Atp10d	-0.0461848	5884	833
Cyb5b	-0.0464547	10976	834
Ddit4	-0.0464783	9511	835
X1700007L15Rik	-0.0465244	16936	836
Efna1	-0.0469817	3643	837
Cox6b1	-0.0469843	8152	838
Coa8	-0.0470474	15845	839
Prodh	-0.0471517	16780	840
Hyal1	-0.0473602	12709	841
Gm49759	-0.0477908	12321	842
Mir22hg	-0.0477911	13625	843
Samd8	-0.048052	11283	844
Flywch2	-0.0481944	17370	845
Stk38l	-0.0482914	7693	846
Mif4gd	-0.0494599	14224	847
Gm7049	-0.0497461	14828	848
Cyb5d2	-0.0501316	13585	849
AC131728.1	-0.0502108	6672	850
Rgcc	-0.050248	11763	851
Ak4	-0.0508501	4717	852
Araf	-0.0508976	2718	853
Trpm3	-0.0512348	18978	854
mt.Tq	-0.0512845	19309	855
Gm9873	-0.0516064	2506	856
Maff	-0.051729	16295	857
Stab1	-0.0518522	11347	858
X5930430L01Rik	-0.05188	6727	859
Yipf4	-0.0518884	18032	860
Kdm6b	-0.051945	13487	861
Rbm4	-0.0519711	18709	862
Tasor	-0.0523132	11318	863
Smad4	-0.0524552	18566	864
Rab11fip2	-0.052714	19291	865
Kcnn1	-0.0528782	10583	866
Gm6483	-0.052918	10273	867
Gm30146	-0.0531832	8008	868
Minar1	-0.0533023	12563	869
Csf2ra	-0.0534349	19303	870
Tnnt3	-0.0535628	9185	871
Serpina3m	-0.053798	15759	872
Zfp93	-0.0541553	7957	873
Arel1	-0.0543223	15621	874
Tmem51os1	-0.0546504	5271	875
Fcamr	-0.0547352	653	876
Bcl2l2	-0.0548866	11536	877
Tpt1.ps7	-0.0549348	17895	878
Ndufb10	-0.0551456	17411	879
X6720427I07Rik	-0.0551608	14690	880
X1700027J07Rik	-0.0552946	9457	881
Psmd9	-0.0554279	6364	882
Tmem160	-0.0557455	7868	883
Cox7a2	-0.0558358	12511	884
X4930431P19Rik	-0.0558601	8793	885
Ubxn1	-0.0560147	18869	886
Gm26461	-0.0561167	12557	887
Pet100	-0.0565875	10169	888
Rhoq	-0.0567132	18103	889
X9530034E10Rik	-0.0567563	4877	890
Doc2g	-0.0568445	18672	891
Vamp2	-0.0568549	13473	892
Cox6a1	-0.0570265	6243	893
Wdr66	-0.0581421	6366	894
X1300002E11Rik	-0.0586536	16835	895
Fbxo6	-0.0588496	5324	896
Kctd17	-0.0588529	16262	897
Gm28437	-0.0588583	89	898
Zcwpw1	-0.058896	6563	899
Mcrip2	-0.0590146	17459	900
Tep1	-0.0595341	11476	901
Micos13	-0.0598012	17932	902
Mrpl23	-0.0599464	9186	903
Tbcel	-0.0602479	12092	904
Gm3200	-0.0602518	8697	905
Gm20337	-0.0606068	15566	906
Hspa2	-0.060748	15518	907
Glg1	-0.0616175	11016	908
Gm17080	-0.0618855	17816	909
Rundc1	-0.0620147	14037	910
Atp5pb	-0.0624225	3929	911
Mxi1	-0.0624305	19242	912
Usf2	-0.062495	8164	913
Cdk5r1	-0.0626195	13724	914
Slc22a13b	-0.0626942	12861	915
Borcs8	-0.0628778	10541	916
Pbxip1	-0.0629334	3658	917
Atp5e	-0.063206	2545	918
Ormdl3	-0.0632363	13959	919
Gm28439	-0.0634774	86	920
Taz	-0.0635414	2888	921
Wwox	-0.0638455	11036	922
Smim20	-0.063994	5811	923
Terb1	-0.0640507	10889	924
Lmntd2	-0.0641619	9147	925
Thnsl1	-0.064388	1289	926
Rab6b	-0.0646032	12644	927
Il6st	-0.0646296	15128	928
Gm16188	-0.0650116	5358	929
Tmem38b	-0.0652431	4544	930
X1110020A21Rik	-0.0659465	18093	931
Grn	-0.0659577	14071	932
Pex11b	-0.0660548	3829	933
Ciart	-0.0664673	3789	934
Ocel1	-0.0665166	10593	935
Mfsd6	-0.0665283	226	936
Ddit3	-0.0667597	10073	937
Myh14	-0.0668155	8283	938
Katnip	-0.0668228	8930	939
Lrfn1	-0.0670517	8070	940
X9230111E07Rik	-0.0671299	2490	941
Gm11827	-0.0672684	4296	942
Gm53033	-0.0673313	7965	943
Snx33	-0.0677225	12271	944
Tagap1	-0.0677323	17240	945
Gm10010	-0.0678227	7564	946
Rab3gap2	-0.0678837	1117	947
Mief2	-0.0680686	13382	948
Pnpla2	-0.0682668	9164	949
Gm40466	-0.068776	10277	950
Tmem203	-0.06903	1333	951
Atp6v1f	-0.0694424	6849	952
Dnajc16	-0.069704	5265	953
Inf2	-0.069801	15856	954
Lyrm9	-0.0704391	13706	955
Atp6v1g2	-0.0704846	17716	956
Xirp1	-0.07061	12876	957
Zadh2	-0.070798	18631	958
Spata24	-0.0708651	18312	959
Ppfia3	-0.0713119	8326	960
Pou4f1	-0.0714833	11805	961
Tprkb	-0.0718342	7215	962
X1700030J22Rik	-0.0719294	11044	963
Mid1ip1	-0.0722985	2688	964
Gm49092	-0.0723356	17356	965
X4933425M03Rik	-0.0724036	3553	966
Gm7893	-0.0725456	104	967
Ankrd24	-0.0725774	9797	968
Gm13830	-0.0726701	6239	969
Kif9	-0.0727959	12799	970
Limk1	-0.0730323	6480	971
Tnfsf9	-0.073058	17954	972
Gsdmd	-0.0732987	16180	973
Aup1	-0.0733681	7167	974
Cdc73	-0.0734596	782	975
Gm10925	-0.074205	90	976
Gm6100	-0.0748916	10379	977
Rnf11	-0.0753338	4793	978
X6430511E19Rik	-0.0753497	8626	979
Kbtbd12	-0.0756496	7274	980
Gm44949	-0.0757389	8518	981
H2ac21	-0.07606	3803	982
Slc1a1	-0.0762715	19009	983
X9430065F17Rik	-0.076395	14881	984
Saysd1	-0.0764999	11252	985
Gstk1	-0.0767031	6953	986
Gm44744	-0.0770043	8050	987
Gm31024	-0.0771367	8053	988
Foxred2	-0.0771444	16253	989
Gm26608	-0.0772365	5606	990
Optn	-0.0773234	1213	991
Gm48079	-0.0774956	15884	992
Fuom	-0.0775207	9120	993
Vmp1	-0.0780895	13788	994
Zfp827	-0.0781631	10666	995
Letm2	-0.0782407	10325	996
Gm37254	-0.0785088	1132	997
Skil	-0.0786042	3309	998
Zfp94	-0.0787937	7959	999
Chkb	-0.0790057	16454	1000
Cyp2u1	-0.0790595	4110	1001
Olfr920	-0.079156	12073	1002
Gm17690	-0.0793862	3799	1003
Tmem42	-0.0796092	12924	1004
Gm49405	-0.0796481	18670	1005
Oasl1	-0.0798597	6222	1006
Nudt16	-0.0801823	12660	1007
Gm32358	-0.0802884	17195	1008
Nr1h2	-0.0803996	8281	1009
Wdr54	-0.0809707	7176	1010
Snord104	-0.0811916	14135	1011
Map3k10	-0.0812329	8038	1012
Arhgap4	-0.0815161	2877	1013
Plekha5	-0.081837	7648	1014
Zfp507	-0.0818479	8214	1015
Kcp	-0.082053	6850	1016
Mbnl2	-0.0823533	11830	1017
Atp6v1d	-0.0826267	15535	1018
Il10rb	-0.0827328	17148	1019
Tat	-0.0831366	11000	1020
Grpel2	-0.0836861	18496	1021
Zbtb18	-0.0836871	1043	1022
Cyp4a32	-0.0839049	4818	1023
Gm10509	-0.0845218	17331	1024
Saxo2	-0.0846189	8569	1025
Atp5h	-0.0846215	14212	1026
Gm11966	-0.0846869	13011	1027
Fam227a	-0.084969	16303	1028
Rilpl1	-0.0851686	6403	1029
X2010001A14Rik	-0.0854868	13313	1030
Ctsc	-0.0856155	8592	1031
Hk1os	-0.0859021	9542	1032
Gm13292	-0.085929	1237	1033
Kmt5c	-0.0861025	7767	1034
Wdr93	-0.0861875	8510	1035
Gm13184	-0.0862658	1198	1036
A330041J22Rik	-0.0864776	12543	1037
X4732419C18Rik	-0.0865295	11153	1038
Fbxo2	-0.086779	5326	1039
mt.Rnr1	-0.086784	19305	1040
Golga7	-0.0868875	10304	1041
Tango2	-0.0869854	16787	1042
Amigo1	-0.0870769	3969	1043
Gm3625	-0.0871356	15184	1044
Dnajb12	-0.0875213	9510	1045
X2310030G06Rik	-0.0876472	12209	1046
Gm47484	-0.0876749	15607	1047
Mpzl2	-0.0877149	12151	1048
Sclt1	-0.0878115	3371	1049
B3gat3	-0.0880611	18876	1050
Cga	-0.0882846	4390	1051
Kazald1	-0.0883385	19183	1052
Gm16046	-0.0884591	17279	1053
Gm4189	-0.0885145	10072	1054
Bloc1s3	-0.0885403	7924	1055
Lmbrd1	-0.0889856	93	1056
Ndufb1	-0.0892433	15717	1057
Cab39l	-0.0892745	11614	1058
Gcc1	-0.0894455	6834	1059
X2900009J06Rik	-0.0894575	630	1060
Fastk	-0.0897085	5583	1061
Pdpk1	-0.0897561	17379	1062
Shc1	-0.0897828	3656	1063
Gm12286	-0.0898231	13435	1064
Trim56	-0.0898236	6536	1065
St3gal1	-0.0899897	16134	1066
X9130023H24Rik	-0.0900003	9036	1067
Txndc12	-0.0901159	4784	1068
Chrd	-0.0902133	16828	1069
X4930539J05Rik	-0.0902339	4133	1070
Cpne7	-0.0903127	11132	1071
Kat2b	-0.0903586	17897	1072
X2610301B20Rik	-0.0903992	4293	1073
X4933439C10Rik	-0.0905689	13358	1074
Shisa5	-0.090957	12778	1075
B130034C11Rik	-0.0909646	17128	1076
St3gal3	-0.0910785	4876	1077
Gm16675	-0.0911506	10445	1078
Gm34777	-0.0912566	9934	1079
Gm37174	-0.0912886	617	1080
Nyx	-0.0913477	2700	1081
Gm5112	-0.0913802	7490	1082
Mapk15	-0.091727	16190	1083
Cdkl2	-0.091727	5993	1084
Pank3	-0.0917623	13168	1085
Atf7	-0.0917814	16621	1086
Gm35339	-0.0920387	16212	1087
X5430405H02Rik	-0.0920816	2347	1088
Gm43189	-0.092083	3850	1089
Rita1	-0.0921202	6294	1090
Gm15445	-0.0921356	729	1091
Lmf1	-0.092285	17441	1092
Rab26	-0.0924886	17397	1093
Fbrsl1	-0.0925256	6158	1094
Tdrp	-0.092636	10258	1095
Gm10209	-0.0928786	7058	1096
AV356131	-0.0929209	8843	1097
Zfp677	-0.0931784	17321	1098
Gm16418	-0.093524	934	1099
X4932442E05Rik	-0.093562	10010	1100
X6330408M09Rik	-0.0938335	16863	1101
Mrap2	-0.0942187	12547	1102
Phf21a	-0.0942442	1824	1103
H6pd	-0.0943357	5361	1104
Timmdc1	-0.0943839	17000	1105
Drc3	-0.0944309	13374	1106
Tor1aip2	-0.0944742	849	1107
Ndufb9	-0.0946297	16106	1108
Fam234a	-0.094708	17479	1109
Fgd6	-0.0947537	9904	1110
Pyurf	-0.0948632	7065	1111
Nr2c2	-0.0953776	7315	1112
Lrba	-0.095978	3560	1113
Slc25a46	-0.0960196	18254	1114
Pnpla7	-0.0960684	1320	1115
Ubc	-0.0961006	6418	1116
Rgl3	-0.0962753	11976	1117
Trak1	-0.0967367	12891	1118
Ndufc1	-0.0968267	3386	1119
X9130230N09Rik	-0.0970703	13095	1120
Ermard	-0.0971514	17294	1121
Ubl7	-0.0971849	12299	1122
Spring1	-0.0972444	6279	1123
Gm47431	-0.097607	15393	1124
Gys1	-0.0976553	8334	1125
Btbd16	-0.0976923	9058	1126
Castor1	-0.0981145	12981	1127
Retsat	-0.09825	7138	1128
Aftph	-0.0982665	13084	1129
Adh1	-0.0988263	4155	1130
Irs3	-0.0988348	6557	1131
Repin1	-0.098866	6992	1132
Gm26902	-0.0988797	19057	1133
Fbxl3	-0.0988917	11797	1134
Il4ra	-0.0990671	8928	1135
Mir7027	-0.09913	6209	1136
D17H6S53E	-0.0993466	17707	1137
Smap2	-0.0994437	4924	1138
Atad3aos	-0.0994607	5438	1139
Tuba8	-0.0995679	7475	1140
Phyhip	-0.0996483	11710	1141
Trim26	-0.0998614	17770	1142
Purg	-0.0999233	10365	1143
Ap4b1	-0.100028	3898	1144
Hyi	-0.100134	4880	1145
Angptl8	-0.100155	11969	1146
Thra	-0.100454	13966	1147
Phpt1	-0.10055	1352	1148
Dnajc4	-0.100572	18825	1149
Gm39214	-0.100961	10770	1150
Lekr1	-0.101079	3477	1151
Tigd2	-0.101158	7073	1152
Nampt	-0.101195	15339	1153
Ghdc	-0.101301	14008	1154
Zfp839	-0.101451	15822	1155
Frmd8os	-0.101517	18776	1156
Gm43545	-0.101551	6073	1157
Slc25a5.ps	-0.101733	11226	1158
Particl	-0.10183	7135	1159
Kat6b	-0.101881	11281	1160
Afg1l	-0.101948	9442	1161
Nrbf2	-0.101966	9570	1162
Psd	-0.102166	19203	1163
Uck1	-0.102266	1493	1164
Gm45619	-0.102332	8329	1165
Slx1b	-0.102361	8949	1166
Zfyve27	-0.102783	19146	1167
Mrps34	-0.102872	17422	1168
Sptbn4	-0.102881	8027	1169
Pigbos1	-0.103088	12459	1170
Cox17	-0.103123	16995	1171
Kctd15	-0.103139	8191	1172
Nubpl	-0.103164	15392	1173
X9330151L19Rik	-0.103213	15450	1174
Mmp11	-0.103323	9620	1175
Grcc10	-0.1034	7510	1176
Adh7	-0.103417	4154	1177
mt.Cytb	-0.103616	19327	1178
X4933431K14Rik	-0.103804	12534	1179
Ndufa7	-0.103904	17630	1180
Fam151b	-0.104153	14994	1181
Use1	-0.104168	10592	1182
X2810001G20Rik	-0.104277	13439	1183
Patj	-0.104642	4698	1184
Kidins220	-0.104679	15304	1185
A930007A09Rik	-0.105252	16718	1186
Wdtc1	-0.105323	5112	1187
Trim68	-0.105549	8734	1188
Firre	-0.105651	2787	1189
Hspb8	-0.105711	6257	1190
Commd6	-0.106166	11791	1191
Gapdh	-0.106469	7531	1192
Scyl3	-0.106504	901	1193
Metap1d	-0.106638	1697	1194
A930033H14Rik	-0.106795	9581	1195
Zfp316	-0.106866	6640	1196
Gm16439	-0.107027	11420	1197
Rap1gapos	-0.1071	5203	1198
Kiz	-0.107136	2207	1199
Macroh2a2	-0.10725	9536	1200
Eef1b2	-0.107299	320	1201
Dync2li1	-0.10745	18089	1202
Mir23a	-0.107607	10720	1203
Bbs10	-0.107698	9962	1204
X6820408C15Rik	-0.107702	2259	1205
Avpi1	-0.107743	19144	1206
Romo1	-0.107914	2331	1207
Ctsz	-0.108079	2543	1208
Lars2	-0.108564	12931	1209
Hlcs	-0.108605	17179	1210
X1700028J19Rik	-0.109021	8267	1211
E030030I06Rik	-0.109084	9324	1212
Crlf2	-0.10928	6129	1213
Ndufa5	-0.109313	6826	1214
Stbd1	-0.109523	6006	1215
Gm10366	-0.109641	11520	1216
Gm7329	-0.109714	337	1217
Reep5	-0.109778	18284	1218
Gm26760	-0.109843	16471	1219
Tigd5	-0.110306	16184	1220
Ccdc63	-0.110525	6330	1221
Gm10382	-0.110622	6419	1222
Tmem102	-0.110696	13509	1223
Asb8	-0.110795	16509	1224
Pdk1	-0.110834	1699	1225
Zfp971	-0.110853	2570	1226
Gm17193	-0.111006	15622	1227
Gm32391	-0.111007	914	1228
Gramd3	-0.111143	18454	1229
E130310I04Rik	-0.111215	16949	1230
Ric1	-0.111397	19025	1231
Stk11ip	-0.111549	418	1232
G6pdx	-0.111633	2898	1233
X4930481B07Rik	-0.111819	3750	1234
Leng8	-0.111886	7748	1235
Cox14	-0.112086	16555	1236
Ipmk	-0.112113	9595	1237
Hdac11	-0.112235	7302	1238
Cebpg	-0.112694	8195	1239
Fuca2	-0.112786	9277	1240
Lyrm1	-0.112807	8877	1241
Ring1	-0.113063	17648	1242
Pigk	-0.113066	4238	1243
Acnat2	-0.113123	4524	1244
Bbs1	-0.11316	18717	1245
Mks1	-0.113225	13811	1246
Gm26881	-0.113303	4444	1247
Ghitm	-0.113511	11404	1248
Atp5l	-0.113723	12148	1249
Ccdc186	-0.113879	19271	1250
Fam135a	-0.114011	84	1251
Gm15343	-0.114165	9635	1252
Eef2	-0.114513	9766	1253
Adprm	-0.114561	13448	1254
Ccdc91	-0.114564	7702	1255
Gtf2ird2	-0.114654	6470	1256
Atp5j	-0.114662	17113	1257
Zc2hc1c	-0.114751	15634	1258
Zfp655	-0.114836	6684	1259
Slc36a4	-0.115033	11909	1260
Gm9442	-0.115037	3385	1261
Serinc3	-0.115069	2413	1262
Plp1	-0.115092	3101	1263
Chmp2b	-0.115142	17092	1264
Wipi2	-0.11519	6630	1265
E230001N04Rik	-0.115226	17528	1266
X9330179D12Rik	-0.115355	7556	1267
Gadd45a	-0.115594	7088	1268
X4833438C02Rik	-0.115881	19201	1269
Gm12338	-0.115886	13632	1270
Uqcr10	-0.116424	12986	1271
Gm8493	-0.116544	6128	1272
Izumo1	-0.116723	8347	1273
Ttyh2	-0.117265	14194	1274
Rasgef1b	-0.117459	6037	1275
Fmc1	-0.117786	6923	1276
Rnf214	-0.117863	12166	1277
ARVCF	-0.118061	16788	1278
Stag2	-0.118072	2766	1279
Tut7	-0.118169	14804	1280
Coasy	-0.118202	14016	1281
Selenbp1	-0.11825	3743	1282
Gm26910	-0.118283	18549	1283
Gm11814	-0.118928	4290	1284
Pfkfb3	-0.118974	1238	1285
Ubxn6	-0.119045	17914	1286
Cbx6	-0.119251	16313	1287
Tsc22d3	-0.119533	3118	1288
Trib3	-0.119534	2254	1289
Mcts1	-0.119976	2759	1290
Cetn2	-0.120032	2852	1291
Gm7160	-0.120059	586	1292
Zbtb44	-0.120069	12021	1293
Eif4g3	-0.120136	5206	1294
Coa5	-0.120154	149	1295
Smad1	-0.120249	10669	1296
Tmem106c	-0.120359	16504	1297
Gm12537	-0.120406	4557	1298
Ift22	-0.120407	6527	1299
Gm20109	-0.120431	17527	1300
Hipk1	-0.120648	3894	1301
Scand1	-0.120783	2334	1302
Trp53cor1	-0.120864	17544	1303
Uckl1	-0.121024	2618	1304
Golph3	-0.121255	15957	1305
Lemd2	-0.12144	17500	1306
Cib2	-0.121611	12240	1307
Tk2	-0.121778	10882	1308
Plekhh3	-0.122051	14022	1309
Itfg1	-0.122139	10769	1310
Bbs2	-0.122222	10822	1311
Adal	-0.122297	1998	1312
Prpf40b	-0.122326	16541	1313
Cask	-0.122481	2701	1314
Dhrs11	-0.122726	13769	1315
Trim39	-0.122759	17768	1316
Nipa2	-0.122973	8413	1317
Mamstr	-0.123115	8350	1318
Gm43290	-0.123401	5849	1319
Ankrd42	-0.123474	8623	1320
Zfp84	-0.123599	8105	1321
Trmt2b	-0.123618	3065	1322
Gaa	-0.123691	14299	1323
Gm13073	-0.123761	5359	1324
Gm37397	-0.123806	7064	1325
Gm45133	-0.124012	7788	1326
Itga7	-0.124095	10153	1327
Akap7	-0.124134	9349	1328
Gm10702	-0.124403	3650	1329
Gm36738	-0.124593	16269	1330
Nadsyn1	-0.124598	9214	1331
Slc7a15	-0.124713	15206	1332
Dnajc15	-0.124789	11758	1333
Bmt2	-0.124935	6795	1334
Malat1	-0.125028	18773	1335
Spag8	-0.125149	4462	1336
Btf3l4	-0.125159	4783	1337
Ttc6	-0.125298	15423	1338
Gm9843	-0.125529	17101	1339
Rnf123	-0.125676	12733	1340
Yipf3	-0.125839	17832	1341
Meiob	-0.12592	17414	1342
Chd3	-0.12593	13482	1343
Rps19.ps3	-0.126132	5309	1344
Hcar2	-0.126162	6380	1345
Ggh	-0.126347	4345	1346
Id2	-0.126354	15305	1347
Rnf25	-0.126671	388	1348
H2.Bl	-0.126683	17764	1349
Rnf146	-0.126767	9368	1350
Gm16332	-0.126784	776	1351
Atg4a	-0.126789	3122	1352
Gm26559	-0.126836	15062	1353
Sod3	-0.126895	5801	1354
Hdhd2	-0.127248	18596	1355
Clcn4	-0.127519	7814	1356
Cbr1	-0.127708	17172	1357
Mir23b	-0.127731	14835	1358
E130208F15Rik	-0.127743	8134	1359
Rdh14	-0.127755	15216	1360
Arl14ep	-0.128153	1891	1361
A930016O22Rik	-0.128191	7921	1362
Vps13c	-0.12841	12410	1363
X1110006O24Rik	-0.128478	6251	1364
Gm43031	-0.128654	5485	1365
Utp14b	-0.128817	428	1366
X1600012H06Rik	-0.128821	17290	1367
Mir7666	-0.12883	10399	1368
Map2k1	-0.128953	12361	1369
C4a	-0.129111	17676	1370
Thtpa	-0.129139	11543	1371
Tctn2	-0.129236	6409	1372
Polr1has	-0.129303	17776	1373
Tfap2a	-0.129366	14641	1374
Scarna2	-0.129407	3982	1375
Echdc2	-0.129537	4768	1376
Lsmem2	-0.129679	12713	1377
Stimate	-0.129869	11334	1378
Selenok.ps8	-0.129926	14813	1379
Cfap46	-0.130109	9110	1380
X5830454E08Rik	-0.130336	12886	1381
Adra2b	-0.130376	2069	1382
Pate2	-0.130608	12048	1383
Sod2	-0.130662	17276	1384
Bad	-0.130756	18820	1385
Gm10481	-0.130767	5520	1386
X4933404O12Rik	-0.13103	6528	1387
Mrpl17	-0.131064	8772	1388
Nfkbil1	-0.131142	17715	1389
Gm2445	-0.131365	15048	1390
Tgoln1	-0.131552	7140	1391
Ldb1	-0.131631	19196	1392
Snhg20	-0.131636	14270	1393
Gm4609	-0.131693	4050	1394
Gm37607	-0.131707	266	1395
Psenen.ps	-0.131829	4405	1396
Acer3	-0.131854	8656	1397
C87436	-0.131878	7226	1398
Gm22442	-0.131935	13483	1399
Gm43737	-0.131968	3636	1400
Slc5a3	-0.132001	17164	1401
Fbxl4	-0.13202	4352	1402
E130102H24Rik	-0.13203	4715	1403
Tusc2	-0.132072	12707	1404
Gabarapl2	-0.132081	11029	1405
Kctd11	-0.132248	13515	1406
Snx21	-0.132272	2438	1407
Grk4	-0.132279	5716	1408
Il17rc	-0.132314	7383	1409
Gm26660	-0.13233	11295	1410
Rabggta	-0.132348	11568	1411
Tmem141	-0.13313	1356	1412
Krtcap2	-0.13325	3640	1413
Fbxw5	-0.133291	1348	1414
Lgmn	-0.133861	15720	1415
Car9	-0.133959	4454	1416
Vegfb	-0.134096	18824	1417
Zbtb7b	-0.134239	3652	1418
E030042O20Rik	-0.134313	1725	1419
Cdkn2aip	-0.134389	10453	1420
Ctf1	-0.134419	9012	1421
Por	-0.134516	6507	1422
Pan2	-0.134748	10115	1423
Rb1	-0.135239	11726	1424
Map1lc3a	-0.135321	2306	1425
Gm17552	-0.13543	18686	1426
Tor1b	-0.13547	1469	1427
Zfp36l1	-0.135832	15550	1428
Dusp28	-0.135952	537	1429
Gm32856	-0.136032	11201	1430
Pced1a	-0.136168	2112	1431
Gse1	-0.1362	11080	1432
Mterf4	-0.136723	548	1433
X1700088E04Rik	-0.136835	16289	1434
Ubr2	-0.136873	17858	1435
Stard3	-0.136985	13951	1436
Gm17102	-0.136988	8232	1437
Fam3a	-0.137082	2896	1438
X4930519P11Rik	-0.137122	2296	1439
Kcnc3	-0.137125	8282	1440
Adprs	-0.137487	4986	1441
Plekhg1	-0.137491	9231	1442
Gm6969	-0.137491	15299	1443
Zfp318	-0.137499	17837	1444
Ankrd23	-0.137625	138	1445
BB123696	-0.13773	14725	1446
Ppm1l	-0.137814	3502	1447
Gm15234	-0.138059	3736	1448
X9530082P21Rik	-0.138092	17368	1449
Elf1	-0.138168	11769	1450
S100a1	-0.138403	3695	1451
Gm20621	-0.138484	16434	1452
Gramd1a	-0.139053	8176	1453
Bach2os	-0.139567	4366	1454
Fry	-0.139668	6740	1455
Txnrd2	-0.139792	16791	1456
Plcl1	-0.139834	252	1457
A030001D20Rik	-0.13993	8349	1458
Tbc1d32	-0.140019	9489	1459
Slc17a5	-0.140187	12507	1460
Stk16	-0.140234	404	1461
X1110013H19Rik	-0.140475	16575	1462
Ctbs	-0.140786	4206	1463
Nedd4l	-0.140806	18521	1464
Fam162a	-0.140818	16966	1465
Coa4	-0.140907	8692	1466
Rabac1	-0.140919	7976	1467
Dnaaf3	-0.140922	7758	1468
Lrch1	-0.140986	11736	1469
Rom1	-0.141062	18877	1470
Ccdc92	-0.141197	6413	1471
Ddx19b	-0.141228	11012	1472
Epb41l4b	-0.1414	4554	1473
X4732440D04Rik	-0.141427	15	1474
Ndufb7	-0.141728	10692	1475
Gm4013	-0.14221	18397	1476
Gm26569	-0.142333	16885	1477
Ebag9	-0.142573	16058	1478
H3f3aos	-0.142599	1075	1479
Acbd7	-0.142611	1194	1480
Fbxw4	-0.142895	19188	1481
Lemd3	-0.142922	10023	1482
Ankrd27	-0.143665	8211	1483
Fbrs	-0.143722	8998	1484
Gm49463	-0.143777	16386	1485
Psca	-0.143825	16162	1486
Uvrag	-0.14389	8663	1487
Gdpd1	-0.144151	13794	1488
Gm11423	-0.144176	13732	1489
Slc35b3	-0.144295	14639	1490
Gm11175	-0.144309	10570	1491
X2510046G10Rik	-0.144315	8945	1492
Clec16a	-0.144325	16697	1493
Grpel1	-0.144355	5735	1494
Ampd3	-0.14445	8808	1495
Prdm9	-0.144497	17301	1496
Kat8	-0.144507	9025	1497
Mettl21a	-0.144636	329	1498
Abcg5	-0.144654	18090	1499
Tmem50a	-0.144661	5152	1500
Gm50340	-0.144692	18893	1501
Cox7c.ps1	-0.144692	17463	1502
X1810024B03Rik	-0.144786	2062	1503
Sec62	-0.144819	3305	1504
Tbc1d15	-0.145282	9974	1505
Pex12	-0.14555	13750	1506
Ppp1r13b	-0.145762	15849	1507
Rab30	-0.145984	8629	1508
Atl2	-0.146478	18060	1509
Marchf2	-0.146662	17624	1510
Gm10524	-0.146863	18626	1511
BC065397	-0.146907	3100	1512
Smim7	-0.147158	10637	1513
Ppdpf	-0.147284	2604	1514
Fuz	-0.147421	8296	1515
Mkrn1	-0.147512	6936	1516
Prtn3	-0.147692	9696	1517
Ndufa13	-0.147762	10531	1518
Cep95	-0.147798	14142	1519
Gm45044	-0.148044	10205	1520
Zfp688	-0.148366	8993	1521
Timm10b	-0.148371	8763	1522
Pcdhga3	-0.148507	18351	1523
Zdhhc23	-0.148615	17014	1524
Supt4a	-0.149121	13808	1525
Gm12655	-0.149142	4678	1526
Espnl	-0.149365	523	1527
Sdhb	-0.149425	5240	1528
Aacs	-0.149446	6422	1529
Desi2	-0.149571	1049	1530
Chmp2a	-0.149684	7835	1531
Klf3	-0.149694	5833	1532
C1s2	-0.149695	7504	1533
Tpt1	-0.149838	11746	1534
Trim41	-0.149873	13204	1535
Secisbp2l	-0.149901	2044	1536
Rabgef1	-0.149909	6456	1537
Ap5b1	-0.150091	18759	1538
Twnk	-0.150111	19180	1539
Plekhg5	-0.150289	5386	1540
Slc44a5	-0.150391	4245	1541
Bnip3l.ps	-0.150462	15254	1542
Hydin	-0.150622	11003	1543
Gm12216	-0.151093	13284	1544
Gm6532	-0.151137	11418	1545
Slc22a5	-0.151273	13285	1546
Igfn1	-0.151578	745	1547
Gm22200	-0.151639	18300	1548
Ccdc167	-0.151779	17561	1549
Oplah	-0.151867	16205	1550
Ccdc191	-0.152161	17013	1551
Atpsckmt	-0.152181	15986	1552
Gm23119	-0.152345	18579	1553
Map10	-0.152548	11182	1554
Gm5559	-0.152641	6018	1555
Cyp4b1	-0.152705	4819	1556
Fau	-0.152822	18789	1557
X4833408A19Rik	-0.152826	18668	1558
Ppp3cc	-0.152893	11706	1559
Asah1	-0.153152	10412	1560
Gpatch2l	-0.153268	15648	1561
Gm4787	-0.153309	15573	1562
Gpatch2	-0.153529	1131	1563
Lgals3bp	-0.153576	14290	1564
H2.Q7	-0.15366	17728	1565
Pde7b	-0.153786	9314	1566
Bnip3	-0.154026	9102	1567
Cmip	-0.154096	11050	1568
Gm4076	-0.154372	14972	1569
Ccdc171	-0.154412	4647	1570
X0610031O16Rik	-0.154467	4153	1571
Bcl3	-0.154515	7942	1572
Atp5mpl	-0.154577	15851	1573
Mtor	-0.15525	5328	1574
Acot2	-0.155317	15594	1575
Uqcr11	-0.155321	9731	1576
Acsl5	-0.155328	19262	1577
Scarb1	-0.155355	6417	1578
X4632411P08Rik	-0.155397	5613	1579
Sdhc	-0.155697	963	1580
Efcab8	-0.155777	2285	1581
Heca	-0.15586	9291	1582
Cox7b	-0.155877	3023	1583
Zfp420	-0.155887	8109	1584
Slc25a11	-0.156005	13552	1585
Ppm1a	-0.156106	15490	1586
Phf11d	-0.156133	11611	1587
Nr1d2	-0.156357	11207	1588
Pex6	-0.156467	17850	1589
Uqcc3	-0.156575	18870	1590
Ap5s1	-0.156811	2136	1591
B4galt7	-0.156866	14768	1592
Psap	-0.156872	9516	1593
Gm26532	-0.156877	10721	1594
Marchf3	-0.157486	18458	1595
Acrbp	-0.157556	7526	1596
Gm9903	-0.157676	5689	1597
Bmpr2	-0.157842	299	1598
Trim62	-0.158027	5016	1599
Sec31b	-0.158091	19172	1600
Gm9320	-0.158136	17997	1601
Nipsnap3b	-0.158361	4536	1602
Creld1	-0.158365	7384	1603
Tug1	-0.158365	12963	1604
Brap	-0.158444	6322	1605
Gtf2b	-0.158731	4175	1606
Gm13169	-0.158733	5291	1607
Sh3yl1	-0.158875	15324	1608
Uhrf1bp1	-0.158892	17510	1609
Tpt1.ps6	-0.158911	2986	1610
Magi2	-0.159029	5533	1611
Gm26109	-0.159033	18301	1612
Retreg2	-0.159046	398	1613
X2610002M06Rik	-0.159083	3035	1614
Vash2	-0.159085	1146	1615
Ccdc62	-0.159128	6383	1616
Csad	-0.159247	16605	1617
Prdx5	-0.159287	18816	1618
Agtr2	-0.159321	2729	1619
Gm9416	-0.159396	18128	1620
Arrb2	-0.159518	13540	1621
Gm12966	-0.159567	5048	1622
Gpbp1l1	-0.159658	4838	1623
Zbtb4	-0.15973	13506	1624
Slc66a2	-0.159786	18616	1625
Gm7785	-0.159931	520	1626
Tubg2	-0.160254	14021	1627
Renbp	-0.160622	2879	1628
Lzts3	-0.160808	2119	1629
Gm14167	-0.160867	2240	1630
Dennd11	-0.160879	6946	1631
Gm29856	-0.160961	1044	1632
Eid2b	-0.161037	8057	1633
Sik1	-0.161086	17589	1634
X5730455P16Rik	-0.161198	13721	1635
Ube4b	-0.161233	5344	1636
Cbr4	-0.161297	10490	1637
X3110045C21Rik	-0.161313	947	1638
Gm47204	-0.161329	12129	1639
Sra1	-0.161366	18330	1640
Mettl22	-0.161441	16681	1641
Gm43712	-0.161702	3678	1642
Ero1a	-0.161792	11423	1643
Tmie	-0.161858	12806	1644
Ptpru	-0.161881	5065	1645
Bsdc1	-0.162016	5032	1646
Icam2	-0.162032	14133	1647
Gm9619	-0.162178	10804	1648
Hspb11	-0.162369	4753	1649
Mgat1	-0.162403	13218	1650
Mlh3	-0.16244	15632	1651
Tex2	-0.16244	14137	1652
Tpp1	-0.162446	8769	1653
Bola3	-0.1625	7183	1654
Zmiz1os1	-0.162679	11294	1655
X5830408C22Rik	-0.162703	10319	1656
Mettl26	-0.162766	17460	1657
Mif	-0.162974	9617	1658
Rap1gap	-0.163309	5202	1659
Faap100	-0.163326	14325	1660
X0610040B10Rik	-0.163352	6646	1661
Gars	-0.163375	7048	1662
Dguok	-0.163452	7186	1663
Lhpp	-0.163545	9074	1664
Upk1a	-0.163585	8151	1665
Cln5	-0.163711	11796	1666
Fam234b	-0.163832	7620	1667
Gm3365	-0.163846	10519	1668
Mvb12a	-0.163908	10604	1669
Gm6533	-0.164098	15966	1670
Tpt1.ps3	-0.164157	7337	1671
Vcpip1	-0.16441	27	1672
Fxyd3	-0.164414	8173	1673
Dcaf4	-0.164495	15584	1674
Atg2a	-0.164507	18802	1675
mt.Ti	-0.164783	19308	1676
Pfkfb2	-0.164821	647	1677
D730003I15Rik	-0.164899	1152	1678
AI987944	-0.165033	8231	1679
Gm38102	-0.165177	6361	1680
Gm37376	-0.165417	18774	1681
Gm48161	-0.16547	14576	1682
Tex264	-0.165541	12686	1683
Fam193b	-0.165568	14766	1684
Gm44775	-0.165586	10161	1685
Tpra1	-0.16584	7281	1686
AL590994.3	-0.165841	14047	1687
Mmp7	-0.166089	11869	1688
Gm47350	-0.166145	12371	1689
Sorbs3	-0.166171	11704	1690
Syap1	-0.166232	3205	1691
Hdac8	-0.166439	2996	1692
Eva1a	-0.166677	7160	1693
Chd2	-0.166739	8481	1694
Arih2	-0.166774	12766	1695
Adm	-0.166791	8806	1696
Peli2	-0.166849	11465	1697
Rnf114	-0.166878	2481	1698
Rab10os	-0.166914	15169	1699
Ntpcr	-0.167058	11183	1700
Acvr2b	-0.167538	12866	1701
Gm44710	-0.167551	8065	1702
Sirt4	-0.167578	6247	1703
Neu2	-0.167581	487	1704
Gm28529	-0.167704	18162	1705
Ccpg1os	-0.167707	12455	1706
Surf1	-0.167806	1389	1707
Lonp1	-0.16792	17934	1708
Mr1	-0.167921	838	1709
Sertad3	-0.167978	8030	1710
Gm37125	-0.168036	1010	1711
Cyb561	-0.168286	14116	1712
Pih1d2	-0.16858	12206	1713
Gm17349	-0.168693	16551	1714
C77080	-0.168716	5026	1715
Spns1	-0.168883	8934	1716
Gm33051	-0.168887	3300	1717
E130311K13Rik	-0.168922	3463	1718
Gm43961	-0.169122	6781	1719
Mrpl36	-0.169167	14911	1720
Slc46a1	-0.169197	13695	1721
Setd4	-0.169233	17171	1722
Ccdc157	-0.169252	12978	1723
Lca5l	-0.169365	17192	1724
Fermt2	-0.169378	11427	1725
E430018J23Rik	-0.169389	8991	1726
Cacna1d	-0.169631	11328	1727
Adgre5	-0.169892	10700	1728
Oip5os1	-0.169923	1964	1729
Ppp1r36	-0.169989	15519	1730
Slc25a44	-0.169999	3599	1731
Cyc1	-0.170097	16209	1732
Ccl27a	-0.170351	4433	1733
Pgk1	-0.170398	3026	1734
Ak7	-0.170418	15773	1735
X4732471J01Rik	-0.170421	7991	1736
B430219N15Rik	-0.170487	9257	1737
Cfap20dc	-0.170557	11229	1738
Snhg11	-0.170568	2378	1739
Guk1	-0.170685	13346	1740
Gm20075	-0.170694	15027	1741
Magef1	-0.170696	16831	1742
Grina	-0.170856	16202	1743
Slc25a27	-0.170973	17798	1744
Rft1	-0.171053	11332	1745
Acsf2	-0.171249	13857	1746
Mkks	-0.171299	2168	1747
Auh	-0.171474	14726	1748
Mtfr1	-0.171527	3278	1749
Tmem139	-0.171536	6954	1750
Gm29257	-0.171562	692	1751
Kmt5b	-0.171866	18658	1752
Crem	-0.171866	18143	1753
Chp1	-0.17189	1963	1754
Snx15	-0.172031	18799	1755
Il15ra	-0.172155	1240	1756
Erbin	-0.172226	15089	1757
Ankrd39	-0.172239	139	1758
Napb	-0.172289	2216	1759
Rsrp1	-0.172292	5153	1760
Antkmt	-0.172302	17450	1761
X4833413G10Rik	-0.172328	5477	1762
Gm16574	-0.172457	17268	1763
Gm11948	-0.172561	12955	1764
H2.T10	-0.172669	17766	1765
Nop53	-0.172725	7853	1766
Dnal1	-0.172826	15601	1767
Dgat1	-0.172995	16218	1768
Sco2	-0.173189	16451	1769
Mib1	-0.173588	18182	1770
Zscan20	-0.173613	5012	1771
Mmd	-0.173714	13832	1772
Mtch2	-0.173773	1792	1773
Stard9	-0.17385	1988	1774
H2.Q6	-0.174081	17727	1775
Rnf130	-0.174096	13227	1776
Gm12843	-0.174166	4864	1777
Morn2	-0.174317	18069	1778
H2.K1	-0.174484	17647	1779
Babam2	-0.174619	5668	1780
Tbc1d9b	-0.174744	13228	1781
X8430429K09Rik	-0.17476	12957	1782
Isca1	-0.174782	14802	1783
Rspo3	-0.174882	9372	1784
Fkbp5	-0.17499	17523	1785
Dnhd1	-0.175138	8764	1786
Sgsm3	-0.175163	16331	1787
Gfod2	-0.175177	10938	1788
Hpse	-0.175319	6051	1789
Sdf2	-0.175451	13686	1790
Dnal4	-0.175693	16311	1791
Ccndbp1	-0.175705	1994	1792
Khnyn	-0.175772	11579	1793
Cdiptos	-0.175828	8969	1794
Frrs1	-0.175945	4022	1795
Rasip1	-0.175977	8348	1796
Rnf152	-0.176015	581	1797
Foxred1	-0.17608	12041	1798
Gm36287	-0.176107	15307	1799
Snx13	-0.17641	15348	1800
E430024P14Rik	-0.176509	17245	1801
Rbck1	-0.176805	2253	1802
A530013C23Rik	-0.176814	2488	1803
Slc25a16	-0.176825	9555	1804
Gosr1	-0.176904	13651	1805
Unc13b	-0.177305	4445	1806
Slc66a1	-0.177331	5223	1807
Zfp457	-0.177421	14868	1808
Rps18.ps5	-0.177567	14569	1809
Rtp4	-0.17761	16868	1810
Tiparp	-0.177631	3476	1811
Gdap2	-0.177761	3862	1812
Kif3b	-0.177958	2277	1813
Gm37962	-0.177978	12633	1814
Gm3724	-0.178025	5571	1815
Zfp953	-0.178244	14871	1816
Gm17823	-0.178264	9480	1817
AK157302	-0.178607	14483	1818
Smim27	-0.178689	4400	1819
Rps24.ps3	-0.178742	2920	1820
Uox	-0.178775	4210	1821
Slc6a9	-0.178837	4868	1822
Eef2.ps2	-0.178846	5274	1823
Dcun1d3	-0.179019	8876	1824
Dchs1	-0.179118	8770	1825
Ngrn	-0.179399	8525	1826
Cblb	-0.179424	17052	1827
Cabcoco1	-0.179566	9576	1828
Slc38a2	-0.179862	16494	1829
Gm29668	-0.180004	580	1830
Irs2	-0.180008	10211	1831
Yod1	-0.180141	648	1832
Mfsd3	-0.180161	16232	1833
Map3k2	-0.180198	18267	1834
Gm8242	-0.180288	18347	1835
Stx8	-0.180307	13456	1836
Fibp	-0.180524	18749	1837
Usp43	-0.180669	13454	1838
Riok3	-0.181037	18191	1839
Gm43890	-0.181162	7181	1840
Gm5470	-0.181171	16048	1841
Mff	-0.181298	447	1842
Gm6055	-0.181334	11464	1843
Tmem267	-0.181382	15160	1844
Rb1cc1	-0.181426	14	1845
Msrb1	-0.181463	17412	1846
X4933429H19Rik	-0.18154	3304	1847
Gm43034	-0.181615	6404	1848
Klf10	-0.181893	16031	1849
Rnf166	-0.18208	11113	1850
Gm15441	-0.182242	3821	1851
Tlcd2	-0.182346	13626	1852
Zbed5	-0.182351	6445	1853
Ypel3	-0.182366	8955	1854
Rufy4	-0.182428	371	1855
Dgkq	-0.182508	6124	1856
Ccdc85a	-0.18252	13116	1857
Azi2	-0.182561	12848	1858
Ttyh1	-0.182612	7746	1859
Cln3	-0.182647	8942	1860
Elmo3	-0.182702	10918	1861
Scnm1	-0.182714	3756	1862
Gdi1	-0.182888	2890	1863
Syt3	-0.182917	8274	1864
Tnks1bp1	-0.182932	1780	1865
Trim34a	-0.182965	8743	1866
Cdk10	-0.183099	11139	1867
Gm10221	-0.18318	5588	1868
Gm43823	-0.183268	4042	1869
Gm44658	-0.183408	7944	1870
Ndufs3	-0.183566	1794	1871
X4930509G22Rik	-0.183667	16705	1872
Setdb2	-0.183676	11613	1873
Gm11695	-0.183781	14215	1874
Gm7507	-0.183813	7199	1875
Psenen	-0.183921	8147	1876
Fitm2	-0.184147	2408	1877
Emc6	-0.184218	13595	1878
Clec14a	-0.184233	15424	1879
Gm10463	-0.184363	5670	1880
Esam	-0.184573	12066	1881
Lrpprc	-0.184593	18092	1882
Mfsd8	-0.184761	3363	1883
Gm9081	-0.18478	10039	1884
C920021L13Rik	-0.184791	3788	1885
X1700012D14Rik	-0.184854	8814	1886
Mospd4	-0.184858	18418	1887
Zdhhc14	-0.184882	17218	1888
X3110070M22Rik	-0.185088	15159	1889
Gm47483	-0.18511	9370	1890
Myo15	-0.185277	13378	1891
Ndufa1	-0.185459	2753	1892
Gtpbp8	-0.185482	17023	1893
Aplp2	-0.185599	12023	1894
Ccl28	-0.18573	15161	1895
Znrf2	-0.185848	7045	1896
Ankzf1	-0.18588	402	1897
Dcp1b	-0.185899	7451	1898
X9130019O22Rik	-0.185965	8990	1899
Gm45605	-0.18608	13397	1900
Sdf4	-0.186206	5454	1901
Acvr2a	-0.186399	1592	1902
Cdk20	-0.186541	14848	1903
Gm3222	-0.186661	17288	1904
Lrrc14b	-0.186672	14929	1905
Klhdc3	-0.186854	17847	1906
Churc1	-0.186933	15524	1907
Atp5g3	-0.187077	1717	1908
Rpl10.ps3	-0.18709	12197	1909
Zfp954	-0.187217	7808	1910
Elf3	-0.187239	732	1911
H2.DMa	-0.187364	17653	1912
Tpi.rs11	-0.187375	7557	1913
Phf7	-0.187403	11351	1914
Gm49396	-0.187464	8148	1915
Tmem134	-0.187498	18681	1916
Ppp1r9a	-0.187584	6766	1917
Cln8	-0.187631	10261	1918
Pklr	-0.1877	3628	1919
Inafm1	-0.187714	7863	1920
Apol7d	-0.187791	359	1921
Lyrm4	-0.188145	14620	1922
Crb3	-0.188241	17950	1923
Arntl	-0.188261	8823	1924
Slc25a12	-0.188499	1695	1925
Marchf5	-0.188524	19078	1926
Gm12251	-0.18861	13330	1927
Plin1	-0.188731	8508	1928
Cox11	-0.188789	13836	1929
Gm9794	-0.188823	7085	1930
Col26a1	-0.188844	6526	1931
X1700023B13Rik	-0.188885	17546	1932
X1110025M09Rik	-0.189024	16339	1933
Zfp292	-0.189105	4389	1934
Gm37233	-0.189153	119	1935
Tom1	-0.189161	10645	1936
Osbpl6	-0.189166	1732	1937
Ube2b	-0.189244	13260	1938
Gpatch11	-0.189293	18049	1939
Zdhhc24	-0.189406	18716	1940
Gm10645	-0.189493	10686	1941
Cep19	-0.189597	16913	1942
Arl4d	-0.189656	14048	1943
Gm10250	-0.189703	15912	1944
Ralgapa2	-0.189808	2204	1945
Fam98c	-0.189824	8091	1946
Naa60	-0.189886	16642	1947
Zfp715	-0.190183	8247	1948
Chmp3	-0.190241	7110	1949
Ntn3	-0.190312	17383	1950
Tsacc	-0.190327	3590	1951
Atg4a.ps	-0.190331	3892	1952
Snta1	-0.190563	2290	1953
AL627104.1	-0.190606	5062	1954
Dtx3	-0.191115	10066	1955
Decr2	-0.191281	17471	1956
Crat	-0.191449	1460	1957
Tmem108	-0.191453	12650	1958
Gm14038	-0.191587	2163	1959
Tincr	-0.191636	17929	1960
Zfas1	-0.191659	2473	1961
Mapk13	-0.191662	17535	1962
Tpgs1	-0.191682	9681	1963
Mon1a	-0.19188	12725	1964
Bnip3l	-0.192027	11678	1965
Lurap1	-0.192081	4833	1966
Slc25a34	-0.192107	5261	1967
Chd5	-0.192158	5395	1968
Tmem80	-0.192343	9155	1969
D330041H03Rik	-0.192373	17387	1970
Dennd6b	-0.192622	16444	1971
Ddhd2	-0.192764	10329	1972
Mapre3	-0.192948	5628	1973
Unc50	-0.19302	150	1974
Zbtb7c	-0.193064	18593	1975
Ern1	-0.193243	14134	1976
Appl2	-0.19335	9829	1977
Tmem243	-0.193478	5515	1978
Atp5k	-0.193597	6118	1979
Gm53058	-0.193621	16713	1980
Idh3b	-0.193641	2109	1981
Mcoln1	-0.193699	10163	1982
Gm9803	-0.193746	9454	1983
Tmem50b	-0.19375	17152	1984
Gm7336	-0.193838	8405	1985
Npas3	-0.193987	15395	1986
Gm15890	-0.194257	10832	1987
Pdik1l	-0.194307	5138	1988
Mon2	-0.194566	10044	1989
Gm49602	-0.194672	15893	1990
Ubiad1	-0.194713	5327	1991
Uhrf1bp1l	-0.19477	9880	1992
Gm43413	-0.195014	6359	1993
Gm20186	-0.195127	6815	1994
Marveld2	-0.195194	15073	1995
Serpina3d.ps	-0.195259	15753	1996
Fbxl12	-0.195361	11926	1997
Jtb	-0.195433	3681	1998
Cript	-0.195511	18106	1999
[truncated: 17,332 more rows]
