# Supplementary material for: Hepatocyte differentiation requires anisotropic expansion of bile canaliculi
Source: Development. 2024 Nov 21;151(22):dev202777. doi: 10.1242/dev.202777 (PMC11607689; doi:10.1242/dev.202777)
Supplement: Table S6. — Sheet 1) Significantly up-and down-regulated genes upon NMIIA siRNA treatment compared to the control siRNA. Sheet 2) Genes that are significantly upregulated upon NMIIA siRNA treatment, Rab35 siRNA treatment, and enriched in cholangiocytes at E17.5 in vivo. Sheet 3) Significantly up-and down-regulated genes upon PEG950 treatment compared to control. Sheet 4) Genes that are significantly upregulated upon PEG950 treatment, Rab35 siRNA treatment, and enriched in cholangiocytes at E17.5 in vivo. [file develop-151-202777-TableS6.xlsx]

## Sheet: 1.
ensembl_gene_id	condition_1	mean_norm_count_1	condition_2	mean_norm_count_2	baseMean	c1_over_c2_logfc	lfcSE	stat	pvalue	padj	weight	external_gene_name	chromosome_name	start_position	end_position	description
ENSMUSG00000039323	siMyh9	226.658	siLuc	4066.11	1506.55	-3.75977	0.314757	-11.945	6.89358e-33	2.58782e-30	1.25664	Igfbp2	1	72863662	72891633	insulin-like growth factor binding protein 2
ENSMUSG00000030483	siMyh9	147.52	siLuc	4913.33	1710.57	-3.63201	0.471828	-7.69773	1.38509e-14	5.71772e-13	1.25144	Cyp2b10	7	25597045	25626049	cytochrome P450, family 2, subfamily b, polypeptide 10
ENSMUSG00000000739	siMyh9	20.2174	siLuc	485.626	174.681	-3.53948	0.443622	-7.97859	1.4801e-15	7.83033e-14	1.14087	Sult5a1	8	123866931	123885009	sulfotransferase family 5A, member 1
ENSMUSG00000063929	siMyh9	8.35828	siLuc	232.733	122.898	-3.32293	0.464578	-7.15259	8.51578e-13	2.97175e-11	1.06353	Cyp4a32	4	115458166	115468522	cytochrome P450, family 4, subfamily a, polypeptide 32
ENSMUSG00000052133	siMyh9	1.14805	siLuc	22.2046	6.42887	-3.21325	0.475756	-6.75398	1.43843e-11	8.15253e-10	0.507616	Sema5b	16	35361515	35484631	sema domain, seven thrombospondin repeats (type 1 and type 1-like), transmembrane domain (TM) and short cytoplasmic domain, (semaphorin) 5B
ENSMUSG00000092008	siMyh9	18.0642	siLuc	227.12	65.9737	-3.16967	0.384489	-8.24385	1.6676e-16	1.09076e-14	1.06639	Cyp2c69	19	39831258	39875243	cytochrome P450, family 2, subfamily c, polypeptide 69
ENSMUSG00000038665	siMyh9	8.02733	siLuc	101.109	107.269	-3.07111	0.357893	-8.58108	9.39894e-18	7.64116e-16	1.06639	Dgki	6	36822957	37276909	diacylglycerol kinase, iota
ENSMUSG00000024863	siMyh9	82.3176	siLuc	1075.66	379.558	-3.04797	0.412259	-7.39333	1.43194e-13	5.19103e-12	1.18016	Mbl2	19	30210342	30217087	mannose-binding lectin (protein C) 2
ENSMUSG00000102224	siMyh9	1.48816	siLuc	28.0812	8.89752	-2.99235	0.491048	-6.0938	1.10261e-09	4.5484e-08	0.482307	4930447F24Rik	9	108014054	108015766	RIKEN cDNA 4930447F24 gene
ENSMUSG00000089960	siMyh9	22.8623	siLuc	215.799	120.769	-2.94634	0.295714	-9.96349	2.20195e-23	3.6966e-21	1.04686	Ugt1a1	1	88139681	88146719	UDP glucuronosyltransferase 1 family, polypeptide A1
ENSMUSG00000108969	siMyh9	4.32408	siLuc	83.4334	42.6577	-2.92487	0.467508	-6.2563	3.94222e-10	8.67673e-09	1.04686	Gm45044	8	10934453	10941591	predicted gene 45044
ENSMUSG00000025002	siMyh9	2.60018	siLuc	46.5528	17.0863	-2.92405	0.477186	-6.1277	8.9157e-10	2.08971e-08	0.917037	Cyp2c55	19	38995463	39031137	cytochrome P450, family 2, subfamily c, polypeptide 55
ENSMUSG00000079138	siMyh9	1.26453	siLuc	31.8438	25.3105	-2.90691	0.450042	-6.4592	1.05259e-10	2.9869e-09	0.892253	Gm8818	1	153181178	153182224	predicted pseudogene 8818
ENSMUSG00000074971	siMyh9	54.6422	siLuc	466.428	454.873	-2.84931	0.26872	-10.6033	2.87646e-26	5.53377e-24	1.17949	Fibin	2	110191262	110193528	fin bud initiation factor homolog (zebrafish)
ENSMUSG00000006542	siMyh9	1.92785	siLuc	31.4303	14.8417	-2.84609	0.451868	-6.29849	3.00559e-10	1.4087e-08	0.482307	Prkag3	1	74778081	74788380	protein kinase, AMP-activated, gamma 3 non-catalytic subunit
ENSMUSG00000032080	siMyh9	2122.78	siLuc	17854.8	43107.1	-2.8392	0.270034	-10.5142	7.42734e-26	1.56968e-23	1.03441	Apoa4	9	46151994	46154757	apolipoprotein A-IV
ENSMUSG00000092075	siMyh9	0	siLuc	10.5216	2.86013	-2.81298	0.525589	-5.35206	8.69581e-08	2.274e-06	0.507616	Serpina4-ps1	12	104046908	104052983	serine (or cysteine) peptidase inhibitor, clade A, member 4, pseudogene 1
ENSMUSG00000025004	siMyh9	57.3677	siLuc	594.897	172.889	-2.81258	0.425868	-6.60434	3.99282e-11	1.04259e-09	1.07773	Cyp2c40	19	39755515	39801258	cytochrome P450, family 2, subfamily c, polypeptide 40
ENSMUSG00000032360	siMyh9	0	siLuc	12.4234	3.10584	-2.77835	0.516417	-5.38006	7.44629e-08	1.99923e-06	0.506194	Hcrtr2	9	76133162	76231138	hypocretin (orexin) receptor 2
ENSMUSG00000109473	siMyh9	11.3681	siLuc	166.254	76.8776	-2.76994	0.468273	-5.91524	3.31401e-09	5.97683e-08	1.07594	B930025P03Rik	8	10920422	10932454	RIKEN cDNA B930025P03 gene
ENSMUSG00000078674	siMyh9	0.352839	siLuc	17.0566	6.07247	-2.73601	0.518865	-5.27307	1.34161e-07	3.32708e-06	0.507616	Mup18	4	61588414	61592373	major urinary protein 18
ENSMUSG00000079012	siMyh9	1115.47	siLuc	11601.4	12777.1	-2.71192	0.402317	-6.74075	1.57569e-11	4.58927e-10	1.03441	Serpina3m	12	104304745	104360516	serine (or cysteine) peptidase inhibitor, clade A, member 3M
ENSMUSG00000005677	siMyh9	37.4604	siLuc	404.453	151.626	-2.70115	0.441842	-6.11339	9.75396e-10	1.91892e-08	1.10715	Nr1i3	1	171041539	171046414	nuclear receptor subfamily 1, group I, member 3
ENSMUSG00000028238	siMyh9	0.520762	siLuc	15.6319	8.79514	-2.68821	0.4955	-5.42526	5.78707e-08	1.22363e-06	0.677697	Atp6v0d2	4	19876841	19922605	ATPase, H+ transporting, lysosomal V0 subunit D2
ENSMUSG00000074254	siMyh9	21.8493	siLuc	235.274	88.7559	-2.6491	0.449838	-5.88901	3.88512e-09	7.09246e-08	1.04686	Cyp2a4	7	26006594	26014513	cytochrome P450, family 2, subfamily a, polypeptide 4
ENSMUSG00000078672	siMyh9	50.297	siLuc	480.18	348.153	-2.61104	0.406762	-6.41908	1.37098e-10	3.02552e-09	1.14408	Mup20	4	61968471	61972395	major urinary protein 20
ENSMUSG00000025089	siMyh9	126.075	siLuc	1098.94	712.02	-2.58615	0.392504	-6.58884	4.43265e-11	1.05532e-09	1.18016	Gfra1	19	58224036	58443830	glial cell line derived neurotrophic factor family receptor alpha 1
ENSMUSG00000090264	siMyh9	20.8885	siLuc	229.621	106.612	-2.57402	0.458182	-5.61791	1.93282e-08	2.68063e-07	1.21478	Eif4ebp3	18	36797113	36798970	eukaryotic translation initiation factor 4E binding protein 3
ENSMUSG00000022877	siMyh9	372.763	siLuc	4024.77	1503.44	-2.57201	0.466333	-5.51539	3.48015e-08	4.87096e-07	1.13542	Hrg	16	22769822	22780406	histidine-rich glycoprotein
ENSMUSG00000109291	siMyh9	40.5553	siLuc	298.474	155.1	-2.53508	0.337308	-7.51561	5.66454e-14	2.33045e-12	1.12299	Gm2814	8	10948169	10950558	predicted gene 2814
ENSMUSG00000042248	siMyh9	2.34493	siLuc	55.872	15.598	-2.52854	0.531272	-4.75941	1.94163e-06	3.47741e-05	0.554519	Cyp2c37	19	39980868	40000687	cytochrome P450, family 2. subfamily c, polypeptide 37
ENSMUSG00000061728	siMyh9	0.644199	siLuc	13.674	4.72171	-2.51917	0.516036	-4.88176	1.05142e-06	2.82958e-05	0.376116	Btnl7-ps	17	34751851	34766625	butyrophilin-like 7, pseudogene
ENSMUSG00000026170	siMyh9	466.324	siLuc	3562.74	2348.75	-2.48305	0.374966	-6.62205	3.54249e-11	8.87755e-10	1.13542	Cyp27a1	1	74752733	74777051	cytochrome P450, family 27, subfamily a, polypeptide 1
ENSMUSG00000112792	siMyh9	0.180648	siLuc	11.0439	4.55947	-2.46904	0.522849	-4.72228	2.33213e-06	5.75914e-05	0.376116	Gm38407	12	10496388	10581303	predicted gene, 38407
ENSMUSG00000019775	siMyh9	16.5123	siLuc	115.072	232.649	-2.46465	0.298623	-8.25338	1.5398e-16	9.85416e-15	1.10715	Rgs17	10	5775663	5872400	regulator of G-protein signaling 17
ENSMUSG00000029765	siMyh9	37.6795	siLuc	263.195	102.336	-2.4616	0.360344	-6.83124	8.41841e-12	2.21045e-10	1.21478	Plxna4	6	32121203	32565127	plexin A4
ENSMUSG00000043110	siMyh9	13.8002	siLuc	100.134	33.7281	-2.45852	0.407079	-6.03941	1.54683e-09	3.56298e-08	0.888397	Lrrn4	2	132710225	132722811	leucine rich repeat neuronal 4
ENSMUSG00000118516	siMyh9	1.41981	siLuc	26.7806	9.13799	-2.45161	0.519004	-4.72368	2.31611e-06	3.51952e-05	0.653048	Cyp2d13	15	82520388	82526247	cytochrome P450, family 2, subfamily d, polypeptide 13
ENSMUSG00000025105	siMyh9	15.7063	siLuc	114.514	46.1578	-2.44913	0.397269	-6.16492	7.05177e-10	1.31889e-08	1.21478	Bnc1	7	81616401	81642055	basonuclin zinc finger protein 1
ENSMUSG00000066072	siMyh9	123.232	siLuc	1616.38	722.049	-2.43088	0.498579	-4.87561	1.08474e-06	1.04282e-05	1.18016	Cyp4a10	4	115375461	115390846	cytochrome P450, family 4, subfamily a, polypeptide 10
ENSMUSG00000030946	siMyh9	116.953	siLuc	1320.61	759.889	-2.42166	0.478025	-5.06596	4.06348e-07	4.04504e-06	1.2402	Lhpp	7	132212368	132308149	phospholysine phosphohistidine inorganic pyrophosphate phosphatase
ENSMUSG00000027996	siMyh9	5.30633	siLuc	36.3089	15.6158	-2.41584	0.356874	-6.76946	1.29261e-11	7.73632e-10	0.482307	Sfrp2	3	83673628	83681623	secreted frizzled-related protein 2
ENSMUSG00000067158	siMyh9	36.9087	siLuc	299.957	177.545	-2.4111	0.417566	-5.77418	7.73279e-09	1.23932e-07	1.12299	Col4a4	1	82426144	82564570	collagen, type IV, alpha 4
ENSMUSG00000050069	siMyh9	69.3859	siLuc	447.129	242.027	-2.37867	0.338046	-7.03652	1.97106e-12	6.12129e-11	1.12299	Grem2	1	174661351	174749385	gremlin 2, DAN family BMP antagonist
ENSMUSG00000059325	siMyh9	12.0138	siLuc	76.4767	37.6415	-2.35393	0.333255	-7.06345	1.62415e-12	6.16474e-11	0.917037	Hopx	5	77234835	77262968	HOP homeobox
ENSMUSG00000079465	siMyh9	21.2657	siLuc	170.328	108.476	-2.33588	0.43117	-5.41754	6.04242e-08	7.53724e-07	1.21478	Col4a3	1	82564697	82699780	collagen, type IV, alpha 3
ENSMUSG00000032079	siMyh9	1259.37	siLuc	8842.57	10011.3	-2.33058	0.383356	-6.07943	1.20609e-09	1.95967e-08	1.33406	Apoa5	9	46179931	46183217	apolipoprotein A-V
ENSMUSG00000029273	siMyh9	255.147	siLuc	3102.13	1392.99	-2.32566	0.503748	-4.61671	3.89877e-06	3.11227e-05	1.25664	Sult1d1	5	87702504	87716886	sulfotransferase family 1D, member 1
ENSMUSG00000068086	siMyh9	495.143	siLuc	3409.17	1911.14	-2.32426	0.390732	-5.94847	2.70665e-09	4.31403e-08	1.25664	Cyp2d9	15	82336535	82341046	cytochrome P450, family 2, subfamily d, polypeptide 9
ENSMUSG00000053626	siMyh9	5.61673	siLuc	46.2784	284.88	-2.32051	0.380342	-6.10111	1.05334e-09	2.02336e-08	1.12299	Tll1	8	64467965	64659305	tolloid-like
ENSMUSG00000107516	siMyh9	17.8212	siLuc	157.431	77.3369	-2.31585	0.461471	-5.01841	5.21003e-07	5.83885e-06	1.06353	Gm30784	6	141812084	141820946	predicted gene, 30784
ENSMUSG00000052353	siMyh9	276.488	siLuc	1558.7	1012.73	-2.2955	0.286567	-8.01036	1.1437e-15	5.72013e-14	1.2402	Cemip	7	83582065	83735710	cell migration inducing protein, hyaluronan binding
ENSMUSG00000074373	siMyh9	1.56237	siLuc	31.6378	91.2796	-2.29398	0.472789	-4.85203	1.22207e-06	1.29574e-05	1.04686	Gm10680	9	46153919	46154827	predicted gene 10680
ENSMUSG00000033327	siMyh9	5.83563	siLuc	41.5472	23.0167	-2.28293	0.387703	-5.88834	3.90096e-09	7.99318e-08	0.917037	Tnxb	17	34889509	34938601	tenascin XB
ENSMUSG00000031849	siMyh9	1323.73	siLuc	8819.2	5854.62	-2.27654	0.389298	-5.8478	4.98127e-09	1.01257e-07	0.904468	Comp	8	70826208	70834716	cartilage oligomeric matrix protein
ENSMUSG00000055030	siMyh9	0.340115	siLuc	6.95782	2.6457	-2.27046	0.523388	-4.33801	1.43778e-05	0.000223084	0.507616	Sprr2e	3	92259450	92260756	small proline-rich protein 2E
ENSMUSG00000021340	siMyh9	1147.34	siLuc	6251.43	3282.75	-2.2545	0.285378	-7.90003	2.78836e-15	1.50448e-13	1.05137	Gpld1	13	25139837	25146801	glycosylphosphatidylinositol specific phospholipase D1
ENSMUSG00000028715	siMyh9	189.355	siLuc	1773.59	965.446	-2.25374	0.478215	-4.71282	2.44315e-06	2.12273e-05	1.20938	Cyp4a14	4	115343397	115353339	cytochrome P450, family 4, subfamily a, polypeptide 14
ENSMUSG00000031936	siMyh9	2.16476	siLuc	32.7675	17.6509	-2.24095	0.510385	-4.39071	1.12983e-05	0.000109393	0.888397	Hephl1	9	14963137	15023404	hephaestin-like 1
ENSMUSG00000001739	siMyh9	2.35806	siLuc	18.7892	6.98443	-2.23698	0.472005	-4.73931	2.14445e-06	4.10942e-05	0.506194	Cldn15	5	136996723	137004698	claudin 15
ENSMUSG00000085095	siMyh9	7.73328	siLuc	89.2733	106.837	-2.23195	0.477685	-4.67242	2.97668e-06	2.51435e-05	1.21478	Gm15635	7	99314360	99316601	predicted gene 15635
ENSMUSG00000020848	siMyh9	11.1382	siLuc	147.102	200.543	-2.22597	0.486504	-4.57543	4.75237e-06	4.15475e-05	1.10715	Doc2b	11	75659792	75686875	double C2, beta
ENSMUSG00000049971	siMyh9	132.456	siLuc	791.08	445.683	-2.22509	0.36111	-6.16181	7.19179e-10	1.47296e-08	1.09269	Glt1d1	5	127709326	127786438	glycosyltransferase 1 domain containing 1
ENSMUSG00000109089	siMyh9	224.82	siLuc	1459	684.771	-2.21362	0.409495	-5.40572	6.45473e-08	8.12699e-07	1.19341	4833411C07Rik	8	10949922	10953893	RIKEN cDNA 4833411C07 gene
ENSMUSG00000091144	siMyh9	146.625	siLuc	894.008	563.704	-2.20541	0.377121	-5.84803	4.97432e-09	7.77435e-08	1.20734	Phf11c	14	59618282	59632830	PHD finger protein 11C
ENSMUSG00000005547	siMyh9	137.984	siLuc	1232.67	543.271	-2.20265	0.487536	-4.51793	6.24468e-06	5.36368e-05	1.09269	Cyp2a5	7	26534730	26542953	cytochrome P450, family 2, subfamily a, polypeptide 5
ENSMUSG00000053101	siMyh9	14.9425	siLuc	87.1435	75.8974	-2.20252	0.346042	-6.3649	1.95423e-10	3.96123e-09	1.21478	Gpr141	13	19933852	20008427	G protein-coupled receptor 141
ENSMUSG00000108847	siMyh9	16.0053	siLuc	123.119	47.1493	-2.20126	0.467922	-4.70433	2.547e-06	2.44021e-05	1.07594	B830042I05Rik	8	11121046	11126881	RIKEN cDNA B830042I05 gene
ENSMUSG00000112963	siMyh9	689.094	siLuc	3590.47	3083.91	-2.19232	0.281503	-7.78788	6.81405e-15	3.52734e-13	1.0462	Gm6093	13	33746469	33753300	predicted gene 6093
ENSMUSG00000031825	siMyh9	26.4475	siLuc	172.425	206.075	-2.1884	0.394795	-5.54314	2.97094e-08	4.20129e-07	1.14408	Crispld2	8	120719177	120779532	cysteine-rich secretory protein LCCL domain containing 2
ENSMUSG00000041794	siMyh9	10.547	siLuc	66.0606	28.8582	-2.16859	0.412711	-5.25449	1.48438e-07	2.21344e-06	0.895795	Myrip	9	120133002	120303907	myosin VIIA and Rab interacting protein
ENSMUSG00000039126	siMyh9	136.178	siLuc	715.868	1963.19	-2.16529	0.296261	-7.30871	2.69716e-13	8.80439e-12	1.25664	Prune2	19	16933482	17201296	prune homolog 2
ENSMUSG00000073530	siMyh9	4.62444	siLuc	25.1347	13.9715	-2.15988	0.39178	-5.513	3.52774e-08	8.60628e-07	0.612838	Pappa2	1	158785697	158808060	pappalysin 2
ENSMUSG00000078798	siMyh9	88.6776	siLuc	1044.75	413.367	-2.14977	0.521199	-4.12466	3.71284e-05	0.000244808	1.17949	Sult2a1	7	13530171	13571334	sulfotransferase family 2A, dehydroepiandrosterone (DHEA)-preferring, member 1
ENSMUSG00000037390	siMyh9	12.2618	siLuc	89.2127	64.0033	-2.1446	0.444555	-4.82415	1.40604e-06	1.44419e-05	1.06353	Muc3	5	137163770	137202830	mucin 17, cell surface associated
ENSMUSG00000028979	siMyh9	317.129	siLuc	1801.1	1023.87	-2.13701	0.374258	-5.71	1.12979e-08	1.65152e-07	1.20938	Masp2	4	148687011	148699956	MBL associated serine protease 2
ENSMUSG00000073418	siMyh9	19551	siLuc	96419.4	67257.1	-2.13415	0.274046	-7.78757	6.83121e-15	3.2682e-13	1.13542	C4b	17	34947354	34962856	complement C4B (Chido blood group)
ENSMUSG00000037686	siMyh9	926.538	siLuc	6911.86	3578.56	-2.13057	0.46512	-4.58069	4.63449e-06	3.9701e-05	1.13542	Aspg	12	112073113	112093993	asparaginase
ENSMUSG00000021903	siMyh9	3.43094	siLuc	26.9732	37.5683	-2.12714	0.438761	-4.84805	1.24681e-06	1.51397e-05	0.895795	Galnt15	14	31750946	31784154	polypeptide N-acetylgalactosaminyltransferase 15
ENSMUSG00000020123	siMyh9	9.58164	siLuc	45.7426	27.2525	-2.12425	0.304252	-6.98186	2.91304e-12	1.07036e-10	0.917037	Avpr1a	10	122284404	122289357	arginine vasopressin receptor 1A
ENSMUSG00000001670	siMyh9	2958.83	siLuc	14242.2	9464.14	-2.12285	0.257663	-8.23889	1.73809e-16	9.26791e-15	1.33406	Tat	8	110717069	110726435	tyrosine aminotransferase
ENSMUSG00000116354	siMyh9	16.4354	siLuc	95.2583	30.6231	-2.11393	0.432593	-4.88664	1.02572e-06	1.27759e-05	0.892253	Cyp2d38-ps	15	82577772	82591554	cytochrome P450, family 2, subfamily d, member 38, pseudogene
ENSMUSG00000048387	siMyh9	3.46952	siLuc	20.6667	12.9652	-2.09594	0.386672	-5.42047	5.94428e-08	1.25586e-06	0.677697	Osr1	12	9624441	9631500	odd-skipped related transcription factor 1
ENSMUSG00000056035	siMyh9	1745.99	siLuc	13001.5	5575.56	-2.09334	0.479276	-4.36773	1.25546e-05	0.000101637	1.07178	Cyp3a11	5	145791236	145816774	cytochrome P450, family 3, subfamily a, polypeptide 11
ENSMUSG00000084939	siMyh9	8.25564	siLuc	58.7349	41.7356	-2.08783	0.448221	-4.65804	3.19226e-06	2.99301e-05	1.07594	Gm830	4	95352961	95375631	predicted gene 830
ENSMUSG00000001506	siMyh9	3241.97	siLuc	16481.6	21116.5	-2.08224	0.324963	-6.40763	1.47797e-10	3.54257e-09	1.03441	Col1a1	11	94827050	94843868	collagen, type I, alpha 1
ENSMUSG00000024254	siMyh9	35.4695	siLuc	315.096	176.205	-2.08098	0.495274	-4.20167	2.64957e-05	0.00019143	1.10715	Abcg8	17	84983730	85007761	ATP binding cassette subfamily G member 8
ENSMUSG00000106040	siMyh9	36.6685	siLuc	194.43	127.552	-2.08021	0.359278	-5.78998	7.03935e-09	1.06105e-07	1.21478	Cyp3a63-ps	5	145560902	145570803	cytochrome P450, family 3, subfamily a, member 63, pseudogene
ENSMUSG00000058613	siMyh9	51.6978	siLuc	259.105	92.6666	-2.07937	0.345944	-6.01071	1.84717e-09	3.55823e-08	1.06353	Cyp2d41-ps	15	82662132	82666311	cytochrome P450, family 2, subfamily d, member 41, pseudogene
ENSMUSG00000092471	siMyh9	45.3498	siLuc	286.473	138.848	-2.07574	0.439743	-4.72035	2.35437e-06	2.27148e-05	1.07773	Cyp21a2-ps	17	34938787	34941226	cytochrome P450, family 21, subfamily a, polypeptide 2 pseudogene
ENSMUSG00000078817	siMyh9	53.6964	siLuc	315.356	343.328	-2.0755	0.396237	-5.23803	1.62302e-07	1.99381e-06	1.10715	Nlrp12	7	3287970	3298370	NLR family, pyrin domain containing 12
ENSMUSG00000070811	siMyh9	6.77916	siLuc	55.081	21.7257	-2.06209	0.500446	-4.1205	3.78053e-05	0.000319401	0.892253	Sult2a2	7	13467430	13513561	sulfotransferase family 2A, dehydroepiandrosterone (DHEA)-preferring, member 2
ENSMUSG00000112762	siMyh9	0.860877	siLuc	14.0708	9.90527	-2.05779	0.517318	-3.97781	6.9553e-05	0.000916374	0.482307	4930459C07Rik	10	96062069	96084570	RIKEN cDNA 4930459C07 gene
ENSMUSG00000038264	siMyh9	17.2842	siLuc	86.1069	159.28	-2.0551	0.305012	-6.73777	1.60831e-11	4.34399e-10	1.12299	Sema7a	9	57847396	57870148	sema domain, immunoglobulin domain (Ig), and GPI membrane anchor, (semaphorin) 7A
ENSMUSG00000052373	siMyh9	84.9978	siLuc	429.925	331.506	-2.05455	0.337075	-6.09523	1.09277e-09	2.05795e-08	1.14408	Mpp3	11	101890478	101917781	membrane protein, palmitoylated 3 (MAGUK p55 subfamily member 3)
ENSMUSG00000033898	siMyh9	3416.76	siLuc	16409.8	10659	-2.05142	0.307712	-6.66671	2.61608e-11	5.74699e-10	1.34877	Cfhr2	1	139731905	139786440	complement factor H-related 2
ENSMUSG00000022603	siMyh9	59.554	siLuc	552.785	276.676	-2.0463	0.506507	-4.04003	5.34438e-05	0.00035683	1.10715	Mroh4	15	74477878	74508202	maestro heat-like repeat family member 4
ENSMUSG00000038349	siMyh9	572.782	siLuc	2570.48	1541.84	-2.04162	0.246362	-8.28706	1.16082e-16	7.62387e-15	1.09616	Plcl1	1	55445080	55793444	phospholipase C-like 1
ENSMUSG00000068745	siMyh9	6.55663	siLuc	35.6731	23.4943	-2.03104	0.384167	-5.28686	1.24434e-07	1.91129e-06	0.892253	Mybphl	3	108272227	108287373	myosin binding protein H-like
ENSMUSG00000049404	siMyh9	95.6651	siLuc	415.587	337.109	-2.02888	0.206159	-9.84134	7.47087e-23	1.09399e-20	1.14408	Rarres1	3	67386305	67422856	retinoic acid receptor responder (tazarotene induced) 1
ENSMUSG00000078650	siMyh9	1573.6	siLuc	8779.69	5243.85	-2.0271	0.406863	-4.98227	6.28435e-07	6.5103e-06	1.13542	G6pc	11	101258387	101268729	glucose-6-phosphatase catalytic subunit 1
ENSMUSG00000061186	siMyh9	188.629	siLuc	969.288	530.002	-2.02415	0.370593	-5.46192	4.71013e-08	6.07592e-07	1.20734	Sfmbt2	2	10375321	10600052	Scm-like with four mbt domains 2
ENSMUSG00000037924	siMyh9	17.5073	siLuc	92.1528	36.483	-2.01649	0.390252	-5.16716	2.37681e-07	3.30313e-06	0.90646	Olfr16	1	172777976	172785924	olfactory receptor family 10 subfamily J member 5
ENSMUSG00000033595	siMyh9	12.0596	siLuc	65.5871	62.3125	-2.01509	0.373003	-5.40234	6.57756e-08	9.3161e-07	1.04686	Lgi3	14	70768268	70775764	leucine-rich repeat LGI family, member 3
ENSMUSG00000055301	siMyh9	17.1826	siLuc	92.2824	40.2211	-2.01318	0.41101	-4.89813	9.67533e-07	1.21263e-05	0.892253	Adh7	3	137923521	137939143	alcohol dehydrogenase 7 (class IV), mu or sigma polypeptide
ENSMUSG00000028712	siMyh9	1172.36	siLuc	5069.45	2879.05	-2.00913	0.228675	-8.78597	1.55025e-18	1.32299e-16	1.13542	Cyp4a31	4	115420895	115436210	cytochrome P450, family 4, subfamily a, polypeptide 31
ENSMUSG00000060275	siMyh9	36.8699	siLuc	228.493	95.0424	-2.00435	0.461538	-4.34276	1.40704e-05	0.000112913	1.06353	Nrg2	18	36150705	36330433	neuregulin 2
ENSMUSG00000044748	siMyh9	39.062	siLuc	311.848	324.234	-2.00388	0.475305	-4.21598	2.48692e-05	0.000176335	1.14087	Defb1	8	22266615	22285201	defensin beta 1
ENSMUSG00000049580	siMyh9	2867.7	siLuc	12127.6	13049.2	-1.98762	0.216233	-9.19202	3.85547e-20	4.60786e-18	1.03441	Tsku	7	97999875	98010495	tsukushi, small leucine rich proteoglycan
ENSMUSG00000036913	siMyh9	0.905922	siLuc	10.1492	5.43006	-1.98237	0.516408	-3.83877	0.000123652	0.00187137	0.376739	Trim67	8	125519831	125561452	tripartite motif-containing 67
ENSMUSG00000026043	siMyh9	2082.52	siLuc	10505.7	10584.7	-1.97912	0.369995	-5.34904	8.84241e-08	1.21827e-06	1.04088	Col3a1	1	45350698	45388866	collagen, type III, alpha 1
ENSMUSG00000033022	siMyh9	2741.4	siLuc	11373.3	8513.76	-1.97324	0.203518	-9.69564	3.1467e-22	4.6213e-20	1.03441	Cdo1	18	46846260	46861462	cysteine dioxygenase 1, cytosolic
ENSMUSG00000042476	siMyh9	4882.01	siLuc	19721.8	13618.6	-1.96214	0.167852	-11.6897	1.43881e-31	4.29636e-29	1.33406	Abcb4	5	8943717	9009226	ATP-binding cassette, sub-family B member 4
ENSMUSG00000092545	siMyh9	1.07543	siLuc	24.2461	16.658	-1.9584	0.527312	-3.71393	0.000204068	0.00135015	0.90646	Gm20319	16	26548669	26574252	predicted gene, 20319
ENSMUSG00000029659	siMyh9	6.6084	siLuc	39.1677	44.1211	-1.95669	0.412341	-4.74533	2.08162e-06	2.09429e-05	1.04686	Medag	5	149335214	149355188	mesenteric estrogen dependent adipogenesis
ENSMUSG00000068083	siMyh9	3.15326	siLuc	20.3662	6.09718	-1.94507	0.517413	-3.75923	0.000170438	0.00245711	0.376116	Cyp2d40	15	82644034	82648384	cytochrome P450, family 2, subfamily d, polypeptide 40
ENSMUSG00000029335	siMyh9	6.62807	siLuc	37.1391	21.8175	-1.93987	0.421749	-4.59958	4.23334e-06	4.52052e-05	0.895795	Bmp3	5	99002298	99032255	bone morphogenetic protein 3
ENSMUSG00000022096	siMyh9	27.5338	siLuc	125.053	195.524	-1.93832	0.31047	-6.24319	4.28724e-10	8.89937e-09	1.10715	Hr	14	70791127	70810988	lysine demethylase and nuclear receptor corepressor
ENSMUSG00000106350	siMyh9	1.55391	siLuc	11.636	7.47952	-1.93585	0.451062	-4.29177	1.77258e-05	0.00022721	0.612838	Kif19b	5	140431400	140480826	kinesin family member 19B
ENSMUSG00000037053	siMyh9	12801.5	siLuc	54365.9	36033.4	-1.92929	0.278789	-6.92026	4.50814e-12	1.43086e-10	1.03441	Azgp1	5	137979801	137988495	alpha-2-glycoprotein 1, zinc
ENSMUSG00000026180	siMyh9	0.533486	siLuc	7.90836	5.37925	-1.92167	0.504462	-3.80933	0.000139341	0.00207386	0.376739	Cxcr2	1	74193150	74200405	C-X-C motif chemokine receptor 2
ENSMUSG00000028186	siMyh9	1563.33	siLuc	8047.57	5750.21	-1.91304	0.411035	-4.6542	3.25238e-06	3.5633e-05	0.904468	Uox	3	146302832	146338060	urate oxidase
ENSMUSG00000033871	siMyh9	142.446	siLuc	727.586	497.132	-1.91171	0.408334	-4.68174	2.84444e-06	2.65137e-05	1.09269	Ppargc1b	18	61431207	61533502	peroxisome proliferative activated receptor, gamma, coactivator 1 beta
ENSMUSG00000108961	siMyh9	266.567	siLuc	1236.68	702.16	-1.90151	0.369189	-5.1505	2.59787e-07	3.03338e-06	1.09269	Gm32540	8	10908750	10916186	predicted gene, 32540
ENSMUSG00000040505	siMyh9	28.2473	siLuc	259.71	145.25	-1.89937	0.51487	-3.68903	0.000225111	0.00122188	1.12299	Abcg5	17	84965662	84990439	ATP binding cassette subfamily G member 5
ENSMUSG00000112489	siMyh9	34.8126	siLuc	154.256	71.2185	-1.88485	0.346132	-5.44547	5.16686e-08	7.4979e-07	1.04686	9230116L04Rik	12	79135479	79150713	RIKEN cDNA 9230116L04 gene
ENSMUSG00000030220	siMyh9	514.103	siLuc	2135.86	1326.45	-1.88469	0.291753	-6.45988	1.04788e-10	2.4586e-09	1.09616	Arhgdib	6	136900653	136918754	Rho, GDP dissociation inhibitor beta
ENSMUSG00000106664	siMyh9	7.53344	siLuc	32.8505	17.1615	-1.88401	0.342209	-5.50542	3.68285e-08	6.40071e-07	0.888397	Gm17936	5	8962971	8963958	calponin 3, acidic pseudogene
ENSMUSG00000054477	siMyh9	11.7115	siLuc	76.1104	43.1785	-1.88249	0.479584	-3.92526	8.6636e-05	0.000502536	1.21478	Kcnn2	18	45401927	45818950	potassium intermediate/small conductance calcium-activated channel, subfamily N, member 2
ENSMUSG00000029630	siMyh9	1628.08	siLuc	14985.2	7372.76	-1.87655	0.5202	-3.60736	0.000309334	0.00159339	1.13542	Cyp3a25	5	145914004	145946428	cytochrome P450, family 3, subfamily a, polypeptide 25
ENSMUSG00000073988	siMyh9	1945.91	siLuc	11365.7	7770.75	-1.86926	0.459961	-4.06395	4.82491e-05	0.000344791	1.04088	Ttpa	4	20008007	20030785	tocopherol (alpha) transfer protein
ENSMUSG00000110353	siMyh9	1.41136	siLuc	12.5245	7.014	-1.86617	0.500196	-3.73088	0.000190813	0.00224802	0.468462	Gm33543	10	95659835	95678792	predicted gene, 33543
ENSMUSG00000027966	siMyh9	450.022	siLuc	1944.19	3966.72	-1.86393	0.326894	-5.70194	1.18454e-08	1.95703e-07	1.05137	Col11a1	3	113824189	114014367	collagen, type XI, alpha 1
ENSMUSG00000038656	siMyh9	272.624	siLuc	1042.62	916.426	-1.85656	0.205636	-9.02835	1.74283e-19	1.98809e-17	0.988337	Cyp3a16	5	145373119	145406533	cytochrome P450, family 3, subfamily a, polypeptide 16
ENSMUSG00000030283	siMyh9	4.77972	siLuc	23.5332	7.65629	-1.85451	0.483986	-3.83174	0.000127243	0.00154956	0.482307	St8sia1	6	142767271	142910178	ST8 alpha-N-acetyl-neuraminide alpha-2,8-sialyltransferase 1
ENSMUSG00000074264	siMyh9	2359.31	siLuc	9400.92	6859.09	-1.85413	0.269711	-6.8745	6.22086e-12	1.93895e-10	1.03441	Amy1	3	113349359	113371479	amylase 1, salivary
ENSMUSG00000113399	siMyh9	2.98059	siLuc	25.0463	11.7786	-1.85181	0.516232	-3.58717	0.000334293	0.00273347	0.653048	Gm48199	13	52334447	52335673	predicted gene, 48199
ENSMUSG00000068463	siMyh9	0.873601	siLuc	9.89378	4.72502	-1.85148	0.525562	-3.52286	0.000426918	0.00418436	0.507616	B630019A10Rik	16	22994038	23043196	RIKEN cDNA C730014E05 gene
ENSMUSG00000031382	siMyh9	5.52088	siLuc	30.1703	55.5614	-1.83948	0.400007	-4.59862	4.25299e-06	3.95367e-05	1.04686	Asb11	X	163219990	163242166	ankyrin repeat and SOCS box-containing 11
ENSMUSG00000029321	siMyh9	65.5178	siLuc	241.43	213.64	-1.83924	0.17255	-10.6592	1.58015e-26	3.36635e-24	1.10715	Slc10a6	5	103753577	103777269	solute carrier family 10 (sodium/bile acid cotransporter family), member 6
ENSMUSG00000029093	siMyh9	13.8553	siLuc	67.708	53.0991	-1.83621	0.413086	-4.4451	8.78498e-06	6.58387e-05	1.21478	Sorcs2	5	36174524	36555483	sortilin-related VPS10 domain containing receptor 2
ENSMUSG00000017969	siMyh9	42.4459	siLuc	179.651	233.226	-1.82983	0.326162	-5.61019	2.02104e-08	2.94848e-07	1.14408	Ptgis	2	167033725	167082524	prostaglandin I2 (prostacyclin) synthase
ENSMUSG00000010142	siMyh9	3.37413	siLuc	28.6081	24.4137	-1.82674	0.503207	-3.6302	0.000283202	0.00182803	0.888397	Tnfrsf13b	11	61017581	61040198	tumor necrosis factor receptor superfamily, member 13b
ENSMUSG00000039899	siMyh9	85.6621	siLuc	314.709	144.404	-1.82625	0.180796	-10.1012	5.45829e-24	9.40165e-22	1.10715	Fgl2	5	21577640	21583372	fibrinogen-like protein 2
ENSMUSG00000016918	siMyh9	11.6239	siLuc	45.6962	40.2728	-1.823	0.317438	-5.74287	9.3086e-09	1.78045e-07	0.917037	Sulf1	1	12762501	12931416	sulfatase 1
ENSMUSG00000027674	siMyh9	9.55082	siLuc	43.8721	17.28	-1.81564	0.424381	-4.27833	1.88303e-05	0.000169343	0.90646	Pex5l	3	33003557	33197231	peroxisomal biogenesis factor 5-like
ENSMUSG00000071713	siMyh9	13.0228	siLuc	52.7931	28.0159	-1.80811	0.308461	-5.86172	4.58089e-09	9.26977e-08	0.917037	Csf2rb	15	78210190	78235200	colony stimulating factor 2 receptor, beta, low-affinity (granulocyte-macrophage)
ENSMUSG00000025991	siMyh9	51314.6	siLuc	226830	137630	-1.80808	0.384097	-4.70736	2.50945e-06	1.98587e-05	1.33406	Cps1	1	67162185	67270418	carbamoyl-phosphate synthetase 1
ENSMUSG00000049436	siMyh9	34.9776	siLuc	147.863	68.3367	-1.80338	0.381309	-4.72945	2.25126e-06	2.2087e-05	1.06353	Upk1b	16	38593546	38620690	uroplakin 1B
ENSMUSG00000054417	siMyh9	204.287	siLuc	841.017	396.307	-1.80142	0.346866	-5.1934	2.06489e-07	2.48319e-06	1.09269	Cyp3a44	5	145710793	145742684	cytochrome P450, family 3, subfamily a, polypeptide 44
ENSMUSG00000030643	siMyh9	1263.17	siLuc	4790.53	3311.6	-1.80069	0.258146	-6.97546	3.04863e-12	9.1505e-11	1.13542	Rab30	7	92390811	92493743	RAB30, member RAS oncogene family
ENSMUSG00000112132	siMyh9	0.520762	siLuc	8.40836	3.80259	-1.79832	0.530455	-3.39014	0.000698562	0.0063893	0.507616	Gm36229	10	53285978	53300368	predicted gene, 36229
ENSMUSG00000102785	siMyh9	0.684497	siLuc	7.17425	4.9629	-1.79245	0.508135	-3.5275	0.000419511	0.00533466	0.376116	Gm2447	3	52647137	52684077	predicted gene 2447
ENSMUSG00000009246	siMyh9	0.172191	siLuc	5.72404	10.3364	-1.79188	0.499362	-3.58834	0.000332784	0.00264025	0.677697	Trpm5	7	142625266	142648379	transient receptor potential cation channel, subfamily M, member 5
ENSMUSG00000021373	siMyh9	13.2271	siLuc	52.6645	46.4661	-1.78576	0.315981	-5.65149	1.59061e-08	2.52962e-07	1.06639	Cap2	13	46655324	46803757	cyclase associated actin cytoskeleton regulatory protein 2
ENSMUSG00000113737	siMyh9	10.5874	siLuc	56.4877	40.7454	-1.78497	0.450434	-3.96277	7.40838e-05	0.000565006	0.90646	BB123696	13	52883651	52911241	expressed sequence BB123696
ENSMUSG00000081723	siMyh9	4.93602	siLuc	23.783	19.6072	-1.77843	0.416767	-4.2672	1.97945e-05	0.000178735	0.892253	Gm15931	7	4277188	4285644	predicted gene 15931
ENSMUSG00000031443	siMyh9	187.149	siLuc	770.046	330.835	-1.7772	0.365706	-4.85963	1.17604e-06	1.17477e-05	1.12299	F7	8	13076034	13085809	coagulation factor VII
ENSMUSG00000031273	siMyh9	54.573	siLuc	202.347	185.217	-1.76625	0.271466	-6.50635	7.6998e-11	1.79264e-09	1.14408	Col4a6	X	139948399	140257072	collagen, type IV, alpha 6
ENSMUSG00000044017	siMyh9	11.5037	siLuc	51.5796	28.0391	-1.76482	0.424241	-4.15994	3.18329e-05	0.000273633	0.895795	Adgrd1	5	129173814	129281663	adhesion G protein-coupled receptor D1
ENSMUSG00000018727	siMyh9	0.282904	siLuc	7.58618	5.60552	-1.76072	0.52777	-3.33616	0.000849445	0.00754683	0.506194	Cpsf4l	11	113588998	113600843	cleavage and polyadenylation specific factor 4-like
ENSMUSG00000027495	siMyh9	508.086	siLuc	1888.45	2106.65	-1.75989	0.267272	-6.58466	4.55937e-11	1.20373e-09	1.0462	Fam210b	2	172187485	172197669	family with sequence similarity 210, member B
ENSMUSG00000029445	siMyh9	2058.91	siLuc	12306	8514.12	-1.75965	0.486004	-3.62065	0.000293867	0.00152216	1.13542	Hpd	5	123309870	123320790	4-hydroxyphenylpyruvic acid dioxygenase
ENSMUSG00000039057	siMyh9	154.346	siLuc	571.619	413.768	-1.75741	0.266604	-6.59186	4.3436e-11	1.03796e-09	1.17949	Myo16	8	10203911	10684742	myosin XVI
ENSMUSG00000024544	siMyh9	44.3221	siLuc	165.902	127.381	-1.75645	0.279624	-6.28149	3.35345e-10	7.32099e-09	1.06639	Ldlrad4	18	68066328	68388622	low density lipoprotein receptor class A domain containing 4
ENSMUSG00000051748	siMyh9	31.1842	siLuc	143.398	64.6622	-1.7537	0.435099	-4.03058	5.56384e-05	0.000387446	1.04686	Wfdc21	11	83637766	83643468	WAP four-disulfide core domain 21
ENSMUSG00000032098	siMyh9	43.1465	siLuc	208.383	210.39	-1.74641	0.430749	-4.05436	5.02711e-05	0.000334918	1.12299	Treh	9	44584530	44597602	trehalase (brush-border membrane glycoprotein)
ENSMUSG00000055730	siMyh9	4392.5	siLuc	18133.9	11865	-1.7439	0.374273	-4.65944	3.17073e-06	3.05919e-05	1.04088	Ces2a	8	105460635	105468266	carboxylesterase 2A
ENSMUSG00000021294	siMyh9	6.32344	siLuc	26.6346	12.3353	-1.74301	0.415334	-4.19664	2.70909e-05	0.000331283	0.612838	Kif26a	12	112112642	112148181	kinesin family member 26A
ENSMUSG00000055782	siMyh9	1040.28	siLuc	4522.98	2645.57	-1.74264	0.40587	-4.29359	1.75808e-05	0.000138604	1.05805	Abcd2	15	91030074	91076002	ATP-binding cassette, sub-family D member 2
ENSMUSG00000060407	siMyh9	1564.46	siLuc	6059.06	2710.96	-1.74022	0.338471	-5.1414	2.72692e-07	3.05553e-06	1.13542	Cyp2a12	7	26728515	26736257	cytochrome P450, family 2, subfamily a, polypeptide 12
ENSMUSG00000062609	siMyh9	43.5643	siLuc	169.91	317.713	-1.73234	0.331427	-5.22692	1.7236e-07	2.09985e-06	1.10715	Kcnj15	16	95058417	95101070	potassium inwardly-rectifying channel, subfamily J, member 15
ENSMUSG00000066108	siMyh9	2.22142	siLuc	29.1289	13.4987	-1.73224	0.531325	-3.26023	0.00111323	0.00808212	0.612838	Muc5b	7	141392807	141426821	mucin 5, subtype B, tracheobronchial
ENSMUSG00000056018	siMyh9	1.60733	siLuc	9.08157	5.04708	-1.73128	0.493423	-3.50871	0.00045029	0.00568208	0.376116	Ccdc7b	8	129793615	129910213	coiled-coil domain containing 7B
ENSMUSG00000019278	siMyh9	26.4048	siLuc	121.839	107.999	-1.72904	0.422724	-4.09024	4.30935e-05	0.000273276	1.21478	Dpep1	8	123912981	123928551	dipeptidase 1
ENSMUSG00000042436	siMyh9	4.82785	siLuc	31.3674	49.1047	-1.72815	0.47054	-3.6727	0.000239998	0.00134061	1.07594	Mfap4	11	61376257	61379726	microfibrillar-associated protein 4
ENSMUSG00000020010	siMyh9	6111.55	siLuc	21090.6	14757.9	-1.72656	0.191461	-9.01779	1.91919e-19	2.06577e-17	1.04088	Vnn3	10	23727360	23745741	vanin 3
ENSMUSG00000040213	siMyh9	240.868	siLuc	901.837	439.117	-1.72383	0.314025	-5.48947	4.03145e-08	5.37155e-07	1.18016	Kyat3	3	142406812	142452631	kynurenine aminotransferase 3
ENSMUSG00000020884	siMyh9	230.95	siLuc	1114.6	801.546	-1.72308	0.447757	-3.84825	0.000118963	0.000639444	1.25564	Asgr1	11	69944911	69948720	asialoglycoprotein receptor 1
ENSMUSG00000044365	siMyh9	47.435	siLuc	167.123	68.6726	-1.71942	0.258727	-6.64568	3.01816e-11	8.15253e-10	1.06353	Cxxc4	3	133942256	133944146	CXXC finger 4
ENSMUSG00000057037	siMyh9	320.415	siLuc	1285.41	735.795	-1.71472	0.375034	-4.57218	4.82684e-06	3.8926e-05	1.20938	Cfhr1	1	139474791	139488010	complement factor H-related 1
ENSMUSG00000072849	siMyh9	64669	siLuc	225262	86095.3	-1.71287	0.232519	-7.36658	1.75056e-13	7.04398e-12	1.04088	Serpina1e	12	103913190	103925234	serine (or cysteine) peptidase inhibitor, clade A, member 1E
ENSMUSG00000085913	siMyh9	4.56825	siLuc	23.6277	13.3102	-1.70963	0.475863	-3.5927	0.000327266	0.00283052	0.612838	Gm15601	14	45825197	45835969	predicted gene 15601
ENSMUSG00000003526	siMyh9	487.649	siLuc	1699.76	1503.85	-1.70634	0.233958	-7.29335	3.02339e-13	9.71534e-12	1.25926	Prodh	16	17878221	17907156	proline dehydrogenase
ENSMUSG00000116718	siMyh9	3.66936	siLuc	27.1452	12.6317	-1.70463	0.521558	-3.26835	0.00108176	0.00746455	0.653048	Gm49668	17	15642064	15655227	predicted gene, 49668
ENSMUSG00000042109	siMyh9	6.20379	siLuc	26.934	19.1988	-1.70312	0.402075	-4.23583	2.27708e-05	0.000197655	0.917037	Csdc2	15	81820960	81835142	cold shock domain containing C2, RNA binding
ENSMUSG00000058207	siMyh9	21.0366	siLuc	339.692	451.05	-1.70099	0.526574	-3.2303	0.0012366	0.00496192	1.20734	Serpina3k	12	104304745	104312403	serine (or cysteine) peptidase inhibitor, clade A, member 3K
ENSMUSG00000031594	siMyh9	5080.23	siLuc	17537.2	12304.7	-1.69888	0.229892	-7.38993	1.46904e-13	4.72243e-12	1.33406	Fgl1	8	41644471	41668193	fibrinogen-like protein 1
ENSMUSG00000045744	siMyh9	1.72658	siLuc	9.96824	4.77257	-1.69884	0.487687	-3.48346	0.000494977	0.00509567	0.468462	Bricd5	17	24692858	24694443	BRICHOS domain containing 5
ENSMUSG00000032589	siMyh9	18.1092	siLuc	65.9671	44.1396	-1.69809	0.265611	-6.39314	1.62518e-10	3.73988e-09	1.07594	Bsn	9	107973222	107987612	bassoon
ENSMUSG00000016458	siMyh9	33.9153	siLuc	132.615	76.2312	-1.69601	0.369797	-4.58633	4.51095e-06	4.10554e-05	1.06639	Wt1	2	104956874	105003957	WT1 transcription factor
ENSMUSG00000030945	siMyh9	0.697221	siLuc	6.56999	3.712	-1.69379	0.51063	-3.31706	0.000909703	0.00799337	0.507616	Acsm2	7	119153563	119199913	acyl-CoA synthetase medium-chain family member 2
ENSMUSG00000032380	siMyh9	122.819	siLuc	423.829	329.264	-1.6935	0.232017	-7.29903	2.89857e-13	1.0351e-11	1.12299	Dapk2	9	66065505	66179524	death-associated protein kinase 2
ENSMUSG00000086868	siMyh9	2.17685	siLuc	10.6259	3.42606	-1.69276	0.519926	-3.25577	0.00113087	0.00962071	0.507616	Gm15883	7	26823906	26830099	predicted gene 15883
ENSMUSG00000026073	siMyh9	10.2894	siLuc	40.3129	49.4234	-1.69187	0.360064	-4.69879	2.61714e-06	2.51683e-05	1.06639	Il1r2	1	40123858	40164391	interleukin 1 receptor, type II
ENSMUSG00000039911	siMyh9	654.289	siLuc	2198.69	3326.58	-1.69053	0.186416	-9.06855	1.2061e-19	1.33533e-17	1.05137	Spsb1	4	149980740	150039500	splA/ryanodine receptor domain and SOCS box containing 1
ENSMUSG00000037542	siMyh9	246.399	siLuc	1707.77	1009.88	-1.68985	0.514349	-3.28541	0.00101833	0.00405595	1.25577	Aldh8a1	10	21253190	21272484	aldehyde dehydrogenase 8 family, member A1
ENSMUSG00000006205	siMyh9	173.965	siLuc	628.298	1312.44	-1.6891	0.288425	-5.85628	4.73349e-09	7.2132e-08	1.25144	Htra1	7	130537933	130587390	HtrA serine peptidase 1
ENSMUSG00000022615	siMyh9	1.66881	siLuc	8.54737	6.11223	-1.68536	0.459172	-3.67044	0.000242136	0.00257967	0.506194	Tymp	15	89256134	89261242	thymidine phosphorylase
ENSMUSG00000061292	siMyh9	108.442	siLuc	1205.62	965.452	-1.68315	0.526794	-3.19508	0.00139791	0.00653963	0.988337	Cyp3a59	5	146016067	146050097	cytochrome P450, family 3, subfamily a, polypeptide 59
ENSMUSG00000057751	siMyh9	97.4768	siLuc	396.425	258.256	-1.67666	0.397265	-4.22051	2.43755e-05	0.000173854	1.14087	Megf6	4	154349072	154359641	multiple EGF-like-domains 6
ENSMUSG00000002020	siMyh9	116.99	siLuc	422.647	365.994	-1.67603	0.311964	-5.3725	7.7652e-08	9.61577e-07	1.19341	Ltbp2	12	84829987	84923269	latent transforming growth factor beta binding protein 2
ENSMUSG00000091867	siMyh9	24.3296	siLuc	88.4921	42.5684	-1.67391	0.335935	-4.98283	6.26614e-07	6.89407e-06	1.06353	Cyp2a22	7	26631480	26638805	cytochrome P450, family 2, subfamily a, polypeptide 22
ENSMUSG00000089991	siMyh9	2.16895	siLuc	14.5863	7.54068	-1.67346	0.515543	-3.24601	0.00117036	0.00919659	0.554519	Gm16332	1	139790695	139864215	predicted gene 16332
ENSMUSG00000020836	siMyh9	72.9685	siLuc	381.144	727.517	-1.66817	0.45467	-3.66898	0.000243524	0.00118644	1.25577	Coro6	11	77354662	77360427	coronin 6
ENSMUSG00000006457	siMyh9	27.5058	siLuc	92.2148	40.0331	-1.66552	0.234996	-7.08744	1.36613e-12	5.3604e-11	0.895795	Actn3	19	4911244	4927937	actinin alpha 3
ENSMUSG00000028885	siMyh9	40.5121	siLuc	151.706	112.748	-1.66515	0.344369	-4.83537	1.32899e-06	1.36805e-05	1.06639	Smpdl3b	4	132460277	132484563	sphingomyelin phosphodiesterase, acid-like 3B
ENSMUSG00000028982	siMyh9	2209.03	siLuc	7129.91	5649.01	-1.65451	0.151257	-10.9384	7.5537e-28	1.99121e-25	1.0462	Slc25a33	4	149828493	149858734	solute carrier family 25, member 33
ENSMUSG00000032649	siMyh9	43.6876	siLuc	160.998	83.2806	-1.65436	0.356153	-4.64508	3.39941e-06	3.19921e-05	1.06353	Colgalt2	1	152275581	152386446	collagen beta(1-O)galactosyltransferase 2
ENSMUSG00000002831	siMyh9	56.102	siLuc	224.793	140.466	-1.65191	0.401209	-4.11732	3.83306e-05	0.000259711	1.14087	Plin4	17	56407591	56416803	perilipin 4
ENSMUSG00000037852	siMyh9	1027.1	siLuc	3482.16	5386.38	-1.64596	0.257445	-6.39343	1.62206e-10	3.81464e-09	1.05137	Cpe	8	65045576	65146088	carboxypeptidase E
ENSMUSG00000055926	siMyh9	0.807934	siLuc	8.46305	18.5557	-1.64493	0.484855	-3.39263	0.00069225	0.00388796	0.895795	Gm14137	2	119004990	119008056	predicted gene 14137
ENSMUSG00000022445	siMyh9	7755.98	siLuc	26322.1	12961	-1.64224	0.270808	-6.06421	1.32607e-09	2.46595e-08	1.13542	Cyp2d26	15	82674302	82678495	cytochrome P450, family 2, subfamily d, polypeptide 26
ENSMUSG00000021390	siMyh9	2.39883	siLuc	10.61	9.81582	-1.64223	0.447963	-3.66599	0.000246383	0.00241652	0.554519	Ogn	13	49761522	49777977	osteoglycin
ENSMUSG00000100387	siMyh9	35.9212	siLuc	140.243	76.4699	-1.64196	0.393963	-4.16781	3.07537e-05	0.000224908	1.07594	Gm28514	7	35537685	35538995	predicted gene 28514
ENSMUSG00000041592	siMyh9	95.4687	siLuc	316.597	428.689	-1.64091	0.223709	-7.33501	2.21699e-13	8.34187e-12	1.09269	Sdk2	11	113667200	113957872	sidekick cell adhesion molecule 2
ENSMUSG00000050866	siMyh9	44.5841	siLuc	192.913	64.9119	-1.63973	0.475449	-3.44879	0.000563094	0.00280968	1.06353	Clrn3	7	135113195	135130383	clarin 3
ENSMUSG00000047109	siMyh9	7.16583	siLuc	33.7701	24.2187	-1.63945	0.450001	-3.64322	0.00026925	0.00170082	0.917037	Cldn14	16	93715920	93809696	claudin 14
ENSMUSG00000024526	siMyh9	48.2573	siLuc	157.817	177.706	-1.63209	0.19376	-8.42325	3.66194e-17	2.51654e-15	1.14408	Cidea	18	67476674	67500855	cell death-inducing DNA fragmentation factor, alpha subunit-like effector A
ENSMUSG00000057400	siMyh9	418.83	siLuc	1632.21	934.776	-1.63164	0.398088	-4.09868	4.15516e-05	0.000317057	0.988337	Ces1c	8	93825643	93857911	carboxylesterase 1C
ENSMUSG00000063820	siMyh9	7.62724	siLuc	30.99	18.0619	-1.62825	0.418552	-3.89021	0.000100158	0.000722723	0.917037	Arl9	5	77151902	77157325	ADP-ribosylation factor-like 9
ENSMUSG00000108219	siMyh9	25.5581	siLuc	94.3863	44.6977	-1.62739	0.371608	-4.37932	1.19053e-05	9.76952e-05	1.06353	Gm44101	6	108447316	108449536	predicted gene, 44101
ENSMUSG00000108129	siMyh9	4.51681	siLuc	22.7981	14.5065	-1.62679	0.472315	-3.4443	0.000572539	0.00433068	0.653048	4930417O13Rik	6	125242439	125264249	RIKEN cDNA 4930417O13 gene
ENSMUSG00000099556	siMyh9	5.37722	siLuc	20.6259	13.9672	-1.62652	0.393709	-4.13127	3.60762e-05	0.00052377	0.482307	Gm28857	1	130667899	130669064	predicted gene 28857
ENSMUSG00000038704	siMyh9	123.029	siLuc	498.515	251.672	-1.62624	0.427127	-3.80739	0.000140443	0.000811973	1.12299	Aspdh	7	44114815	44117182	aspartate dehydrogenase domain containing
ENSMUSG00000005640	siMyh9	46.2547	siLuc	214.431	130.817	-1.62527	0.464719	-3.49732	0.000469949	0.00243929	1.04686	Insrr	3	87704258	87723408	insulin receptor-related receptor
ENSMUSG00000038917	siMyh9	1280.13	siLuc	4707.95	3648.49	-1.61916	0.361569	-4.47814	7.52966e-06	6.10569e-05	1.13542	3930402G23Rik	8	10974427	10978696	RIKEN cDNA 3930402G23 gene
ENSMUSG00000061825	siMyh9	153.575	siLuc	488.848	238.124	-1.61687	0.17912	-9.02673	1.76872e-19	1.77649e-17	1.14408	Ces2c	8	105573700	105581115	carboxylesterase 2C
ENSMUSG00000075517	siMyh9	222.318	siLuc	866.906	338.467	-1.61606	0.421905	-3.83038	0.000127948	0.000738296	1.14087	Cyp2d37-ps	15	82572951	82577349	cytochrome P450, family 2, subfamily d, polypeptide 37, pseudogene
ENSMUSG00000021091	siMyh9	9902.27	siLuc	36046	36204.7	-1.61445	0.354017	-4.56037	5.10645e-06	3.729e-05	1.34877	Serpina3n	12	104372988	104380588	serine (or cysteine) peptidase inhibitor, clade A, member 3N
ENSMUSG00000029661	siMyh9	2876.64	siLuc	10103.2	11679.7	-1.61401	0.323868	-4.98354	6.24301e-07	6.48023e-06	1.13542	Col1a2	6	4505493	4541544	collagen, type I, alpha 2
ENSMUSG00000064080	siMyh9	522.798	siLuc	1742.86	4924.18	-1.60694	0.270876	-5.9324	2.98537e-09	6.36901e-08	0.904468	Fbln2	6	91189437	91249522	fibulin 2
ENSMUSG00000011148	siMyh9	157.384	siLuc	585.88	489.376	-1.60036	0.37839	-4.22938	2.34337e-05	0.000159602	1.20734	Adssl1	12	112586479	112607794	adenylosuccinate synthase 1
ENSMUSG00000071350	siMyh9	743.097	siLuc	2654.47	1892.58	-1.60021	0.352255	-4.54276	5.55219e-06	4.25618e-05	1.25926	Setdb2	14	59639458	59678333	SET domain, bifurcated 2
ENSMUSG00000064371	siMyh9	25.2765	siLuc	86.8373	80.7735	-1.59806	0.32391	-4.93367	8.07002e-07	7.70284e-06	1.21478	mt-Tt	MT	15289	15355	tRNA-Thr
ENSMUSG00000022454	siMyh9	1.25876	siLuc	6.88841	7.02223	-1.59153	0.475845	-3.34465	0.000823876	0.00733167	0.507616	Nell2	15	95117814	95426133	NEL-like 2
ENSMUSG00000024059	siMyh9	5.28192	siLuc	20.2422	15.4079	-1.58872	0.406677	-3.90659	9.36062e-05	0.00118699	0.482307	Clip4	17	72088942	72163771	CAP-GLY domain containing linker protein family, member 4
ENSMUSG00000026414	siMyh9	635.794	siLuc	2182.84	1829.79	-1.58871	0.324759	-4.89197	9.98302e-07	1.00311e-05	1.13542	Tnnt2	1	135764128	135772490	troponin T2, cardiac
ENSMUSG00000103965	siMyh9	3.77951	siLuc	23.6666	35.2682	-1.58756	0.488436	-3.2503	0.00115283	0.0059885	0.90646	Gm30173	3	52424385	52457640	predicted gene, 30173
ENSMUSG00000050737	siMyh9	61.783	siLuc	221.792	266.751	-1.58359	0.356242	-4.44526	8.77869e-06	7.13895e-05	1.10715	Ptges	2	30779483	30793309	prostaglandin E synthase
ENSMUSG00000029490	siMyh9	25.7046	siLuc	86.4878	53.3655	-1.57599	0.310218	-5.08028	3.7688e-07	3.84344e-06	1.21478	Mfsd7a	5	108588920	108596966	solute carrier family 49 member 3
ENSMUSG00000043487	siMyh9	85.9071	siLuc	269.076	160.379	-1.56749	0.243241	-6.44419	1.16219e-10	2.63893e-09	1.12299	Acot6	12	84147428	84158123	acyl-CoA thioesterase 6
ENSMUSG00000070594	siMyh9	154.266	siLuc	553.61	416.563	-1.56713	0.373216	-4.199	2.68101e-05	0.000182533	1.18016	Cfhr4	1	139625361	139708981	complement factor H-related 4
ENSMUSG00000042757	siMyh9	70.3204	siLuc	229.472	102.538	-1.56565	0.308685	-5.072	3.93652e-07	4.52599e-06	1.06353	Tmem108	9	103360146	103639036	transmembrane protein 108
ENSMUSG00000027048	siMyh9	1739.58	siLuc	8927.35	4250.69	-1.564	0.506802	-3.08602	0.00202854	0.0083753	1.07178	Abcb11	2	69068626	69172958	ATP-binding cassette, sub-family B member 11
ENSMUSG00000036912	siMyh9	3.57177	siLuc	13.8736	8.68254	-1.56022	0.434516	-3.5907	0.00032979	0.00349213	0.482307	Piwil4	9	14607526	14629769	piwi-like RNA-mediated gene silencing 4
ENSMUSG00000022816	siMyh9	1314.76	siLuc	4298.19	5335.57	-1.55802	0.29508	-5.28	1.29187e-07	1.67238e-06	1.07178	Fstl1	16	37597235	37656876	follistatin-like 1
ENSMUSG00000025396	siMyh9	28.8949	siLuc	160.632	114.75	-1.55795	0.503902	-3.09178	0.00198963	0.00820922	1.07594	Hsd17b6	10	127826805	127843480	hydroxysteroid (17-beta) dehydrogenase 6
ENSMUSG00000054072	siMyh9	436.416	siLuc	1366.25	627.3	-1.55543	0.245133	-6.34526	2.22044e-10	4.54545e-09	1.18016	Iigp1	18	60509119	60525706	interferon inducible GTPase 1
ENSMUSG00000104116	siMyh9	4.31775	siLuc	15.3244	6.69263	-1.5546	0.405901	-3.83	0.000128146	0.00149328	0.506194	Gm37296	15	68210144	68213065	predicted gene, 37296
ENSMUSG00000068696	siMyh9	16.6196	siLuc	57.9924	24.3999	-1.55428	0.397271	-3.91238	9.13893e-05	0.000685519	0.888397	Gpr88	3	116043303	116047152	G-protein coupled receptor 88
ENSMUSG00000019577	siMyh9	3067.27	siLuc	9984.67	6142.57	-1.55333	0.300549	-5.16831	2.36226e-07	2.87896e-06	1.05137	Pdk4	6	5483351	5496309	pyruvate dehydrogenase kinase, isoenzyme 4
ENSMUSG00000024501	siMyh9	93.2215	siLuc	288.332	547.41	-1.54989	0.227976	-6.79848	1.05729e-11	2.79457e-10	1.17949	Dpysl3	18	43454049	43571351	dihydropyrimidinase-like 3
ENSMUSG00000032281	siMyh9	0.644199	siLuc	5.84861	32.745	-1.54784	0.449655	-3.44228	0.000576824	0.00327981	0.90646	Acsbg1	9	54512161	54569154	acyl-CoA synthetase bubblegum family member 1
ENSMUSG00000038276	siMyh9	13.192	siLuc	51.542	32.0835	-1.54246	0.42189	-3.65606	0.000256118	0.001645	0.90646	Asic3	5	24618390	24622832	acid-sensing ion channel 3
ENSMUSG00000027797	siMyh9	15.6746	siLuc	59.4203	57.4005	-1.54214	0.408438	-3.7757	0.000159561	0.000939068	1.07594	Dclk1	3	55149785	55446489	doublecortin-like kinase 1
ENSMUSG00000115553	siMyh9	7.97787	siLuc	36.5509	25.2736	-1.53999	0.478786	-3.21645	0.00129788	0.00668515	0.892253	Gm49124	14	45802988	45823577	predicted gene, 49124
ENSMUSG00000060586	siMyh9	3.37848	siLuc	14.0825	11.9314	-1.53749	0.438744	-3.50431	0.000457799	0.00357103	0.653048	H2-Eb1	17	34524991	34535173	histocompatibility 2, class II antigen E beta
ENSMUSG00000041660	siMyh9	106.735	siLuc	512.826	358.674	-1.53458	0.489432	-3.13543	0.001716	0.00668515	1.17949	Bbox1	2	110093042	110136086	gamma-butyrobetaine hydroxylase 1
ENSMUSG00000001827	siMyh9	5.16796	siLuc	18.2941	14.7753	-1.52693	0.378496	-4.0342	5.47876e-05	0.0006094	0.612838	Folr1	7	101507538	101519890	folate receptor alpha
ENSMUSG00000059430	siMyh9	397.649	siLuc	1294.25	2033.79	-1.5265	0.313411	-4.87058	1.11268e-06	1.20832e-05	1.03105	Actg2	6	83489887	83513247	actin, gamma 2, smooth muscle, enteric
ENSMUSG00000021123	siMyh9	31.8416	siLuc	106.229	59.6257	-1.52457	0.342439	-4.4521	8.50338e-06	6.40863e-05	1.21478	Rdh12	12	79255688	79269439	retinol dehydrogenase 12
ENSMUSG00000029838	siMyh9	35.4287	siLuc	130.087	96.0127	-1.52056	0.410776	-3.70169	0.000214166	0.00121491	1.07594	Ptn	6	36691864	36787155	pleiotrophin
ENSMUSG00000038973	siMyh9	7.8169	siLuc	27.1761	10.0804	-1.51827	0.411563	-3.68904	0.0002251	0.00252378	0.482307	Cldnd2	7	43090206	43092758	claudin domain containing 2
ENSMUSG00000042993	siMyh9	0.865145	siLuc	7.23728	16.3664	-1.51349	0.489097	-3.09445	0.00197176	0.00943329	0.90646	Ifnk	4	35152056	35154005	interferon kappa
ENSMUSG00000030214	siMyh9	42.1233	siLuc	134.748	75.715	-1.51324	0.313004	-4.83456	1.33439e-06	1.36392e-05	1.07594	Plbd1	6	136589068	136638926	phospholipase B domain containing 1
ENSMUSG00000074625	siMyh9	57.153	siLuc	188.17	271.305	-1.51286	0.328944	-4.59913	4.24252e-06	3.76225e-05	1.10715	Arhgap40	2	158354716	158392682	Rho GTPase activating protein 40
ENSMUSG00000028185	siMyh9	185.569	siLuc	606.124	394.747	-1.51255	0.337353	-4.48357	7.34043e-06	5.72476e-05	1.19341	Dnase2b	3	146286740	146321351	deoxyribonuclease II beta
ENSMUSG00000100157	siMyh9	9.13343	siLuc	32.2869	22.2009	-1.50972	0.382554	-3.94644	7.93227e-05	0.000598045	0.90646	2310034O05Rik	5	100358551	100365908	RIKEN cDNA 2310034O05 gene
ENSMUSG00000039313	siMyh9	679.526	siLuc	2125.63	1307.05	-1.50661	0.295573	-5.09724	3.44636e-07	3.4404e-06	1.25926	Minar1	9	89469269	89505178	membrane integral NOTCH2 associated receptor 1
ENSMUSG00000098708	siMyh9	23.5867	siLuc	73.275	48.0036	-1.50522	0.269936	-5.57621	2.45811e-08	3.84048e-07	1.04686	Gm27252	7	63547722	63549277	predicted gene 27252
ENSMUSG00000085977	siMyh9	6.17993	siLuc	23.1729	11.6269	-1.5044	0.432302	-3.47996	0.000501488	0.00445008	0.554519	Gm5970	18	60353915	60355130	predicted gene 5970
ENSMUSG00000069805	siMyh9	985.24	siLuc	4671.17	3937.56	-1.49863	0.490935	-3.05261	0.0022686	0.00877212	1.13542	Fbp1	13	63012567	63036096	fructose bisphosphatase 1
ENSMUSG00000027947	siMyh9	1180.53	siLuc	3745.71	2247.41	-1.49597	0.321954	-4.64654	3.37556e-06	3.19548e-05	1.05805	Il6ra	3	89771366	89820503	interleukin 6 receptor, alpha
ENSMUSG00000063232	siMyh9	603.919	siLuc	1863.56	1174.81	-1.49511	0.288888	-5.1754	2.27423e-07	2.41528e-06	1.2402	Serpina11	12	103946502	103956216	serine (or cysteine) peptidase inhibitor, clade A (alpha-1 antiproteinase, antitrypsin), member 11
ENSMUSG00000053062	siMyh9	23.6362	siLuc	73.7427	51.8864	-1.49479	0.300386	-4.97625	6.48282e-07	7.10613e-06	1.06353	Jam2	16	84571011	84622816	junction adhesion molecule 2
ENSMUSG00000028003	siMyh9	56.7359	siLuc	259.407	197.809	-1.49439	0.4842	-3.08631	0.0020266	0.00813608	1.10715	Lrat	3	82799886	82811280	lecithin-retinol acyltransferase (phosphatidylcholine-retinol-O-acyltransferase)
ENSMUSG00000032584	siMyh9	53.6635	siLuc	158.874	80.8639	-1.49385	0.232847	-6.41558	1.40285e-10	3.28865e-09	1.06353	Mst1r	9	107784072	107797582	macrophage stimulating 1 receptor (c-met-related tyrosine kinase)
ENSMUSG00000060317	siMyh9	238.365	siLuc	803.357	560.771	-1.49081	0.375223	-3.97312	7.09359e-05	0.000428777	1.19341	Acnat2	4	49379840	49408151	acyl-coenzyme A amino acid N-acyltransferase 2
ENSMUSG00000068349	siMyh9	6.51942	siLuc	26.5087	27.8104	-1.48916	0.429008	-3.47118	0.000518174	0.00304652	0.888397	Gml	15	74685301	74689322	glycosylphosphatidylinositol anchored molecule like
ENSMUSG00000073555	siMyh9	226.844	siLuc	692.334	295.441	-1.48814	0.286845	-5.18795	2.12625e-07	2.51104e-06	1.10715	Gm4951	18	60345152	60380892	interferon inducible GTPase 1C
ENSMUSG00000048388	siMyh9	94.6516	siLuc	282.719	221.954	-1.48695	0.247928	-5.99751	2.0037e-09	3.57981e-08	1.14408	Fam171b	2	83642980	83713830	family with sequence similarity 171, member B
ENSMUSG00000034634	siMyh9	9.65522	siLuc	42.6288	45.7021	-1.48415	0.466286	-3.18293	0.00145794	0.00637123	1.06353	Ly6d	15	74633905	74635469	lymphocyte antigen 6 family member D
ENSMUSG00000002908	siMyh9	43.8347	siLuc	131.095	83.1293	-1.47836	0.257189	-5.74812	9.02414e-09	1.50492e-07	1.06639	Kcnn1	8	71294693	71315902	potassium intermediate/small conductance calcium-activated channel, subfamily N, member 1
ENSMUSG00000024339	siMyh9	90.5359	siLuc	261.524	281.645	-1.47783	0.161943	-9.12568	7.12904e-20	7.68911e-18	1.12299	Tap2	17	34422501	34435295	transporter 2, ATP-binding cassette, sub-family B (MDR/TAP)
ENSMUSG00000101517	siMyh9	20.2182	siLuc	77.1435	59.7016	-1.4777	0.438998	-3.36608	0.000762445	0.00369748	1.04686	4732465J04Rik	10	95581939	95633098	RIKEN cDNA 4732465J04 gene
ENSMUSG00000031766	siMyh9	37.4584	siLuc	117.321	76.8461	-1.47142	0.310635	-4.73681	2.17104e-06	2.13996e-05	1.06353	Slc12a3	8	95055829	95092842	solute carrier family 12, member 3
ENSMUSG00000062515	siMyh9	87.547	siLuc	262.63	201.561	-1.46931	0.276788	-5.30845	1.10559e-07	1.44883e-06	1.07773	Fabp4	3	10269148	10273636	fatty acid binding protein 4, adipocyte
ENSMUSG00000062151	siMyh9	26.4906	siLuc	82.144	109.116	-1.46163	0.315908	-4.62677	3.71404e-06	3.51952e-05	1.04686	Unc13c	9	73386704	73876248	unc-13 homolog C
ENSMUSG00000071177	siMyh9	23859.6	siLuc	70444.2	41562.2	-1.45935	0.264005	-5.52772	3.24428e-08	4.97983e-07	1.03441	Serpina1d	12	103729853	103739851	serine (or cysteine) peptidase inhibitor, clade A, member 1D
ENSMUSG00000003420	siMyh9	534.977	siLuc	1574.65	1441.62	-1.45434	0.261108	-5.56989	2.54901e-08	3.35596e-07	1.25144	Fcgrt	7	44742414	44753275	Fc fragment of IgG receptor and transporter
ENSMUSG00000019970	siMyh9	6289.15	siLuc	17569.8	18659.8	-1.44699	0.160004	-9.04344	1.5181e-19	1.33327e-17	1.33406	Sgk1	10	21758083	21875802	serum/glucocorticoid regulated kinase 1
ENSMUSG00000006014	siMyh9	23.1657	siLuc	90.3769	101.345	-1.4464	0.446247	-3.24126	0.00119001	0.00477234	1.21478	Prg4	1	150325163	150341916	proteoglycan 4 (megakaryocyte stimulating factor, articular superficial zone protein)
ENSMUSG00000027827	siMyh9	85.2879	siLuc	256.859	188.14	-1.4445	0.310322	-4.65485	3.24221e-06	3.03137e-05	1.07773	Kcnab1	3	64856644	65285644	potassium voltage-gated channel, shaker-related subfamily, beta member 1
ENSMUSG00000025466	siMyh9	242.816	siLuc	738.597	586.046	-1.43268	0.325137	-4.40637	1.05116e-05	8.50749e-05	1.09269	Fuom	7	139678424	139682354	fucose mutarotase
ENSMUSG00000044749	siMyh9	1320.3	siLuc	4021.4	2291.39	-1.4317	0.332683	-4.3035	1.6812e-05	0.000136268	1.03105	Abca6	11	110067646	110142602	ATP-binding cassette, sub-family A member 6
ENSMUSG00000022871	siMyh9	14424.4	siLuc	40297.8	37596.5	-1.43156	0.191906	-7.45971	8.67143e-14	3.6874e-12	1.04088	Fetub	16	22737132	22758528	fetuin beta
ENSMUSG00000022425	siMyh9	2389.87	siLuc	6534.54	4263.43	-1.42781	0.132489	-10.7769	4.42667e-27	1.01993e-24	1.05137	Enpp2	15	54702297	54783414	ectonucleotide pyrophosphatase/phosphodiesterase 2
ENSMUSG00000021186	siMyh9	201.331	siLuc	619.857	744.658	-1.42582	0.337684	-4.22234	2.41778e-05	0.000158586	1.25577	Fbln5	12	101712824	101785314	fibulin 5
ENSMUSG00000027656	siMyh9	7.34916	siLuc	29.2616	70.185	-1.42572	0.432709	-3.29486	0.000984701	0.00453503	1.06639	Ccn5	2	163662809	163675066	cellular communication network factor 5
ENSMUSG00000044071	siMyh9	7.74696	siLuc	24.8833	14.4108	-1.42522	0.391743	-3.63814	0.000274614	0.00298701	0.482307	Tafa2	10	123099981	123577109	TAFA chemokine like family member 2
ENSMUSG00000081043	siMyh9	11.237	siLuc	34.739	20.345	-1.4233	0.368677	-3.86055	0.00011313	0.000819356	0.895795	Gm11512	11	90429310	90429972	predicted gene 11512
ENSMUSG00000039648	siMyh9	9273	siLuc	25522.3	14432.4	-1.423	0.168476	-8.44634	3.00584e-17	2.29056e-15	1.04088	Kyat1	2	30075136	30095859	kynurenine aminotransferase 1
ENSMUSG00000112234	siMyh9	9.62827	siLuc	28.957	14.0294	-1.42288	0.337009	-4.22207	2.42072e-05	0.000274812	0.677697	Gm48427	10	96145207	96156587	predicted gene, 48427
ENSMUSG00000031775	siMyh9	79.9772	siLuc	229.925	135.817	-1.42124	0.268916	-5.28505	1.25669e-07	1.62414e-06	1.07773	Pllp	8	95401522	95422906	plasma membrane proteolipid
ENSMUSG00000031872	siMyh9	20.0023	siLuc	62.2544	47.42	-1.41738	0.354631	-3.99678	6.421e-05	0.000385986	1.21478	Bean1	8	104897074	104945754	brain expressed, associated with Nedd4, 1
ENSMUSG00000020429	siMyh9	111136	siLuc	300407	221873	-1.41736	0.115729	-12.2472	1.73933e-34	9.98493e-32	1.04088	Igfbp1	11	7147782	7152546	insulin-like growth factor binding protein 1
ENSMUSG00000023861	siMyh9	1343.29	siLuc	3889.64	3102.87	-1.41706	0.279735	-5.0657	4.06894e-07	4.39399e-06	1.13542	Mpc1	17	8502594	8516493	mitochondrial pyruvate carrier 1
ENSMUSG00000030218	siMyh9	25.7976	siLuc	84.9916	122.267	-1.41169	0.393788	-3.58491	0.000337192	0.00184295	1.04686	Mgp	6	136849433	136852821	matrix Gla protein
ENSMUSG00000001333	siMyh9	6.84057	siLuc	24.4923	33.2524	-1.4116	0.406477	-3.47277	0.000515108	0.00302158	0.892253	Sync	4	129181410	129202352	syncoilin
ENSMUSG00000030109	siMyh9	758.564	siLuc	2723.69	2135.36	-1.40788	0.444275	-3.16894	0.00152993	0.00668515	1.05137	Slc6a12	6	121320035	121342734	solute carrier family 6 (neurotransmitter transporter, betaine/GABA), member 12
ENSMUSG00000027750	siMyh9	163.435	siLuc	525.489	1450.12	-1.40634	0.370858	-3.79211	0.000149371	0.000777375	1.25664	Postn	3	54268530	54298458	periostin, osteoblast specific factor
ENSMUSG00000104876	siMyh9	66.9249	siLuc	228.403	967.149	-1.40427	0.393803	-3.5659	0.000362605	0.00206039	0.988337	Trdc	14	54380308	54386325	T cell receptor delta, constant region
ENSMUSG00000035403	siMyh9	22.6556	siLuc	61.4426	40.9488	-1.40327	0.228105	-6.15185	7.65866e-10	1.87873e-08	0.892253	Crb2	2	37681183	37683535	crumbs family member 2
ENSMUSG00000036862	siMyh9	329.109	siLuc	990.657	484.374	-1.40012	0.351095	-3.98787	6.66695e-05	0.000438547	1.09269	Dchs1	7	105412852	105436759	dachsous cadherin related 1
ENSMUSG00000031372	siMyh9	7.05922	siLuc	24.0202	42.6982	-1.39983	0.389354	-3.59525	0.000324074	0.00175336	1.06639	Trex2	X	72477311	72478950	three prime repair exonuclease 2
ENSMUSG00000015451	siMyh9	63.7012	siLuc	182.558	127.159	-1.39781	0.280603	-4.98143	6.31149e-07	6.92084e-06	1.06639	C4a	17	35028069	35042440	complement C4A (Rodgers blood group)
ENSMUSG00000025271	siMyh9	1736.74	siLuc	5314.18	2893.35	-1.39691	0.365712	-3.81972	0.000133606	0.00083647	1.03105	Pfkfb1	X	149372917	149426874	6-phosphofructo-2-kinase/fructose-2,6-biphosphatase 1
ENSMUSG00000068748	siMyh9	39.0749	siLuc	108.614	125.583	-1.39442	0.257808	-5.40877	6.34596e-08	8.79609e-07	1.07594	Ptprz1	6	22875501	23052915	protein tyrosine phosphatase receptor type Z, polypeptide 1
ENSMUSG00000026475	siMyh9	1366.85	siLuc	4297.15	3427.21	-1.38884	0.384921	-3.60812	0.000308429	0.00170586	1.0462	Rgs16	1	153616095	153621214	regulator of G-protein signaling 16
ENSMUSG00000006777	siMyh9	346.668	siLuc	957.845	911.988	-1.38336	0.23837	-5.80342	6.49774e-09	9.89854e-08	1.20938	Krt23	11	99368800	99383963	keratin 23
ENSMUSG00000047446	siMyh9	617.519	siLuc	1658.25	1146.16	-1.38154	0.182432	-7.5729	3.64986e-14	1.41211e-12	1.25564	Arl4a	12	40055446	40088024	ADP-ribosylation factor-like 4A
ENSMUSG00000027954	siMyh9	2161.06	siLuc	5983.31	4906.41	-1.38153	0.250374	-5.51788	3.4312e-08	4.81953e-07	1.13542	Efna1	3	89179040	89188449	ephrin A1
ENSMUSG00000042129	siMyh9	653.018	siLuc	1905.98	1322.01	-1.37988	0.327224	-4.21693	2.47652e-05	0.000161346	1.25926	Rassf4	6	116609969	116650913	Ras association (RalGDS/AF-6) domain family member 4
ENSMUSG00000115789	siMyh9	6.93903	siLuc	21.4545	8.75161	-1.37885	0.422219	-3.26574	0.0010918	0.00794826	0.612838	Gm18147	14	75501657	75502407	ribosomal protein L17 pseudogene
ENSMUSG00000091498	siMyh9	214.062	siLuc	616.281	502.84	-1.37872	0.3094	-4.45612	8.34571e-06	6.90441e-05	1.09269	Mpc1-ps	12	110824999	110825328	mitochondrial pyruvate carrier 1, pseudogene
ENSMUSG00000018500	siMyh9	66.655	siLuc	186.415	182.8	-1.37864	0.242197	-5.69223	1.25394e-08	1.91246e-07	1.14408	Adora2b	11	62139810	62157279	adenosine A2b receptor
ENSMUSG00000044997	siMyh9	23.3359	siLuc	73.6993	44.5668	-1.37579	0.400838	-3.43229	0.000598504	0.00293109	1.07594	E130304I02Rik	7	35502017	35537499	RIKEN cDNA E130304I02 gene
ENSMUSG00000071226	siMyh9	978.771	siLuc	2617.53	1494.92	-1.3752	0.185293	-7.42176	1.1557e-13	4.01813e-12	1.25144	Cecr2	6	120643330	120701881	CECR2, histone acetyl-lysine reader
ENSMUSG00000026070	siMyh9	3.00178	siLuc	12.4837	111.423	-1.37409	0.395379	-3.47539	0.000510118	0.00230484	1.21478	Il18r1	1	40504712	40530740	interleukin 18 receptor 1
ENSMUSG00000049044	siMyh9	1096.37	siLuc	3782.36	1972.3	-1.37248	0.45301	-3.0297	0.00244797	0.00857324	1.25926	Rapgef4	2	71811584	72087818	Rap guanine nucleotide exchange factor (GEF) 4
ENSMUSG00000024053	siMyh9	13.6091	siLuc	43.227	23.1806	-1.36914	0.391346	-3.49855	0.000467798	0.00278994	0.892253	Emilin2	17	71559168	71617956	elastin microfibril interfacer 2
ENSMUSG00000027359	siMyh9	19307.5	siLuc	54622.9	29570.5	-1.36773	0.304262	-4.49524	6.94914e-06	4.88151e-05	1.34877	Slc27a2	2	126394327	126430163	solute carrier family 27 (fatty acid transporter), member 2
ENSMUSG00000029650	siMyh9	62.5191	siLuc	195.983	97.0574	-1.36551	0.408878	-3.33964	0.000838866	0.00394886	1.06639	Slc46a3	5	147815247	147831625	solute carrier family 46, member 3
ENSMUSG00000078190	siMyh9	76.8625	siLuc	254.452	160.531	-1.36523	0.42915	-3.18124	0.00146648	0.00602927	1.14408	Dnm3os	1	162045292	162049746	dynamin 3, opposite strand
ENSMUSG00000057103	siMyh9	296.608	siLuc	834.745	445.068	-1.36017	0.305321	-4.45489	8.39348e-06	6.49849e-05	1.17949	Nat8f1	6	85887136	85892669	N-acetyltransferase 8 (GCN5-related) family member 1
ENSMUSG00000028369	siMyh9	95.3589	siLuc	277.436	144.534	-1.35968	0.348032	-3.90677	9.35395e-05	0.000565006	1.14408	Svep1	4	58042442	58206859	sushi, von Willebrand factor type A, EGF and pentraxin domain containing 1
ENSMUSG00000028599	siMyh9	585.521	siLuc	1541.67	1143.84	-1.35889	0.172817	-7.86318	3.7451e-15	1.68647e-13	1.25577	Tnfrsf1b	4	144940033	144973440	tumor necrosis factor receptor superfamily, member 1b
ENSMUSG00000030545	siMyh9	855.315	siLuc	2316.72	1707.06	-1.35792	0.242056	-5.60993	2.02404e-08	2.71979e-07	1.25144	Pex11a	7	79385705	79392879	peroxisomal biogenesis factor 11 alpha
ENSMUSG00000082884	siMyh9	11.713	siLuc	33.9191	20.586	-1.35262	0.312806	-4.32413	1.53134e-05	0.000139229	0.917037	Gm13339	2	22480036	22480545	predicted gene 13339
ENSMUSG00000016758	siMyh9	34.2556	siLuc	96.7802	70.24	-1.35088	0.310895	-4.34514	1.39189e-05	0.000111844	1.06639	Bik	15	83411063	83428835	BCL2-interacting killer
ENSMUSG00000005514	siMyh9	13227.2	siLuc	35656.4	26770.7	-1.3483	0.246676	-5.4659	4.60573e-08	5.37155e-07	1.34877	Por	5	135717890	135764180	cytochrome p450 oxidoreductase
ENSMUSG00000037126	siMyh9	100.337	siLuc	275.365	148.347	-1.34793	0.278848	-4.83391	1.33878e-06	1.36446e-05	1.07773	Psd	19	46300526	46315595	pleckstrin and Sec7 domain containing
ENSMUSG00000115846	siMyh9	20.0529	siLuc	64.4542	39.7136	-1.34785	0.422395	-3.19098	0.00141792	0.00718703	0.895795	Gm41144	14	45778630	45781024	predicted gene, 41144
ENSMUSG00000070867	siMyh9	40.6447	siLuc	121.152	138.683	-1.34784	0.366037	-3.68226	0.000231173	0.00123118	1.14408	Trabd2b	4	114263921	114472295	TraB domain containing 2B
ENSMUSG00000035783	siMyh9	2541.01	siLuc	6904.22	8946.41	-1.34769	0.25883	-5.20683	1.92089e-07	1.94351e-06	1.34877	Acta2	19	34218490	34232990	actin alpha 2, smooth muscle, aorta
ENSMUSG00000026208	siMyh9	272.373	siLuc	756.413	947.693	-1.3465	0.293034	-4.59504	4.32668e-06	3.54714e-05	1.20938	Des	1	75336973	75345223	desmin
ENSMUSG00000037942	siMyh9	7021.82	siLuc	20858	11636.2	-1.3457	0.375072	-3.58785	0.000333421	0.00170082	1.13542	Crp	1	172525623	172660598	C-reactive protein, pentraxin-related
ENSMUSG00000034936	siMyh9	291.229	siLuc	809.462	539.582	-1.34331	0.301229	-4.45943	8.2179e-06	6.80898e-05	1.09269	Arl4d	11	101556367	101558658	ADP-ribosylation factor-like 4D
ENSMUSG00000021565	siMyh9	64.5801	siLuc	179.945	137.416	-1.34185	0.299685	-4.47754	7.55075e-06	6.41105e-05	1.07773	Slc6a19	13	73827864	73848899	solute carrier family 6 (neurotransmitter transporter), member 19
ENSMUSG00000094806	siMyh9	2877.64	siLuc	8290.01	5150	-1.34167	0.347471	-3.86125	0.000112809	0.00071237	1.05137	Cyp2d10	15	82287047	82291396	cytochrome P450, family 2, subfamily d, polypeptide 10
ENSMUSG00000038393	siMyh9	11263.4	siLuc	30951	17706.4	-1.3374	0.294489	-4.54142	5.58764e-06	4.68208e-05	1.13542	Txnip	3	96465273	96469199	thioredoxin interacting protein
ENSMUSG00000064346	siMyh9	174.265	siLuc	459.844	311.275	-1.33686	0.228636	-5.84713	5.00123e-09	8.21987e-08	1.14087	mt-Tw	MT	4950	5016	tRNA-Trp
ENSMUSG00000026042	siMyh9	2284.4	siLuc	6428.73	6399.31	-1.33652	0.320044	-4.17604	2.96627e-05	0.000207126	1.13542	Col5a2	1	45413481	45542442	collagen, type V, alpha 2
ENSMUSG00000041073	siMyh9	15.1396	siLuc	45.1203	66.8797	-1.33369	0.358311	-3.72215	0.000197531	0.00101812	1.21478	Nacad	11	6547823	6556053	NAC alpha domain containing
ENSMUSG00000090145	siMyh9	320.962	siLuc	952.303	730.506	-1.33232	0.377355	-3.53067	0.000414508	0.00230336	0.988337	Ugt1a6b	1	88034584	88146719	UDP glucuronosyltransferase 1 family, polypeptide A6B
ENSMUSG00000103011	siMyh9	9.57334	siLuc	28.417	10.5025	-1.33148	0.420755	-3.16449	0.00155353	0.00982856	0.677697	Gm8860	3	9137827	9138271	predicted gene 8860
ENSMUSG00000042985	siMyh9	72.0918	siLuc	193.418	87.757	-1.3313	0.293569	-4.53487	5.76393e-06	5.11867e-05	1.06353	Upk3b	5	136067350	136075341	uroplakin 3B
ENSMUSG00000037225	siMyh9	67.9418	siLuc	192.982	139.932	-1.33068	0.342647	-3.88353	0.000102952	0.000644003	1.07773	Fgf2	3	37402802	37464257	fibroblast growth factor 2
ENSMUSG00000019838	siMyh9	1082.95	siLuc	2861.24	2762.98	-1.32206	0.243354	-5.43263	5.55281e-08	7.96934e-07	1.05137	Slc16a10	10	39909528	40018254	solute carrier family 16 (monocarboxylic acid transporters), member 10
ENSMUSG00000056174	siMyh9	15.1198	siLuc	43.103	26.0223	-1.31969	0.372271	-3.54497	0.000392654	0.0023975	0.892253	Col8a2	4	126180586	126208123	collagen, type VIII, alpha 2
ENSMUSG00000036292	siMyh9	728.891	siLuc	1928.97	1297.87	-1.31461	0.259501	-5.06593	4.06405e-07	4.53044e-06	1.09616	Gramd1c	16	43800718	43848308	GRAM domain containing 1C
ENSMUSG00000068196	siMyh9	506.334	siLuc	1411.68	1635.94	-1.31436	0.327417	-4.01435	5.96107e-05	0.000350942	1.25926	Col8a1	16	57444621	57575100	collagen, type VIII, alpha 1
ENSMUSG00000047228	siMyh9	364.264	siLuc	983.673	596.796	-1.31381	0.294043	-4.4681	7.89172e-06	6.57859e-05	1.09269	A2ml1	6	128516784	128558571	alpha-2-macroglobulin like 1
ENSMUSG00000023044	siMyh9	3762.56	siLuc	11462.4	8418.51	-1.31207	0.408188	-3.21438	0.00130729	0.00548627	1.13542	Csad	15	102085434	102097493	cysteine sulfinic acid decarboxylase
ENSMUSG00000043903	siMyh9	232.759	siLuc	598.46	956.241	-1.31065	0.204729	-6.40188	1.53473e-10	3.07266e-09	1.25577	Zfp469	8	122985359	122999389	zinc finger protein 469
ENSMUSG00000108105	siMyh9	37.8558	siLuc	115.123	79.4785	-1.30882	0.409522	-3.19597	0.00139364	0.00612683	1.06639	Gm5340	7	3333159	3334038	acidic ribosomal phosphoprotein P0 pseudogene
ENSMUSG00000037095	siMyh9	2903.71	siLuc	8087.91	7893.07	-1.30744	0.334755	-3.90566	9.3969e-05	0.00061487	1.04088	Lrg1	17	56426678	56429001	leucine-rich alpha-2-glycoprotein 1
ENSMUSG00000064337	siMyh9	53623.6	siLuc	143329	95008.6	-1.30667	0.286208	-4.56547	4.98379e-06	4.59158e-05	1.03441	mt-Rnr1	MT	70	1024	s-rRNA
ENSMUSG00000056671	siMyh9	87.0142	siLuc	253.879	307.136	-1.30434	0.373892	-3.48854	0.000485665	0.0023607	1.12299	Prelid2	18	42008761	42084259	PRELI domain containing 2
ENSMUSG00000028865	siMyh9	10.5125	siLuc	30.5268	22.8119	-1.30392	0.336783	-3.87169	0.000108085	0.000787377	0.895795	Cd164l2	4	132948121	132951866	CD164 sialomucin-like 2
ENSMUSG00000042678	siMyh9	17.418	siLuc	50.0988	27.8889	-1.30292	0.379729	-3.4312	0.000600924	0.00336389	0.917037	Myo15	11	60370741	60412812	myosin XVA
ENSMUSG00000031380	siMyh9	202.602	siLuc	588.086	636.947	-1.3028	0.371921	-3.50291	0.000460209	0.00216878	1.17949	Vegfd	X	163156374	163185646	vascular endothelial growth factor D
ENSMUSG00000045775	siMyh9	94.618	siLuc	298.056	261.053	-1.2995	0.427567	-3.0393	0.00237127	0.00952234	1.07773	Slc16a5	11	115353300	115365224	solute carrier family 16 (monocarboxylic acid transporters), member 5
ENSMUSG00000021477	siMyh9	57849	siLuc	144137	128005	-1.29781	0.127276	-10.1968	2.0491e-24	3.96513e-22	1.04088	Ctsl	13	64511028	64518120	cathepsin L
ENSMUSG00000097177	siMyh9	31.0738	siLuc	83.6868	63.1609	-1.29697	0.25888	-5.00993	5.44485e-07	6.01563e-06	1.07594	9330159M07Rik	9	88722289	88740923	RIKEN cDNA 9330159M07 gene
ENSMUSG00000082361	siMyh9	310.101	siLuc	805.558	894.505	-1.29634	0.246034	-5.26895	1.37206e-07	1.54937e-06	1.2402	Btc	5	91505120	91550853	betacellulin, epidermal growth factor family member
ENSMUSG00000031517	siMyh9	105.708	siLuc	285.927	126.399	-1.29338	0.33217	-3.89372	9.87185e-05	0.000629082	1.06353	Gpm6a	8	55407878	55513906	glycoprotein m6a
ENSMUSG00000085923	siMyh9	20.409	siLuc	60.0461	45.2986	-1.29162	0.388417	-3.32535	0.000883079	0.00412579	1.06639	Gm12781	7	34352609	34359841	predicted gene 12781
ENSMUSG00000020241	siMyh9	251.286	siLuc	702.423	552.057	-1.29052	0.354797	-3.63735	0.000275458	0.00148757	1.09269	Col6a2	10	76431596	76459464	collagen, type VI, alpha 2
ENSMUSG00000090942	siMyh9	39.6085	siLuc	104.661	45.8192	-1.28948	0.317639	-4.05959	4.91597e-05	0.000343037	1.06639	F830016B08Rik	18	60426452	60436088	RIKEN cDNA F830016B08 gene
ENSMUSG00000033860	siMyh9	168786	siLuc	446339	278195	-1.28763	0.29263	-4.4002	1.08153e-05	7.2123e-05	1.34877	Fgg	3	82915031	82922356	fibrinogen gamma chain
ENSMUSG00000024063	siMyh9	487.588	siLuc	1342.49	1220.18	-1.28488	0.341362	-3.76399	0.000167222	0.000883972	1.20938	Lbh	17	73225300	73248942	limb-bud and heart
ENSMUSG00000022443	siMyh9	17981.9	siLuc	44636.8	54541.2	-1.28389	0.152569	-8.41513	3.92459e-17	2.92595e-15	1.04088	Myh9	15	77644787	77726375	myosin, heavy polypeptide 9, non-muscle
ENSMUSG00000001248	siMyh9	365.83	siLuc	912.821	684.29	-1.28235	0.168158	-7.62587	2.42397e-14	1.01991e-12	1.18016	Gramd1a	7	30829552	30850507	GRAM domain containing 1A
ENSMUSG00000006221	siMyh9	121.538	siLuc	331.272	524.32	-1.28081	0.329545	-3.88662	0.000101651	0.000584339	1.19341	Hspb7	4	141148090	141152622	heat shock protein family, member 7 (cardiovascular)
ENSMUSG00000033831	siMyh9	438809	siLuc	1.134e+06	680905	-1.28043	0.263385	-4.86145	1.1653e-06	9.87094e-06	1.34877	Fgb	3	82947448	82957170	fibrinogen beta chain
ENSMUSG00000071317	siMyh9	14.1276	siLuc	40.3913	32.3466	-1.27931	0.383688	-3.33423	0.000855353	0.00470151	0.888397	Bves	10	45211868	45248575	blood vessel epicardial substance
ENSMUSG00000042190	siMyh9	6.38603	siLuc	20.6213	23.5526	-1.27688	0.411818	-3.10058	0.0019314	0.00918377	0.917037	Cmklr1	5	113750415	113788487	chemerin chemokine-like receptor 1
ENSMUSG00000024529	siMyh9	2352.53	siLuc	6393.51	8703.02	-1.27487	0.331562	-3.84505	0.000120527	0.0006094	1.34877	Lox	18	52649139	52662939	lysyl oxidase
ENSMUSG00000086389	siMyh9	124.394	siLuc	362.005	258.406	-1.27113	0.399755	-3.17977	0.00147392	0.0060551	1.14408	Gm15998	3	89222746	89226214	predicted gene 15998
ENSMUSG00000050612	siMyh9	23.2818	siLuc	62.0532	78.7149	-1.26998	0.291963	-4.3498	1.36264e-05	9.78009e-05	1.21478	Txndc2	17	65944502	65949163	thioredoxin domain containing 2 (spermatozoa)
ENSMUSG00000041132	siMyh9	789.126	siLuc	1961.38	1639.27	-1.26988	0.190375	-6.67039	2.55117e-11	6.0105e-10	1.25144	N4bp2l1	5	150495109	150517993	NEDD4 binding protein 2-like 1
ENSMUSG00000066366	siMyh9	49377.1	siLuc	121653	63407.8	-1.26931	0.164194	-7.73053	1.07098e-14	4.24878e-13	1.34877	Serpina1a	12	103819848	103829814	serine (or cysteine) peptidase inhibitor, clade A, member 1A
ENSMUSG00000028001	siMyh9	277101	siLuc	733341	440461	-1.26867	0.315181	-4.02523	5.69204e-05	0.000368	1.13542	Fga	3	82933383	82939570	fibrinogen alpha chain
ENSMUSG00000044033	siMyh9	294.42	siLuc	858.245	578.163	-1.268	0.406631	-3.1183	0.00181897	0.0074977	1.09269	Ccdc141	2	76840246	77000979	coiled-coil domain containing 141
ENSMUSG00000094786	siMyh9	158.873	siLuc	424.017	263.016	-1.26759	0.328285	-3.86125	0.000112808	0.000662372	1.14087	Gm14403	2	177190008	177200662	predicted gene 14403
ENSMUSG00000088139	siMyh9	17.1675	siLuc	47.6984	29.8456	-1.26753	0.372362	-3.40403	0.000663996	0.00371249	0.90646	Gm27343	2	152259182	152259244	predicted gene, 27343
ENSMUSG00000027670	siMyh9	13.3229	siLuc	38.2155	28.078	-1.26696	0.378126	-3.35064	0.000806263	0.00434144	0.917037	Ocstamp	2	165235680	165242325	osteoclast stimulatory transmembrane protein
ENSMUSG00000052131	siMyh9	2486.49	siLuc	6671.3	4286.46	-1.26615	0.334289	-3.78758	0.00015212	0.000860503	1.13542	Akr1b7	6	34389269	34400077	aldo-keto reductase family 1, member B7
ENSMUSG00000046808	siMyh9	658.49	siLuc	1718.66	1068.22	-1.26339	0.300968	-4.19775	2.69575e-05	0.000176042	1.2402	Atp10d	5	72360672	72456118	ATPase, class V, type 10D
ENSMUSG00000042289	siMyh9	30.0612	siLuc	83.6411	61.5484	-1.26302	0.359599	-3.51231	0.000444237	0.00229544	1.06353	Hsd3b7	7	127399776	127402974	hydroxy-delta-5-steroid dehydrogenase, 3 beta- and steroid delta-isomerase 7
ENSMUSG00000003585	siMyh9	898.561	siLuc	2405.87	1541.04	-1.2584	0.339092	-3.71108	0.000206377	0.0010304	1.25144	Sec14l2	11	4047039	4068831	SEC14-like lipid binding 2
ENSMUSG00000033107	siMyh9	1731.75	siLuc	4359.32	3304.11	-1.25789	0.242686	-5.18321	2.18095e-07	2.7001e-06	1.0462	Rnf125	18	21077682	21116919	ring finger protein 125
ENSMUSG00000032083	siMyh9	236437	siLuc	594182	397710	-1.25643	0.242172	-5.18819	2.12349e-07	2.64623e-06	1.04088	Apoa1	9	46139878	46141764	apolipoprotein A-I
ENSMUSG00000028150	siMyh9	132.817	siLuc	391.811	493.142	-1.25538	0.407344	-3.08187	0.00205701	0.00772641	1.19341	Rorc	3	94280101	94305583	RAR-related orphan receptor gamma
ENSMUSG00000105909	siMyh9	52.9014	siLuc	148.146	73.5096	-1.25513	0.397147	-3.16037	0.00157568	0.00677248	1.06639	Gm43189	3	98194304	98197372	predicted gene 43189
ENSMUSG00000021200	siMyh9	4.69453	siLuc	15.2526	22.8592	-1.25428	0.405837	-3.0906	0.00199755	0.00944317	0.917037	Asb2	12	103287401	103322260	ankyrin repeat and SOCS box-containing 2
ENSMUSG00000028862	siMyh9	2223.22	siLuc	5385.77	4667.64	-1.24963	0.15095	-8.27844	1.24794e-16	7.88099e-15	1.13542	Map3k6	4	132968129	132980240	mitogen-activated protein kinase kinase kinase 6
ENSMUSG00000051279	siMyh9	33.5202	siLuc	90.1128	158.014	-1.24756	0.337225	-3.69947	0.000216048	0.00122188	1.07773	Gdf6	4	9844372	9862345	growth differentiation factor 6
ENSMUSG00000028132	siMyh9	4084.96	siLuc	10186.1	7274.05	-1.24621	0.241291	-5.16477	2.40733e-07	2.95713e-06	1.04088	Tlcd4	3	120995410	121076747	TLC domain containing 4
ENSMUSG00000018830	siMyh9	523.625	siLuc	1354.74	2043.66	-1.24571	0.29861	-4.17171	3.02328e-05	0.000225985	1.05137	Myh11	16	14012399	14109236	myosin, heavy polypeptide 11, smooth muscle
ENSMUSG00000046318	siMyh9	111.564	siLuc	272.706	561.44	-1.24464	0.200996	-6.19236	5.92712e-10	1.13414e-08	1.19341	Ccbe1	18	66178373	66435812	collagen and calcium binding EGF domains 1
ENSMUSG00000042115	siMyh9	23.872	siLuc	60.5706	68.2768	-1.24442	0.249072	-4.99621	5.8469e-07	5.74819e-06	1.21478	Klhdc8a	1	132226364	132235095	kelch domain containing 8A
ENSMUSG00000110206	siMyh9	27.4457	siLuc	76.8245	62.2811	-1.24292	0.37038	-3.35579	0.000791381	0.00381564	1.04686	Flt3l	7	44780612	44785856	FMS-like tyrosine kinase 3 ligand
ENSMUSG00000013539	siMyh9	1965.73	siLuc	4760.07	4149.78	-1.24097	0.171287	-7.24495	4.32586e-13	1.61484e-11	1.0462	Tango2	16	18118691	18161906	transport and golgi organization 2
ENSMUSG00000097619	siMyh9	46.3983	siLuc	129.771	78.8017	-1.23905	0.392509	-3.15674	0.00159543	0.00615297	1.21478	4833422M21Rik	15	96129751	96152565	RIKEN cDNA 4833422M21 gene
ENSMUSG00000026748	siMyh9	25.2723	siLuc	65.2404	79.2292	-1.2374	0.305604	-4.04904	5.14284e-05	0.000356746	1.06639	Plxdc2	2	16361115	16760650	plexin domain containing 2
ENSMUSG00000086765	siMyh9	108.541	siLuc	284.083	223.754	-1.23674	0.326476	-3.78814	0.000151777	0.000854767	1.14087	Gm11827	4	11123958	11126998	predicted gene 11827
ENSMUSG00000030382	siMyh9	216.799	siLuc	616.493	438	-1.23599	0.408116	-3.02853	0.00245744	0.00891446	1.20734	Slc27a5	7	12722273	12732119	solute carrier family 27 (fatty acid transporter), member 5
ENSMUSG00000037736	siMyh9	28.903	siLuc	79.1539	121.75	-1.23478	0.363155	-3.40016	0.000673463	0.00292295	1.21478	Limch1	5	67125759	67214501	LIM and calponin homology domains 1
ENSMUSG00000030302	siMyh9	398.31	siLuc	1002.61	592.084	-1.23459	0.277184	-4.45404	8.42679e-06	6.51763e-05	1.17949	Atp2b2	6	113720792	114018987	ATPase, Ca++ transporting, plasma membrane 2
ENSMUSG00000036634	siMyh9	13.8634	siLuc	34.9083	21.1334	-1.23292	0.28157	-4.37873	1.19371e-05	0.000113931	0.892253	Mag	7	30598601	30614257	myelin-associated glycoprotein
ENSMUSG00000031645	siMyh9	5424.61	siLuc	13142.5	9797.29	-1.23278	0.193143	-6.38274	1.73952e-10	3.25548e-09	1.33406	F11	8	45694211	45715068	coagulation factor XI
ENSMUSG00000046814	siMyh9	195.714	siLuc	527.817	322.356	-1.23114	0.37063	-3.32176	0.000894516	0.00404332	1.10715	Gchfr	2	118998254	119002871	GTP cyclohydrolase I feedback regulator
ENSMUSG00000098050	siMyh9	235.192	siLuc	586.459	408.655	-1.22809	0.267803	-4.58579	4.52268e-06	3.76225e-05	1.17949	Gm5345	8	41306865	41308064	glyceraldehyde-3-phosphate dehydrogenase pseudogene
ENSMUSG00000048096	siMyh9	133.704	siLuc	343.541	434.777	-1.22782	0.307563	-3.99209	6.54926e-05	0.000394644	1.20734	Lmod1	1	135252545	135295803	leiomodin 1 (smooth muscle)
ENSMUSG00000056643	siMyh9	140.496	siLuc	342.348	241.22	-1.22759	0.207863	-5.90577	3.51007e-09	6.04426e-08	1.12299	Chst13	6	90285331	90302167	carbohydrate sulfotransferase 13
ENSMUSG00000100094	siMyh9	648.501	siLuc	1579.13	1351.97	-1.22489	0.221429	-5.53172	3.17102e-08	4.09253e-07	1.25926	1810008I18Rik	7	65452859	65456034	RIKEN cDNA 1810008I18 gene
ENSMUSG00000020017	siMyh9	431.592	siLuc	1192.6	684.82	-1.22426	0.398992	-3.06839	0.00215218	0.00803765	1.19341	Hal	10	93324630	93355166	histidine ammonia lyase
ENSMUSG00000040133	siMyh9	55.8096	siLuc	142.344	170.385	-1.22119	0.313219	-3.89883	9.66572e-05	0.000597095	1.10715	Gpr176	2	118107591	118203900	G protein-coupled receptor 176
ENSMUSG00000021620	siMyh9	521.606	siLuc	1471.09	1225.92	-1.21909	0.40773	-2.98993	0.00279037	0.00960045	1.25577	Acot12	13	91889631	91934267	acyl-CoA thioesterase 12
ENSMUSG00000028015	siMyh9	723.617	siLuc	1792.16	1291.14	-1.21764	0.269435	-4.51925	6.20597e-06	5.31637e-05	1.09616	Ctso	3	81839908	81864032	cathepsin O
ENSMUSG00000063838	siMyh9	317.541	siLuc	769.835	1171.96	-1.21703	0.218125	-5.57949	2.41225e-08	3.17916e-07	1.25564	Cdc42ep5	7	4154259	4167859	CDC42 effector protein 5
ENSMUSG00000037826	siMyh9	749.99	siLuc	1835.94	1238.31	-1.21589	0.249751	-4.86842	1.12492e-06	1.01951e-05	1.25664	Ppm1k	6	57483487	57512411	protein phosphatase 1K (PP2C domain containing)
ENSMUSG00000009092	siMyh9	50.4416	siLuc	136.488	80.5455	-1.21399	0.388552	-3.12439	0.00178176	0.0075236	1.06639	Derl3	10	75729247	75731775	Der1-like domain family, member 3
ENSMUSG00000022894	siMyh9	112.782	siLuc	295.887	315.235	-1.20978	0.351854	-3.43829	0.000585399	0.00280703	1.10715	Adamts5	16	85653061	85698716	ADAM metallopeptidase with thrombospondin type 1 motif 5
ENSMUSG00000006724	siMyh9	13.3124	siLuc	36.3768	19.7044	-1.20906	0.376995	-3.2071	0.00134081	0.00677805	0.90646	Cyp27b1	10	126884119	126888875	cytochrome P450, family 27, subfamily b, polypeptide 1
ENSMUSG00000029314	siMyh9	581.062	siLuc	1365.82	1503.28	-1.20839	0.136073	-8.88046	6.6585e-19	6.1476e-17	1.13542	Gpat3	5	100993996	101046968	glycerol-3-phosphate acyltransferase 3
ENSMUSG00000032786	siMyh9	3847.9	siLuc	10265.5	7332.91	-1.20797	0.374458	-3.22593	0.00125566	0.00460722	1.33406	Alas1	9	106110654	106125055	aminolevulinic acid synthase 1
ENSMUSG00000022687	siMyh9	73.5396	siLuc	185.217	186.619	-1.20775	0.299815	-4.02831	5.61783e-05	0.000362805	1.14087	Boc	16	44305412	44379260	BOC cell adhesion associated, oncogene regulated
ENSMUSG00000118038	siMyh9	21.0217	siLuc	50.4804	35.9706	-1.20626	0.287573	-4.19461	2.73345e-05	0.000239081	0.892253	Gm9895	19	29044747	29046903	predicted gene 9895
ENSMUSG00000040706	siMyh9	734.25	siLuc	1854.64	1211.52	-1.20395	0.31824	-3.78314	0.000154864	0.000985907	0.988337	Agmat	4	141473983	141486574	agmatinase
ENSMUSG00000116288	siMyh9	32.8784	siLuc	80.9524	65.3447	-1.20323	0.271084	-4.43859	9.05483e-06	7.51673e-05	1.07594	Gm41349	15	75967424	75969517	predicted gene, 41349
ENSMUSG00000074415	siMyh9	155.046	siLuc	398.444	293.06	-1.19887	0.341272	-3.51295	0.000443159	0.00216112	1.14087	Mir100hg	9	41287857	41526481	Mir100 Mirlet7a-2 Mir125b-1 cluster host gene
ENSMUSG00000064339	siMyh9	138300	siLuc	334937	239812	-1.19746	0.255269	-4.69096	2.71921e-06	2.46162e-05	1.13542	mt-Rnr2	MT	1094	2675	16S ribosomal RNA
ENSMUSG00000061353	siMyh9	2496.05	siLuc	6173.35	4675.07	-1.19699	0.293338	-4.08059	4.49219e-05	0.000321949	1.05137	Cxcl12	6	117145496	117158328	C-X-C motif chemokine ligand 12
ENSMUSG00000038594	siMyh9	1554.73	siLuc	3842.03	2569.17	-1.19567	0.29492	-4.05423	5.02989e-05	0.000352288	1.05805	Cep85l	10	53154141	53156244	centrosomal protein 85-like
ENSMUSG00000021196	siMyh9	5299.57	siLuc	12631	12205.5	-1.1937	0.223951	-5.33017	9.81204e-08	1.06455e-06	1.34877	Pfkp	13	6629804	6698813	phosphofructokinase, platelet
ENSMUSG00000067276	siMyh9	548.714	siLuc	1458.41	715.523	-1.19282	0.39151	-3.04673	0.00231346	0.00863888	1.17949	Capn6	X	142585227	142610410	calpain 6
ENSMUSG00000031596	siMyh9	11022.6	siLuc	26823.3	17849.6	-1.18932	0.276777	-4.29704	1.73091e-05	0.000128178	1.13542	Slc7a2	8	41315433	41375345	solute carrier family 7 (cationic amino acid transporter, y+ system), member 2
ENSMUSG00000029727	siMyh9	7402.52	siLuc	17308.5	14826.5	-1.18836	0.181168	-6.55942	5.40166e-11	1.41594e-09	1.04088	Cyp3a13	5	137891194	137919881	cytochrome P450, family 3, subfamily a, polypeptide 13
ENSMUSG00000030826	siMyh9	532.333	siLuc	1291.76	966.206	-1.18337	0.27803	-4.25627	2.07863e-05	0.000138218	1.25564	Bcat2	7	45219577	45239135	branched chain aminotransferase 2, mitochondrial
ENSMUSG00000028088	siMyh9	1512.76	siLuc	3821.23	2443.96	-1.18236	0.340642	-3.47097	0.000518582	0.00247532	1.13542	Fmo5	3	97536120	97562598	flavin containing monooxygenase 5
ENSMUSG00000021125	siMyh9	14.2254	siLuc	37.6766	35.2624	-1.18058	0.379156	-3.11371	0.00184752	0.00905536	0.892253	Arg2	12	79177551	79203075	arginase type II
ENSMUSG00000021868	siMyh9	1952.38	siLuc	4478.41	3712.88	-1.17951	0.129595	-9.10154	8.90616e-20	1.16897e-17	0.904468	Ppif	14	25694578	25700892	peptidylprolyl isomerase F (cyclophilin F)
ENSMUSG00000028755	siMyh9	50.9725	siLuc	118.688	89.0944	-1.17854	0.201001	-5.86334	4.53643e-09	8.13404e-08	1.04686	Cda	4	138065735	138095303	cytidine deaminase
ENSMUSG00000064343	siMyh9	97.1885	siLuc	233.146	149.203	-1.17803	0.26809	-4.39418	1.11193e-05	9.08841e-05	1.07773	mt-Tq	MT	3772	3842	tRNA-Gln
ENSMUSG00000024990	siMyh9	63739.5	siLuc	146945	100556	-1.1766	0.161344	-7.29249	3.04284e-13	1.06994e-11	1.13542	Rbp4	19	38105077	38113696	retinol binding protein 4, plasma
ENSMUSG00000112300	siMyh9	68.8057	siLuc	165.086	91.536	-1.17629	0.275203	-4.27425	1.91778e-05	0.00013249	1.21478	Gm47976	10	78100365	78101909	predicted gene, 47976
ENSMUSG00000023979	siMyh9	34.5278	siLuc	85.027	63.2072	-1.17086	0.311071	-3.76395	0.00016725	0.000881126	1.21478	Guca1b	17	47696318	47703892	guanylate cyclase activator 1B
ENSMUSG00000048905	siMyh9	15.1037	siLuc	39.0057	39.9177	-1.16958	0.308668	-3.78912	0.00015118	0.00105191	0.895795	Bnip5	17	29115366	29134298	BCL2 interacting protein 5
ENSMUSG00000031673	siMyh9	164.713	siLuc	407.862	400.083	-1.16738	0.326597	-3.57437	0.000351075	0.00168911	1.20734	Cdh11	8	103358727	103512274	cadherin 11
ENSMUSG00000000791	siMyh9	17.9319	siLuc	41.3353	30.2472	-1.16711	0.271371	-4.3008	1.70182e-05	0.000157344	0.892253	Il12rb1	8	71261093	71274068	interleukin 12 receptor, beta 1
ENSMUSG00000018238	siMyh9	42.6044	siLuc	98.8729	69.8507	-1.16656	0.244545	-4.77032	1.83937e-06	1.81872e-05	1.07594	Gdf9	11	53324126	53328731	growth differentiation factor 9
ENSMUSG00000025495	siMyh9	657.332	siLuc	1506.21	1173.13	-1.16254	0.177999	-6.53117	6.52566e-11	1.46334e-09	1.20938	Ptdss2	7	140711199	140737519	phosphatidylserine synthase 2
ENSMUSG00000068085	siMyh9	10.5576	siLuc	25.7071	12.2403	-1.1614	0.359147	-3.23378	0.00122165	0.00875627	0.612838	Cyp2d11	15	82273355	82278223	cytochrome P450, family 2, subfamily d, polypeptide 11
ENSMUSG00000099707	siMyh9	227.123	siLuc	544.685	407.484	-1.16045	0.288845	-4.01754	5.88079e-05	0.000366091	1.18016	Gm8883	1	71927271	71930363	predicted gene 8883
ENSMUSG00000024052	siMyh9	9790.83	siLuc	22031.5	17153	-1.15896	0.102498	-11.3071	1.21001e-29	2.92396e-27	1.34877	Lpin2	17	71490551	71556812	lipin 2
ENSMUSG00000111923	siMyh9	54.3643	siLuc	137.881	77.0109	-1.15722	0.367928	-3.14524	0.00165949	0.00710204	1.06353	Gm34777	10	99068979	99078924	predicted gene, 34777
ENSMUSG00000075270	siMyh9	37.8473	siLuc	89.5533	45.4784	-1.15381	0.279422	-4.12926	3.6393e-05	0.000261127	1.07594	Pde11a	2	75819485	76169118	phosphodiesterase 11A
ENSMUSG00000031302	siMyh9	16.0747	siLuc	40.0482	22.5058	-1.15076	0.361628	-3.18217	0.00146174	0.00729609	0.90646	Nlgn3	X	100342816	100369569	neuroligin 3
ENSMUSG00000032271	siMyh9	62.6225	siLuc	160.999	214.663	-1.14931	0.372033	-3.08928	0.00200644	0.00806517	1.10715	Nnmt	9	48503177	48516453	nicotinamide N-methyltransferase
ENSMUSG00000079941	siMyh9	10.9247	siLuc	26.9335	21.8525	-1.14922	0.293682	-3.91313	9.11063e-05	0.000671275	0.90646	Cox5b-ps	13	21685199	21685588	cytochrome c oxidase subunit 5B, pseudogene
ENSMUSG00000056306	siMyh9	68.0925	siLuc	157.658	163.407	-1.14903	0.219153	-5.24304	1.5795e-07	1.92319e-06	1.12299	Sertm1	3	54804489	54823308	serine rich and transmembrane domain containing 1
ENSMUSG00000028479	siMyh9	3829.03	siLuc	9032.01	6366.9	-1.14888	0.274609	-4.18369	2.86815e-05	0.000174733	1.33406	Gne	4	44034075	44084177	glucosamine (UDP-N-acetyl)-2-epimerase/N-acetylmannosamine kinase
ENSMUSG00000022868	siMyh9	530097	siLuc	1.19866e+06	823289	-1.14799	0.165089	-6.95377	3.55651e-12	1.1406e-10	1.04088	Ahsg	16	22710787	22718193	alpha-2-HS-glycoprotein
ENSMUSG00000109698	siMyh9	22.234	siLuc	55.4878	32.5616	-1.14781	0.349395	-3.28514	0.00101933	0.00544948	0.892253	Gm45469	8	35834904	35843546	predicted gene 45469
ENSMUSG00000076441	siMyh9	39435.4	siLuc	95912.7	68407.3	-1.1478	0.325076	-3.53087	0.000414203	0.00205101	1.13542	Ass1	2	31360219	31410684	argininosuccinate synthetase 1
ENSMUSG00000024818	siMyh9	924.194	siLuc	2066.43	1612.78	-1.14591	0.113866	-10.0637	7.99413e-24	1.334e-21	1.09616	Slc25a45	19	5927845	5935794	solute carrier family 25, member 45
ENSMUSG00000046687	siMyh9	572.568	siLuc	1379.57	998.783	-1.14588	0.313632	-3.65357	0.000258619	0.00125277	1.25564	Gm5424	10	61906902	61908141	argininosuccinate synthase pseudogene
ENSMUSG00000004633	siMyh9	43.5683	siLuc	100.068	85.3723	-1.14523	0.210695	-5.43547	5.46508e-08	6.89135e-07	1.21478	Chn2	6	54016558	54278795	chimerin 2
ENSMUSG00000023019	siMyh9	1828.54	siLuc	4210.07	2548.44	-1.14346	0.231853	-4.93183	8.14629e-07	8.29226e-06	1.13542	Gpd1	15	99615396	99622886	glycerol-3-phosphate dehydrogenase 1 (soluble)
ENSMUSG00000090369	siMyh9	84.5499	siLuc	199.782	128.413	-1.14341	0.282972	-4.04072	5.32875e-05	0.000329151	1.21478	4933411K16Rik	19	42040687	42042066	RIKEN cDNA 4933411K16 gene
ENSMUSG00000030827	siMyh9	58.9936	siLuc	147.136	126.684	-1.14058	0.361393	-3.15606	0.00159913	0.0061613	1.21478	Fgf21	7	45263310	45264914	fibroblast growth factor 21
ENSMUSG00000025486	siMyh9	890.624	siLuc	2107.28	1258.91	-1.13919	0.295239	-3.85854	0.000114065	0.000671205	1.13542	Sirt3	7	140443583	140462222	sirtuin 3
ENSMUSG00000020427	siMyh9	4201.36	siLuc	10143.1	13960.2	-1.13881	0.317328	-3.58873	0.000332292	0.0016978	1.13542	Igfbp3	11	7156086	7163923	insulin-like growth factor binding protein 3
ENSMUSG00000091243	siMyh9	314.399	siLuc	724.619	778.876	-1.13856	0.237006	-4.80392	1.55585e-06	1.36392e-05	1.25564	Vgll3	16	65612143	65663254	vestigial like family member 3
ENSMUSG00000035916	siMyh9	67.1876	siLuc	157.913	95.5203	-1.13464	0.30756	-3.68918	0.000224981	0.00126891	1.07594	Ptprq	10	107481414	107555888	protein tyrosine phosphatase receptor type Q
ENSMUSG00000015957	siMyh9	10.931	siLuc	25.5371	29.4437	-1.13274	0.328373	-3.44954	0.000561533	0.0032374	0.895795	Wnt11	7	98484319	98503018	wingless-type MMTV integration site family, member 11
ENSMUSG00000021483	siMyh9	297.655	siLuc	666.504	595.612	-1.13172	0.161203	-7.0205	2.21083e-12	6.97489e-11	1.09269	Cdk20	13	64580128	64589587	cyclin dependent kinase 20
ENSMUSG00000056602	siMyh9	1025.65	siLuc	2491.24	1944.09	-1.13005	0.340292	-3.32081	0.000897556	0.00396601	1.13542	Fry	5	150042132	150421218	FRY microtubule binding protein
ENSMUSG00000064372	siMyh9	139.428	siLuc	341.803	209.885	-1.12805	0.359711	-3.13599	0.00171274	0.00686515	1.14087	mt-Tp	MT	15356	15422	tRNA-Pro
ENSMUSG00000032114	siMyh9	3830.07	siLuc	9270.77	5360.21	-1.12516	0.346037	-3.25155	0.00114779	0.00526272	1.0462	Slc37a4	9	44308149	44314265	solute carrier family 37 (glucose-6-phosphate transporter), member 4
ENSMUSG00000030616	siMyh9	183.924	siLuc	414.816	364.14	-1.12466	0.216363	-5.19801	2.01433e-07	2.42627e-06	1.09269	Sytl2	7	89997906	90059927	synaptotagmin-like 2
ENSMUSG00000030107	siMyh9	1117.28	siLuc	2608.91	2309.87	-1.12381	0.288169	-3.89984	9.6255e-05	0.000621649	1.05137	Usp18	6	121222865	121247876	ubiquitin specific peptidase 18
ENSMUSG00000001119	siMyh9	461.001	siLuc	1103.91	836.494	-1.12308	0.329922	-3.40407	0.000663889	0.00283567	1.2402	Col6a1	10	76544626	76562002	collagen, type VI, alpha 1
ENSMUSG00000000049	siMyh9	52793.6	siLuc	123009	82347.5	-1.11976	0.292728	-3.82527	0.00013063	0.000651953	1.34877	Apoh	11	108286119	108305222	apolipoprotein H
ENSMUSG00000110344	siMyh9	122.996	siLuc	279.242	206.409	-1.11526	0.258369	-4.31656	1.58481e-05	0.000121151	1.10715	Gm45716	11	90078509	90142081	small integral membrane protein 36
ENSMUSG00000019194	siMyh9	73.403	siLuc	161.799	156.327	-1.11481	0.140917	-7.91106	2.55208e-15	1.31595e-13	1.10715	Scn1b	7	30815949	30826428	sodium channel, voltage-gated, type I, beta
ENSMUSG00000005357	siMyh9	19.9678	siLuc	48.0014	70.7873	-1.11277	0.335141	-3.32031	0.000899169	0.00419164	1.06639	Slc1a6	10	78616330	78650599	solute carrier family 1 (high affinity aspartate/glutamate transporter), member 6
ENSMUSG00000033684	siMyh9	20253.6	siLuc	44909.2	30155.3	-1.11234	0.186529	-5.96334	2.47127e-09	4.72391e-08	1.03441	Qsox1	1	155653904	155688635	quiescin Q6 sulfhydryl oxidase 1
ENSMUSG00000030207	siMyh9	1320.86	siLuc	3027.05	2404.95	-1.11195	0.271018	-4.10287	4.08056e-05	0.000276377	1.13542	Fam234b	6	135174975	135221953	family with sequence similarity 234, member B
ENSMUSG00000034586	siMyh9	1363.4	siLuc	2995.35	2489.44	-1.1106	0.154218	-7.20152	5.95463e-13	2.16014e-11	1.05137	Hid1	11	115238533	115258582	HID1 domain containing
ENSMUSG00000048538	siMyh9	45.6813	siLuc	103.699	76.6298	-1.10684	0.258438	-4.28281	1.8455e-05	0.000143824	1.06639	Gm9826	1	7247963	7249261	predicted gene 9826
ENSMUSG00000025509	siMyh9	4359.88	siLuc	9597.63	8996.8	-1.10626	0.174962	-6.32285	2.56783e-10	4.58709e-09	1.34877	Pnpla2	7	141035111	141040656	patatin-like phospholipase domain containing 2
ENSMUSG00000027597	siMyh9	16467.9	siLuc	36379	26521.1	-1.10557	0.190152	-5.81414	6.0946e-09	1.07663e-07	1.03441	Ahcy	2	154901230	154916417	S-adenosylhomocysteine hydrolase
ENSMUSG00000026542	siMyh9	14962.9	siLuc	34585.4	21422.4	-1.10422	0.300568	-3.67378	0.000238985	0.00109639	1.34877	Apcs	1	172721528	172722608	amyloid P component, serum
ENSMUSG00000022602	siMyh9	10.0897	siLuc	24.481	27.688	-1.10372	0.307468	-3.5897	0.000331061	0.00208754	0.888397	Arc	15	74540932	74544419	activity regulated cytoskeletal-associated protein
ENSMUSG00000035158	siMyh9	250.486	siLuc	550.157	633.261	-1.10337	0.146996	-7.50615	6.08934e-14	2.33045e-12	1.20734	Mitf	6	97784019	97998310	melanogenesis associated transcription factor
ENSMUSG00000011256	siMyh9	342.504	siLuc	773.243	803.798	-1.10255	0.254474	-4.33264	1.4733e-05	0.000125751	0.988337	Adam19	11	45946819	46038170	ADAM metallopeptidase domain 19
ENSMUSG00000059481	siMyh9	52286.9	siLuc	118293	72269.6	-1.1019	0.262286	-4.20113	2.65588e-05	0.000163032	1.33406	Plg	17	12597495	12638272	plasminogen
ENSMUSG00000022270	siMyh9	6699.26	siLuc	14586.3	13103.4	-1.10183	0.14221	-7.7479	9.34227e-15	4.71826e-13	1.04088	Retreg1	15	25940973	25972440	reticulophagy regulator 1
ENSMUSG00000000326	siMyh9	3599.24	siLuc	8043.57	9107.19	-1.10022	0.232706	-4.72795	2.26796e-06	1.79206e-05	1.34877	Comt	16	18226016	18245602	catechol-O-methyltransferase
ENSMUSG00000014164	siMyh9	184.269	siLuc	409.05	296.43	-1.09924	0.215991	-5.08926	3.59456e-07	3.88424e-06	1.14408	Klhl3	13	58148042	58261406	kelch-like 3
ENSMUSG00000017868	siMyh9	399.182	siLuc	912.206	522.486	-1.09364	0.29651	-3.68836	0.000225704	0.00116224	1.19341	Sgk2	2	162829250	162856047	serum/glucocorticoid regulated kinase 2
ENSMUSG00000074336	siMyh9	844.168	siLuc	1997.1	1580.55	-1.09355	0.343164	-3.18666	0.00143923	0.00615297	1.09616	Apoc4	7	19412008	19415404	apolipoprotein C-IV
ENSMUSG00000044468	siMyh9	44.2104	siLuc	96.0232	48.0537	-1.09343	0.208228	-5.25112	1.51174e-07	1.93693e-06	1.06639	Tent5c	3	100375373	100396640	terminal nucleotidyltransferase 5C
ENSMUSG00000036775	siMyh9	1773.93	siLuc	4159.98	3142.61	-1.09177	0.334178	-3.26702	0.00108686	0.00508511	1.03105	Decr2	17	26300185	26309311	2-4-dienoyl-Coenzyme A reductase 2, peroxisomal
ENSMUSG00000036833	siMyh9	410.863	siLuc	915.576	796.759	-1.08998	0.243499	-4.47631	7.5945e-06	5.64107e-05	1.25564	Pnpla7	2	24866045	24944069	patatin-like phospholipase domain containing 7
ENSMUSG00000078566	siMyh9	10045.7	siLuc	22727.1	19737.8	-1.08977	0.277801	-3.92286	8.75038e-05	0.000581447	1.03441	Bnip3	7	138492565	138511235	BCL2/adenovirus E1B interacting protein 3
ENSMUSG00000024661	siMyh9	59668.7	siLuc	128437	150127	-1.08932	0.129122	-8.43637	3.27346e-17	2.48351e-15	1.04088	Fth1	19	9960010	9962462	ferritin heavy polypeptide 1
ENSMUSG00000020889	siMyh9	268.697	siLuc	584.415	526.156	-1.08859	0.171576	-6.34464	2.22949e-10	4.55784e-09	1.18016	Nr1d1	11	98658758	98666159	nuclear receptor subfamily 1, group D, member 1
ENSMUSG00000034591	siMyh9	2683.35	siLuc	5976.32	4375.93	-1.08697	0.250331	-4.34214	1.411e-05	0.00011254	1.07178	Slc41a2	10	83066712	83173746	solute carrier family 41, member 2
ENSMUSG00000048895	siMyh9	36.7754	siLuc	81.6884	57.8095	-1.0851	0.204973	-5.29386	1.19763e-07	1.59967e-06	1.04686	Cdk5r1	11	80367882	80368749	cyclin dependent kinase 5, regulatory subunit 1
ENSMUSG00000052271	siMyh9	427.854	siLuc	943.244	658.413	-1.0807	0.239705	-4.50845	6.53017e-06	5.15711e-05	1.19341	Bhlha15	5	144127104	144131259	basic helix-loop-helix family, member a15
ENSMUSG00000062980	siMyh9	1134.07	siLuc	2519.23	1636.29	-1.07809	0.261196	-4.12751	3.66715e-05	0.000258718	1.09616	Cped1	6	21985915	22256403	cadherin-like and PC-esterase domain containing 1
ENSMUSG00000049422	siMyh9	6170.67	siLuc	13303.8	10761.3	-1.07631	0.177807	-6.05327	1.41938e-09	2.24167e-08	1.34877	Chchd10	10	75768964	75773581	coiled-coil-helix-coiled-coil-helix domain containing 10
ENSMUSG00000080115	siMyh9	43.9293	siLuc	95.5886	66.7987	-1.07378	0.195817	-5.48358	4.16811e-08	6.03863e-07	1.07594	Eef1akmt3	10	126866873	126877382	EEF1A lysine methyltransferase 3
ENSMUSG00000067818	siMyh9	490.777	siLuc	1101.39	1274.59	-1.07032	0.288057	-3.71564	0.000202687	0.00113866	1.09616	Myl9	2	156617340	156623578	myosin, light polypeptide 9, regulatory
ENSMUSG00000045348	siMyh9	385.01	siLuc	830.916	672.242	-1.06898	0.193969	-5.51111	3.56584e-08	4.81953e-07	1.18016	Nyap1	5	137728161	137738260	neuronal tyrosine-phosphorylated phosphoinositide 3-kinase adaptor 1
ENSMUSG00000040693	siMyh9	137.944	siLuc	322.765	388.624	-1.068	0.350162	-3.05001	0.00228835	0.00914303	1.09269	Slco4c1	1	96743995	96799896	solute carrier organic anion transporter family, member 4C1
ENSMUSG00000075590	siMyh9	3956.62	siLuc	8609.73	5892.66	-1.0673	0.228096	-4.67915	2.88073e-06	2.73138e-05	1.07178	Nrbp2	15	75957444	75961862	nuclear receptor binding protein 2
ENSMUSG00000026317	siMyh9	2161.46	siLuc	4566.01	4632.44	-1.0669	0.11126	-9.58929	8.86956e-22	1.19635e-19	1.07178	Cln8	8	14938111	14951720	CLN8 transmembrane ER and ERGIC protein
ENSMUSG00000084771	siMyh9	27.875	siLuc	62.0814	42.0017	-1.06679	0.25697	-4.15143	3.30408e-05	0.000239446	1.07594	A230072E10Rik	X	150074970	150127842	RIKEN cDNA A230072E10 gene
ENSMUSG00000054662	siMyh9	79.3889	siLuc	175.892	83.0871	-1.06563	0.268999	-3.96147	7.44912e-05	0.000501793	1.04686	Ano9	7	140681131	140697686	anoctamin 9
ENSMUSG00000097908	siMyh9	156.452	siLuc	346.836	202.189	-1.0651	0.278682	-3.82191	0.000132422	0.000758353	1.14408	4933404O12Rik	5	136948000	136965960	RIKEN cDNA 4933404O12 gene
ENSMUSG00000036304	siMyh9	181.635	siLuc	395.391	281.946	-1.06423	0.229402	-4.63916	3.49825e-06	3.07762e-05	1.14087	Zdhhc23	16	43789441	43799456	zinc finger, DHHC domain containing 23
ENSMUSG00000042962	siMyh9	12.1548	siLuc	27.5652	20.1984	-1.06351	0.303942	-3.49906	0.00046691	0.00272248	0.917037	Gm5436	12	84305105	84305747	ATP synthase, H+ transporting, mitochondrial F1 complex, O subunit pseudogene
ENSMUSG00000026715	siMyh9	17802.6	siLuc	40892.9	24956	-1.06323	0.340204	-3.12528	0.00177637	0.00621278	1.33406	Serpinc1	1	160806216	160833433	serine (or cysteine) peptidase inhibitor, clade C (antithrombin), member 1
ENSMUSG00000078695	siMyh9	1119.44	siLuc	2399.87	2027.37	-1.06314	0.191107	-5.56307	2.65066e-08	3.82527e-07	1.13542	Cisd3	11	97576652	97579447	CDGSH iron sulfur domain 3
ENSMUSG00000054226	siMyh9	1662.02	siLuc	3496.58	2360.2	-1.05838	0.124349	-8.51137	1.71895e-17	1.39003e-15	1.03105	Tprkb	6	85892701	85907266	Tp53rk binding protein
ENSMUSG00000055538	siMyh9	1664.02	siLuc	3581.49	2218.76	-1.05692	0.220151	-4.80088	1.57968e-06	1.61943e-05	1.05137	Zcchc24	14	25712066	25769463	zinc finger, CCHC domain containing 24
ENSMUSG00000055976	siMyh9	388.115	siLuc	865.519	902.633	-1.05396	0.297823	-3.53888	0.000401823	0.00185145	1.2402	Cldn23	8	36291883	36292729	claudin 23
ENSMUSG00000035828	siMyh9	5230.78	siLuc	11030	7970.81	-1.05345	0.153408	-6.86696	6.55857e-12	2.02061e-10	1.04088	Pim3	15	88746389	88749929	proviral integration site 3
ENSMUSG00000041642	siMyh9	1172.06	siLuc	2479.83	2472.12	-1.0505	0.175596	-5.98248	2.19761e-09	4.22614e-08	1.0462	Kif21b	1	136059168	136105736	kinesin family member 21B
ENSMUSG00000086938	siMyh9	97.3204	siLuc	209.711	167.594	-1.04854	0.241384	-4.34387	1.39993e-05	0.000108973	1.10715	4930481A15Rik	19	5456768	5472875	RIKEN cDNA 4930481A15 gene
ENSMUSG00000022769	siMyh9	980.978	siLuc	2049.06	1698.7	-1.04838	0.123592	-8.48262	2.20187e-17	1.4602e-15	1.25144	Sdf2l1	16	16948002	16950247	stromal cell-derived factor 2-like 1
ENSMUSG00000066441	siMyh9	17317.5	siLuc	36392	26694.6	-1.04688	0.158835	-6.59101	4.36858e-11	1.17011e-09	1.03441	Rdh11	12	79221111	79239067	retinol dehydrogenase 11
ENSMUSG00000028538	siMyh9	804.643	siLuc	1695.68	1266.35	-1.0425	0.183329	-5.68649	1.2968e-08	2.04308e-07	1.09616	St3gal3	4	117789351	117992111	ST3 beta-galactoside alpha-2,3-sialyltransferase 3
ENSMUSG00000048087	siMyh9	289.115	siLuc	615.795	459.174	-1.04068	0.220727	-4.7148	2.41948e-06	2.10694e-05	1.20734	Gm4737	16	45973348	45975440	adenosylhomocysteinase like
ENSMUSG00000025347	siMyh9	1286.62	siLuc	2889.12	2388.1	-1.03928	0.329601	-3.15315	0.00161517	0.00700017	1.05137	Mettl7b	10	128794143	128796857	thiol methyltransferase 1B
ENSMUSG00000023262	siMyh9	810.736	siLuc	1678.65	1922.11	-1.03805	0.0951359	-10.9113	1.0184e-27	2.19657e-25	1.25926	Acy1	9	106310180	106315518	aminoacylase 1
ENSMUSG00000056870	siMyh9	19.4826	siLuc	44.1781	44.0789	-1.0378	0.341678	-3.03737	0.0023865	0.00979282	1.04686	Gulp1	1	44590671	44835998	GULP, engulfment adaptor PTB domain containing 1
ENSMUSG00000036908	siMyh9	566.64	siLuc	1180.13	1071.8	-1.03486	0.150928	-6.85666	7.04872e-12	1.81297e-10	1.25577	Unc93b1	19	3985186	3999340	unc-93 homolog B1, TLR signaling regulator
ENSMUSG00000097073	siMyh9	21.951	siLuc	49.0183	38.2577	-1.03422	0.268339	-3.85416	0.000116129	0.000842287	0.888397	9430037G07Rik	9	88477378	88481569	RIKEN cDNA 9430037G07 gene
ENSMUSG00000018819	siMyh9	73.1745	siLuc	159.457	96.5944	-1.03382	0.301527	-3.42861	0.000606682	0.00299103	1.06353	Lsp1	7	142014546	142048604	lymphocyte specific 1
ENSMUSG00000020334	siMyh9	13.6144	siLuc	30.6699	63.3325	-1.03332	0.306257	-3.37404	0.000740736	0.00355124	1.06353	Slc22a4	11	53873949	53918916	solute carrier family 22 (organic cation transporter), member 4
ENSMUSG00000079015	siMyh9	34246.7	siLuc	71959.2	40282.9	-1.03258	0.199268	-5.1819	2.19641e-07	2.72722e-06	1.04088	Serpina1c	12	103861185	103871146	serine (or cysteine) peptidase inhibitor, clade A, member 1C
ENSMUSG00000001349	siMyh9	97.6932	siLuc	213.293	406.085	-1.03223	0.292653	-3.52715	0.000420061	0.00214214	1.09269	Cnn1	9	22010512	22020926	calponin 1
ENSMUSG00000048078	siMyh9	841.365	siLuc	1863.7	1547.16	-1.03214	0.318221	-3.24346	0.00118087	0.00518425	1.09616	Tenm4	7	95820453	96560300	teneurin transmembrane protein 4
ENSMUSG00000004558	siMyh9	5960.02	siLuc	13328.9	9151.86	-1.03189	0.334914	-3.08106	0.00206267	0.0087131	1.04088	Ndrg2	14	52142728	52150945	N-myc downstream regulated gene 2
ENSMUSG00000026365	siMyh9	3306.99	siLuc	6992.01	4154.47	-1.02886	0.227588	-4.52072	6.16306e-06	5.12385e-05	1.13542	Cfh	1	140013593	140111149	complement component factor h
ENSMUSG00000017009	siMyh9	19404.5	siLuc	40331.8	28796.9	-1.0266	0.173545	-5.91549	3.30885e-09	5.67208e-08	1.13542	Sdc4	2	164266167	164285106	syndecan 4
ENSMUSG00000028261	siMyh9	1362.41	siLuc	2857.59	2236.35	-1.02644	0.206444	-4.97202	6.62584e-07	7.47065e-06	1.03105	Ndufaf4	4	24898083	24905001	NADH:ubiquinone oxidoreductase complex assembly factor 4
ENSMUSG00000042213	siMyh9	231.457	siLuc	480.236	342.586	-1.02185	0.173365	-5.89422	3.76444e-09	6.70389e-08	1.07773	Zfand4	6	116241183	116307259	zinc finger, AN1-type domain 4
ENSMUSG00000006522	siMyh9	82776.8	siLuc	176886	116289	-1.02041	0.269558	-3.78549	0.000153407	0.000939068	1.03441	Itih3	14	30630529	30645717	inter-alpha trypsin inhibitor, heavy chain 3
ENSMUSG00000101939	siMyh9	13.1307	siLuc	29.4878	20.3722	-1.01896	0.314724	-3.23763	0.00120526	0.00620702	0.90646	Gm28438	1	24651856	24652200	predicted gene 28438
ENSMUSG00000041272	siMyh9	142.163	siLuc	295.828	303.259	-1.01879	0.185153	-5.50242	3.74603e-08	5.19863e-07	1.14087	Tox	4	6686353	6991557	thymocyte selection-associated high mobility group box
ENSMUSG00000064357	siMyh9	45.5378	siLuc	97.8357	64.934	-1.01844	0.302472	-3.36706	0.000759731	0.00368641	1.04686	mt-Atp6	MT	7927	8607	ATP synthase F0 subunit 6
ENSMUSG00000028152	siMyh9	255.485	siLuc	544.253	430.1	-1.01831	0.266869	-3.81578	0.000135755	0.000747215	1.19341	Tspan5	3	138447956	138613666	tetraspanin 5
ENSMUSG00000005686	siMyh9	2278.8	siLuc	4740.26	7440.96	-1.0181	0.19543	-5.20952	1.8933e-07	1.92229e-06	1.34877	Ampd3	7	110367413	110411612	adenosine monophosphate deaminase 3
ENSMUSG00000020122	siMyh9	9548.35	siLuc	19542.4	14649.2	-1.0174	0.130283	-7.80916	5.75685e-15	3.01352e-13	1.04088	Egfr	11	16702203	16868158	epidermal growth factor receptor
ENSMUSG00000034780	siMyh9	25.803	siLuc	52.891	31.5004	-1.01651	0.226565	-4.48659	7.23722e-06	7.31257e-05	0.888397	B3galt1	2	67935015	67950858	UDP-Gal:betaGlcNAc beta 1,3-galactosyltransferase, polypeptide 1
ENSMUSG00000028476	siMyh9	169.159	siLuc	356.172	236.883	-1.01505	0.251625	-4.03398	5.4839e-05	0.000364044	1.10715	Reck	4	43875530	43944806	reversion-inducing-cysteine-rich protein with kazal motifs
ENSMUSG00000064341	siMyh9	145945	siLuc	304334	199028	-1.01402	0.217506	-4.66202	3.13114e-06	3.04499e-05	1.03441	mt-Nd1	MT	2751	3707	NADH dehydrogenase subunit 1
ENSMUSG00000032263	siMyh9	391.582	siLuc	829.5	591.308	-1.01266	0.262093	-3.86374	0.000111665	0.000638844	1.18016	Bckdhb	9	83807198	84006293	branched chain ketoacid dehydrogenase E1, beta polypeptide
ENSMUSG00000017817	siMyh9	81.5262	siLuc	175.374	274.676	-1.01258	0.285402	-3.54791	0.000388306	0.00195905	1.12299	Jph2	2	163178162	163239913	junctophilin 2
ENSMUSG00000027086	siMyh9	946.286	siLuc	2000.68	1476.34	-1.01238	0.257254	-3.93533	8.30828e-05	0.00046989	1.25926	Fastkd1	2	69517159	69543860	FAST kinase domains 1
ENSMUSG00000003809	siMyh9	2631.67	siLuc	5644.89	3436.13	-1.00828	0.297428	-3.38998	0.000698985	0.00334885	1.07178	Gcdh	8	85613022	85620546	glutaryl-Coenzyme A dehydrogenase
ENSMUSG00000025732	siMyh9	350.797	siLuc	722.509	569.946	-1.00811	0.189265	-5.32646	1.00146e-07	1.21827e-06	1.17949	Mcrip2	17	26082672	26087738	MAPK regulated corepressor interacting protein 2
ENSMUSG00000012428	siMyh9	884.791	siLuc	1875.43	1406.12	-1.00542	0.276275	-3.63918	0.000273508	0.00131182	1.25926	Steap4	5	8010457	8032213	STEAP family member 4
ENSMUSG00000016256	siMyh9	4792.54	siLuc	9669.78	9830.04	-1.00497	0.0917442	-10.954	6.3574e-28	1.71074e-25	1.04088	Ctsz	2	174269286	174280832	cathepsin Z
ENSMUSG00000069922	siMyh9	29.0232	siLuc	61.4247	29.0852	-1.00348	0.264196	-3.79823	0.000145736	0.00101828	0.895795	Ces3a	8	105775233	105785045	carboxylesterase 3A
ENSMUSG00000022875	siMyh9	244795	siLuc	503381	335620	-1.00344	0.196258	-5.11285	3.17342e-07	3.50412e-06	1.13542	Kng1	16	22877000	22900828	kininogen 1
ENSMUSG00000044005	siMyh9	2921.65	siLuc	6331.14	4119.9	-1.00179	0.323391	-3.09777	0.00194983	0.00936609	0.904468	Gls2	10	128030326	128045873	glutaminase 2 (liver, mitochondrial)
ENSMUSG00000026072	siMyh9	2687.96	siLuc	5521.3	3566.42	-0.998934	0.203997	-4.89681	9.74068e-07	9.81552e-06	1.13542	Il1r1	1	40264240	40356417	interleukin 1 receptor, type I
ENSMUSG00000070305	siMyh9	1582.8	siLuc	3244.14	3465.84	-0.99822	0.194186	-5.14053	2.73962e-07	3.28718e-06	1.05137	Mpzl3	9	44966484	44988734	myelin protein zero-like 3
ENSMUSG00000020777	siMyh9	27920.2	siLuc	57962.9	37110.4	-0.997819	0.239206	-4.17139	3.02752e-05	0.000211217	1.13542	Acox1	11	116062714	116089871	acyl-Coenzyme A oxidase 1, palmitoyl
ENSMUSG00000020227	siMyh9	132.29	siLuc	268.667	303.352	-0.996889	0.156805	-6.3575	2.05059e-10	4.48666e-09	1.10715	Irak3	10	119977553	120038035	interleukin-1 receptor-associated kinase 3
ENSMUSG00000111528	siMyh9	62.3993	siLuc	132.49	205.804	-0.996504	0.254661	-3.91306	9.1135e-05	0.000581447	1.07773	Gm39460	9	120708763	120711038	predicted gene, 39460
ENSMUSG00000029440	siMyh9	2019.42	siLuc	4199.86	2764.94	-0.996462	0.246645	-4.04006	5.34381e-05	0.000372343	1.05137	Psmd9	5	123366253	123388194	proteasome (prosome, macropain) 26S subunit, non-ATPase, 9
ENSMUSG00000040370	siMyh9	1115.71	siLuc	2310.37	1546.3	-0.995778	0.236108	-4.21747	2.47063e-05	0.000161036	1.25926	Etfrf1	6	145156882	145162665	electron transfer flavoprotein regulatory factor 1
ENSMUSG00000064354	siMyh9	187.177	siLuc	388.499	257.132	-0.994496	0.250106	-3.9763	6.99972e-05	0.000452428	1.10715	mt-Co2	MT	7013	7696	cytochrome c oxidase subunit II
ENSMUSG00000068874	siMyh9	64643.8	siLuc	137418	94507.9	-0.992643	0.301008	-3.29773	0.000974695	0.00370815	1.33406	Selenbp1	3	94840367	94852069	selenium binding protein 1
ENSMUSG00000074151	siMyh9	17.011	siLuc	38.0905	55.9747	-0.990366	0.312258	-3.17162	0.0015159	0.00589602	1.21478	Nlrc5	8	95199391	95253900	NLR family, CARD domain containing 5
ENSMUSG00000056666	siMyh9	1062.78	siLuc	2270.76	1897.35	-0.990211	0.311341	-3.18048	0.00147034	0.00607685	1.13542	Retsat	6	72575458	72585408	retinol saturase (all trans retinol 13,14 reductase)
ENSMUSG00000040855	siMyh9	584.433	siLuc	1217	1256.84	-0.98985	0.257949	-3.83738	0.000124354	0.000662628	1.25664	Reps2	X	161194950	161426645	RALBP1 associated Eps domain containing protein 2
ENSMUSG00000040350	siMyh9	325.682	siLuc	696.993	705.296	-0.987801	0.31358	-3.15008	0.00163225	0.00641971	1.18016	Trim7	11	48716967	48743036	tripartite motif-containing 7
ENSMUSG00000030359	siMyh9	144651	siLuc	290986	166241	-0.986393	0.155734	-6.33383	2.39156e-10	4.32451e-09	1.34877	Pzp	6	128460530	128503683	PZP, alpha-2-macroglobulin like
ENSMUSG00000005611	siMyh9	152.768	siLuc	323.966	306.113	-0.98415	0.304234	-3.23484	0.0012171	0.00527029	1.10715	Irag1	7	110467473	110581668	inositol 1,4,5-triphosphate receptor associated 1
ENSMUSG00000018574	siMyh9	6530.61	siLuc	13644	10319.8	-0.982504	0.280806	-3.49887	0.000467241	0.00226559	1.13542	Acadvl	11	69901009	69906234	acyl-Coenzyme A dehydrogenase, very long chain
ENSMUSG00000092626	siMyh9	22.6744	siLuc	47.4579	37.2738	-0.982501	0.285777	-3.438	0.00058602	0.0033235	0.90646	9130230N09Rik	11	22808931	22811264	RIKEN cDNA 9130230N09 gene
ENSMUSG00000030055	siMyh9	65.6611	siLuc	136.813	109.103	-0.980566	0.27288	-3.5934	0.000326396	0.00176896	1.06353	Rab43	6	87765835	87789146	RAB43, member RAS oncogene family
ENSMUSG00000026321	siMyh9	23.53	siLuc	50.2479	49.3582	-0.979533	0.288359	-3.39692	0.000681479	0.00329117	1.06639	Tnfrsf11a	1	105708443	105775709	tumor necrosis factor receptor superfamily, member 11a, NFKB activator
ENSMUSG00000063652	siMyh9	43.344	siLuc	88.1296	67.7195	-0.971458	0.229241	-4.23772	2.25802e-05	0.000171002	1.07594	Slc22a21	11	53840791	53871158	solute carrier family 22 (organic cation transporter), member 21
ENSMUSG00000028672	siMyh9	3293.1	siLuc	6747.87	4619.25	-0.971371	0.25584	-3.79679	0.00014658	0.00101578	0.904468	Hmgcl	4	135673759	135689928	3-hydroxy-3-methylglutaryl-Coenzyme A lyase
ENSMUSG00000022514	siMyh9	410.834	siLuc	819.727	694.567	-0.96932	0.172116	-5.63178	1.78361e-08	2.55856e-07	1.18016	Il1rap	16	26400454	26548867	interleukin 1 receptor accessory protein
ENSMUSG00000000686	siMyh9	101.9	siLuc	211.865	143.049	-0.967658	0.300682	-3.21821	0.00128993	0.00538574	1.14408	Abhd15	11	77405947	77429431	abhydrolase domain containing 15
ENSMUSG00000036528	siMyh9	632.249	siLuc	1332.65	951.801	-0.96748	0.319762	-3.02563	0.00248118	0.00869169	1.25577	Ppfibp2	7	107194414	107347790	PTPRF interacting protein, binding protein 2 (liprin beta 2)
ENSMUSG00000002688	siMyh9	34.7174	siLuc	72.5749	67.457	-0.96477	0.216872	-4.44856	8.64478e-06	7.3904e-05	1.04686	Prkd1	12	50388014	50695881	protein kinase D1
ENSMUSG00000032279	siMyh9	1968.57	siLuc	4011.16	3209.58	-0.964715	0.252855	-3.81528	0.000136027	0.000848881	1.03105	Idh3a	9	54493618	54511945	isocitrate dehydrogenase 3 (NAD+) alpha
ENSMUSG00000041046	siMyh9	79.3139	siLuc	159.768	278.029	-0.964625	0.216928	-4.44675	8.71774e-06	7.10008e-05	1.10715	Ramp3	11	6608521	6627475	receptor (calcitonin) activity modifying protein 3
ENSMUSG00000042286	siMyh9	1251.15	siLuc	2569	1586.16	-0.963793	0.275007	-3.50462	0.000457267	0.00204375	1.25926	Stab1	14	30860970	30890598	stabilin 1
ENSMUSG00000036492	siMyh9	173.346	siLuc	362.922	499.932	-0.956199	0.310145	-3.08307	0.0020488	0.0077806	1.17949	Rnf39	17	37253810	37258878	ring finger protein 39
ENSMUSG00000009863	siMyh9	3244.44	siLuc	6514.7	5710.73	-0.952834	0.23634	-4.03162	5.53937e-05	0.00035975	1.13542	Sdhb	4	140688514	140706504	succinate dehydrogenase complex, subunit B, iron sulfur (Ip)
ENSMUSG00000049502	siMyh9	432.917	siLuc	880.442	802.675	-0.952548	0.268702	-3.545	0.000392608	0.00179764	1.25564	Dtx3l	16	35746881	35759521	deltex 3-like, E3 ubiquitin ligase
ENSMUSG00000040613	siMyh9	229.541	siLuc	455.819	425.17	-0.950799	0.194578	-4.88645	1.02668e-06	9.93862e-06	1.17949	Apobec1	6	122554751	122579403	apolipoprotein B mRNA editing enzyme, catalytic polypeptide 1
ENSMUSG00000064345	siMyh9	89353.7	siLuc	177046	123518	-0.949458	0.202348	-4.6922	2.70285e-06	2.12515e-05	1.33406	mt-Nd2	MT	3914	4951	NADH dehydrogenase subunit 2
ENSMUSG00000047182	siMyh9	25.7963	siLuc	53.3869	44.0937	-0.94838	0.301727	-3.14318	0.00167125	0.00707431	1.07594	Irs3	5	137641293	137643976	insulin receptor substrate 3
ENSMUSG00000028573	siMyh9	937.179	siLuc	1918.64	1447.38	-0.945524	0.296847	-3.18522	0.00144644	0.00616964	1.09616	Fggy	4	95445748	95815172	FGGY carbohydrate kinase domain containing
ENSMUSG00000049307	siMyh9	427.634	siLuc	839.859	802.917	-0.94383	0.179991	-5.24377	1.57329e-07	1.73391e-06	1.25564	Fut4	9	14659616	14663689	fucosyltransferase 4
ENSMUSG00000026126	siMyh9	155.258	siLuc	313.311	235.136	-0.942441	0.25648	-3.67453	0.00023829	0.00126834	1.14087	Ptpn18	1	34498846	34514814	protein tyrosine phosphatase, non-receptor type 18
ENSMUSG00000097750	siMyh9	119.712	siLuc	241.573	147.807	-0.941768	0.266222	-3.53752	0.0004039	0.00202747	1.12299	Gm4673	7	30656834	30661044	predicted gene 4673
ENSMUSG00000030278	siMyh9	180.345	siLuc	364.128	722.392	-0.940698	0.262914	-3.57797	0.000346269	0.00170082	1.17949	Cidec	6	113401595	113412721	cell death-inducing DFFA-like effector c
ENSMUSG00000027456	siMyh9	275.408	siLuc	554.944	889.263	-0.939632	0.262807	-3.57536	0.00034974	0.00164289	1.2402	Sdcbp2	2	151414542	151431925	syndecan binding protein (syntenin) 2
ENSMUSG00000052934	siMyh9	1488.13	siLuc	3026.71	2371.19	-0.939578	0.292225	-3.21526	0.00130327	0.00588736	1.0462	Fbxo31	8	122276179	122305545	F-box protein 31
ENSMUSG00000037710	siMyh9	1765.4	siLuc	3500.37	2692.48	-0.935167	0.237854	-3.93168	8.43528e-05	0.000553164	1.05805	Cisd1	10	71166310	71180784	CDGSH iron sulfur domain 1
ENSMUSG00000020717	siMyh9	401.029	siLuc	815.408	442.074	-0.934416	0.305576	-3.05788	0.00222906	0.00827606	1.19341	Pecam1	11	106545043	106606220	platelet/endothelial cell adhesion molecule 1
ENSMUSG00000019866	siMyh9	379.541	siLuc	739.173	874.401	-0.933299	0.16677	-5.59631	2.1896e-08	3.0135e-07	1.20938	Crybg1	10	43826632	44024849	crystallin beta-gamma domain containing 1
ENSMUSG00000028364	siMyh9	1151.75	siLuc	2313.41	1976.6	-0.933201	0.27503	-3.39308	0.000691104	0.00315623	1.13542	Tnc	4	63878022	63965252	tenascin C
ENSMUSG00000032334	siMyh9	306.66	siLuc	621.068	596.251	-0.932986	0.294772	-3.16511	0.00155025	0.00615297	1.18016	Loxl1	9	58195021	58220469	lysyl oxidase-like 1
ENSMUSG00000024413	siMyh9	4881.1	siLuc	9435.33	10852.1	-0.932064	0.147071	-6.33751	2.33511e-10	4.27486e-09	1.33406	Npc1	18	12322750	12369457	NPC intracellular cholesterol transporter 1
ENSMUSG00000107198	siMyh9	68.8389	siLuc	139.192	127.871	-0.931735	0.285279	-3.26605	0.00109058	0.00503464	1.04686	Gm19619	5	91405430	91431280	predicted gene, 19619
ENSMUSG00000037138	siMyh9	22.7145	siLuc	43.5012	40.045	-0.931477	0.251059	-3.71019	0.000207101	0.00135396	0.917037	Aff3	1	38374512	38704036	AF4/FMR2 family, member 3
ENSMUSG00000021253	siMyh9	241.759	siLuc	483.493	702.088	-0.930629	0.267497	-3.47903	0.000503236	0.00233534	1.17949	Tgfb3	12	86103519	86125815	transforming growth factor, beta 3
ENSMUSG00000028970	siMyh9	6847.88	siLuc	13669	15214.3	-0.929347	0.264578	-3.51256	0.00044381	0.00217132	1.13542	Abcb1b	5	8848147	8916315	ATP-binding cassette, sub-family B member 1B
ENSMUSG00000071178	siMyh9	151226	siLuc	292197	172940	-0.928359	0.159893	-5.80612	6.39353e-09	8.82386e-08	1.34877	Serpina1b	12	103694415	103796632	serine (or cysteine) preptidase inhibitor, clade A, member 1B
ENSMUSG00000039763	siMyh9	197.118	siLuc	395.626	257.136	-0.928213	0.285206	-3.25454	0.00113575	0.00482657	1.14408	Dnajc28	16	91411142	91415887	DnaJ heat shock protein family (Hsp40) member C28
ENSMUSG00000029449	siMyh9	1052.4	siLuc	2018.73	1815.12	-0.926903	0.114831	-8.0719	6.92142e-16	3.46437e-14	1.25664	Rhof	5	123241107	123270755	ras homolog family member F (in filopodia)
ENSMUSG00000020108	siMyh9	6159.58	siLuc	11913.6	11486.4	-0.925487	0.173169	-5.34441	9.07122e-08	1.1559e-06	1.13542	Ddit4	10	59785491	59787656	DNA-damage-inducible transcript 4
ENSMUSG00000026068	siMyh9	45.1265	siLuc	88.3687	117.11	-0.923178	0.238095	-3.87735	0.000105602	0.000662628	1.06639	Il18rap	1	40554522	40590865	interleukin 18 receptor accessory protein
ENSMUSG00000025176	siMyh9	2843.97	siLuc	5474.18	4193.4	-0.919445	0.170824	-5.3824	7.34982e-08	9.58204e-07	1.13542	Hoga1	19	42034271	42059392	4-hydroxy-2-oxoglutarate aldolase 1
ENSMUSG00000030042	siMyh9	1834.96	siLuc	3515.46	2535.76	-0.916246	0.160064	-5.72425	1.0389e-08	1.7691e-07	1.03105	Pole4	6	82598833	82629910	polymerase (DNA-directed), epsilon 4 (p12 subunit)
ENSMUSG00000084329	siMyh9	14.6718	siLuc	28.9073	23.3266	-0.915938	0.275457	-3.32516	0.000883667	0.00481647	0.892253	Gm6733	11	72724287	72726206	signal recognition particle receptor ('docking protein') pseudogene
ENSMUSG00000059895	siMyh9	332.725	siLuc	639.235	621.099	-0.91545	0.165449	-5.53314	3.14553e-08	4.30687e-07	1.17949	Ptp4a3	15	73596779	73630615	protein tyrosine phosphatase 4a3
ENSMUSG00000041842	siMyh9	409.439	siLuc	791.876	720.573	-0.915282	0.20321	-4.50413	6.66458e-06	5.30563e-05	1.18016	Fhdc1	3	84349505	84387736	FH2 domain containing 1
ENSMUSG00000037926	siMyh9	1581.55	siLuc	2999.8	2755.6	-0.91376	0.107805	-8.47608	2.3291e-17	1.67907e-15	1.13542	Ssh2	11	77107113	77351046	slingshot protein phosphatase 2
ENSMUSG00000031286	siMyh9	81.3342	siLuc	162.501	165.993	-0.910671	0.300556	-3.02995	0.00244591	0.00932124	1.14087	Glt28d2	3	85777156	85794823	glycosyltransferase 28 domain containing 2
ENSMUSG00000023046	siMyh9	327.96	siLuc	652.268	1075.64	-0.908718	0.284308	-3.19625	0.00139226	0.00652176	0.988337	Igfbp6	15	102052797	102057946	insulin-like growth factor binding protein 6
ENSMUSG00000083863	siMyh9	79.1568	siLuc	155.154	104.749	-0.907638	0.281381	-3.22566	0.00125684	0.00500448	1.21478	Gm13341	2	22477303	22477974	predicted gene 13341
ENSMUSG00000030659	siMyh9	645.808	siLuc	1231.71	1078.87	-0.906852	0.169419	-5.35272	8.66431e-08	1.01473e-06	1.25564	Nucb2	7	116103604	116139819	nucleobindin 2
ENSMUSG00000001249	siMyh9	8654.31	siLuc	16686.1	11471.4	-0.905565	0.218193	-4.1503	3.32046e-05	0.000229524	1.13542	Hpn	7	30798150	30814715	hepsin
ENSMUSG00000021798	siMyh9	45.5241	siLuc	88.6981	82.5948	-0.903562	0.237895	-3.79815	0.000145777	0.000875813	1.06639	Ldb3	14	34248560	34310621	LIM domain binding 3
ENSMUSG00000101249	siMyh9	57.6869	siLuc	112.35	91.6245	-0.900217	0.241666	-3.72505	0.000195279	0.00111997	1.07594	Gm29216	1	24654787	24655278	predicted gene 29216
ENSMUSG00000044646	siMyh9	102.426	siLuc	199.869	232.487	-0.899174	0.264636	-3.39778	0.00067936	0.00309345	1.14408	Zbtb7c	18	75953249	76281635	zinc finger and BTB domain containing 7C
ENSMUSG00000026278	siMyh9	54.5923	siLuc	104.719	162.488	-0.897847	0.215551	-4.16535	3.10873e-05	0.000214673	1.14408	Bok	1	93613382	93623486	BCL2-related ovarian killer
ENSMUSG00000015085	siMyh9	2403.39	siLuc	4604.82	4421.58	-0.895793	0.218485	-4.10001	4.13125e-05	0.000340453	0.904468	Entpd2	2	25285886	25291333	ectonucleoside triphosphate diphosphohydrolase 2
ENSMUSG00000026853	siMyh9	1506.73	siLuc	2891.77	2478.59	-0.894824	0.227924	-3.92597	8.63815e-05	0.000576626	1.03105	Crat	2	30290483	30305825	carnitine acetyltransferase
ENSMUSG00000064368	siMyh9	4544.59	siLuc	8933.73	6005.78	-0.893796	0.295106	-3.02873	0.00245584	0.00982856	1.07178	mt-Nd6	MT	13552	14070	NADH dehydrogenase subunit 6
ENSMUSG00000001542	siMyh9	3905.33	siLuc	7309.93	5196.44	-0.891251	0.129203	-6.89807	5.2713e-12	1.52144e-10	1.13542	Ell2	13	75854876	75920483	elongation factor for RNA polymerase II 2
ENSMUSG00000053411	siMyh9	810.736	siLuc	1545.16	1052.52	-0.890824	0.212093	-4.20015	2.66733e-05	0.000213405	0.988337	Cbx7	15	79800008	79816969	chromobox 7
ENSMUSG00000028756	siMyh9	2579.11	siLuc	4893.72	3645.2	-0.890336	0.199741	-4.45745	8.2941e-06	7.10985e-05	1.05137	Pink1	4	138040720	138053618	PTEN induced putative kinase 1
ENSMUSG00000001911	siMyh9	405.629	siLuc	759.673	749.484	-0.889232	0.14444	-6.15641	7.44134e-10	1.66421e-08	0.988337	Nfix	8	85431341	85526973	nuclear factor I/X
ENSMUSG00000043300	siMyh9	301.711	siLuc	565.21	332.336	-0.885727	0.161886	-5.47129	4.46779e-08	6.091e-07	1.14087	B3galnt1	3	69481491	69506293	UDP-GalNAc:betaGlcNAc beta 1,3-galactosaminyltransferase, polypeptide 1
ENSMUSG00000002808	siMyh9	56.9347	siLuc	105.243	197.666	-0.878332	0.17453	-5.03256	4.83982e-07	5.26272e-06	1.10715	Epdr1	13	19775876	19803974	ependymin related 1
ENSMUSG00000020057	siMyh9	213.438	siLuc	404.912	233.846	-0.87818	0.235103	-3.7353	0.000187488	0.00102465	1.14408	Dram1	10	88158666	88192937	DNA-damage regulated autophagy modulator 1
ENSMUSG00000056515	siMyh9	2185.92	siLuc	4068.31	4371.05	-0.874889	0.159864	-5.4727	4.43229e-08	6.50351e-07	1.05137	Rab31	17	65958724	66079747	RAB31, member RAS oncogene family
ENSMUSG00000002289	siMyh9	5579.3	siLuc	10293	8983.65	-0.871929	0.120183	-7.25501	4.01624e-13	1.19927e-11	1.33406	Angptl4	17	33992724	34000804	angiopoietin-like 4
ENSMUSG00000039917	siMyh9	1522.06	siLuc	2800.41	2249.28	-0.870446	0.104234	-8.35088	6.7754e-17	4.803e-15	1.05805	Rhbdd2	5	135661472	135675302	rhomboid domain containing 2
ENSMUSG00000022551	siMyh9	5179.31	siLuc	9687.98	8310.76	-0.868511	0.204507	-4.24684	2.16802e-05	0.000135941	1.33406	Cyc1	15	76227723	76230460	cytochrome c-1
ENSMUSG00000039637	siMyh9	1726.27	siLuc	3169.34	2667.16	-0.867761	0.108682	-7.9844	1.41211e-15	8.07644e-14	1.0462	Coro7	16	4443997	4497641	coronin 7
ENSMUSG00000034173	siMyh9	98.7653	siLuc	182.818	149.455	-0.862731	0.177874	-4.85023	1.23317e-06	1.2095e-05	1.14087	Zbed5	5	129924564	129932464	zinc finger BED-type containing 5
ENSMUSG00000024766	siMyh9	295.785	siLuc	542.526	526.812	-0.862577	0.135831	-6.35037	2.14796e-10	4.71097e-09	1.09269	Lipo3	19	33532560	33739351	lipase, member O3
ENSMUSG00000027075	siMyh9	262.981	siLuc	493.602	361.484	-0.862502	0.235025	-3.66984	0.000242705	0.00125209	1.17949	Slc43a1	2	84669194	84693938	solute carrier family 43, member 1
ENSMUSG00000070407	siMyh9	2749.15	siLuc	5064.18	3439.27	-0.862123	0.156615	-5.50472	3.69746e-08	5.16139e-07	1.13542	Hs3st3b1	11	63776618	63813116	heparan sulfate (glucosamine) 3-O-sulfotransferase 3B1
ENSMUSG00000056004	siMyh9	43.6885	siLuc	80.8605	69.8488	-0.861214	0.220003	-3.91456	9.05685e-05	0.000584339	1.06353	Elapor2	5	9316118	9531825	endosome-lysosome associated apoptosis and autophagy regulator family member 2
ENSMUSG00000019872	siMyh9	549.891	siLuc	1024.37	1038.08	-0.859301	0.211708	-4.05889	4.93066e-05	0.000298019	1.25564	Smpdl3a	10	57670470	57687926	sphingomyelin phosphodiesterase, acid-like 3A
ENSMUSG00000005803	siMyh9	1437.78	siLuc	2652.2	3315.36	-0.859281	0.168238	-5.10754	3.2638e-07	3.82677e-06	1.05805	Sqor	2	122607157	122651489	sulfide quinone oxidoreductase
ENSMUSG00000033863	siMyh9	5347.96	siLuc	9740.94	7508.54	-0.855745	0.110702	-7.73016	1.0741e-14	4.28278e-13	1.33406	Klf9	19	23118590	23145498	Kruppel-like transcription factor 9
ENSMUSG00000044026	siMyh9	4091.73	siLuc	7641.74	4934.82	-0.853779	0.238201	-3.58427	0.000338019	0.00181029	1.07178	Slc35g1	19	38384428	38394058	solute carrier family 35, member G1
ENSMUSG00000025190	siMyh9	6230.97	siLuc	11416.6	12296.5	-0.853051	0.160415	-5.31779	1.05034e-07	1.13216e-06	1.34877	Got1	19	43488191	43513044	glutamic-oxaloacetic transaminase 1, soluble
ENSMUSG00000048486	siMyh9	1700.98	siLuc	3130.27	2453.19	-0.851652	0.187212	-4.54914	5.38666e-06	4.85684e-05	1.05137	Fitm2	2	163308299	163314549	fat storage-inducing transmembrane protein 2
ENSMUSG00000030895	siMyh9	179733	siLuc	330729	299532	-0.849405	0.193578	-4.38792	1.14438e-05	9.67404e-05	1.03441	Hpx	7	105240820	105249344	hemopexin
ENSMUSG00000030087	siMyh9	2884.79	siLuc	5359.82	3394.97	-0.848796	0.233511	-3.63492	0.000278063	0.00177147	0.904468	Klf15	6	90439558	90452220	Kruppel-like transcription factor 15
ENSMUSG00000022354	siMyh9	773.467	siLuc	1432.35	1254.26	-0.848012	0.222968	-3.80328	0.00014279	0.000746667	1.25664	Ndufb9	15	58805605	58811337	NADH:ubiquinone oxidoreductase subunit B9
ENSMUSG00000015846	siMyh9	9766.61	siLuc	18332.6	12542.4	-0.847285	0.267328	-3.16946	0.00152722	0.00545931	1.33406	Rxra	2	27567213	27652969	retinoid X receptor alpha
ENSMUSG00000020741	siMyh9	12208.7	siLuc	22452.5	16536	-0.845169	0.204535	-4.13216	3.59375e-05	0.000213107	1.33406	Cluh	11	74540341	74561673	clustered mitochondria homolog
ENSMUSG00000035885	siMyh9	3845.14	siLuc	7020.75	5953.47	-0.844763	0.173839	-4.85947	1.17703e-06	1.24649e-05	1.05137	Cox8a	19	7192518	7194981	cytochrome c oxidase subunit 8A
ENSMUSG00000035868	siMyh9	71.9983	siLuc	133.679	118.494	-0.844573	0.174255	-4.84678	1.25484e-06	1.32556e-05	1.04686	Zfp983	17	21876498	21881456	zinc finger protein 983
ENSMUSG00000000732	siMyh9	167.136	siLuc	311.249	177.749	-0.844311	0.252155	-3.34838	0.000812856	0.00362533	1.14087	Icosl	10	77905136	77915359	icos ligand
ENSMUSG00000058927	siMyh9	25.1914	siLuc	48.4631	45.8735	-0.843818	0.259907	-3.24661	0.00116787	0.00522071	1.07594	Gm10053	19	24853050	24853995	predicted gene 10053
ENSMUSG00000079505	siMyh9	46.1738	siLuc	85.9001	66.3324	-0.84334	0.233214	-3.61616	0.000299001	0.00145811	1.21478	Gm11131	17	35595997	35599268	predicted gene 11131
ENSMUSG00000097286	siMyh9	93.5852	siLuc	167.229	130.925	-0.842867	0.138663	-6.07854	1.21284e-09	2.41069e-08	1.06353	Gm26684	15	54816344	54828038	predicted gene, 26684
ENSMUSG00000048489	siMyh9	7382.39	siLuc	13674.7	8940.33	-0.842097	0.239438	-3.51697	0.000436506	0.00186678	1.33406	Depp1	6	116627570	116629755	DEPP1 autophagy regulator
ENSMUSG00000021981	siMyh9	2245.92	siLuc	4144.25	3385.11	-0.841765	0.225999	-3.72464	0.000195594	0.00107	1.13542	Cab39l	14	59678430	59786352	calcium binding protein 39-like
ENSMUSG00000115867	siMyh9	32.6808	siLuc	61.1778	49.0583	-0.841306	0.220518	-3.81514	0.000136108	0.000737874	1.21478	Gm17753	15	78899529	78909982	predicted gene, 17753
ENSMUSG00000020228	siMyh9	340.924	siLuc	627.632	521.131	-0.841295	0.21769	-3.86465	0.000111246	0.00063693	1.18016	Helb	10	119919513	119948892	helicase (DNA) B
ENSMUSG00000039208	siMyh9	157.754	siLuc	285.448	275.223	-0.840583	0.145018	-5.7964	6.77546e-09	1.11373e-07	1.10715	Metrnl	11	121593237	121607132	meteorin, glial cell differentiation regulator-like
ENSMUSG00000041241	siMyh9	1696.05	siLuc	3100.44	2397.81	-0.840549	0.193694	-4.33958	1.42758e-05	0.000114792	1.05805	Mul1	4	138161982	138169576	mitochondrial ubiquitin ligase activator of NFKB 1
ENSMUSG00000043432	siMyh9	158.911	siLuc	291.003	339.564	-0.838041	0.182485	-4.59239	4.38197e-06	3.86642e-05	1.10715	Leng9	7	4150914	4153373	leukocyte receptor cluster (LRC) member 9
ENSMUSG00000035041	siMyh9	6894.36	siLuc	12370	12898.5	-0.837879	0.0864335	-9.69392	3.20014e-22	3.66653e-20	1.34877	Creb3l3	10	80920158	80934708	cAMP responsive element binding protein 3-like 3
ENSMUSG00000087380	siMyh9	32.9393	siLuc	61.8153	56.9877	-0.837585	0.217788	-3.84586	0.000120129	0.000742771	1.06353	2210408F21Rik	6	31197286	31314339	RIKEN cDNA 2210408F21 gene
ENSMUSG00000042549	siMyh9	69.6307	siLuc	123.212	122.917	-0.836776	0.16327	-5.1251	2.97382e-07	3.1057e-06	1.21478	Map2k3os	11	60811743	60822693	mitogen-activated protein kinase kinase 3, opposite strand
ENSMUSG00000045284	siMyh9	128.343	siLuc	235.214	195.332	-0.835597	0.22258	-3.75414	0.000173935	0.00096029	1.14408	Dcaf12l1	X	43875447	43879074	DDB1 and CUL4 associated factor 12-like 1
ENSMUSG00000050335	siMyh9	1121.26	siLuc	2103.68	11235.3	-0.833741	0.277854	-3.00064	0.00269411	0.00877177	1.34877	Lgals3	14	47611270	47623617	lectin, galactose binding, soluble 3
ENSMUSG00000021775	siMyh9	1254.3	siLuc	2243.28	1750.44	-0.832785	0.086974	-9.57511	1.01751e-21	1.18006e-19	1.25664	Nr1d2	14	4230569	4265642	nuclear receptor subfamily 1, group D, member 2
ENSMUSG00000087574	siMyh9	104.462	siLuc	195.516	174.139	-0.8323	0.267397	-3.1126	0.00185446	0.00753658	1.10715	C030037D09Rik	11	88609471	88619719	RIKEN cDNA C030037D09 gene
ENSMUSG00000020829	siMyh9	572.576	siLuc	1028.87	814.124	-0.832148	0.139437	-5.96791	2.40305e-09	3.88967e-08	1.25564	Slc46a1	11	78356523	78362771	solute carrier family 46, member 1
ENSMUSG00000030409	siMyh9	242.106	siLuc	449.087	462.93	-0.829759	0.265308	-3.12753	0.00176281	0.00684288	1.18016	Dmpk	7	18817795	18827746	dystrophia myotonica-protein kinase
ENSMUSG00000083563	siMyh9	201.141	siLuc	366.656	285.838	-0.829549	0.216076	-3.83915	0.000123461	0.000725486	1.12299	Gm13340	2	22478115	22479659	predicted gene 13340
ENSMUSG00000057069	siMyh9	1286.78	siLuc	2348.91	1519.87	-0.825852	0.231041	-3.57447	0.000350933	0.00162799	1.25664	Ero1b	13	12580755	12626285	endoplasmic reticulum oxidoreductase 1 beta
ENSMUSG00000040713	siMyh9	2721.2	siLuc	4942	3772.8	-0.825777	0.210428	-3.92427	8.69933e-05	0.000573743	1.0462	Creg1	1	165591315	165602877	cellular repressor of E1A-stimulated genes 1
ENSMUSG00000030967	siMyh9	3096.24	siLuc	5647.68	4092.53	-0.825775	0.226963	-3.63837	0.000274368	0.00150654	1.07178	Zranb1	7	132551313	132585725	zinc finger, RAN-binding domain containing 1
ENSMUSG00000021900	siMyh9	1537.8	siLuc	2798.14	2242.4	-0.82527	0.218976	-3.76876	0.000164058	0.000976305	1.05805	Btd	14	31363014	31390536	biotinidase
ENSMUSG00000093405	siMyh9	37.5371	siLuc	69.3054	75.0202	-0.825062	0.23912	-3.4504	0.000559749	0.00279105	1.06639	Gm20684	7	65510754	65511740	predicted gene 20684
ENSMUSG00000042148	siMyh9	940.04	siLuc	1700.45	1407.25	-0.820139	0.210713	-3.89221	9.93358e-05	0.000548093	1.25926	Cox10	11	63853453	63970294	heme A:farnesyltransferase cytochrome c oxidase assembly factor 10
ENSMUSG00000032238	siMyh9	5662.06	siLuc	10130.3	7913.74	-0.819562	0.160797	-5.09686	3.45326e-07	4.11865e-06	1.03441	Rora	9	68561068	69295528	RAR-related orphan receptor alpha
ENSMUSG00000020220	siMyh9	2860.92	siLuc	5245.65	4463.71	-0.81839	0.26039	-3.14294	0.0016726	0.00710204	1.07178	Vps13d	4	144699196	144921565	vacuolar protein sorting 13D
ENSMUSG00000050359	siMyh9	1740.57	siLuc	3155.85	2684.88	-0.817993	0.224075	-3.65052	0.000261705	0.00146192	1.05805	Sprr1a	3	92391259	92393202	small proline-rich protein 1A
ENSMUSG00000024773	siMyh9	3513.38	siLuc	6220.83	5112.98	-0.817094	0.0970393	-8.42024	3.75701e-17	2.59019e-15	1.13542	Atg2a	19	6291698	6312365	autophagy related 2A
ENSMUSG00000051627	siMyh9	25.0428	siLuc	44.3558	28.3307	-0.816823	0.244527	-3.34042	0.000836517	0.00457496	0.895795	H1f4	13	23804612	23806541	H1.4 linker histone, cluster member
ENSMUSG00000035769	siMyh9	605.641	siLuc	1092.68	1051.09	-0.816323	0.208829	-3.90904	9.26619e-05	0.000633972	0.988337	Xylb	9	119186447	119222863	xylulokinase homolog (H. influenzae)
ENSMUSG00000023942	siMyh9	765.506	siLuc	1357.07	1063.34	-0.814025	0.115764	-7.03179	2.03895e-12	5.89129e-11	1.20938	Slc29a1	17	45896126	45910529	solute carrier family 29 (nucleoside transporters), member 1
ENSMUSG00000042524	siMyh9	1014.38	siLuc	1795.67	1667.12	-0.813623	0.117022	-6.95271	3.58334e-12	9.66286e-11	1.25664	Sun2	15	79608271	79626737	Sad1 and UNC84 domain containing 2
ENSMUSG00000034837	siMyh9	121.204	siLuc	215.138	118.212	-0.813606	0.186328	-4.36652	1.26241e-05	0.000102843	1.06353	Gnat1	9	107551673	107556911	G protein subunit alpha transducin 1
ENSMUSG00000037003	siMyh9	2015.53	siLuc	3582.56	2954.49	-0.813389	0.146873	-5.53804	3.05872e-08	4.65638e-07	1.05137	Tns2	15	102011369	102024836	tensin 2
ENSMUSG00000039953	siMyh9	2021.34	siLuc	3628.41	4007.17	-0.812737	0.1989	-4.08616	4.38571e-05	0.000293768	1.13542	Clstn1	4	149670925	149733356	calsyntenin 1
ENSMUSG00000067219	siMyh9	6998.82	siLuc	12445	9542.1	-0.812714	0.153301	-5.30142	1.14904e-07	1.43068e-06	1.13542	Nipal1	5	72805138	72828421	NIPA-like domain containing 1
ENSMUSG00000055912	siMyh9	4357.45	siLuc	7698.8	5756.96	-0.811949	0.11152	-7.28073	3.32027e-13	1.43995e-11	0.904468	Tmem150a	6	72332430	72336745	transmembrane protein 150A
ENSMUSG00000022299	siMyh9	876.781	siLuc	1579.85	1396.19	-0.809293	0.225727	-3.58527	0.000336728	0.00156975	1.25664	Slc25a32	15	38954626	38976111	solute carrier family 25, member 32
ENSMUSG00000036473	siMyh9	966.147	siLuc	1714.48	1209.97	-0.809089	0.155347	-5.20828	1.90595e-07	2.05825e-06	1.25564	Tbc1d24	17	24394405	24424536	TBC1 domain family, member 24
ENSMUSG00000021265	siMyh9	155.711	siLuc	280.922	200.728	-0.808113	0.213633	-3.78272	0.000155126	0.000869309	1.14408	Slc25a29	12	108791799	108801809	solute carrier family 25 (mitochondrial carrier, palmitoylcarnitine transporter), member 29
ENSMUSG00000014313	siMyh9	2871.6	siLuc	5146.6	4481.56	-0.805503	0.215172	-3.74353	0.00018145	0.00100411	1.13542	Cox6c	15	35932122	35938392	cytochrome c oxidase subunit 6C
ENSMUSG00000030111	siMyh9	37523.5	siLuc	67766.5	32137.6	-0.80458	0.250604	-3.21056	0.00132477	0.00555079	1.13542	A2m	6	121613187	121656186	alpha-2-macroglobulin
ENSMUSG00000017057	siMyh9	4632.38	siLuc	8247.06	6384.19	-0.797897	0.21128	-3.77648	0.000159059	0.000893671	1.13542	Il13ra1	X	35375763	35434912	interleukin 13 receptor, alpha 1
ENSMUSG00000045636	siMyh9	7205.18	siLuc	12971.4	8579.73	-0.797254	0.25378	-3.14152	0.00168076	0.00594649	1.33406	Mtus1	8	41443955	41586763	mitochondrial tumor suppressor 1
ENSMUSG00000007476	siMyh9	1931.25	siLuc	3372.89	2896.72	-0.796541	0.101069	-7.88113	3.24439e-15	1.77382e-13	1.03105	Lrrc8a	2	30127727	30153802	leucine rich repeat containing 8A VRAC subunit A
ENSMUSG00000046404	siMyh9	1202.61	siLuc	2105.41	1514.75	-0.795221	0.129079	-6.16073	7.24085e-10	1.47648e-08	1.09616	Yod1	1	130645064	130652095	YOD1 deubiquitinase
ENSMUSG00000019437	siMyh9	2933.36	siLuc	5122.4	4137.21	-0.792339	0.12416	-6.38162	1.75228e-10	4.01475e-09	1.07178	Tlcd1	11	78067537	78072735	TLC domain containing 1
ENSMUSG00000027244	siMyh9	4324.04	siLuc	7540.15	5958.8	-0.791168	0.125031	-6.32778	2.48714e-10	5.50975e-09	1.07178	Atg13	2	91504963	91540921	autophagy related 13
ENSMUSG00000106928	siMyh9	96.8995	siLuc	172.876	126.07	-0.790079	0.194509	-4.06191	4.86734e-05	0.000303701	1.21478	Gm43860	5	35708604	35711308	predicted gene 43860
ENSMUSG00000019856	siMyh9	46.4554	siLuc	82.5814	53.9577	-0.789279	0.20181	-3.91101	9.19128e-05	0.000590498	1.06639	Fam184a	10	53509465	53627005	family with sequence similarity 184, member A
ENSMUSG00000030934	siMyh9	1308.47	siLuc	2312.47	2384.61	-0.789202	0.206013	-3.83084	0.000127707	0.000791495	1.05137	Oat	7	132159207	132178127	ornithine aminotransferase
ENSMUSG00000050947	siMyh9	527.782	siLuc	917.61	599.589	-0.787899	0.12893	-6.11107	9.8964e-10	1.82171e-08	1.19341	Amigo1	3	108093651	108099602	adhesion molecule with Ig like domain 1
ENSMUSG00000023031	siMyh9	721.954	siLuc	1288.09	913.381	-0.787236	0.246798	-3.1898	0.00142373	0.00547307	1.2402	Cela1	15	100572302	100585802	chymotrypsin-like elastase family, member 1
ENSMUSG00000028967	siMyh9	17632.8	siLuc	30728.5	26792.5	-0.787	0.140407	-5.60512	2.08108e-08	3.30022e-07	1.04088	Errfi1	4	150938376	150953349	ERBB receptor feedback inhibitor 1
ENSMUSG00000059534	siMyh9	2718.1	siLuc	4775.93	3889.44	-0.783222	0.200362	-3.90904	9.26629e-05	0.000591764	1.07178	Uqcr10	11	4651973	4654342	ubiquinol-cytochrome c reductase, complex III subunit X
ENSMUSG00000005354	siMyh9	4962.2	siLuc	8610.09	7420.27	-0.78228	0.133178	-5.87392	4.25606e-09	7.72371e-08	1.04088	Txn2	15	77799247	77813206	thioredoxin 2
ENSMUSG00000008435	siMyh9	891.672	siLuc	1566.71	1343.79	-0.781973	0.203669	-3.83943	0.000123323	0.000658971	1.25664	Rdh13	7	4427769	4448648	retinol dehydrogenase 13 (all-trans and 9-cis)
ENSMUSG00000064351	siMyh9	336146	siLuc	594628	450798	-0.779811	0.236868	-3.29218	0.000994138	0.00377038	1.33406	mt-Co1	MT	5328	6872	cytochrome c oxidase subunit I
ENSMUSG00000062184	siMyh9	158.428	siLuc	281.757	396.826	-0.778536	0.256945	-3.02997	0.00244575	0.0090609	1.18016	Hs6st2	X	50476089	50770733	heparan sulfate 6-O-sulfotransferase 2
ENSMUSG00000000563	siMyh9	10060.7	siLuc	17651.6	15198.1	-0.776931	0.213042	-3.64685	0.000265476	0.00120216	1.34877	Atp5pb	3	105850018	105866592	ATP synthase peripheral stalk-membrane subunit b
ENSMUSG00000041268	siMyh9	2715.24	siLuc	4735.3	3648.22	-0.775637	0.191516	-4.04999	5.12202e-05	0.000337083	1.13542	Dmxl2	9	54272448	54408910	Dmx-like 2
ENSMUSG00000030530	siMyh9	11712.4	siLuc	20480.7	15524.1	-0.775593	0.203452	-3.81217	0.000137751	0.0006811	1.34877	Furin	7	80038942	80052510	furin, paired basic amino acid cleaving enzyme
ENSMUSG00000005674	siMyh9	767.778	siLuc	1329.09	1125.64	-0.775404	0.145509	-5.32889	9.88128e-08	1.15368e-06	1.2402	Tomm40l	1	171043580	171050083	translocase of outer mitochondrial membrane 40-like
ENSMUSG00000020034	siMyh9	662.516	siLuc	1162.06	766.881	-0.775254	0.220557	-3.51499	0.000439773	0.00241929	0.988337	Tcp11l2	10	84412490	84450223	t-complex 11 (mouse) like 2
ENSMUSG00000060019	siMyh9	110.124	siLuc	192.3	186.869	-0.773979	0.1811	-4.27376	1.92203e-05	0.000142305	1.12299	Gm10073	8	107299641	107299982	predicted pseudogene 10073
ENSMUSG00000048217	siMyh9	844.733	siLuc	1470.36	1076.94	-0.77292	0.191632	-4.03335	5.49878e-05	0.000329151	1.25564	Nags	11	102036339	102040303	N-acetylglutamate synthase
ENSMUSG00000019864	siMyh9	549.903	siLuc	956.132	834.499	-0.77053	0.194421	-3.9632	7.39515e-05	0.000425838	1.25577	Rtn4ip1	10	43777803	43825312	reticulon 4 interacting protein 1
ENSMUSG00000032952	siMyh9	37.1368	siLuc	66.0173	50.6199	-0.770388	0.232629	-3.31165	0.00092746	0.00431005	1.06353	Ap4b1	3	103716836	103729341	adaptor-related protein complex AP-4, beta 1
ENSMUSG00000079418	siMyh9	511.693	siLuc	881.675	605.983	-0.769905	0.153431	-5.01792	5.22335e-07	5.22248e-06	1.20734	Atg4a	X	139857656	139947266	autophagy related 4A, cysteine peptidase
ENSMUSG00000000296	siMyh9	44.0834	siLuc	77.7231	84.948	-0.768282	0.24178	-3.1776	0.00148498	0.00645528	1.06639	Tpd52l1	10	31208372	31321954	tumor protein D52-like 1
ENSMUSG00000053219	siMyh9	59.3148	siLuc	101.319	150.948	-0.768212	0.191645	-4.00852	6.11011e-05	0.000389014	1.14408	Raet1e	10	22034468	22250038	retinoic acid early transcript 1E
ENSMUSG00000053898	siMyh9	4795.63	siLuc	8375.64	6998.19	-0.76814	0.220409	-3.48507	0.000492012	0.00205101	1.34877	Ech1	7	28524642	28531672	enoyl coenzyme A hydratase 1, peroxisomal
ENSMUSG00000034908	siMyh9	5749.06	siLuc	9816.17	8594.63	-0.76766	0.0784136	-9.78989	1.24434e-22	1.52005e-20	1.33406	Sidt2	9	45849155	45866556	SID1 transmembrane family, member 2
ENSMUSG00000075704	siMyh9	743.119	siLuc	1283.77	1281.79	-0.76639	0.17257	-4.44104	8.9526e-06	6.5229e-05	1.25144	Txnrd2	16	18245167	18297823	thioredoxin reductase 2
ENSMUSG00000066687	siMyh9	2524.39	siLuc	4366.08	3523.3	-0.765994	0.183605	-4.17196	3.01996e-05	0.000210782	1.13542	Zbtb16	9	48565597	48747522	zinc finger and BTB domain containing 16
ENSMUSG00000064373	siMyh9	243222	siLuc	424935	318185	-0.764144	0.233406	-3.27388	0.0010608	0.00457591	1.13542	Selenop	15	3300293	3305217	selenoprotein P
ENSMUSG00000029671	siMyh9	175.556	siLuc	308.984	294.618	-0.762351	0.252092	-3.0241	0.00249378	0.00944495	1.14408	Wnt16	6	22288226	22298521	wingless-type MMTV integration site family, member 16
ENSMUSG00000025545	siMyh9	878.232	siLuc	1536.7	1195.53	-0.761897	0.24538	-3.10497	0.00190297	0.00699358	1.2402	Clybl	14	122419116	122639646	citrate lyase beta like
ENSMUSG00000090555	siMyh9	3367.16	siLuc	5789.25	2825.42	-0.760215	0.175366	-4.33501	1.45754e-05	0.000116979	1.05805	Gm8893	12	103784115	103788502	serine (or cysteine) preptidase inhibitor, clade A, member 1B pseudogene
ENSMUSG00000028277	siMyh9	2631.71	siLuc	4473.85	4596.96	-0.759827	0.0913495	-8.3178	8.96134e-17	7.16162e-15	0.904468	Ube2j1	4	33031416	33052363	ubiquitin-conjugating enzyme E2J 1
ENSMUSG00000106926	siMyh9	23.6691	siLuc	40.575	40.1665	-0.757252	0.224613	-3.37137	0.000747964	0.00411335	0.90646	Rpl7-ps7	5	82484698	82485496	ribosomal protein L7, pseudogene 7
ENSMUSG00000020621	siMyh9	864.652	siLuc	1484.16	1189.97	-0.756902	0.180409	-4.19548	2.72288e-05	0.00021737	0.988337	Rdh14	12	10440772	10445562	retinol dehydrogenase 14 (all-trans and 9-cis)
ENSMUSG00000032042	siMyh9	10893.5	siLuc	18457.8	14998.6	-0.756861	0.0764549	-9.89945	4.18585e-23	6.35441e-21	1.13542	Srpr	9	35122451	35128310	signal recognition particle receptor alpha
ENSMUSG00000022383	siMyh9	2958.14	siLuc	5100.19	4375.71	-0.756712	0.200723	-3.76993	0.000163296	0.00111486	0.904468	Ppara	15	85619765	85687020	peroxisome proliferator activated receptor alpha
ENSMUSG00000024029	siMyh9	17430.5	siLuc	30418.6	27548.7	-0.75595	0.249611	-3.02851	0.0024576	0.00810496	1.34877	Tff3	17	31344280	31348620	trefoil factor 3, intestinal
ENSMUSG00000116831	siMyh9	341.808	siLuc	591.947	443.001	-0.755236	0.222756	-3.39042	0.000697863	0.003085	1.17949	Gm30505	16	22693733	22713136	predicted gene, 30505
ENSMUSG00000027406	siMyh9	4113.47	siLuc	7057.56	6786.81	-0.754876	0.182751	-4.13062	3.61781e-05	0.000214344	1.33406	Idh3b	2	130121229	130126467	isocitrate dehydrogenase 3 (NAD+) beta
ENSMUSG00000022564	siMyh9	5317.21	siLuc	9019.81	7849.45	-0.754454	0.105891	-7.12483	1.04212e-12	3.35773e-11	1.13542	Grina	15	76130975	76134104	glutamate receptor, ionotropic, N-methyl D-aspartate-associated protein 1 (glutamate binding)
ENSMUSG00000029999	siMyh9	9537.75	siLuc	16344.5	16443.5	-0.753744	0.180518	-4.17544	2.97406e-05	0.000177809	1.34877	Tgfa	6	86172205	86252701	transforming growth factor alpha
ENSMUSG00000001348	siMyh9	827.159	siLuc	1429.84	1399.03	-0.753309	0.221089	-3.40726	0.000656177	0.00278994	1.25144	Acp5	9	22038023	22047007	acid phosphatase 5, tartrate resistant
ENSMUSG00000050957	siMyh9	98.3484	siLuc	168.336	117.291	-0.753282	0.204114	-3.6905	0.000223817	0.00129431	1.04686	Insl6	19	29298744	29302756	insulin-like 6
ENSMUSG00000010064	siMyh9	14017.4	siLuc	24025.4	15595.6	-0.753005	0.185792	-4.05294	5.05789e-05	0.000358613	1.04088	Slc38a3	9	107527833	107546167	solute carrier family 38, member 3
ENSMUSG00000118106	siMyh9	97.718	siLuc	168.293	182.859	-0.752971	0.174036	-4.32654	1.51473e-05	0.000112913	1.14408	AC115752.1	19	32463323	32465598	predicted gene, 54639
ENSMUSG00000035941	siMyh9	7448.52	siLuc	12734	10189.6	-0.752343	0.174156	-4.31993	1.56075e-05	0.000126421	1.04088	Ibtk	9	85569413	85631387	inhibitor of Bruton agammaglobulinemia tyrosine kinase
ENSMUSG00000110393	siMyh9	58.5392	siLuc	101.926	78.5108	-0.752125	0.218929	-3.43547	0.000591519	0.00297037	1.04686	Gm36445	13	65389567	65397968	predicted gene, 36445
ENSMUSG00000041921	siMyh9	671.227	siLuc	1160.51	864.448	-0.752009	0.224465	-3.35023	0.000807442	0.00334408	1.2402	Metap1d	2	71283620	71355538	methionyl aminopeptidase type 1D (mitochondrial)
ENSMUSG00000055322	siMyh9	4092.51	siLuc	6973.69	7499.55	-0.751444	0.159416	-4.71372	2.4324e-06	1.9071e-05	1.34877	Tns1	1	73953070	74026222	tensin 1
ENSMUSG00000064370	siMyh9	154490	siLuc	264805	183584	-0.751156	0.192443	-3.90326	9.49069e-05	0.000619829	1.04088	mt-Cytb	MT	14145	15288	cytochrome b
ENSMUSG00000024014	siMyh9	650.954	siLuc	1118.98	1010.61	-0.750382	0.207448	-3.6172	0.000297806	0.0014139	1.25564	Pim1	17	29709727	29715086	proviral integration site 1
ENSMUSG00000037580	siMyh9	1753.79	siLuc	2977.49	2508.51	-0.749803	0.140545	-5.33496	9.55669e-08	1.30063e-06	1.0462	Gch1	14	47391352	47426870	GTP cyclohydrolase 1
ENSMUSG00000038462	siMyh9	6560.62	siLuc	11349.7	9937.02	-0.749396	0.236077	-3.17437	0.0015016	0.00537919	1.33406	Uqcrfs1	13	30724291	30729345	ubiquinol-cytochrome c reductase, Rieske iron-sulfur polypeptide 1
ENSMUSG00000016024	siMyh9	28916.3	siLuc	50120.8	41282	-0.749125	0.243954	-3.07076	0.00213512	0.00832326	1.13542	Lbp	2	158148413	158174772	lipopolysaccharide binding protein
ENSMUSG00000029776	siMyh9	2617.02	siLuc	4480.8	3580.03	-0.748614	0.195569	-3.82787	0.000129257	0.000787285	1.07178	Hibadh	6	52523213	52617374	3-hydroxyisobutyrate dehydrogenase
ENSMUSG00000022474	siMyh9	362.209	siLuc	619.174	645.734	-0.748135	0.186986	-4.00102	6.30703e-05	0.000385986	1.19341	Pmm1	15	81835309	81845131	phosphomannomutase 1
ENSMUSG00000027076	siMyh9	391.023	siLuc	666.144	682.944	-0.747902	0.164579	-4.54433	5.51108e-06	4.47649e-05	1.18016	Timm10	2	84657341	84660557	translocase of inner mitochondrial membrane 10
ENSMUSG00000003617	siMyh9	191711	siLuc	326799	265762	-0.747509	0.176905	-4.22548	2.38433e-05	0.000147917	1.33406	Cp	3	20011218	20063309	ceruloplasmin
ENSMUSG00000032788	siMyh9	641.784	siLuc	1106.81	777.307	-0.74683	0.233918	-3.1927	0.00140948	0.00536681	1.25577	Pdxk	10	78272578	78300809	pyridoxal (pyridoxine, vitamin B6) kinase
ENSMUSG00000052837	siMyh9	3901.15	siLuc	6630.36	6362.64	-0.746481	0.163419	-4.5679	4.92636e-06	4.54834e-05	1.03441	Junb	8	85701113	85703171	jun B proto-oncogene
ENSMUSG00000020000	siMyh9	196.932	siLuc	336.661	211.252	-0.746444	0.199625	-3.73923	0.000184585	0.00106568	1.07773	Moxd1	10	24099415	24178688	monooxygenase, DBH-like 1
ENSMUSG00000098234	siMyh9	1003.92	siLuc	1703.48	1562.64	-0.745556	0.1492	-4.99701	5.8225e-07	6.08373e-06	1.13542	Snhg6	1	10012184	10014343	small nucleolar RNA host gene 6
ENSMUSG00000022906	siMyh9	334.64	siLuc	573.63	579.929	-0.744529	0.207033	-3.59618	0.000322923	0.00156789	1.20734	Parp9	16	35758840	35792975	poly (ADP-ribose) polymerase family, member 9
ENSMUSG00000030161	siMyh9	5354.84	siLuc	9088.29	7130.33	-0.743345	0.16961	-4.38267	1.17235e-05	7.82962e-05	1.33406	Gabarapl1	6	129510123	129519309	GABA type A receptor associated protein like 1
ENSMUSG00000024388	siMyh9	112.004	siLuc	190.139	152.625	-0.741195	0.180752	-4.10062	4.12051e-05	0.000291522	1.07773	Myo7b	18	32092287	32170014	myosin VIIB
ENSMUSG00000040612	siMyh9	71.106	siLuc	120.513	119.897	-0.740688	0.239362	-3.09442	0.00197196	0.00733167	1.21478	Ildr2	1	166081708	166144392	immunoglobulin-like domain containing receptor 2
ENSMUSG00000042659	siMyh9	1038.64	siLuc	1748.87	1108.04	-0.740377	0.132977	-5.56772	2.58093e-08	3.5065e-07	1.20938	Arrdc4	7	68386743	68398989	arrestin domain containing 4
ENSMUSG00000040006	siMyh9	3068.65	siLuc	5165.84	4118.35	-0.739832	0.130706	-5.6603	1.51112e-08	2.27864e-07	1.13542	Ginm1	10	7643711	7656681	glycoprotein integral membrane 1
ENSMUSG00000047875	siMyh9	188.628	siLuc	320.719	303.044	-0.739667	0.170302	-4.34328	1.40374e-05	0.000107832	1.12299	Gpr157	4	150171822	150190384	G protein-coupled receptor 157
ENSMUSG00000041650	siMyh9	1367.83	siLuc	2345.76	1645.73	-0.738421	0.236254	-3.12554	0.00177478	0.00652325	1.25926	Pcca	14	122771751	123128512	propionyl-Coenzyme A carboxylase, alpha polypeptide
ENSMUSG00000028251	siMyh9	167.247	siLuc	286.293	209.569	-0.738183	0.241358	-3.05846	0.00222477	0.00857324	1.14408	Tstd3	4	21757382	21767212	thiosulfate sulfurtransferase (rhodanese)-like domain containing 3
ENSMUSG00000004069	siMyh9	5834.01	siLuc	9803.02	7871.86	-0.736925	0.133006	-5.54054	3.01536e-08	4.64081e-07	1.04088	Dnaja3	16	4501934	4525559	DnaJ heat shock protein family (Hsp40) member A3
ENSMUSG00000021773	siMyh9	419.113	siLuc	706.614	766.715	-0.735152	0.121813	-6.0351	1.58866e-09	2.69199e-08	1.2402	Comtd1	14	21895923	21899045	catechol-O-methyltransferase domain containing 1
ENSMUSG00000048007	siMyh9	424.588	siLuc	712.104	613.676	-0.735109	0.128786	-5.70796	1.14335e-08	1.83175e-07	1.09269	Timm8a1	X	133438005	133442614	translocase of inner mitochondrial membrane 8A1
ENSMUSG00000006731	siMyh9	7660.25	siLuc	12794.6	11336.2	-0.733309	0.0995956	-7.36286	1.80005e-13	5.66913e-12	1.34877	B4galnt1	10	127001094	127008199	beta-1,4-N-acetyl-galactosaminyl transferase 1
ENSMUSG00000032652	siMyh9	3923.98	siLuc	6576.65	5455.71	-0.732927	0.133127	-5.50548	3.68166e-08	6.31213e-07	0.904468	Crebl2	6	134807117	134835894	cAMP responsive element binding protein-like 2
ENSMUSG00000027637	siMyh9	4686.16	siLuc	7876.84	6806.78	-0.729183	0.171486	-4.25215	2.11725e-05	0.000167007	1.03441	Rab5if	2	156705048	156715483	RAB5 interacting factor
ENSMUSG00000056501	siMyh9	3131.43	siLuc	5209.63	4669.51	-0.728806	0.0919356	-7.92735	2.23863e-15	1.14751e-13	1.13542	Cebpb	2	167530835	167532338	CCAAT/enhancer binding protein beta
ENSMUSG00000028671	siMyh9	3320.9	siLuc	5543.8	4919.72	-0.728305	0.12828	-5.67746	1.3671e-08	2.55856e-07	0.904468	Gale	4	135691038	135695489	galactose-4-epimerase, UDP
ENSMUSG00000064363	siMyh9	62249.1	siLuc	105028	75720.4	-0.726281	0.202502	-3.58654	0.00033509	0.00184257	1.04088	mt-Nd4	MT	10167	11544	NADH dehydrogenase subunit 4
ENSMUSG00000026193	siMyh9	449792	siLuc	753291	630246	-0.725643	0.164581	-4.40904	1.03829e-05	6.9554e-05	1.34877	Fn1	1	71624679	71692359	fibronectin 1
ENSMUSG00000070720	siMyh9	105.467	siLuc	177.817	176.775	-0.725204	0.158189	-4.58442	4.55244e-06	3.8926e-05	1.14087	Tmem200b	4	131648511	131650451	transmembrane protein 200B
ENSMUSG00000087366	siMyh9	30.5663	siLuc	53.3273	43.489	-0.725073	0.213798	-3.3914	0.000695373	0.003405	1.04686	Junos	4	94941188	95055555	jun proto-oncogene, opposite strand
ENSMUSG00000074063	siMyh9	12047	siLuc	20007.6	14682.7	-0.723799	0.11045	-6.55318	5.6324e-11	1.17011e-09	1.33406	Osgin1	8	120163857	120172995	oxidative stress induced growth inhibitor 1
ENSMUSG00000045503	siMyh9	772.505	siLuc	1282.49	998.273	-0.723505	0.110702	-6.53563	6.33419e-11	1.39566e-09	1.2402	Sys1	2	164302891	164316387	SYS1 Golgi-localized integral membrane protein homolog (S. cerevisiae)
ENSMUSG00000020635	siMyh9	151.538	siLuc	254.606	212.374	-0.722595	0.201858	-3.57973	0.000343955	0.00176656	1.12299	Fkbp1b	12	4883174	4891591	FK506 binding protein 1b
ENSMUSG00000042675	siMyh9	1042.86	siLuc	1740.39	1352.91	-0.722102	0.157592	-4.58208	4.60369e-06	3.95015e-05	1.13542	Ypel3	7	126376127	126379686	yippee like 3
ENSMUSG00000045917	siMyh9	2737.47	siLuc	4598.37	3306.04	-0.720209	0.202217	-3.56157	0.00036864	0.00198275	1.05137	Tmem268	4	63477018	63504594	transmembrane protein 268
ENSMUSG00000091780	siMyh9	87.3463	siLuc	145.106	130.11	-0.719877	0.152645	-4.71602	2.40504e-06	2.31964e-05	1.07594	Sco2	15	89255840	89258021	SCO2 cytochrome c oxidase assembly protein
ENSMUSG00000037531	siMyh9	912.293	siLuc	1527.12	1280.92	-0.719238	0.187255	-3.84095	0.000122561	0.000715337	1.13542	Mrpl47	3	32779546	32791296	mitochondrial ribosomal protein L47
ENSMUSG00000032754	siMyh9	1036.59	siLuc	1747.39	1332.6	-0.717654	0.226444	-3.16924	0.00152841	0.00575288	1.25926	Slc8b1	5	120649233	120672089	solute carrier family 8 (sodium/lithium/calcium exchanger), member B1
ENSMUSG00000033124	siMyh9	1518.75	siLuc	2514.86	1939.49	-0.716391	0.131127	-5.46332	4.67306e-08	6.57102e-07	1.09616	Atg9a	1	75157509	75168567	autophagy related 9A
ENSMUSG00000034449	siMyh9	406.416	siLuc	677.576	595.059	-0.715492	0.163383	-4.37923	1.19098e-05	8.80822e-05	1.19341	Dhrs11	11	84711682	84719790	dehydrogenase/reductase 11
ENSMUSG00000002910	siMyh9	470.923	siLuc	791.585	538.599	-0.714126	0.223698	-3.19237	0.00141111	0.00606493	1.09269	Arrdc2	8	71287773	71292364	arrestin domain containing 2
ENSMUSG00000023249	siMyh9	393.932	siLuc	662.01	1196.4	-0.713857	0.208874	-3.41765	0.000631648	0.00329117	0.988337	Parp3	9	106347521	106354148	poly (ADP-ribose) polymerase family, member 3
ENSMUSG00000028760	siMyh9	10256.9	siLuc	16866.4	14429.9	-0.713441	0.0794182	-8.98334	2.62659e-19	2.57568e-17	1.13542	Eif4g3	4	137720333	137935819	eukaryotic translation initiation factor 4 gamma, 3
ENSMUSG00000001211	siMyh9	7954.73	siLuc	13195.2	10079.8	-0.712779	0.162117	-4.39669	1.09914e-05	9.33258e-05	1.03441	Agpat3	10	78105012	78188276	1-acylglycerol-3-phosphate O-acyltransferase 3
ENSMUSG00000015016	siMyh9	1843.09	siLuc	3059.94	2982.77	-0.71275	0.164746	-4.32637	1.51586e-05	0.000121855	1.05137	Acsf3	8	123502225	123541165	acyl-CoA synthetase family member 3
ENSMUSG00000022389	siMyh9	1682.42	siLuc	2824.39	1845.96	-0.711915	0.227561	-3.12846	0.00175723	0.00646709	1.25926	Tef	15	81686622	81711064	thyrotroph embryonic factor
ENSMUSG00000032515	siMyh9	1249.01	siLuc	2055.36	2175.57	-0.71026	0.0825199	-8.60713	7.49107e-18	6.32293e-16	1.05137	Csrnp1	9	119800229	119813509	cysteine-serine-rich nuclear protein 1
ENSMUSG00000032519	siMyh9	416.831	siLuc	689.922	543.619	-0.709324	0.142297	-4.98482	6.20198e-07	6.22168e-06	1.17949	Slc25a38	9	119939440	119953570	solute carrier family 25, member 38
ENSMUSG00000004460	siMyh9	5395.32	siLuc	8913.54	7504.9	-0.708814	0.154142	-4.59843	4.25677e-06	3.19548e-05	1.33406	Dnajb11	16	22676595	22698384	DnaJ heat shock protein family (Hsp40) member B11
ENSMUSG00000022094	siMyh9	14538.3	siLuc	23939.8	19939.9	-0.707877	0.134018	-5.28196	1.27808e-07	1.70233e-06	1.04088	Slc39a14	14	70543732	70588874	solute carrier family 39 (zinc transporter), member 14
ENSMUSG00000054484	siMyh9	1365.28	siLuc	2242.58	1873.67	-0.707506	0.108907	-6.49642	8.22512e-11	1.74497e-09	1.25926	Tmem62	2	120807498	120838333	transmembrane protein 62
ENSMUSG00000032387	siMyh9	726.236	siLuc	1191.21	1028.52	-0.707503	0.0987418	-7.16518	7.76828e-13	2.92318e-11	0.988337	Rbpms2	9	65536930	65567810	RNA binding protein with multiple splicing 2
ENSMUSG00000047797	siMyh9	14506.5	siLuc	24134.8	15935.7	-0.707316	0.201283	-3.51404	0.000441342	0.00216192	1.13542	Gjb1	X	100420879	100429235	gap junction protein, beta 1
ENSMUSG00000073755	siMyh9	71.3706	siLuc	119.175	143.638	-0.707131	0.192346	-3.67635	0.000236592	0.00125705	1.14408	5730409E04Rik	4	126503611	126508164	RIKEN cDNA 5730409E04Rik gene
ENSMUSG00000027340	siMyh9	1037.44	siLuc	1705.77	1483.94	-0.706381	0.132464	-5.33262	9.68065e-08	1.26246e-06	1.09616	Slc23a2	2	131894416	131987028	solute carrier family 23 (nucleobase transporters), member 2
ENSMUSG00000063694	siMyh9	2507.39	siLuc	4184.02	4142.97	-0.706292	0.216677	-3.25966	0.00111547	0.0051137	1.05137	Cycs	6	50539543	50543518	cytochrome c, somatic
ENSMUSG00000033486	siMyh9	102.062	siLuc	172.559	141.407	-0.705896	0.233159	-3.02753	0.00246558	0.00938481	1.14087	Catsper2	2	121224836	121244273	cation channel, sperm associated 2
ENSMUSG00000037031	siMyh9	213.799	siLuc	353.132	283.234	-0.705635	0.144415	-4.88618	1.02811e-06	1.02149e-05	1.14408	Tspan15	10	62021175	62067030	tetraspanin 15
ENSMUSG00000058152	siMyh9	349.329	siLuc	582.526	402.873	-0.705634	0.222003	-3.17848	0.00148047	0.00592739	1.17949	Chsy3	18	59308722	59544408	chondroitin sulfate synthase 3
ENSMUSG00000036854	siMyh9	179.05	siLuc	298.8	291.472	-0.704715	0.22184	-3.17668	0.00148971	0.00626818	1.10715	Hspb6	7	30251603	30254868	heat shock protein, alpha-crystallin-related, B6
ENSMUSG00000037152	siMyh9	985.91	siLuc	1634.58	1343.22	-0.702772	0.19994	-3.51491	0.0004399	0.00198081	1.25664	Ndufc1	3	51312098	51316409	NADH:ubiquinone oxidoreductase subunit C1
ENSMUSG00000064367	siMyh9	152323	siLuc	251886	185151	-0.700118	0.196075	-3.57067	0.000356075	0.0015501	1.34877	mt-Nd5	MT	11742	13565	NADH dehydrogenase subunit 5
ENSMUSG00000024235	siMyh9	168.121	siLuc	276.718	231.684	-0.699222	0.146766	-4.76421	1.89595e-06	1.76931e-05	1.14408	Map3k8	18	4331327	4353015	mitogen-activated protein kinase kinase kinase 8
ENSMUSG00000020715	siMyh9	6985.14	siLuc	11461.6	8497.06	-0.699111	0.153677	-4.54922	5.38444e-06	4.53382e-05	1.13542	Ern1	11	106285476	106378662	endoplasmic reticulum to nucleus signalling 1
ENSMUSG00000032330	siMyh9	3122.64	siLuc	5175.38	4579.1	-0.696977	0.216998	-3.2119	0.00131861	0.00594728	1.0462	Cox7a2	9	79662643	79667160	cytochrome c oxidase subunit 7A2
ENSMUSG00000097290	siMyh9	511.51	siLuc	845.956	620.222	-0.696789	0.20157	-3.4568	0.000546625	0.00250911	1.17949	1300002E11Rik	16	21613092	21627790	RIKEN cDNA 1300002E11 gene
ENSMUSG00000020268	siMyh9	148.712	siLuc	244.884	185.3	-0.695451	0.213064	-3.26405	0.00109831	0.00476673	1.12299	Lyrm7	11	54717692	54751742	LYR motif containing 7
ENSMUSG00000037936	siMyh9	5157.52	siLuc	8479.01	6735.94	-0.692101	0.195793	-3.53485	0.000408001	0.00218661	1.03441	Scarb1	5	125354151	125418158	scavenger receptor class B, member 1
ENSMUSG00000035372	siMyh9	1949	siLuc	3195.9	2644.75	-0.689498	0.19223	-3.58684	0.000334715	0.00170586	1.13542	1810055G02Rik	19	3758333	3767881	RIKEN cDNA 1810055G02 gene
ENSMUSG00000015363	siMyh9	2131.77	siLuc	3440.06	2958.22	-0.689041	0.0580744	-11.8648	1.80329e-32	7.63803e-30	1.05805	Trabd	15	88960216	88971280	TraB domain containing
ENSMUSG00000026333	siMyh9	542.92	siLuc	888.008	690.169	-0.688502	0.175358	-3.92627	8.62727e-05	0.000548367	1.09269	Gin1	1	97697897	97721434	gypsy retrotransposon integrase 1
ENSMUSG00000030922	siMyh9	108.329	siLuc	177.93	183.756	-0.688291	0.169907	-4.05098	5.10046e-05	0.000338676	1.12299	Lyrm1	7	119495084	119556186	LYR motif containing 1
ENSMUSG00000006476	siMyh9	1922.24	siLuc	3125.54	2626.8	-0.688169	0.137598	-5.00131	5.69414e-07	6.50025e-06	1.03105	Nsmf	2	24944367	24952893	NMDA receptor synaptonuclear signaling and neuronal migration factor
ENSMUSG00000018076	siMyh9	1648.16	siLuc	2664.99	2250.22	-0.687588	0.108519	-6.3361	2.35649e-10	4.96717e-09	1.13542	Med13l	5	118885384	118901981	mediator complex subunit 13-like
ENSMUSG00000032420	siMyh9	6002.65	siLuc	9729.63	13008.3	-0.687552	0.118456	-5.8043	6.46372e-09	8.90224e-08	1.34877	Nt5e	9	88209250	88254145	5' nucleotidase, ecto
ENSMUSG00000057229	siMyh9	662.051	siLuc	1082.4	845.439	-0.687526	0.17565	-3.91417	9.07141e-05	0.00050869	1.25564	Dmac2	7	25318839	25324976	distal membrane arm assembly complex 2
ENSMUSG00000033688	siMyh9	12354.1	siLuc	20257.4	15206.7	-0.687503	0.19933	-3.44907	0.000562516	0.00231293	1.33406	1300017J02Rik	9	103127720	103165496	inhibitor of carbonic anhydrase
ENSMUSG00000032489	siMyh9	53.658	siLuc	89.7048	105.58	-0.68676	0.212028	-3.23901	0.00119945	0.00537675	1.06639	Kif9	9	110306062	110354247	kinesin family member 9
ENSMUSG00000029571	siMyh9	20435.3	siLuc	33140.1	26790	-0.685171	0.140177	-4.88789	1.01924e-06	1.02107e-05	1.13542	Tmem106b	6	13069838	13089268	transmembrane protein 106B
ENSMUSG00000034563	siMyh9	243.747	siLuc	397.771	301.329	-0.685167	0.186992	-3.66416	0.000248149	0.00133103	1.12299	Ccpg1	9	72892711	72923622	cell cycle progression 1
ENSMUSG00000027249	siMyh9	76666.3	siLuc	124205	103180	-0.684044	0.138458	-4.94044	7.79448e-07	6.77522e-06	1.34877	F2	2	91455665	91466759	coagulation factor II
ENSMUSG00000014905	siMyh9	6753.58	siLuc	10950.3	8263.67	-0.68314	0.150698	-4.53318	5.81033e-06	4.20888e-05	1.33406	Dnajb9	12	44252342	44257109	DnaJ heat shock protein family (Hsp40) member B9
ENSMUSG00000053768	siMyh9	2892.88	siLuc	4705.96	4315.24	-0.68277	0.174058	-3.92266	8.75758e-05	0.000576626	1.0462	Chchd3	6	32769152	33037195	coiled-coil-helix-coiled-coil-helix domain containing 3
ENSMUSG00000038807	siMyh9	2288.11	siLuc	3691.49	3835.3	-0.682303	0.110806	-6.15762	7.38457e-10	1.45916e-08	1.13542	Rap1gap2	11	74274310	74501741	RAP1 GTPase activating protein 2
ENSMUSG00000031782	siMyh9	2639.04	siLuc	4309.12	3227.01	-0.682249	0.197017	-3.46289	0.000534405	0.0027636	1.03105	Coq9	8	95564949	95581523	coenzyme Q9
ENSMUSG00000027901	siMyh9	338.747	siLuc	556.512	508.201	-0.681055	0.220127	-3.09392	0.00197533	0.00753658	1.17949	Dennd2d	3	106389747	106410346	DENN domain containing 2D
ENSMUSG00000032599	siMyh9	5236.46	siLuc	8487.07	6864.77	-0.678283	0.169457	-4.0027	6.26241e-05	0.000433138	1.04088	Ip6k2	9	108660995	108683536	inositol hexaphosphate kinase 2
ENSMUSG00000026979	siMyh9	59.1468	siLuc	95.1255	93.7514	-0.677943	0.203229	-3.33587	0.000850342	0.00400915	1.06353	Psd4	2	24257622	24304966	pleckstrin and Sec7 domain containing 4
ENSMUSG00000022956	siMyh9	1096.35	siLuc	1791.05	1521.7	-0.677764	0.215356	-3.14719	0.0016485	0.00616384	1.25144	Atp5o	16	91722102	91728575	ATP synthase peripheral stalk subunit OSCP
ENSMUSG00000028980	siMyh9	28476.2	siLuc	45816.1	37092.3	-0.677732	0.116823	-5.80133	6.57894e-09	1.06105e-07	1.13542	H6pd	4	150063932	150093480	hexose-6-phosphate dehydrogenase (glucose 1-dehydrogenase)
ENSMUSG00000022426	siMyh9	3452.52	siLuc	5614.62	4218.25	-0.677024	0.195793	-3.45786	0.000544491	0.00277253	1.0462	Josd1	15	79558452	79572120	Josephin domain containing 1
ENSMUSG00000044345	siMyh9	1385.35	siLuc	2233.2	1923.83	-0.676603	0.135377	-4.99792	5.79534e-07	6.05936e-06	1.13542	Marveld1	19	42135839	42140142	MARVEL (membrane-associating) domain containing 1
ENSMUSG00000090137	siMyh9	176.166	siLuc	285.759	243.87	-0.675055	0.157923	-4.27458	1.91496e-05	0.000139491	1.14408	Uba52	8	70960913	70963231	ubiquitin A-52 residue ribosomal protein fusion product 1
ENSMUSG00000053769	siMyh9	134.604	siLuc	215.034	158.066	-0.675025	0.161652	-4.1758	2.96939e-05	0.000212263	1.10715	Lysmd1	3	95041399	95046829	LysM, putative peptidoglycan-binding, domain containing 1
ENSMUSG00000024854	siMyh9	180.05	siLuc	291.906	280.212	-0.672933	0.176662	-3.80916	0.000139438	0.000835477	1.07773	Pold4	19	4281953	4283688	polymerase (DNA-directed), delta 4
ENSMUSG00000031824	siMyh9	164.113	siLuc	267.55	239.61	-0.672578	0.214994	-3.12835	0.0017579	0.00720565	1.10715	6430548M08Rik	8	120840891	120892045	RIKEN cDNA 6430548M08 gene
ENSMUSG00000038894	siMyh9	7469.88	siLuc	11981.5	10063	-0.672314	0.124647	-5.39374	6.90043e-08	9.826e-07	1.03441	Irs2	8	11034681	11058458	insulin receptor substrate 2
ENSMUSG00000027673	siMyh9	1971.71	siLuc	3201.78	2719.02	-0.672158	0.205994	-3.26299	0.00110242	0.00508461	1.0462	Ndufb5	3	32791139	32805715	NADH:ubiquinone oxidoreductase subunit B5
ENSMUSG00000018166	siMyh9	6401.35	siLuc	10399.4	7748.4	-0.671572	0.210362	-3.19247	0.00141064	0.0063085	1.04088	Erbb3	10	128403392	128425521	erb-b2 receptor tyrosine kinase 3
ENSMUSG00000038695	siMyh9	977.819	siLuc	1578.86	1189	-0.671012	0.171936	-3.90268	9.51343e-05	0.000529448	1.25577	Josd2	7	44117404	44121076	Josephin domain containing 2
ENSMUSG00000005886	siMyh9	4871.25	siLuc	7758.62	6423.5	-0.669367	0.0703701	-9.5121	1.8685e-21	2.49453e-19	1.04088	Ncoa2	1	13209329	13444307	nuclear receptor coactivator 2
ENSMUSG00000003072	siMyh9	6510.21	siLuc	10455.5	9332.14	-0.66912	0.152484	-4.38814	1.14324e-05	7.56691e-05	1.34877	Atp5d	10	79978149	79981652	ATP synthase F1 subunit delta
ENSMUSG00000071454	siMyh9	2398.36	siLuc	3860.35	3234.35	-0.666987	0.177234	-3.76331	0.000167676	0.00100241	1.05137	Dtnb	12	3622391	3831505	dystrobrevin, beta
ENSMUSG00000021250	siMyh9	878.648	siLuc	1422.49	2277.5	-0.66656	0.203899	-3.26907	0.00107902	0.00464687	1.13542	Fos	12	85520664	85524047	FBJ osteosarcoma oncogene
ENSMUSG00000025283	siMyh9	3712.79	siLuc	5933.21	8569.61	-0.666371	0.12243	-5.44287	5.2429e-08	7.62612e-07	1.04088	Sat1	X	153996128	153999445	spermidine/spermine N1-acetyl transferase 1
ENSMUSG00000002985	siMyh9	356242	siLuc	571756	497885	-0.666173	0.162477	-4.10011	4.12951e-05	0.000279213	1.13542	Apoe	7	19430034	19433113	apolipoprotein E
ENSMUSG00000002820	siMyh9	1552.35	siLuc	2473.22	2072.9	-0.666103	0.0954973	-6.9751	3.05664e-12	9.88187e-11	1.0462	Atg4d	9	21176589	21189068	autophagy related 4D, cysteine peptidase
ENSMUSG00000053870	siMyh9	1075.12	siLuc	1716.06	1360.49	-0.665619	0.126169	-5.2756	1.32324e-07	1.47856e-06	1.25926	Fpgt	3	154790555	154799040	fucose-1-phosphate guanylyltransferase
ENSMUSG00000097113	siMyh9	127.473	siLuc	208.28	149.321	-0.664357	0.202379	-3.28274	0.00102805	0.00449849	1.12299	Gm19705	1	136611134	136618542	predicted gene, 19705
ENSMUSG00000039449	siMyh9	1302.75	siLuc	2059.87	1751.02	-0.662064	0.0636035	-10.4092	2.25015e-25	3.8133e-23	1.25926	Prpf18	2	4626869	4656924	pre-mRNA processing factor 18
ENSMUSG00000028992	siMyh9	418.185	siLuc	668.44	559.772	-0.661405	0.15761	-4.19647	2.71113e-05	0.000184336	1.18016	Nmnat1	4	149552029	149569659	nicotinamide nucleotide adenylyltransferase 1
ENSMUSG00000027806	siMyh9	2885.84	siLuc	4572.25	4939.88	-0.660416	0.0860717	-7.67285	1.68211e-14	9.3376e-13	0.904468	Tsc22d2	3	58322141	58369141	TSC22 domain family, member 2
ENSMUSG00000054499	siMyh9	1015.81	siLuc	1626.92	1308.06	-0.660395	0.176354	-3.74472	0.000180594	0.000913865	1.25664	Dedd2	7	24899340	24919296	death effector domain-containing DNA binding protein 2
ENSMUSG00000024527	siMyh9	4849.7	siLuc	7697.34	6746.52	-0.660056	0.102227	-6.45677	1.06961e-10	2.42627e-09	1.13542	Afg3l2	18	67537834	67582242	AFG3-like AAA ATPase 2
ENSMUSG00000024955	siMyh9	1459.93	siLuc	2334.63	2015.71	-0.657603	0.178039	-3.69359	0.000221108	0.00108799	1.25926	Esrra	19	6888346	6899176	estrogen related receptor, alpha
ENSMUSG00000023045	siMyh9	3819.09	siLuc	6124.66	4489.97	-0.657421	0.195437	-3.36386	0.000768601	0.00346308	1.13542	Soat2	15	102058961	102071904	sterol O-acyltransferase 2
ENSMUSG00000031902	siMyh9	3212.5	siLuc	5091.19	4206.78	-0.657376	0.111351	-5.90362	3.55618e-09	6.39556e-08	1.07178	Nfatc3	8	106785472	106857169	nuclear factor of activated T cells, cytoplasmic, calcineurin dependent 3
ENSMUSG00000032041	siMyh9	1765.44	siLuc	2798.53	2354.29	-0.65549	0.126861	-5.16701	2.37868e-07	2.70955e-06	1.13542	Tirap	9	35095847	35111587	toll-interleukin 1 receptor (TIR) domain-containing adaptor protein
ENSMUSG00000044786	siMyh9	3272.82	siLuc	5179.78	3943.28	-0.655176	0.109093	-6.00566	1.9056e-09	3.46606e-08	1.13542	Zfp36	7	28076209	28079678	zinc finger protein 36
ENSMUSG00000000088	siMyh9	4269.21	siLuc	6834.59	6205.37	-0.655084	0.195457	-3.35154	0.000803627	0.00438288	0.904468	Cox5a	9	57428557	57439709	cytochrome c oxidase subunit 5A
ENSMUSG00000003721	siMyh9	1504.49	siLuc	2390.84	2515.77	-0.654972	0.150198	-4.36072	1.29633e-05	9.93028e-05	1.13542	Insig2	1	121232082	121260318	insulin induced gene 2
ENSMUSG00000036478	siMyh9	7165.73	siLuc	11337	10036.9	-0.653811	0.117574	-5.56082	2.68508e-08	4.20129e-07	1.03441	Btg1	10	96452868	96458671	BTG anti-proliferation factor 1
ENSMUSG00000061313	siMyh9	1469.13	siLuc	2346.48	2013.41	-0.65218	0.194064	-3.36064	0.000777627	0.00320141	1.25664	Ddhd2	8	26215373	26244624	DDHD domain containing 2
ENSMUSG00000035757	siMyh9	917.898	siLuc	1452.01	1126.45	-0.65188	0.125987	-5.17417	2.28924e-07	2.48319e-06	1.20938	Selenoo	15	88973287	88984543	selenoprotein O
ENSMUSG00000085829	siMyh9	74.1381	siLuc	119.744	104.182	-0.651697	0.201158	-3.23972	0.00119645	0.00532137	1.07594	Gm4285	14	76080819	76082404	predicted gene 4285
ENSMUSG00000029722	siMyh9	1756.77	siLuc	2791.77	2321.05	-0.65165	0.166151	-3.92203	8.7806e-05	0.000575585	1.05137	Agfg2	5	137648725	137682988	ArfGAP with FG repeats 2
ENSMUSG00000028271	siMyh9	3256.75	siLuc	5193.46	3540.14	-0.651294	0.190044	-3.42708	0.00061012	0.00284146	1.13542	Gtf2b	3	142470806	142489367	general transcription factor IIB
ENSMUSG00000022723	siMyh9	316.257	siLuc	501.544	466.475	-0.651083	0.163722	-3.97676	6.98611e-05	0.000427783	1.17949	Crybg3	16	59311138	59376115	beta-gamma crystallin domain containing 3
ENSMUSG00000045160	siMyh9	856.553	siLuc	1366.75	1284.01	-0.650134	0.196906	-3.30174	0.000960867	0.0038524	1.25664	Bola3	6	83326129	83337118	bolA family member 3
ENSMUSG00000028959	siMyh9	3072.44	siLuc	4848.81	4020.66	-0.64951	0.117905	-5.50878	3.61324e-08	5.31514e-07	1.07178	Fastk	5	24643438	24650285	Fas-activated serine/threonine kinase
ENSMUSG00000023272	siMyh9	2597.7	siLuc	4109.34	3413.09	-0.649199	0.14603	-4.44564	8.76302e-06	7.33561e-05	1.07178	Creld2	15	88703849	88710886	cysteine-rich with EGF-like domains 2
ENSMUSG00000047221	siMyh9	629.286	siLuc	988.045	982.231	-0.648049	0.0999268	-6.48523	8.85949e-11	1.8738e-09	1.25564	Fam185a	5	21629956	21687122	family with sequence similarity 185, member A
ENSMUSG00000026135	siMyh9	566.376	siLuc	890.874	794.588	-0.647918	0.0899935	-7.1996	6.03879e-13	1.86184e-11	1.25577	Zfp142	1	74604286	74627354	zinc finger protein 142
ENSMUSG00000038539	siMyh9	40465.2	siLuc	64362.8	53635.9	-0.646167	0.195101	-3.31196	0.000926461	0.00354371	1.33406	Atf5	7	44461680	44466082	activating transcription factor 5
ENSMUSG00000026915	siMyh9	4262.47	siLuc	6691.86	7685.29	-0.646046	0.0910105	-7.09859	1.26035e-12	3.44922e-11	1.33406	Strbp	2	37373240	37593360	spermatid perinuclear RNA binding protein
ENSMUSG00000038172	siMyh9	333.092	siLuc	530.637	629.864	-0.644804	0.204057	-3.15992	0.00157815	0.00623788	1.17949	Ttc39b	4	83138537	83242492	tetratricopeptide repeat domain 39B
ENSMUSG00000022684	siMyh9	2021.15	siLuc	3177.98	2369.82	-0.644716	0.124301	-5.18673	2.14021e-07	2.65158e-06	1.0462	Bfar	16	13489722	13521476	bifunctional apoptosis regulator
ENSMUSG00000078789	siMyh9	505.977	siLuc	797.977	620.738	-0.644494	0.141387	-4.55838	5.15495e-06	4.1787e-05	1.19341	Dph1	11	75068469	75081345	diphthamide biosynthesis 1
ENSMUSG00000020153	siMyh9	1114.84	siLuc	1774.98	1580.84	-0.644249	0.207248	-3.10859	0.00187982	0.0068495	1.25664	Ndufs7	10	80085286	80092626	NADH:ubiquinone oxidoreductase core subunit S7
ENSMUSG00000022125	siMyh9	1343.85	siLuc	2105.27	2280.81	-0.64373	0.0792969	-8.11797	4.74034e-16	2.9646e-14	1.03105	Cln5	14	103307652	103315064	ceroid-lipofuscinosis, neuronal 5
ENSMUSG00000028527	siMyh9	4121.13	siLuc	6511.75	6438.93	-0.643361	0.168371	-3.8211	0.000132855	0.000665624	1.33406	Ak4	4	101276516	101324192	adenylate kinase 4
ENSMUSG00000025608	siMyh9	5080.79	siLuc	8073.3	9767.1	-0.642645	0.202029	-3.18095	0.00146792	0.00607002	1.13542	Podxl	6	31496423	31540916	podocalyxin-like
ENSMUSG00000015890	siMyh9	1344.12	siLuc	2122.71	1497.4	-0.642103	0.174263	-3.68467	0.000228999	0.00112178	1.25926	Amdhd1	10	93359200	93375895	amidohydrolase domain containing 1
ENSMUSG00000032403	siMyh9	140.417	siLuc	223.414	189.044	-0.641487	0.167649	-3.82638	0.000130041	0.000768433	1.10715	2300009A05Rik	9	63301729	63306523	RIKEN cDNA 2300009A05 gene
ENSMUSG00000036957	siMyh9	1085.15	siLuc	1707.12	1347.72	-0.641367	0.150213	-4.26972	1.95717e-05	0.000131374	1.25144	Lrfn3	7	30054914	30062197	leucine rich repeat and fibronectin type III domain containing 3
ENSMUSG00000022186	siMyh9	1020.65	siLuc	1606.1	2430.66	-0.640811	0.140555	-4.55913	5.13657e-06	4.6525e-05	1.05137	Oxct1	15	4055865	4184826	3-oxoacid CoA transferase 1
ENSMUSG00000041632	siMyh9	1642.46	siLuc	2606.8	2224.21	-0.640554	0.205482	-3.11733	0.00182497	0.00772986	1.05805	Mrps27	13	99481294	99552070	mitochondrial ribosomal protein S27
ENSMUSG00000067212	siMyh9	2521.88	siLuc	3941.86	3760.58	-0.639961	0.085302	-7.5023	6.27087e-14	2.53857e-12	1.13542	H2-T23	17	36340665	36343747	histocompatibility 2, T region locus 23
ENSMUSG00000074129	siMyh9	1142.38	siLuc	1791.8	1480.08	-0.639817	0.127029	-5.03677	4.73462e-07	4.61049e-06	1.25144	Rpl13a	7	44774982	44778185	ribosomal protein L13A
ENSMUSG00000015766	siMyh9	1995.18	siLuc	3141.37	2973.21	-0.639671	0.1595	-4.01049	6.05938e-05	0.000388882	1.13542	Eps8	6	137454243	137626283	epidermal growth factor receptor pathway substrate 8
ENSMUSG00000024645	siMyh9	1234.47	siLuc	1944.45	1576.5	-0.637621	0.172665	-3.69281	0.000221786	0.00109095	1.25926	Timm21	18	84964316	84969649	translocase of inner mitochondrial membrane 21
ENSMUSG00000002396	siMyh9	218.974	siLuc	344.59	302.912	-0.637179	0.127961	-4.97947	6.37595e-07	6.55093e-06	1.14408	Ocel1	8	71823942	71832005	occludin/ELL domain containing 1
ENSMUSG00000080746	siMyh9	90.0301	siLuc	143.012	137.791	-0.636979	0.193586	-3.29042	0.00100039	0.00444739	1.10715	Rpsa-ps12	4	149226954	149227845	ribosomal protein SA, pseudogene 12
ENSMUSG00000007892	siMyh9	30662.8	siLuc	47797.1	49075.9	-0.636369	0.0841117	-7.56576	3.85601e-14	1.76618e-12	1.04088	Rplp1	9	61820566	61821824	ribosomal protein lateral stalk subunit P1
ENSMUSG00000032388	siMyh9	1511.83	siLuc	2367.24	2908.92	-0.636043	0.138143	-4.60426	4.13944e-06	3.824e-05	1.05805	Spg21	9	65368229	65395752	SPG21, maspardin
ENSMUSG00000025194	siMyh9	9530.94	siLuc	14953	10227.4	-0.635808	0.154773	-4.108	3.99093e-05	0.000292104	1.04088	Abcc2	19	43770631	43829179	ATP-binding cassette, sub-family member 2
ENSMUSG00000029198	siMyh9	3788.55	siLuc	5955.74	5363.2	-0.634854	0.172811	-3.6737	0.000239063	0.00134061	1.07178	Grpel1	5	36622342	36631424	GrpE-like 1, mitochondrial
ENSMUSG00000024953	siMyh9	3943.86	siLuc	6147.25	6718.49	-0.633789	0.102918	-6.15821	7.35726e-10	1.45559e-08	1.13542	Prdx5	19	6884065	6887474	peroxiredoxin 5
ENSMUSG00000019082	siMyh9	1653.41	siLuc	2576.56	2313.42	-0.633786	0.0995023	-6.36956	1.89569e-10	4.40727e-09	1.0462	Slc25a22	7	141009657	141017805	solute carrier family 25 (mitochondrial carrier, glutamate), member 22
ENSMUSG00000030688	siMyh9	17596.8	siLuc	27566.6	21407.6	-0.633009	0.15805	-4.00511	6.19878e-05	0.000429254	1.04088	Stard10	7	100966293	100995833	StAR related lipid transfer domain containing 10
ENSMUSG00000025630	siMyh9	14657.9	siLuc	22913.9	22775.6	-0.632396	0.143969	-4.39259	1.12008e-05	9.48244e-05	1.03441	Hprt	X	52077014	52110536	hypoxanthine phosphoribosyltransferase 1
ENSMUSG00000068328	siMyh9	4635.66	siLuc	7194.78	6369.84	-0.631857	0.0519365	-12.1659	4.71944e-34	1.9217e-31	1.33406	Aup1	6	83031502	83034789	ancient ubiquitous protein 1
ENSMUSG00000020873	siMyh9	2442.42	siLuc	3791.03	3310.11	-0.631497	0.0707288	-8.92842	4.32123e-19	4.13474e-17	1.13542	Slc35b1	11	95275518	95282602	solute carrier family 35, member B1
ENSMUSG00000043067	siMyh9	1455.71	siLuc	2255.92	1839.24	-0.630079	0.0683607	-9.21697	3.05627e-20	3.04245e-18	1.25926	Dpy19l1	9	24323347	24335255	dpy-19 like C-mannosyltransferase 1
ENSMUSG00000002763	siMyh9	3051.3	siLuc	4750.05	3752.57	-0.629966	0.120251	-5.23877	1.61652e-07	2.08727e-06	1.0462	Pex6	17	47022389	47036467	peroxisomal biogenesis factor 6
ENSMUSG00000015568	siMyh9	33370.5	siLuc	52061.4	35805.1	-0.62968	0.144168	-4.36768	1.25574e-05	8.34089e-05	1.33406	Lpl	8	69333143	69360100	lipoprotein lipase
ENSMUSG00000031770	siMyh9	20086.1	siLuc	31396	25466	-0.629344	0.160404	-3.9235	8.72732e-05	0.000576754	1.04088	Herpud1	8	95113066	95122005	homocysteine-inducible, endoplasmic reticulum stress-inducible, ubiquitin-like domain member 1
ENSMUSG00000037523	siMyh9	1710.66	siLuc	2683.02	2233.3	-0.62885	0.186867	-3.36523	0.000764802	0.00370916	1.0462	Mavs	2	131075983	131089945	mitochondrial antiviral signaling protein
ENSMUSG00000028822	siMyh9	3110.26	siLuc	4812.05	4675.52	-0.624764	0.0933896	-6.68987	2.23369e-11	6.21785e-10	1.05137	Tmem50a	4	134625160	134642335	transmembrane protein 50A
ENSMUSG00000020544	siMyh9	928.768	siLuc	1449.14	1251.19	-0.62404	0.175658	-3.55258	0.000381477	0.00191198	1.13542	Cox11	11	90528999	90535757	cytochrome c oxidase assembly protein 11, copper chaperone
ENSMUSG00000030655	siMyh9	14215	siLuc	22170.4	21036.8	-0.623076	0.176275	-3.53468	0.000408268	0.00218704	1.03441	Smg1	7	117795418	117842860	SMG1 nonsense mediated mRNA decay associated PI3K related kinase
ENSMUSG00000049090	siMyh9	4357.97	siLuc	6781.54	5964.91	-0.622582	0.163064	-3.81802	0.000134525	0.000828334	1.05137	Zadh2	18	84106188	84115653	prostaglandin reductase 3
ENSMUSG00000038717	siMyh9	1444.54	siLuc	2252.18	1941.42	-0.622536	0.176985	-3.51745	0.000435706	0.0021985	1.09616	Atp5l	9	44824515	44832040	ATP synthase membrane subunit g
ENSMUSG00000026858	siMyh9	1024.3	siLuc	1602.18	1268.64	-0.622179	0.200267	-3.10675	0.00189158	0.00688005	1.25664	Miga2	2	30254245	30275533	mitoguardin 2
ENSMUSG00000048249	siMyh9	1183.2	siLuc	1848.99	1442.54	-0.621479	0.197553	-3.14588	0.00165587	0.00618012	1.25144	Crebrf	17	26934624	26995609	CREB3 regulatory factor
ENSMUSG00000027194	siMyh9	3554.48	siLuc	5483.58	4658.42	-0.621203	0.089653	-6.92897	4.23904e-12	1.23707e-10	1.13542	Ttc17	2	94131112	94196942	tetratricopeptide repeat domain 17
ENSMUSG00000061758	siMyh9	367.517	siLuc	571.557	396.66	-0.620932	0.15056	-4.12415	3.72108e-05	0.000240212	1.20734	Akr1b10	6	34361153	34373885	aldo-keto reductase family 1, member B10
ENSMUSG00000029368	siMyh9	3.67162e+06	siLuc	5.69337e+06	4.0436e+06	-0.620445	0.147656	-4.20197	2.64601e-05	0.000161036	1.34877	Alb	5	90608756	90624461	albumin
ENSMUSG00000025137	siMyh9	10760.1	siLuc	16763.4	11590.1	-0.619539	0.185659	-3.33696	0.000846989	0.00408746	1.03441	Pcyt2	11	120500913	120508762	phosphate cytidylyltransferase 2, ethanolamine
ENSMUSG00000114255	siMyh9	431.107	siLuc	669.927	516.55	-0.618417	0.174805	-3.53776	0.000403535	0.00194389	1.17949	Gm10734	13	115226037	115227523	predicted gene 10734
ENSMUSG00000025377	siMyh9	602.292	siLuc	928.757	741.157	-0.617797	0.112022	-5.51494	3.48907e-08	4.46338e-07	1.25564	Tepsin	11	119981357	119989557	TEPSIN, adaptor related protein complex 4 accessory protein
ENSMUSG00000006611	siMyh9	632.104	siLuc	978.784	831.722	-0.61613	0.157608	-3.90924	9.25858e-05	0.000518093	1.25577	Hfe	13	23886017	23894837	homeostatic iron regulator
ENSMUSG00000032567	siMyh9	381.959	siLuc	590.279	491.485	-0.615516	0.148136	-4.15508	3.25177e-05	0.000232954	1.09269	Aste1	9	105272591	105282957	asteroid homolog 1
ENSMUSG00000029759	siMyh9	1573.57	siLuc	2426.98	2234.4	-0.614923	0.127498	-4.823	1.41416e-06	1.45915e-05	1.05805	Pon3	6	5220852	5256286	paraoxonase 3
ENSMUSG00000031818	siMyh9	9487.27	siLuc	14692.5	15199.9	-0.614339	0.170007	-3.6136	0.000301976	0.00134409	1.34877	Cox4i1	8	121394961	121400946	cytochrome c oxidase subunit 4I1
ENSMUSG00000031665	siMyh9	3166.64	siLuc	4864.9	4653.75	-0.6138	0.0942692	-6.51114	7.45843e-11	1.75228e-09	1.13542	Sall1	8	89753863	89770790	spalt like transcription factor 1
ENSMUSG00000031511	siMyh9	2845.17	siLuc	4368.82	3373.73	-0.613274	0.107244	-5.7185	1.07468e-08	2.04803e-07	0.904468	Arhgef7	8	11778105	11885219	Rho guanine nucleotide exchange factor
ENSMUSG00000025421	siMyh9	251.681	siLuc	386.613	285.678	-0.61048	0.161617	-3.77734	0.000158514	0.00088545	1.14408	Hdhd2	18	77031788	77063003	haloacid dehalogenase-like hydrolase domain containing 2
ENSMUSG00000072294	siMyh9	1036.2	siLuc	1600.24	1197.29	-0.610162	0.177995	-3.42798	0.00060809	0.00269379	1.20938	Klf12	14	100111922	100387200	Kruppel-like transcription factor 12
ENSMUSG00000087611	siMyh9	64.7345	siLuc	101.939	109.655	-0.609899	0.17186	-3.54881	0.000386975	0.00204305	1.06639	4930458D05Rik	5	100988663	100995033	RIKEN cDNA 4930458D05 gene
ENSMUSG00000078515	siMyh9	11851.8	siLuc	18300.1	13020	-0.608979	0.176948	-3.44156	0.000578367	0.00272248	1.13542	Ddi2	4	141404860	141450730	DNA-damage inducible protein 2
ENSMUSG00000105741	siMyh9	123.359	siLuc	189.224	157.701	-0.608142	0.172828	-3.51876	0.000433565	0.00217456	1.10715	C79130	5	29481000	29485295	expressed sequence C79130
ENSMUSG00000030168	siMyh9	16069.9	siLuc	24796.1	18286.7	-0.607852	0.177713	-3.42041	0.000625257	0.00290424	1.13542	Adipor2	6	119330111	119394665	adiponectin receptor 2
ENSMUSG00000005312	siMyh9	7075.09	siLuc	10799.7	10033.7	-0.607606	0.0760177	-7.99295	1.31747e-15	6.10454e-14	1.33406	Ubqln1	13	58323970	58363467	ubiquilin 1
ENSMUSG00000047719	siMyh9	1352.77	siLuc	2068.18	1706.87	-0.607514	0.0995937	-6.09992	1.06122e-09	2.01861e-08	1.13542	Ubiad1	4	148518952	148529228	UbiA prenyltransferase domain containing 1
ENSMUSG00000036257	siMyh9	4586.85	siLuc	7072.1	5458.97	-0.607472	0.174602	-3.47918	0.00050296	0.00293101	0.904468	Pnpla8	12	44268153	44369315	patatin-like phospholipase domain containing 8
ENSMUSG00000040584	siMyh9	2116.83	siLuc	3255.36	3362.52	-0.606223	0.158183	-3.83242	0.000126887	0.000801041	1.03105	Abcb1a	5	8710077	8798575	ATP-binding cassette, sub-family B member 1A
ENSMUSG00000023143	siMyh9	366.858	siLuc	560.422	597.168	-0.605311	0.108996	-5.55352	2.7998e-08	3.84048e-07	1.19341	Nagpa	16	5013153	5021876	N-acetylglucosamine-1-phosphodiester alpha-N-acetylglucosaminidase
ENSMUSG00000029102	siMyh9	9433.95	siLuc	14416.1	13635	-0.60463	0.113353	-5.33406	9.60429e-08	1.05437e-06	1.33406	Hgfac	5	35198853	35205768	hepatocyte growth factor activator
ENSMUSG00000021583	siMyh9	3511.86	siLuc	5375.34	5327.89	-0.603915	0.136714	-4.41737	9.99114e-06	7.83603e-05	1.13542	Erap1	13	74787687	74841320	endoplasmic reticulum aminopeptidase 1
ENSMUSG00000041697	siMyh9	5356.2	siLuc	8250.59	7219.33	-0.603071	0.188384	-3.20128	0.00136817	0.00496607	1.33406	Cox6a1	5	115483701	115487040	cytochrome c oxidase subunit 6A1
ENSMUSG00000019797	siMyh9	836.911	siLuc	1277.18	1181.18	-0.602487	0.089601	-6.7241	1.76679e-11	4.4189e-10	1.20938	Mtres1	10	43401129	43416964	mitochondrial transcription rescue factor 1
ENSMUSG00000050002	siMyh9	590.753	siLuc	905.817	690.2	-0.601852	0.152689	-3.9417	8.09072e-05	0.000519699	1.09269	Idnk	13	58305463	58312507	idnK gluconokinase homolog (E. coli)
ENSMUSG00000020743	siMyh9	1088.54	siLuc	1664.51	1425.93	-0.601304	0.135395	-4.4411	8.9499e-06	6.49362e-05	1.25926	Mif4gd	11	115498744	115503795	MIF4G domain containing
ENSMUSG00000027366	siMyh9	10126.1	siLuc	15426.7	12841.3	-0.600962	0.108413	-5.54327	2.96876e-08	4.57727e-07	1.04088	Sppl2a	2	126732311	126775155	signal peptide peptidase like 2A
ENSMUSG00000005299	siMyh9	2786.72	siLuc	4281.11	3997.9	-0.600917	0.181196	-3.31639	0.000911897	0.00402487	1.13542	Letm1	5	33897017	33940161	leucine zipper-EF-hand containing transmembrane protein 1
ENSMUSG00000021290	siMyh9	1715.04	siLuc	2635.9	2362.64	-0.600513	0.1861	-3.22682	0.00125174	0.00568006	1.0462	Atp5mpl	12	111927809	111933411	ATP synthase membrane subunit j
ENSMUSG00000030722	siMyh9	279.807	siLuc	427.385	353.575	-0.600378	0.0935938	-6.41472	1.41083e-10	3.10472e-09	1.14087	Nfatc2ip	7	125982026	125995909	nuclear factor of activated T cells, cytoplasmic, calcineurin dependent 2 interacting protein
ENSMUSG00000042642	siMyh9	1032.85	siLuc	1575.52	1372.31	-0.600151	0.127199	-4.71821	2.37934e-06	1.99357e-05	1.25926	Flad1	3	89308311	89319177	flavin adenine dinucleotide synthetase 1
ENSMUSG00000018599	siMyh9	372.761	siLuc	568.718	482.895	-0.598237	0.12604	-4.7464	2.07071e-06	1.86352e-05	1.17949	Mief2	11	60619224	60623777	mitochondrial elongation factor 2
ENSMUSG00000041733	siMyh9	1064.72	siLuc	1626.46	1474.82	-0.597653	0.155682	-3.83894	0.000123568	0.000661941	1.25144	Coq5	5	115417725	115435031	coenzyme Q5 methyltransferase
ENSMUSG00000027282	siMyh9	6127.06	siLuc	9370.88	8088.76	-0.596361	0.172521	-3.45675	0.000546732	0.00280703	1.03441	Mtch2	2	90677499	90697154	mitochondrial carrier 2
ENSMUSG00000022265	siMyh9	3219.5	siLuc	4924.95	4081.44	-0.595884	0.176457	-3.37694	0.000732969	0.00356993	1.0462	Ank	15	27466763	27594995	progressive ankylosis
ENSMUSG00000021699	siMyh9	402.277	siLuc	615.718	731.234	-0.592569	0.188227	-3.14816	0.00164303	0.00748943	0.988337	Pde4d	13	108586482	110089995	phosphodiesterase 4D, cAMP specific
ENSMUSG00000030748	siMyh9	597.419	siLuc	900.422	889.913	-0.592042	0.090603	-6.53447	6.38353e-11	1.72808e-09	0.988337	Il4ra	7	125151292	125178646	interleukin 4 receptor, alpha
ENSMUSG00000005510	siMyh9	2819.56	siLuc	4312.99	3580.65	-0.592016	0.194254	-3.04764	0.00230643	0.00890096	1.13542	Ndufs3	2	90724980	90735171	NADH:ubiquinone oxidoreductase core subunit S3
ENSMUSG00000041757	siMyh9	1561.3	siLuc	2374.49	1624.25	-0.590404	0.162167	-3.64072	0.000271881	0.00130533	1.25926	Plekha6	1	133173835	133231173	pleckstrin homology domain containing, family A member 6
ENSMUSG00000029066	siMyh9	1490.33	siLuc	2259.97	2069.08	-0.589442	0.145478	-4.05177	5.08321e-05	0.000358613	1.0462	Mrpl20	4	155887978	155894432	mitochondrial ribosomal protein L20
ENSMUSG00000032715	siMyh9	7794.58	siLuc	11853.9	11317.9	-0.589107	0.168213	-3.50215	0.000461526	0.00242514	1.03441	Trib3	2	152179342	152185952	tribbles pseudokinase 3
ENSMUSG00000010054	siMyh9	1857.39	siLuc	2804.16	2034.84	-0.588123	0.112498	-5.22785	1.71492e-07	2.21844e-06	1.03105	Tusc2	9	107440454	107443311	tumor suppressor 2, mitochondrial calcium regulator
ENSMUSG00000067235	siMyh9	38334.5	siLuc	58142.7	40524.3	-0.587928	0.155048	-3.79192	0.000149487	0.000730161	1.34877	H2-Q10	17	35780986	35785460	histocompatibility 2, Q region locus 10
ENSMUSG00000037712	siMyh9	15841.3	siLuc	23995.4	21023.5	-0.587898	0.143642	-4.09279	4.26218e-05	0.00024793	1.33406	Fermt2	14	45696252	45767575	fermitin family member 2
ENSMUSG00000060733	siMyh9	2415.33	siLuc	3648.44	3027.63	-0.586584	0.128422	-4.56764	4.93253e-06	4.47132e-05	1.05805	Ipmk	10	71183593	71269010	inositol polyphosphate multikinase
ENSMUSG00000027709	siMyh9	718.027	siLuc	1090.27	1005.25	-0.586354	0.174207	-3.36584	0.000763107	0.0031529	1.25577	Mccc1	3	36013461	36054827	methylcrotonoyl-Coenzyme A carboxylase 1 (alpha)
ENSMUSG00000079659	siMyh9	603.868	siLuc	916.598	746.181	-0.586327	0.170702	-3.4348	0.000592986	0.00263792	1.20938	Tmem243	5	9150668	9208080	transmembrane protein 243, mitochondrial
ENSMUSG00000066595	siMyh9	687.892	siLuc	1035.57	879.939	-0.585697	0.0894872	-6.54504	5.94779e-11	1.34803e-09	1.20938	Flvcr1	1	190738044	190758355	feline leukemia virus subgroup C cellular receptor 1
ENSMUSG00000031958	siMyh9	331.882	siLuc	505.949	530.422	-0.58512	0.193282	-3.02729	0.00246756	0.00972171	1.09269	Ldhd	8	112350417	112357006	lactate dehydrogenase D
ENSMUSG00000039242	siMyh9	2165.89	siLuc	3264.96	2689.34	-0.584425	0.120646	-4.84415	1.27158e-06	1.3588e-05	1.03105	B3galnt2	13	14129054	14173688	UDP-GalNAc:betaGlcNAc beta 1,3-galactosaminyltransferase, polypeptide 2
ENSMUSG00000003814	siMyh9	57263.2	siLuc	86328.5	81004.8	-0.583737	0.126318	-4.62118	3.81557e-06	3.64312e-05	1.03441	Calr	8	85568479	85573563	calreticulin
ENSMUSG00000053175	siMyh9	1696.05	siLuc	2550.2	2532.42	-0.582481	0.105254	-5.53404	3.12934e-08	4.82957e-07	1.03105	Bcl3	7	19542387	19556695	B cell leukemia/lymphoma 3
ENSMUSG00000083992	siMyh9	143.426	siLuc	217.157	222.753	-0.582071	0.142133	-4.09525	4.21717e-05	0.00028281	1.14087	Gm11478	11	86521254	86521852	predicted gene 11478
ENSMUSG00000039640	siMyh9	2413.49	siLuc	3654.42	3375.4	-0.581346	0.177965	-3.26662	0.00108838	0.00500593	1.05137	Mrpl12	11	120375439	120379891	mitochondrial ribosomal protein L12
ENSMUSG00000013701	siMyh9	2697.3	siLuc	4063.12	3801.29	-0.5807	0.140128	-4.14408	3.41186e-05	0.000252747	1.0462	Timm23	14	31902119	31923855	translocase of inner mitochondrial membrane 23
ENSMUSG00000073436	siMyh9	614.248	siLuc	923.718	685.7	-0.580462	0.100381	-5.78261	7.35488e-09	1.10977e-07	1.20734	Eme2	17	25107460	25114061	essential meiotic structure-specific endonuclease subunit 2
ENSMUSG00000035621	siMyh9	6634.92	siLuc	4415.16	5976.94	0.580277	0.118885	4.88101	1.05543e-06	1.11093e-05	1.07178	Midn	10	79984106	79994202	midnolin
ENSMUSG00000048373	siMyh9	12570.9	siLuc	8334.17	13346	0.580293	0.153684	3.77589	0.000159435	0.000895466	1.13542	Fgfbp1	5	44136202	44139106	fibroblast growth factor binding protein 1
ENSMUSG00000074865	siMyh9	118.406	siLuc	78.3256	80.8194	0.580496	0.187163	3.10156	0.00192506	0.00817152	1.04686	Zfp934	13	62664609	62706443	zinc finger protein 934
ENSMUSG00000020707	siMyh9	466.82	siLuc	309.051	324.203	0.580787	0.120149	4.8339	1.33882e-06	1.31921e-05	1.12299	Rnf135	11	80074677	80090583	ring finger protein 135
ENSMUSG00000042097	siMyh9	165.419	siLuc	108.764	104.129	0.581734	0.158429	3.67188	0.000240771	0.00121014	1.21478	Zfp239	6	117840038	117850252	zinc finger protein 239
ENSMUSG00000005667	siMyh9	6102.87	siLuc	4024.78	5238.64	0.582536	0.180595	3.22565	0.00125686	0.00644676	0.904468	Mthfd2	6	83282673	83294588	methylenetetrahydrofolate dehydrogenase (NAD+ dependent), methenyltetrahydrofolate cyclohydrolase
ENSMUSG00000044461	siMyh9	1107.62	siLuc	729.381	730.974	0.583179	0.191433	3.04639	0.00231603	0.00845761	1.20938	Shisa2	14	59862757	59869109	shisa family member 2
ENSMUSG00000006728	siMyh9	7810.19	siLuc	5200.47	6236.93	0.583544	0.0770356	7.57499	3.59153e-14	1.61046e-12	1.07178	Cdk4	10	126899403	126903789	cyclin dependent kinase 4
ENSMUSG00000026134	siMyh9	460.235	siLuc	306.844	344.947	0.584071	0.112918	5.17255	2.30927e-07	2.62004e-06	1.14408	Prim2	1	33492891	33708876	DNA primase, p58 subunit
ENSMUSG00000076432	siMyh9	7578.57	siLuc	5036.49	6211.58	0.584191	0.0960521	6.08202	1.18674e-09	2.74772e-08	0.904468	Ywhaq	12	21440072	21467638	tyrosine 3-monooxygenase/tryptophan 5-monooxygenase activation protein theta
ENSMUSG00000074500	siMyh9	132.57	siLuc	87.2565	113.626	0.584373	0.181552	3.21876	0.00128744	0.00510981	1.21478	Zfp558	9	18366871	18389559	zinc finger protein 558
ENSMUSG00000028693	siMyh9	3861.15	siLuc	2567.21	2701.19	0.585361	0.0780411	7.50068	6.34869e-14	2.80862e-12	1.03105	Nasp	4	116458249	116485138	nuclear autoantigenic sperm protein (histone-binding)
ENSMUSG00000035413	siMyh9	1270.65	siLuc	844.032	1274.03	0.58542	0.0972755	6.01816	1.76407e-09	3.34284e-08	1.09616	Tmem98	11	80701001	80712859	transmembrane protein 98
ENSMUSG00000020389	siMyh9	255.534	siLuc	168.796	192.94	0.58571	0.162157	3.61198	0.000303866	0.00158462	1.12299	Cdkl3	11	51895048	51975494	cyclin dependent kinase like 3
ENSMUSG00000003534	siMyh9	7149.69	siLuc	4735.8	7442.83	0.586255	0.122966	4.76762	1.86414e-06	1.75393e-05	1.13542	Ddr1	17	35992459	36015491	discoidin domain receptor family, member 1
ENSMUSG00000025007	siMyh9	5601.8	siLuc	3707.39	4504.45	0.587344	0.122271	4.80364	1.55809e-06	1.57746e-05	1.07178	Aldh18a1	19	40538701	40576907	aldehyde dehydrogenase 18 family, member A1
ENSMUSG00000028035	siMyh9	2501.07	siLuc	1651.22	2032.05	0.588447	0.138742	4.2413	2.22231e-05	0.000174987	1.03105	Dnajb4	3	151884148	151915916	DnaJ heat shock protein family (Hsp40) member B4
ENSMUSG00000024613	siMyh9	1440.56	siLuc	945.423	1214.93	0.588902	0.182009	3.23556	0.00121402	0.00581601	0.988337	Tcof1	18	60946827	60982001	treacle ribosome biogenesis factor 1
ENSMUSG00000038954	siMyh9	336.399	siLuc	222.595	299.342	0.589042	0.134889	4.36685	1.2605e-05	9.90955e-05	1.10715	Supt3	17	45088039	45430177	SPT3, SAGA and STAGA complex component
ENSMUSG00000029836	siMyh9	2656.53	siLuc	1760.76	2033.13	0.590213	0.0728014	8.10717	5.18134e-16	3.11292e-14	1.05805	Cbx3	6	51447340	51460684	chromobox 3
ENSMUSG00000035919	siMyh9	176.157	siLuc	115.261	131.628	0.590555	0.143631	4.11162	3.92895e-05	0.000286776	1.04686	Bbs9	9	22387011	22799576	Bardet-Biedl syndrome 9
ENSMUSG00000021608	siMyh9	620.286	siLuc	406.796	431.401	0.59108	0.185564	3.18533	0.00144591	0.00580586	1.17949	Lpcat1	13	73615316	73664541	lysophosphatidylcholine acyltransferase 1
ENSMUSG00000054057	siMyh9	225.77	siLuc	149.587	199.909	0.592922	0.115727	5.12346	2.99987e-07	3.30313e-06	1.14408	A930004D18Rik	2	18030004	18042548	RIKEN cDNA A930004D18 gene
ENSMUSG00000029863	siMyh9	1064.72	siLuc	703.389	819.239	0.593602	0.116632	5.08954	3.58936e-07	3.61288e-06	1.2402	Casp2	6	42241919	42259442	caspase 2
ENSMUSG00000053646	siMyh9	13629.8	siLuc	9003.97	9370.24	0.593613	0.092122	6.44377	1.1654e-10	2.23827e-09	1.34877	Plxnb1	9	108924457	108948985	plexin B1
ENSMUSG00000063253	siMyh9	1091.17	siLuc	722.651	884.19	0.593913	0.0767403	7.73926	9.99965e-15	4.24878e-13	1.25564	Scoc	8	84156713	84184978	short coiled-coil protein
ENSMUSG00000060639	siMyh9	146.589	siLuc	95.7627	92.54	0.594902	0.190376	3.12487	0.00177883	0.00762833	1.04686	H4c9	13	22224806	22225532	H4 clustered histone 9
ENSMUSG00000025933	siMyh9	261.308	siLuc	170.433	172.846	0.596151	0.185484	3.21402	0.0013089	0.00575496	1.07773	Tmem14a	1	21288799	21300391	transmembrane protein 14A
ENSMUSG00000033632	siMyh9	438.79	siLuc	288.326	310.989	0.596161	0.123959	4.80936	1.51418e-06	1.52547e-05	1.07773	AW554918	18	25302071	25423965	expressed sequence AW554918
ENSMUSG00000028164	siMyh9	3613.24	siLuc	2376.81	4141.51	0.59633	0.117962	5.05527	4.29779e-07	4.97233e-06	1.0462	Manba	3	135191372	135277165	mannosidase, beta A, lysosomal
ENSMUSG00000066877	siMyh9	2831.22	siLuc	1864.05	2304.53	0.596482	0.108154	5.51513	3.48529e-08	5.24025e-07	1.05137	Nck2	1	43484911	43609675	non-catalytic region of tyrosine kinase adaptor protein 2
ENSMUSG00000024924	siMyh9	6466.46	siLuc	4215.39	6179.01	0.596604	0.191203	3.12027	0.00180685	0.00757439	1.07178	Vldlr	19	27194420	27231631	very low density lipoprotein receptor
ENSMUSG00000040282	siMyh9	897.54	siLuc	590.167	687.724	0.596806	0.0725699	8.22389	1.97011e-16	1.23833e-14	1.09269	Cdin1	2	115412197	115609249	CDAN1 interacting nuclease 1
ENSMUSG00000049904	siMyh9	73.947	siLuc	47.5104	69.3749	0.597603	0.176151	3.39256	0.00069243	0.00330937	1.07594	Tmem17	11	22462088	22469234	transmembrane protein 17
ENSMUSG00000108350	siMyh9	187.706	siLuc	123.21	140.863	0.597627	0.134763	4.43466	9.22182e-06	7.24272e-05	1.14408	Gm44950	7	79572320	79574615	predicted gene 44950
ENSMUSG00000021097	siMyh9	9821.34	siLuc	6416.91	6641.44	0.597689	0.171242	3.49032	0.000482448	0.00252355	1.03441	Clmn	12	104729376	104831335	calmin
ENSMUSG00000057409	siMyh9	1000.93	siLuc	653.4	834.438	0.599828	0.166835	3.59533	0.000323978	0.00186961	0.988337	Zfp53	17	21711518	21730026	zinc finger protein 53
ENSMUSG00000031078	siMyh9	14846.4	siLuc	9719.19	15076.7	0.601394	0.133632	4.50037	6.7834e-06	4.77518e-05	1.34877	Cttn	7	143989470	144024746	cortactin
ENSMUSG00000022883	siMyh9	1979.52	siLuc	1290.14	1495.16	0.6016	0.164958	3.64699	0.000265325	0.00143914	1.09616	Robo1	16	72460037	72842983	roundabout guidance receptor 1
ENSMUSG00000044707	siMyh9	196.861	siLuc	127.867	107.91	0.601766	0.143913	4.18146	2.89646e-05	0.000215068	1.06353	Ccnjl	11	43419611	43477824	cyclin J-like
ENSMUSG00000079020	siMyh9	2145.57	siLuc	1406.66	1591.43	0.601931	0.106336	5.66066	1.50791e-08	2.3488e-07	1.09616	Slc45a4	15	73449273	73496593	solute carrier family 45, member 4
ENSMUSG00000022995	siMyh9	5909.62	siLuc	3874.72	4543.23	0.602436	0.10887	5.53353	3.13849e-08	4.7929e-07	1.0462	Enah	1	181723949	181847226	ENAH actin regulator
ENSMUSG00000069601	siMyh9	7013.21	siLuc	4601.34	5550.96	0.602548	0.0912483	6.60339	4.01864e-11	1.07146e-09	1.05137	Ank3	10	69234603	69863268	ankyrin 3, epithelial
ENSMUSG00000116673	siMyh9	190.931	siLuc	123.974	164.254	0.602565	0.200347	3.0076	0.00263318	0.00986326	1.14408	A630089N07Rik	16	97802510	97883650	RIKEN cDNA A630089N07 gene
ENSMUSG00000032178	siMyh9	3481.91	siLuc	2282.38	2509.7	0.602664	0.115537	5.21622	1.82607e-07	2.29776e-06	1.05137	Ilf3	9	21279167	21316657	interleukin enhancer binding factor 3
ENSMUSG00000046417	siMyh9	266.202	siLuc	173.615	224.297	0.602898	0.177199	3.40238	0.000668026	0.00313418	1.10715	Lrrc75a	11	62495710	62539349	leucine rich repeat containing 75A
ENSMUSG00000026380	siMyh9	1524.77	siLuc	994.136	1227.15	0.603526	0.152122	3.96737	7.26694e-05	0.000424392	1.2402	Tfcp2l1	1	118555675	118612898	transcription factor CP2-like 1
ENSMUSG00000022641	siMyh9	5003.28	siLuc	3276.56	3901.76	0.604116	0.10445	5.78375	7.30523e-09	1.22797e-07	1.07178	Bbx	16	50012207	50252753	bobby sox HMG box containing
ENSMUSG00000039865	siMyh9	3590.94	siLuc	2353.01	2850.42	0.604473	0.0910143	6.64152	3.10474e-11	8.48454e-10	1.0462	Slc44a3	3	121253177	121326053	solute carrier family 44, member 3
ENSMUSG00000043889	siMyh9	126.836	siLuc	81.2457	117.25	0.604923	0.158851	3.80812	0.000140028	0.000845502	1.06639	Gm8399	13	81212803	81213919	predicted gene 8399
ENSMUSG00000020547	siMyh9	2152.53	siLuc	1411.26	1745.79	0.604936	0.0807208	7.49418	6.67158e-14	2.69387e-12	1.13542	Bzw2	12	36141834	36206824	basic leucine zipper and W2 domains 2
ENSMUSG00000060791	siMyh9	314.587	siLuc	205.688	264.405	0.605147	0.115906	5.22101	1.7795e-07	2.10228e-06	1.14087	Gmfg	7	28136872	28147658	glia maturation factor, gamma
ENSMUSG00000038545	siMyh9	6045.75	siLuc	3966.48	4383.89	0.605269	0.0704327	8.59358	8.42995e-18	7.04565e-16	1.05137	Cul7	17	46961263	46975290	cullin 7
ENSMUSG00000040270	siMyh9	330.502	siLuc	213.708	249.705	0.605473	0.142386	4.25233	2.11559e-05	0.000157488	1.10715	Bach2	4	32417435	32586108	BTB and CNC homology, basic leucine zipper transcription factor 2
ENSMUSG00000039693	siMyh9	683.91	siLuc	444.548	689.024	0.605875	0.160096	3.78445	0.000154048	0.000841689	1.18016	Msantd3	4	48539935	48561919	Myb/SANT-like DNA-binding domain containing 3
ENSMUSG00000033276	siMyh9	144.614	siLuc	93.7448	104.533	0.607485	0.189187	3.21103	0.00132261	0.0058647	1.06639	Stk36	1	74640639	74676053	serine/threonine kinase 36
ENSMUSG00000057236	siMyh9	9518.45	siLuc	6215.5	6977.3	0.607669	0.113025	5.37643	7.59774e-08	8.53067e-07	1.33406	Rbbp4	4	129200893	129229163	retinoblastoma binding protein 4, chromatin remodeling factor
ENSMUSG00000061887	siMyh9	2699.57	siLuc	1762.58	1919.77	0.609098	0.0864235	7.04783	1.81733e-12	5.61486e-11	1.13542	Ssbp3	4	106768667	106906891	single-stranded DNA binding protein 3
ENSMUSG00000027459	siMyh9	632.422	siLuc	408.93	548.889	0.609154	0.181891	3.34901	0.000811001	0.00347557	1.19341	Fam110a	2	151811318	151822139	family with sequence similarity 110, member A
ENSMUSG00000022442	siMyh9	653.629	siLuc	423.132	627.502	0.609996	0.168674	3.61642	0.00029871	0.00146192	1.20734	Ttll1	15	83367970	83395094	tubulin tyrosine ligase-like 1
ENSMUSG00000035847	siMyh9	1024.74	siLuc	667.049	937.197	0.610041	0.0925727	6.58986	4.40239e-11	9.92792e-10	1.25577	Ids	X	69386675	69408690	iduronate 2-sulfatase
ENSMUSG00000056592	siMyh9	88.3133	siLuc	57.6549	65.8866	0.610129	0.170089	3.58712	0.000334352	0.00160713	1.21478	Zfp658	7	43211680	43224885	zinc finger protein 658
ENSMUSG00000090290	siMyh9	1836.53	siLuc	1197.36	1305.4	0.611559	0.079824	7.66135	1.83992e-14	8.22905e-13	1.13542	Tarbp1	8	127152068	127201804	TAR RNA binding protein 1
ENSMUSG00000028687	siMyh9	114.096	siLuc	73.1084	78.4969	0.611671	0.201702	3.03255	0.00242493	0.00977768	1.06639	Mutyh	4	116664920	116676635	mutY DNA glycosylase
ENSMUSG00000039043	siMyh9	791.794	siLuc	516.775	747.295	0.611753	0.109468	5.58841	2.29158e-08	3.80271e-07	0.988337	Arpin	7	79575109	79585107	actin-related protein 2/3 complex inhibitor
ENSMUSG00000020184	siMyh9	6947.6	siLuc	4517.98	5410.2	0.613283	0.115599	5.30526	1.12513e-07	1.50459e-06	1.05137	Mdm2	10	117524780	117546663	transformed mouse 3T3 cell double minute 2
ENSMUSG00000057895	siMyh9	163.143	siLuc	104.383	135.142	0.613601	0.180157	3.40592	0.000659422	0.00301757	1.14408	Zfp105	9	122752137	122760093	zinc finger protein 105
ENSMUSG00000025357	siMyh9	358.095	siLuc	231.982	342.476	0.613746	0.167445	3.66536	0.000246991	0.00134061	1.10715	Dgka	10	128556003	128580724	diacylglycerol kinase, alpha
ENSMUSG00000032470	siMyh9	843.352	siLuc	547.875	862.113	0.614529	0.111802	5.49659	3.87204e-08	6.091e-07	0.988337	Mras	9	99267473	99319434	muscle and microspikes RAS
ENSMUSG00000047238	siMyh9	871.719	siLuc	564.086	667.015	0.615697	0.127794	4.81788	1.4509e-06	1.34197e-05	1.19341	Mageh1	X	151819162	151820571	MAGE family member H1
ENSMUSG00000060090	siMyh9	2231.81	siLuc	1450.12	1643.14	0.615705	0.0916073	6.72114	1.8031e-11	4.9392e-10	1.09616	Rp2	X	20230720	20271892	retinitis pigmentosa 2 homolog
ENSMUSG00000052560	siMyh9	1564.3	siLuc	1008.9	1216.51	0.616659	0.163837	3.76385	0.000167317	0.000865575	1.2402	Cpne8	15	90371685	90563635	copine VIII
ENSMUSG00000032555	siMyh9	4124.25	siLuc	2673.26	3183.27	0.616928	0.126011	4.89585	9.78839e-07	1.04829e-05	1.05805	Topbp1	9	103182414	103227627	topoisomerase (DNA) II binding protein 1
ENSMUSG00000030423	siMyh9	1105.46	siLuc	719.329	948.745	0.617984	0.0900914	6.85952	6.90906e-12	2.22259e-10	0.988337	Pop4	7	37961420	37970847	processing of precursor 4, ribonuclease P/MRP family, (S. cerevisiae)
ENSMUSG00000019927	siMyh9	1710.22	siLuc	1111.23	1433.9	0.618535	0.0773848	7.99298	1.31717e-15	6.42137e-14	1.25926	Ube2d1	10	71090810	71121092	ubiquitin-conjugating enzyme E2D 1
ENSMUSG00000041530	siMyh9	3345.48	siLuc	2171.99	2369.04	0.618627	0.057345	10.7878	3.93017e-27	9.1794e-25	1.05137	Ago1	4	126328805	126362376	argonaute RISC catalytic subunit 1
ENSMUSG00000008090	siMyh9	1645.31	siLuc	1067.02	1260.4	0.618717	0.0677448	9.13306	6.65922e-20	6.46219e-18	1.25664	Fgfrl1	5	108842134	108854790	fibroblast growth factor receptor-like 1
ENSMUSG00000039239	siMyh9	1051.44	siLuc	681.162	1062.67	0.618795	0.124612	4.96577	6.84298e-07	6.6381e-06	1.20938	Tgfb2	1	186354989	186438186	transforming growth factor, beta 2
ENSMUSG00000020737	siMyh9	5730.33	siLuc	3707.59	4325.34	0.619093	0.125573	4.93014	8.21717e-07	8.98098e-06	1.05137	Jpt1	11	115388179	115405213	Jupiter microtubule associated homolog 1
ENSMUSG00000019370	siMyh9	7380.25	siLuc	4779.9	5617.82	0.619366	0.111176	5.57103	2.53233e-08	3.92512e-07	1.05137	Calm3	7	16649304	16658039	calmodulin 3
ENSMUSG00000096472	siMyh9	193.034	siLuc	125.006	133.325	0.619555	0.181136	3.42039	0.000625307	0.00306832	1.06353	Cdkn2d	9	21199706	21202604	cyclin dependent kinase inhibitor 2D
ENSMUSG00000059248	siMyh9	6161.52	siLuc	3990.99	4951.51	0.621047	0.0956451	6.49324	8.40072e-11	2.09828e-09	1.0462	Septin9	11	117090487	117253151	septin 9
ENSMUSG00000028800	siMyh9	4414.72	siLuc	2856.3	3414.75	0.621451	0.10782	5.76379	8.22469e-09	1.39534e-07	1.05137	Hdac1	4	129409897	129436506	histone deacetylase 1
ENSMUSG00000037795	siMyh9	3776.83	siLuc	2434.14	2494.83	0.621493	0.140838	4.41283	1.02027e-05	8.73815e-05	1.03105	N4bp2	5	65921463	65974627	NEDD4 binding protein 2
ENSMUSG00000048482	siMyh9	240.45	siLuc	154.536	250.778	0.621858	0.176023	3.53283	0.000411142	0.0021284	1.07773	Bdnf	2	109505045	109557352	brain derived neurotrophic factor
ENSMUSG00000023004	siMyh9	6092.57	siLuc	3927.82	5599.27	0.622131	0.140423	4.43042	9.40517e-06	9.15544e-05	0.904468	Tuba1b	15	98829306	98832446	tubulin, alpha 1B
ENSMUSG00000034377	siMyh9	3813.92	siLuc	2466.21	2977.57	0.622302	0.0970277	6.41366	1.42068e-10	3.34303e-09	1.05805	Tulp4	17	6156712	6301403	TUB like protein 4
ENSMUSG00000032352	siMyh9	1385.87	siLuc	893.69	1410.83	0.622512	0.127713	4.87431	1.09191e-06	1.08695e-05	1.13542	Lrrc1	9	77338105	77452152	leucine rich repeat containing 1
ENSMUSG00000029552	siMyh9	6391.32	siLuc	4134.25	6712.45	0.624963	0.0746291	8.37425	5.55752e-17	4.07284e-15	1.04088	Tes	6	17065148	17105827	testin LIM domain protein
ENSMUSG00000026797	siMyh9	796.07	siLuc	508.367	760.733	0.625155	0.19428	3.21781	0.00129174	0.00612683	0.988337	Stxbp1	2	32677614	32737257	syntaxin binding protein 1
ENSMUSG00000060860	siMyh9	1854.48	siLuc	1193.7	1435.05	0.625554	0.134843	4.63913	3.49873e-06	2.82134e-05	1.25664	Ube2s	7	4797545	4815589	ubiquitin-conjugating enzyme E2S
ENSMUSG00000027510	siMyh9	1731.04	siLuc	1106.16	1224.22	0.627571	0.173389	3.61945	0.000295231	0.00140199	1.25577	Rbm38	2	172863695	172876518	RNA binding motif protein 38
ENSMUSG00000052833	siMyh9	3964.43	siLuc	2549.76	3215.63	0.628736	0.118876	5.28901	1.22982e-07	1.65621e-06	1.03105	Sae1	7	16054159	16121731	SUMO1 activating enzyme subunit 1
ENSMUSG00000036902	siMyh9	336.25	siLuc	214.579	218.885	0.628796	0.178602	3.52065	0.000430487	0.0021039	1.14408	Neto2	8	86363217	86427553	neuropilin (NRP) and tolloid (TLL)-like 2
ENSMUSG00000079164	siMyh9	628.205	siLuc	399.664	584.983	0.629517	0.193167	3.25892	0.00111836	0.00463629	1.18016	Tlr5	1	182782353	182803319	toll-like receptor 5
ENSMUSG00000025323	siMyh9	641.013	siLuc	410.265	415.968	0.629563	0.150584	4.1808	2.90479e-05	0.000194199	1.19341	Sp4	12	118198668	118265105	trans-acting transcription factor 4
ENSMUSG00000000266	siMyh9	975.778	siLuc	625.742	837.784	0.630538	0.137566	4.58353	4.57201e-06	4.44399e-05	0.988337	Mid2	X	139578777	139668464	midline 2
ENSMUSG00000050192	siMyh9	325.634	siLuc	208.032	274.473	0.63093	0.175426	3.59655	0.000322462	0.00166906	1.12299	Eif5a2	3	28835425	28852995	eukaryotic translation initiation factor 5A2
ENSMUSG00000041491	siMyh9	694.902	siLuc	448.335	461.993	0.630984	0.092921	6.79054	1.11711e-11	2.93737e-10	1.17949	Cep78	19	15933138	15962353	centrosomal protein 78
ENSMUSG00000038047	siMyh9	1709.44	siLuc	1098.43	1304.72	0.631205	0.114277	5.52348	3.32352e-08	4.82957e-07	1.09616	Haus6	4	86497092	86530292	HAUS augmin-like complex, subunit 6
ENSMUSG00000016664	siMyh9	16119.6	siLuc	10316.4	15345.4	0.631251	0.146835	4.29906	1.71525e-05	0.000137652	1.04088	Pacsin2	15	83260319	83348771	protein kinase C and casein kinase substrate in neurons 2
ENSMUSG00000046572	siMyh9	1467.06	siLuc	942.783	1175.01	0.631335	0.0836767	7.54493	4.52519e-14	2.12632e-12	0.988337	Zfp518b	5	38825827	38842169	zinc finger protein 518B
ENSMUSG00000033545	siMyh9	1223.99	siLuc	779.54	850.941	0.632641	0.182714	3.46247	0.000535241	0.00233441	1.25577	Znrf1	8	112263272	112352662	zinc and ring finger 1
ENSMUSG00000068923	siMyh9	284.291	siLuc	181.059	181.235	0.633221	0.130881	4.83814	1.31059e-06	1.31068e-05	1.10715	Syt11	3	88652007	88682471	synaptotagmin XI
ENSMUSG00000054814	siMyh9	3901.63	siLuc	2499.34	3247.08	0.633359	0.121741	5.20252	1.96603e-07	2.29413e-06	1.13542	Usp46	5	74159387	74229092	ubiquitin specific peptidase 46
ENSMUSG00000024542	siMyh9	1165.15	siLuc	746.324	868.085	0.63378	0.127976	4.95235	7.33209e-07	8.54117e-06	0.988337	Cep192	18	67933177	68018241	centrosomal protein 192
ENSMUSG00000038587	siMyh9	5983.3	siLuc	3827.22	7506.34	0.633871	0.137463	4.6112	4.00358e-06	3.7913e-05	1.03441	Akap12	10	4216380	4309470	A kinase anchor protein 12
ENSMUSG00000025135	siMyh9	1220.14	siLuc	778.968	1190.83	0.634064	0.151372	4.18877	2.80471e-05	0.000181792	1.2402	Anapc11	11	120489247	120499024	anaphase promoting complex subunit 11
ENSMUSG00000003680	siMyh9	377.92	siLuc	242.371	289.301	0.634652	0.128591	4.93543	7.99761e-07	8.34342e-06	1.10715	Taf6l	19	8751856	8763781	TATA-box binding protein associated factor 6 like
ENSMUSG00000015749	siMyh9	3337.44	siLuc	2135.18	2438.91	0.635511	0.118573	5.35967	8.33738e-08	1.14284e-06	1.05805	Anp32e	3	95836558	95854702	acidic nuclear phosphoprotein 32 family member E
ENSMUSG00000053838	siMyh9	2733.4	siLuc	1750.08	2312.53	0.635929	0.11277	5.63916	1.70883e-08	2.71847e-07	1.05805	Nudcd3	11	6055691	6150415	NudC domain containing 3
ENSMUSG00000059689	siMyh9	830.15	siLuc	532.068	656.903	0.636286	0.0786264	8.09252	5.84419e-16	3.11292e-14	1.19341	Zfp637	6	117818141	117822917	zinc finger protein 637
ENSMUSG00000018334	siMyh9	360.923	siLuc	229.528	275.709	0.6381	0.185037	3.44849	0.000563725	0.00272248	1.10715	Ksr1	11	78935746	78950701	kinase suppressor of ras 1
ENSMUSG00000026238	siMyh9	18975.5	siLuc	12172.7	15591.8	0.63818	0.0593526	10.7524	5.77682e-27	1.03499e-24	1.33406	Ptma	1	86454448	86458434	prothymosin alpha
ENSMUSG00000037315	siMyh9	1842.22	siLuc	1177.28	1391.82	0.63836	0.104788	6.09194	1.11552e-09	2.10667e-08	1.13542	Jade3	X	20291927	20386178	jade family PHD finger 3
ENSMUSG00000034271	siMyh9	1145.93	siLuc	730.876	1034.09	0.638403	0.131	4.87331	1.09743e-06	1.23863e-05	0.988337	Jdp2	12	85645801	85686652	Jun dimerization protein 2
ENSMUSG00000073434	siMyh9	649.937	siLuc	410.72	429.726	0.638569	0.209623	3.04628	0.00231695	0.00864978	1.17949	Wdr90	17	26063745	26080442	WD repeat domain 90
ENSMUSG00000050050	siMyh9	158.568	siLuc	100.491	80.5033	0.639151	0.180194	3.54701	0.000389629	0.00205319	1.06639	Ccdc158	5	92756112	92823130	coiled-coil domain containing 158
ENSMUSG00000015619	siMyh9	243.522	siLuc	153.634	237.014	0.639293	0.194237	3.2913	0.000997256	0.00443468	1.10715	Gata3	2	9861889	9883411	GATA binding protein 3
ENSMUSG00000042121	siMyh9	1560.58	siLuc	997.153	1545.5	0.63967	0.0973322	6.57203	4.96345e-11	1.10917e-09	1.25144	Ssh1	5	114075155	114131955	slingshot protein phosphatase 1
ENSMUSG00000019734	siMyh9	1362.95	siLuc	862.034	998.607	0.64064	0.191234	3.35003	0.00080804	0.00330937	1.25577	Tmc4	7	3668789	3680552	transmembrane channel-like gene family 4
ENSMUSG00000048612	siMyh9	12184.1	siLuc	7687.7	15408.1	0.641158	0.193954	3.30572	0.000947343	0.00447481	1.04088	Myof	19	37887676	38032025	myoferlin
ENSMUSG00000054793	siMyh9	425.49	siLuc	268.694	305.797	0.64186	0.117132	5.4798	4.25796e-08	6.00009e-07	1.10715	Cadm4	7	24181448	24203964	cell adhesion molecule 4
ENSMUSG00000035443	siMyh9	1037.35	siLuc	660.382	873.37	0.642196	0.127291	5.0451	4.53275e-07	4.42017e-06	1.25564	Thyn1	9	26911006	26918630	thymocyte nuclear protein 1
ENSMUSG00000037211	siMyh9	805.883	siLuc	510.507	540.336	0.644682	0.166932	3.86195	0.000112487	0.00063082	1.20734	Spry1	3	37694096	37698747	sprouty RTK signaling antagonist 1
ENSMUSG00000031955	siMyh9	8664.73	siLuc	5517.75	7276.97	0.645035	0.10285	6.27164	3.57264e-10	7.97845e-09	1.03441	Bcar1	8	112437106	112470441	breast cancer anti-estrogen resistance 1
ENSMUSG00000025026	siMyh9	2164.68	siLuc	1374.98	1447.72	0.645128	0.124976	5.16203	2.44291e-07	2.52914e-06	1.25926	Add3	19	53128874	53235830	adducin 3
ENSMUSG00000032358	siMyh9	560.366	siLuc	354.066	401.813	0.647655	0.151452	4.27631	1.90018e-05	0.000133499	1.19341	Fam83b	9	76397336	76474398	family with sequence similarity 83, member B
ENSMUSG00000058351	siMyh9	212.755	siLuc	135.446	166.917	0.647846	0.142032	4.56127	5.08457e-06	4.28324e-05	1.14408	Smim4	14	30810089	30850913	ubiquinol-cytochrome c reductase complex assembly factor 5
ENSMUSG00000051043	siMyh9	6022.68	siLuc	3826.24	4081.6	0.648494	0.0987883	6.56448	5.22137e-11	1.36588e-09	1.0462	Gprc5c	11	114742366	114763443	G protein-coupled receptor, family C, group 5, member C
ENSMUSG00000031328	siMyh9	34979.6	siLuc	22082.4	35846.4	0.648733	0.1571	4.12944	3.63646e-05	0.000269364	1.04088	Flna	X	73267067	73290140	filamin, alpha
ENSMUSG00000048799	siMyh9	1801.44	siLuc	1144.97	1396.37	0.648964	0.0683251	9.49817	2.13605e-21	2.68708e-19	1.09616	Cep120	18	53814795	53877619	centrosomal protein 120
ENSMUSG00000030123	siMyh9	589.613	siLuc	369.932	381.973	0.65101	0.187822	3.4661	0.000528066	0.002408	1.19341	Plxnd1	6	115931772	115971966	plexin D1
ENSMUSG00000001482	siMyh9	2914.27	siLuc	1836.42	1874.81	0.651579	0.154653	4.21317	2.51808e-05	0.000163604	1.25926	Def8	8	124169725	124190009	differentially expressed in FDCP 8
ENSMUSG00000107476	siMyh9	191.142	siLuc	120.474	139.178	0.652622	0.188457	3.46298	0.000534228	0.00259986	1.10715	Zfp862-ps	6	48481271	48511766	zinc finger protein 862, pseudogene
ENSMUSG00000023236	siMyh9	95.4333	siLuc	59.5845	55.0639	0.653387	0.193215	3.38165	0.000720507	0.00309077	1.21478	Scg5	2	113606707	113659466	secretogranin V
ENSMUSG00000062794	siMyh9	270.731	siLuc	170.866	187.778	0.653635	0.144775	4.51482	6.33693e-06	5.36901e-05	1.10715	Zfp599	9	22158726	22171191	zinc finger protein 599
ENSMUSG00000035585	siMyh9	2386.03	siLuc	1512.44	1789.27	0.653699	0.0762084	8.57778	9.67204e-18	7.64116e-16	1.09616	Tsen34	7	3696374	3704023	tRNA splicing endonuclease subunit 34
ENSMUSG00000038525	siMyh9	1561.45	siLuc	988.978	1275.25	0.654334	0.104159	6.28204	3.34154e-10	6.2651e-09	1.25144	Armc10	5	21850811	21867692	armadillo repeat containing 10
ENSMUSG00000026826	siMyh9	82.3251	siLuc	51.3514	67.8014	0.65444	0.178796	3.66026	0.000251961	0.00126037	1.21478	Nr4a2	2	56996842	57014015	nuclear receptor subfamily 4, group A, member 2
ENSMUSG00000034738	siMyh9	1677.27	siLuc	1053.56	1157.35	0.654603	0.158511	4.1297	3.63241e-05	0.000234706	1.20938	Nostrin	2	68966144	69019674	nitric oxide synthase trafficker
ENSMUSG00000024070	siMyh9	4042.43	siLuc	2550.39	2903.05	0.65569	0.120371	5.44724	5.11569e-08	7.53106e-07	1.03105	Prkd3	17	79256834	79328245	protein kinase D3
ENSMUSG00000030051	siMyh9	302.745	siLuc	190.16	265.785	0.656175	0.125282	5.2376	1.62677e-07	2.04987e-06	1.07773	Aplf	6	87605406	87649175	aprataxin and PNKP like factor
ENSMUSG00000026728	siMyh9	9895.28	siLuc	6141.72	12100.6	0.656351	0.221046	2.9693	0.00298483	0.00965524	1.33406	Vim	2	13578763	13587637	vimentin
ENSMUSG00000037070	siMyh9	1424.56	siLuc	900.319	1081.14	0.657321	0.0824971	7.9678	1.61518e-15	9.63666e-14	0.988337	Rbmxl1	8	79231898	79235527	RNA binding motif protein, X-linked like-1
ENSMUSG00000057614	siMyh9	605.921	siLuc	379.64	407.102	0.657388	0.159515	4.12117	3.76955e-05	0.00024793	1.18016	Gnai1	5	18470133	18565353	G protein subunit alpha i1
ENSMUSG00000030583	siMyh9	2244.45	siLuc	1410.63	1956.63	0.658341	0.136926	4.80802	1.52431e-06	1.33698e-05	1.25926	Sipa1l3	7	29019803	29217985	signal-induced proliferation-associated 1 like 3
ENSMUSG00000030254	siMyh9	795.444	siLuc	496.298	657.124	0.658403	0.184885	3.56114	0.000369245	0.00179867	1.17949	Rad18	6	112596811	112673647	RAD18 E3 ubiquitin protein ligase
ENSMUSG00000021765	siMyh9	2451.05	siLuc	1531.82	2483.85	0.658445	0.180279	3.65236	0.000259844	0.00146168	1.05137	Fst	13	114589506	114595485	follistatin
ENSMUSG00000079523	siMyh9	45309.2	siLuc	28612.9	38236.4	0.658493	0.0884491	7.44488	9.70304e-14	3.7639e-12	1.13542	Tmsb10	6	72934330	72935471	thymosin beta 10
ENSMUSG00000005656	siMyh9	4779.22	siLuc	3014.06	4029.73	0.658703	0.0992583	6.63626	3.21748e-11	8.55545e-10	1.07178	Snx6	12	54793134	54842488	sorting nexin 6
ENSMUSG00000020230	siMyh9	825.496	siLuc	514.442	739.256	0.660576	0.186486	3.54223	0.000396757	0.0018322	1.2402	Prmt2	10	76043056	76073699	protein arginine N-methyltransferase 2
ENSMUSG00000079428	siMyh9	120.342	siLuc	74.2733	83.872	0.660703	0.214203	3.08447	0.00203914	0.00844911	1.06639	Tceal7	X	135124790	135126849	transcription elongation factor A (SII)-like 7
ENSMUSG00000026470	siMyh9	1380.08	siLuc	869.54	1023.42	0.660866	0.105049	6.29104	3.15337e-10	5.9229e-09	1.25577	Stx6	1	155034461	155084002	syntaxin 6
ENSMUSG00000040322	siMyh9	9097.52	siLuc	5707.07	9556.47	0.660978	0.138148	4.78456	1.71366e-06	1.40665e-05	1.33406	Slc25a24	3	109030465	109075773	solute carrier family 25 (mitochondrial carrier, phosphate carrier), member 24
ENSMUSG00000021180	siMyh9	210.418	siLuc	129.942	129.82	0.660995	0.216239	3.05678	0.00223729	0.00929641	1.04686	Rps6ka5	12	100514698	100691379	ribosomal protein S6 kinase, polypeptide 5
ENSMUSG00000055485	siMyh9	1326.76	siLuc	830.393	1181.2	0.661893	0.153585	4.30962	1.63534e-05	0.000112666	1.2402	Soga1	2	156857719	156921174	microtubule crosslinking factor 2
ENSMUSG00000055745	siMyh9	608.172	siLuc	378.913	487.092	0.661929	0.154335	4.28892	1.79543e-05	0.000128049	1.17949	Rtl6	15	84437599	84442024	retrotransposon Gag like 6
ENSMUSG00000038797	siMyh9	465.493	siLuc	292.332	321.621	0.662292	0.114944	5.76188	8.31831e-09	1.30419e-07	1.14408	Zscan2	7	80510701	80526285	zinc finger and SCAN domain containing 2
ENSMUSG00000034462	siMyh9	3570.12	siLuc	2244.74	2562.56	0.662561	0.105184	6.29908	2.99422e-10	6.77835e-09	1.03105	Pkd2	5	104607316	104653685	polycystin 2, transient receptor potential cation channel
ENSMUSG00000039405	siMyh9	1442.52	siLuc	900.916	3114.82	0.663001	0.16387	4.04589	5.21258e-05	0.000362834	1.05805	Prss23	7	89156991	89176395	serine protease 23
ENSMUSG00000013787	siMyh9	5919.44	siLuc	3728.39	4478.18	0.664297	0.0751945	8.83439	1.00645e-18	9.63407e-17	1.0462	Ehmt2	17	35117445	35133027	euchromatic histone lysine N-methyltransferase 2
ENSMUSG00000040606	siMyh9	783.835	siLuc	490.678	537.038	0.664464	0.136878	4.85442	1.20738e-06	1.12604e-05	1.20734	Kazn	4	141829701	142205047	kazrin, periplakin interacting protein
ENSMUSG00000024151	siMyh9	1849.9	siLuc	1159.07	1466.86	0.664482	0.122378	5.42976	5.6429e-08	7.5372e-07	1.13542	Msh2	17	87979758	88031141	mutS homolog 2
ENSMUSG00000019961	siMyh9	12109.9	siLuc	7596.46	10359.7	0.665772	0.109674	6.07044	1.27562e-09	2.58455e-08	1.04088	Tmpo	10	90983433	91007444	thymopoietin
ENSMUSG00000042712	siMyh9	33362.8	siLuc	20884.9	23331.2	0.666008	0.126472	5.26604	1.39396e-07	1.45764e-06	1.34877	Tceal9	X	135145828	135147888	transcription elongation factor A like 9
ENSMUSG00000018395	siMyh9	2197.67	siLuc	1375.09	1665.59	0.666556	0.123052	5.41685	6.06576e-08	7.36994e-07	1.25144	Kif3a	11	53458206	53492794	kinesin family member 3A
ENSMUSG00000059195	siMyh9	430.137	siLuc	268.28	391.282	0.667583	0.148784	4.48693	7.2256e-06	5.64107e-05	1.19341	Gm12715	4	103420599	103421726	predicted gene 12715
ENSMUSG00000041840	siMyh9	571.466	siLuc	358.743	451.329	0.668284	0.0869679	7.68427	1.53873e-14	7.19187e-13	1.09269	Haus1	18	77845268	77855480	HAUS augmin-like complex, subunit 1
ENSMUSG00000030309	siMyh9	308.232	siLuc	190.728	220.303	0.66855	0.215338	3.10466	0.001905	0.00789363	1.07773	Caprin2	6	148743990	148797735	caprin family member 2
ENSMUSG00000032782	siMyh9	508.828	siLuc	318.818	345.789	0.6686	0.145348	4.6	4.22495e-06	3.75036e-05	1.10715	Cntrob	11	69190313	69214601	centrobin, centrosomal BRCA2 interacting protein
ENSMUSG00000048997	siMyh9	281.02	siLuc	176.83	176.58	0.668736	0.15866	4.2149	2.49892e-05	0.000176946	1.14087	Atxn7l2	3	108109538	108118250	ataxin 7-like 2
ENSMUSG00000039813	siMyh9	1283.56	siLuc	801.48	1158.13	0.668839	0.130642	5.11964	3.06114e-07	3.83966e-06	0.988337	Tbc1d2	4	46604390	46650209	TBC1 domain family, member 2
ENSMUSG00000022390	siMyh9	4366.51	siLuc	2734.91	3414.45	0.669351	0.0868069	7.7108	1.2503e-14	5.97483e-13	1.07178	Zc3h7b	15	81629258	81680461	zinc finger CCCH type containing 7B
ENSMUSG00000041215	siMyh9	2585.84	siLuc	1620.12	1701.09	0.669882	0.0846188	7.91648	2.44336e-15	1.13533e-13	1.25664	Yeats2	16	19959813	20051323	YEATS domain containing 2
ENSMUSG00000033788	siMyh9	594.149	siLuc	372.148	664.997	0.670098	0.127845	5.24148	1.59292e-07	1.85439e-06	1.17949	Dysf	6	83996368	84188042	dysferlin
ENSMUSG00000045932	siMyh9	1318.33	siLuc	815.853	1093.31	0.670346	0.180858	3.70647	0.00021017	0.00128783	0.988337	Ifit2	19	34528110	34553819	interferon-induced protein with tetratricopeptide repeats 2
ENSMUSG00000030315	siMyh9	1343.68	siLuc	842.017	1176.73	0.670375	0.0579597	11.5662	6.11093e-31	1.81159e-28	1.20938	Vgll4	6	114837589	114946141	vestigial like family member 4
ENSMUSG00000026796	siMyh9	6408.13	siLuc	3991.48	7522.27	0.670387	0.142615	4.70067	2.59307e-06	2.36369e-05	1.13542	Niban2	2	32766126	32815266	niban apoptosis regulator 2
ENSMUSG00000028496	siMyh9	1583.74	siLuc	986.601	1395.04	0.670387	0.129202	5.18869	2.11781e-07	2.24448e-06	1.25664	Mllt3	4	87688162	87951601	myeloid/lymphoid or mixed-lineage leukemia; translocated to, 3
ENSMUSG00000028159	siMyh9	1731.68	siLuc	1074.02	1127.08	0.670453	0.172069	3.89641	9.76289e-05	0.00055916	1.20938	Dapp1	3	137636768	137687306	dual adaptor for phosphotyrosine and 3-phosphoinositides 1
ENSMUSG00000027663	siMyh9	5221.1	siLuc	3267.52	3944.98	0.671278	0.0788744	8.51073	1.72845e-17	1.38393e-15	1.0462	Zmat3	3	32388945	32419769	zinc finger matrin type 3
ENSMUSG00000020092	siMyh9	1493.26	siLuc	921.708	885.475	0.67128	0.199676	3.36185	0.000774216	0.00319141	1.25577	Pald1	10	61155435	61219309	phosphatase domain containing, paladin 1
ENSMUSG00000027490	siMyh9	1249.51	siLuc	778.499	801.854	0.671709	0.136866	4.90779	9.21079e-07	8.45551e-06	1.25577	E2f1	2	154401327	154411812	E2F transcription factor 1
ENSMUSG00000051768	siMyh9	1015.95	siLuc	633.158	723.241	0.672823	0.136091	4.94393	7.65625e-07	7.10613e-06	1.25577	Xrcc1	7	24245714	24272863	X-ray repair complementing defective repair in Chinese hamster cells 1
ENSMUSG00000013076	siMyh9	6916.44	siLuc	4304.74	7543.67	0.672981	0.133788	5.03021	4.89951e-07	4.49391e-06	1.33406	Amotl1	9	14453262	14526302	angiomotin-like 1
ENSMUSG00000029821	siMyh9	173.331	siLuc	106.876	116.157	0.673425	0.189056	3.56205	0.000367976	0.00195966	1.06353	Gsdme	6	50166349	50240842	gasdermin E
ENSMUSG00000073176	siMyh9	212.811	siLuc	130.353	162.518	0.673686	0.188311	3.57751	0.000346878	0.00174986	1.14408	Zfp449	X	55391760	55411034	zinc finger protein 449
ENSMUSG00000067786	siMyh9	759.342	siLuc	469.592	434.841	0.673791	0.177295	3.80039	0.000144471	0.000850105	1.09269	Nnat	2	157401998	157404442	neuronatin
ENSMUSG00000020312	siMyh9	1600.78	siLuc	1002.81	1212.31	0.674346	0.0707921	9.52573	1.63893e-21	1.8653e-19	1.2402	Shc2	10	79453885	79458558	SHC (Src homology 2 domain containing) transforming protein 2
ENSMUSG00000033590	siMyh9	7691.11	siLuc	4773.04	5521.91	0.674508	0.149657	4.50702	6.57446e-06	6.60759e-05	0.904468	Myo5c	9	75139334	75212733	myosin VC
ENSMUSG00000002885	siMyh9	4384.47	siLuc	2710.27	4868.67	0.674529	0.17518	3.85048	0.000117887	0.000725486	1.07178	Adgre5	8	84449880	84467955	adhesion G protein-coupled receptor E5
ENSMUSG00000044702	siMyh9	253.133	siLuc	157.891	165.051	0.675502	0.193668	3.48793	0.000486774	0.00245202	1.07773	Palb2	7	121706485	121732169	partner and localizer of BRCA2
ENSMUSG00000013033	siMyh9	1346.62	siLuc	831.497	757.813	0.675681	0.181128	3.73041	0.00019117	0.000971586	1.2402	Adgrl1	8	84626734	84668583	adhesion G protein-coupled receptor L1
ENSMUSG00000037946	siMyh9	7968.54	siLuc	4920.66	8579.73	0.676775	0.171473	3.94684	7.91906e-05	0.000531083	1.04088	Fgd3	13	49415030	49473787	FYVE, RhoGEF and PH domain containing 3
ENSMUSG00000020100	siMyh9	363.336	siLuc	224.644	274.197	0.678858	0.113056	6.0046	1.91802e-09	3.63355e-08	1.07773	Slc29a3	10	60547851	60588562	solute carrier family 29 (nucleoside transporters), member 3
ENSMUSG00000068115	siMyh9	445.469	siLuc	278.021	336.956	0.679575	0.121354	5.59991	2.14458e-08	3.1639e-07	1.12299	Ninl	2	150794411	150795844	ninein-like
ENSMUSG00000087179	siMyh9	204.89	siLuc	125.401	186.605	0.679854	0.224374	3.03	0.00244556	0.00955507	1.10715	5730471H19Rik	2	156674969	156681812	predicted gene 14230
ENSMUSG00000061724	siMyh9	99.4262	siLuc	60.0895	82.2048	0.680386	0.176103	3.86358	0.000111736	0.000691539	1.07594	Gm2423	13	13406746	13407478	predicted gene 2423
ENSMUSG00000097287	siMyh9	119	siLuc	72.5734	91.5219	0.681523	0.218932	3.11294	0.00185232	0.00696036	1.21478	D130017N08Rik	5	143744109	143752885	RIKEN cDNA D130017N08 gene
ENSMUSG00000022292	siMyh9	881.436	siLuc	546.91	660.754	0.681963	0.100103	6.81262	9.58397e-12	2.51676e-10	1.19341	Rrm2b	15	37924196	37961347	ribonucleotide reductase M2 B (TP53 inducible)
ENSMUSG00000001995	siMyh9	857.886	siLuc	530.339	558.279	0.682214	0.127349	5.35707	8.45845e-08	1.02772e-06	1.20734	Sipa1l2	8	126144802	126296495	signal-induced proliferation-associated 1 like 2
ENSMUSG00000028066	siMyh9	801.335	siLuc	496.005	595.949	0.682236	0.113766	5.99681	2.01234e-09	3.51337e-08	1.18016	Pmf1	3	88301450	88317638	polyamine-modulated factor 1
ENSMUSG00000034656	siMyh9	93.1604	siLuc	57.349	61.2639	0.682813	0.225104	3.03333	0.00241874	0.00875028	1.21478	Cacna1a	8	85115069	85366875	calcium channel, voltage-dependent, P/Q type, alpha 1A subunit
ENSMUSG00000050212	siMyh9	953.974	siLuc	586.61	672.721	0.683327	0.172361	3.96451	7.35478e-05	0.000446861	1.18016	Eva1b	4	126041537	126043668	eva-1 homolog B
ENSMUSG00000052698	siMyh9	606.343	siLuc	371.269	442.263	0.684673	0.179885	3.80617	0.000141133	0.000834355	1.09269	Tln2	9	67127936	67446674	talin 2
ENSMUSG00000052949	siMyh9	312.352	siLuc	191.237	199.636	0.684865	0.170152	4.02502	5.69705e-05	0.000385986	1.07773	Rnf157	11	116227179	116303858	ring finger protein 157
ENSMUSG00000026547	siMyh9	13719.2	siLuc	8437.03	14133.5	0.685246	0.158754	4.31639	1.58599e-05	0.000101948	1.34877	Tagln2	1	172327614	172334947	transgelin 2
ENSMUSG00000027805	siMyh9	913.116	siLuc	554.306	615.336	0.687375	0.219177	3.13616	0.00171176	0.00654699	1.20734	Pfn2	3	57749316	57755500	profilin 2
ENSMUSG00000109324	siMyh9	4256.96	siLuc	2622.89	3167.9	0.68789	0.130642	5.26547	1.39833e-07	1.821e-06	1.05805	Prmt1	7	44625413	44635992	protein arginine N-methyltransferase 1
ENSMUSG00000027018	siMyh9	1417.76	siLuc	874.507	1090.92	0.688224	0.115267	5.97071	2.36228e-09	4.72391e-08	0.988337	Hat1	2	71219604	71271966	histone aminotransferase 1
ENSMUSG00000000958	siMyh9	1082.23	siLuc	662.092	973.552	0.688273	0.180237	3.81871	0.000134153	0.000709791	1.25577	Slc7a7	14	54606899	54655156	solute carrier family 7 (cationic amino acid transporter, y+ system), member 7
ENSMUSG00000031697	siMyh9	1069.6	siLuc	658.928	787.092	0.689304	0.136242	5.0594	4.20583e-07	4.12915e-06	1.25577	Orc6	8	86026318	86034907	origin recognition complex, subunit 6
ENSMUSG00000019779	siMyh9	1357.53	siLuc	832.402	1393.59	0.689416	0.160664	4.29105	1.77827e-05	0.000119996	1.25664	Frk	10	34359395	34487274	fyn-related kinase
ENSMUSG00000021177	siMyh9	686.864	siLuc	421.532	492.038	0.69072	0.149051	4.63412	3.58465e-06	3.27618e-05	1.09269	Tdp1	12	99850793	99921478	tyrosyl-DNA phosphodiesterase 1
ENSMUSG00000045519	siMyh9	355.457	siLuc	219.605	289.127	0.69122	0.101231	6.82816	8.60119e-12	2.40452e-10	1.12299	Zfp560	9	20256432	20296473	zinc finger protein 560
ENSMUSG00000029814	siMyh9	6159.67	siLuc	3803.7	4585.94	0.692766	0.0556219	12.4549	1.31489e-35	9.76298e-33	1.0462	Igf2bp3	6	49062157	49191891	insulin-like growth factor 2 mRNA binding protein 3
ENSMUSG00000019124	siMyh9	90.665	siLuc	55.2052	82.3862	0.693155	0.175632	3.94663	7.92574e-05	0.000529319	1.04686	Scrn1	6	54482875	54543474	secernin 1
ENSMUSG00000078532	siMyh9	131.749	siLuc	79.3371	178.087	0.693612	0.22462	3.08793	0.00201554	0.00787152	1.14408	Nkain1	4	130297197	130339628	Na+/K+ transporting ATPase interacting 1
ENSMUSG00000037321	siMyh9	242.608	siLuc	147.184	210.962	0.693898	0.208934	3.32113	0.000896534	0.00394589	1.14087	Tap1	17	34406527	34416199	transporter 1, ATP-binding cassette, sub-family B (MDR/TAP)
ENSMUSG00000045394	siMyh9	6637.92	siLuc	4055.51	6070.44	0.69467	0.158193	4.39127	1.12689e-05	9.45112e-05	1.0462	Epcam	17	87943407	87958534	epithelial cell adhesion molecule
ENSMUSG00000028807	siMyh9	506.196	siLuc	310.949	351.348	0.695225	0.106899	6.50359	7.84255e-11	1.92398e-09	1.07773	Zbtb8a	4	129247421	129271909	zinc finger and BTB domain containing 8a
ENSMUSG00000078607	siMyh9	6597.33	siLuc	4019.65	3440.31	0.696056	0.172213	4.04184	5.30326e-05	0.000371651	1.0462	1810010H24Rik	11	106919049	106921269	RIKEN cDNA 1810010H24 gene
ENSMUSG00000024370	siMyh9	2063.65	siLuc	1273.85	1603.8	0.69673	0.0691266	10.079	6.83872e-24	1.02042e-21	1.25144	Cdc23	18	34764004	34784788	CDC23 cell division cycle 23
ENSMUSG00000048924	siMyh9	863.503	siLuc	529.077	554.196	0.696985	0.11524	6.04814	1.46525e-09	2.61532e-08	1.18016	Ccdc125	13	100806225	100833748	coiled-coil domain containing 125
ENSMUSG00000015217	siMyh9	1389.32	siLuc	849.827	1128.24	0.698193	0.119176	5.85853	4.66989e-09	8.8046e-08	0.988337	Hmgb3	X	70599524	70604282	high mobility group box 3
ENSMUSG00000028525	siMyh9	626.471	siLuc	379.662	288.254	0.698215	0.209372	3.33481	0.000853578	0.00387994	1.10715	Pde4b	4	101944938	102464456	phosphodiesterase 4B, cAMP specific
ENSMUSG00000037636	siMyh9	192.598	siLuc	116.784	163.457	0.698885	0.196359	3.55922	0.000371951	0.00185603	1.14408	Slc25a43	X	36007312	36040855	solute carrier family 25, member 43
ENSMUSG00000039131	siMyh9	2736.79	siLuc	1672.75	2366.14	0.699714	0.117282	5.96609	2.43011e-09	4.66852e-08	1.03105	Gipc2	3	151799170	151871867	GIPC PDZ domain containing family, member 2
ENSMUSG00000040272	siMyh9	178.192	siLuc	109.085	130.073	0.700218	0.209181	3.34742	0.000815662	0.00391454	1.04686	Accs	2	93663812	93680288	1-aminocyclopropane-1-carboxylate synthase (inactive)
ENSMUSG00000021115	siMyh9	893.583	siLuc	547.35	656.564	0.700994	0.110753	6.32935	2.46195e-10	4.98893e-09	1.17949	Vrk1	12	105976487	106043685	vaccinia related kinase 1
ENSMUSG00000057329	siMyh9	295.331	siLuc	179.519	223.087	0.701308	0.157662	4.44819	8.65982e-06	6.84594e-05	1.14408	Bcl2	1	106465908	106642004	B cell leukemia/lymphoma 2
ENSMUSG00000026471	siMyh9	477.818	siLuc	288.532	364.531	0.70155	0.209314	3.35166	0.0008033	0.00348023	1.17949	Mr1	1	155003023	155022560	major histocompatibility complex, class I-related
ENSMUSG00000042606	siMyh9	771.8	siLuc	463.482	545.406	0.701787	0.226585	3.09723	0.00195338	0.00738516	1.19341	Hirip3	7	126461144	126464549	HIRA interacting protein 3
ENSMUSG00000029260	siMyh9	36800.4	siLuc	22442.7	21401.1	0.702823	0.128655	5.46284	4.68573e-08	6.89135e-07	1.04088	Ugt2b34	5	87037626	87054796	UDP glucuronosyltransferase 2 family, polypeptide B34
ENSMUSG00000023033	siMyh9	1059.44	siLuc	641.417	792.784	0.70444	0.176556	3.98991	6.60994e-05	0.000385168	1.25564	Scn8a	15	100767739	100943810	sodium channel, voltage-gated, type VIII, alpha
ENSMUSG00000074136	siMyh9	81.1946	siLuc	48.8017	49.6137	0.704765	0.205797	3.42456	0.000615787	0.00299986	1.07594	4930513N10Rik	8	96533458	96548356	RIKEN cDNA 4930513N10 gene
ENSMUSG00000042359	siMyh9	1049.28	siLuc	634.339	655.037	0.704856	0.181966	3.87355	0.000107263	0.000618669	1.17949	Osbpl6	2	76236852	76430991	oxysterol binding protein-like 6
ENSMUSG00000040717	siMyh9	674.055	siLuc	409.722	481.605	0.705032	0.13675	5.15562	2.52799e-07	2.76251e-06	1.18016	Il17rd	14	26760898	26829243	interleukin 17 receptor D
ENSMUSG00000111977	siMyh9	206.358	siLuc	125.836	132.912	0.705533	0.146446	4.81768	1.45234e-06	1.50998e-05	1.04686	Gm47163	10	79473690	79475354	predicted gene, 47163
ENSMUSG00000005370	siMyh9	2321.8	siLuc	1416.03	1610.33	0.705898	0.102957	6.85625	7.06941e-12	2.0002e-10	1.13542	Msh6	17	88282490	88298320	mutS homolog 6
ENSMUSG00000032372	siMyh9	1647.33	siLuc	985.892	1185.38	0.706176	0.221038	3.19482	0.00139916	0.00654222	0.988337	Plscr2	9	92157655	92179805	phospholipid scramblase 2
ENSMUSG00000044393	siMyh9	19977.9	siLuc	12204	18870.8	0.706195	0.0857722	8.23338	1.82006e-16	1.20558e-14	1.04088	Dsg2	18	20691131	20737578	desmoglein 2
ENSMUSG00000026207	siMyh9	309.523	siLuc	185.384	205.199	0.706436	0.226539	3.11839	0.00181842	0.00732043	1.12299	Speg	1	75351941	75408964	SPEG complex locus
ENSMUSG00000050379	siMyh9	1357.7	siLuc	826.641	824.177	0.706506	0.124501	5.67471	1.38926e-08	1.92407e-07	1.25564	Septin6	X	36174979	36253309	septin 6
ENSMUSG00000002799	siMyh9	418.638	siLuc	250.693	379.314	0.70666	0.225934	3.12772	0.00176167	0.00729609	1.09269	Jag2	12	112871439	112893396	jagged 2
ENSMUSG00000118653	siMyh9	95.2417	siLuc	56.3839	69.9496	0.706761	0.205733	3.43532	0.000591844	0.00293143	1.06353	AC159819.1	9	56344741	56345728	ubiquitin-conjugating enzyme E2S, retrotransposed
ENSMUSG00000022587	siMyh9	1774.68	siLuc	1079.38	1674.73	0.707436	0.13266	5.3327	9.67624e-08	1.11897e-06	1.25926	Ly6e	15	74826920	74831754	lymphocyte antigen 6 family member E
ENSMUSG00000040699	siMyh9	1497.15	siLuc	908.335	1075.79	0.708011	0.140241	5.04852	4.45241e-07	4.35029e-06	1.25577	Limd2	11	106047082	106050968	LIM domain containing 2
ENSMUSG00000029994	siMyh9	9389.72	siLuc	5712.43	8240.54	0.708269	0.11624	6.09317	1.10697e-09	2.09302e-08	1.13542	Anxa4	6	86713822	86770566	annexin A4
ENSMUSG00000023345	siMyh9	292.052	siLuc	175.418	194.881	0.708551	0.16762	4.22713	2.36693e-05	0.000168728	1.14408	Poc1a	9	106158260	106227720	POC1 centriolar protein A
ENSMUSG00000034573	siMyh9	4984.16	siLuc	3033.42	4065.66	0.708988	0.10957	6.47064	9.75864e-11	2.35184e-09	1.07178	Ptpn13	5	103573058	103691205	protein tyrosine phosphatase, non-receptor type 13
ENSMUSG00000025626	siMyh9	1309.68	siLuc	794.747	1040.91	0.709024	0.132209	5.3629	8.18974e-08	1.19215e-06	0.988337	Phf6	X	52001143	52045820	PHD finger protein 6
ENSMUSG00000027692	siMyh9	262.259	siLuc	158.754	161.877	0.709332	0.172528	4.11141	3.93249e-05	0.000279767	1.07773	Tnik	3	28317363	28730007	TRAF2 and NCK interacting kinase
ENSMUSG00000047230	siMyh9	3201.67	siLuc	1913.55	2063.69	0.70955	0.220001	3.22521	0.0012588	0.00530818	1.13542	Cldn2	X	138701577	138712135	claudin 2
ENSMUSG00000021597	siMyh9	580.312	siLuc	353.555	468.365	0.710173	0.118823	5.97672	2.27673e-09	3.91203e-08	1.18016	Slf1	13	77251696	77283584	SMC5-SMC6 complex localization factor 1
ENSMUSG00000092074	siMyh9	181.735	siLuc	109.601	128.967	0.711475	0.17531	4.05837	4.94162e-05	0.000345073	1.06353	Dynlt1a	17	6358269	6367775	dynein light chain Tctex-type 1A
ENSMUSG00000032656	siMyh9	141.826	siLuc	86.3283	141.323	0.71179	0.198836	3.57979	0.000343867	0.00178849	1.10715	Marchf3	18	56894788	57058620	membrane associated ring-CH-type finger 3
ENSMUSG00000036206	siMyh9	1928.91	siLuc	1173.47	1562.11	0.71207	0.0765139	9.30641	1.32223e-20	1.50182e-18	1.13542	Sh3bp4	1	88998137	89082790	SH3-domain binding protein 4
ENSMUSG00000031107	siMyh9	257.755	siLuc	156.097	209.557	0.712097	0.121631	5.85458	4.78208e-09	7.87061e-08	1.14408	Rbmx2	X	47783881	47799600	RNA binding motif protein, X-linked 2
ENSMUSG00000032607	siMyh9	1007.73	siLuc	608.114	594.861	0.712328	0.167053	4.26408	2.00728e-05	0.000141548	1.18016	Amt	9	108174069	108179501	aminomethyltransferase
ENSMUSG00000037419	siMyh9	192.954	siLuc	116.26	269.417	0.713291	0.182675	3.9047	9.43412e-05	0.00056919	1.14408	Endod1	9	14265286	14292803	endonuclease domain containing 1
ENSMUSG00000044636	siMyh9	353.873	siLuc	212.343	249.183	0.714588	0.106514	6.70889	1.96112e-11	5.29211e-10	1.10715	Csrnp2	15	100377451	100393369	cysteine-serine-rich nuclear protein 2
ENSMUSG00000015133	siMyh9	1350.68	siLuc	806.687	1474.45	0.715738	0.202648	3.53193	0.000412546	0.0018778	1.25144	Lrrk1	7	65908493	66038098	leucine-rich repeat kinase 1
ENSMUSG00000031351	siMyh9	666.7	siLuc	406.395	560.347	0.716209	0.0975803	7.33969	2.14082e-13	7.50989e-12	1.18016	Zfp185	X	72030945	72075149	zinc finger protein 185
ENSMUSG00000051235	siMyh9	614.745	siLuc	372.038	393.936	0.71672	0.122859	5.83368	5.42195e-09	8.58775e-08	1.18016	Gen1	12	11288921	11315798	GEN1, Holliday junction 5' flap endonuclease
ENSMUSG00000032369	siMyh9	7673.05	siLuc	4566.09	6925.76	0.716817	0.21449	3.34195	0.000831907	0.00402926	1.03441	Plscr1	9	92131803	92154331	phospholipid scramblase 1
ENSMUSG00000113836	siMyh9	88.7676	siLuc	51.8373	57.9629	0.719513	0.222414	3.23502	0.00121635	0.00485952	1.21478	Gm3325	13	62163419	62198800	predicted gene 3325
ENSMUSG00000028763	siMyh9	23085.8	siLuc	13823.2	21682.9	0.719697	0.172579	4.17024	3.04284e-05	0.000181432	1.34877	Hspg2	4	137296482	137297428	perlecan (heparan sulfate proteoglycan 2)
ENSMUSG00000061607	siMyh9	2652.31	siLuc	1604.78	1868.57	0.721743	0.0848094	8.51017	1.73674e-17	1.29337e-15	1.13542	Mdc1	17	36152568	36156923	mediator of DNA damage checkpoint 1
ENSMUSG00000042759	siMyh9	185.851	siLuc	111.131	247.628	0.72181	0.184152	3.91965	8.86767e-05	0.000541312	1.14087	Apobr	7	126184114	126188284	apolipoprotein B receptor
ENSMUSG00000072620	siMyh9	56.6976	siLuc	33.9186	82.5798	0.722056	0.202498	3.56574	0.00036283	0.00193899	1.06353	Slfn2	11	82955938	82961504	schlafen 2
ENSMUSG00000018398	siMyh9	3565.86	siLuc	2140.35	3031.46	0.722609	0.146583	4.92968	8.23649e-07	9.04086e-06	1.0462	Septin8	11	53410573	53434923	septin 8
ENSMUSG00000000884	siMyh9	124.758	siLuc	74.1211	87.7353	0.723016	0.1845	3.91878	8.8998e-05	0.000575407	1.06639	Gnb1l	16	18317636	18385429	guanine nucleotide binding protein (G protein), beta polypeptide 1-like
ENSMUSG00000036977	siMyh9	473.58	siLuc	284.587	358.728	0.723756	0.112569	6.42946	1.28055e-10	2.70071e-09	1.20734	Anapc10	8	80438449	80505688	anaphase promoting complex subunit 10
ENSMUSG00000034205	siMyh9	5230.13	siLuc	3135.78	5214.99	0.724862	0.140923	5.14366	2.69432e-07	3.71089e-06	0.904468	Loxl2	14	69846517	69933283	lysyl oxidase-like 2
ENSMUSG00000031149	siMyh9	368.527	siLuc	218.823	302.042	0.72524	0.189626	3.82457	0.000131	0.000791765	1.07773	Praf2	X	7594678	7597303	PRA1 domain family 2
ENSMUSG00000000751	siMyh9	2530.6	siLuc	1520.25	1936.04	0.725489	0.118377	6.12862	8.86437e-10	1.5656e-08	1.25926	Rpa1	11	75188992	75239150	replication protein A1
ENSMUSG00000019461	siMyh9	2256.3	siLuc	1350.78	1778.94	0.726189	0.148606	4.88667	1.02558e-06	1.0595e-05	1.09616	Plscr3	11	69737202	69742884	phospholipid scramblase 3
ENSMUSG00000022048	siMyh9	1827.24	siLuc	1096.13	1339.23	0.726325	0.122764	5.91641	3.29035e-09	5.6465e-08	1.13542	Dpysl2	14	67040313	67106137	dihydropyrimidinase-like 2
ENSMUSG00000022833	siMyh9	388.642	siLuc	234.176	284.074	0.726392	0.119496	6.07879	1.21095e-09	2.25074e-08	1.14408	Ccdc14	16	34510986	34545564	coiled-coil domain containing 14
ENSMUSG00000087651	siMyh9	288.305	siLuc	172.077	179.043	0.72684	0.16775	4.33287	1.47177e-05	0.000110806	1.14087	1500009L16Rik	10	83558729	83598626	RIKEN cDNA 1500009L16 gene
ENSMUSG00000021572	siMyh9	359.904	siLuc	213.951	199.376	0.727257	0.212671	3.41964	0.000627039	0.00297621	1.10715	Cep72	13	74184619	74210418	centrosomal protein 72
ENSMUSG00000040618	siMyh9	15344.4	siLuc	9165.22	11273.8	0.72735	0.154893	4.69581	2.65547e-06	2.09526e-05	1.33406	Pck2	14	55777723	55787474	phosphoenolpyruvate carboxykinase 2 (mitochondrial)
ENSMUSG00000045659	siMyh9	2027.51	siLuc	1218.07	1407.89	0.728643	0.097797	7.45056	9.29442e-14	3.31463e-12	1.25664	Plekha7	7	115722720	115907611	pleckstrin homology domain containing, family A member 7
ENSMUSG00000019998	siMyh9	5236.22	siLuc	3145.18	4249.84	0.729288	0.0845333	8.62722	6.28594e-18	5.38531e-16	1.0462	Stx7	10	24025200	24066120	syntaxin 7
ENSMUSG00000003378	siMyh9	613.896	siLuc	361.329	351.237	0.729573	0.236249	3.08815	0.00201405	0.00788584	1.14087	Grik5	7	24709274	24771717	glutamate receptor, ionotropic, kainate 5 (gamma 2)
ENSMUSG00000023050	siMyh9	528.617	siLuc	314.781	327.565	0.731768	0.180283	4.05901	4.92813e-05	0.000324941	1.14087	Map3k12	15	102406081	102425499	mitogen-activated protein kinase kinase kinase 12
ENSMUSG00000034349	siMyh9	5074.42	siLuc	3035.96	3498.43	0.731998	0.119414	6.12993	8.79165e-10	1.83474e-08	1.05137	Smc4	3	68912071	68941956	structural maintenance of chromosomes 4
ENSMUSG00000024331	siMyh9	5168.99	siLuc	3090.39	4421.72	0.732496	0.116279	6.29947	2.98668e-10	6.63926e-09	1.05137	Dsc2	18	20163690	20192611	desmocollin 2
ENSMUSG00000079685	siMyh9	407.661	siLuc	239.997	283.054	0.733274	0.214735	3.41478	0.000638334	0.00294475	1.14087	Ulbp1	10	7390362	7423638	UL16 binding protein 1
ENSMUSG00000054889	siMyh9	24488.1	siLuc	14603	23086.7	0.733563	0.134296	5.46226	4.70102e-08	6.39822e-07	1.13542	Dsp	13	38362343	38366210	desmoplakin
ENSMUSG00000034255	siMyh9	3207.66	siLuc	1911.85	2333.05	0.733899	0.144193	5.08971	3.58605e-07	3.90189e-06	1.13542	Arhgap27	11	103222326	103235528	Rho GTPase activating protein 27
ENSMUSG00000037032	siMyh9	767.923	siLuc	457.741	539.795	0.733927	0.109633	6.69438	2.16595e-11	5.34203e-10	1.20734	Apbb1	7	105207690	105230860	amyloid beta precursor protein binding family B member 1
ENSMUSG00000091955	siMyh9	188.049	siLuc	110.26	152.332	0.735303	0.160677	4.57629	4.73297e-06	4.14003e-05	1.10715	Gm9844	7	24561638	24562122	thymosin beta 10b
ENSMUSG00000117725	siMyh9	147.643	siLuc	87.0725	104.705	0.736116	0.183177	4.01861	5.85425e-05	0.000356684	1.21478	Gm50240	17	30795274	30801568	predicted gene, 50240
ENSMUSG00000006567	siMyh9	4557.61	siLuc	2664.84	2813.16	0.736356	0.230499	3.19462	0.00140015	0.00623788	1.0462	Atp7b	8	22482801	22550321	ATPase, Cu++ transporting, beta polypeptide
ENSMUSG00000032324	siMyh9	2558.33	siLuc	1524.51	1879.62	0.737004	0.113026	6.52068	6.99914e-11	1.50764e-09	1.25144	Tspan3	9	56039009	56068341	tetraspanin 3
ENSMUSG00000024985	siMyh9	1603.77	siLuc	952.285	1059	0.737325	0.151316	4.87276	1.10047e-06	1.24129e-05	0.988337	Tcf7l2	19	55730252	55922086	transcription factor 7 like 2, T cell specific, HMG box
ENSMUSG00000026482	siMyh9	1762.41	siLuc	1033.4	935.039	0.737585	0.214246	3.4427	0.000575941	0.00304464	0.988337	Rgl1	1	152392702	152500968	ral guanine nucleotide dissociation stimulator,-like 1
ENSMUSG00000020381	siMyh9	172.453	siLuc	102.01	91.7545	0.738544	0.175459	4.2092	2.56276e-05	0.00017182	1.21478	Mrnip	11	50065271	50090942	MRN complex interacting protein
ENSMUSG00000026098	siMyh9	174.452	siLuc	102.618	125.107	0.738737	0.131725	5.60819	2.04459e-08	3.17916e-07	1.06353	Pms1	1	53228346	53336177	PMS1 homolog 1, mismatch repair system component
ENSMUSG00000022475	siMyh9	2470.58	siLuc	1444.75	2473.18	0.73875	0.222382	3.32198	0.000893813	0.00428805	1.03105	Hdac7	15	97690545	97742383	histone deacetylase 7
ENSMUSG00000072944	siMyh9	2087.94	siLuc	1226.65	1213.9	0.739243	0.200389	3.68904	0.0002251	0.00136319	0.988337	Nup62cl	X	138907554	138963317	nucleoporin 62 C-terminal like
ENSMUSG00000041995	siMyh9	515.164	siLuc	304.597	355.677	0.741034	0.144757	5.11916	3.06901e-07	3.37452e-06	1.14408	Zbed3	13	95460120	95474349	zinc finger, BED type containing 3
ENSMUSG00000050640	siMyh9	170.505	siLuc	100.426	123.445	0.741205	0.197975	3.74393	0.000181167	0.00107381	1.04686	Tmem150c	5	100225731	100307667	transmembrane protein 150C
ENSMUSG00000025151	siMyh9	11496.5	siLuc	6847.99	7450.78	0.741457	0.0940297	7.88535	3.13664e-15	1.33802e-13	1.33406	Maged1	X	93579080	93585749	MAGE family member D1
ENSMUSG00000030188	siMyh9	306.561	siLuc	180.755	243.709	0.741524	0.143079	5.18262	2.18787e-07	2.50407e-06	1.14408	Magohb	6	131261351	131270207	mago homolog B, exon junction complex core component
ENSMUSG00000022070	siMyh9	455.534	siLuc	271.532	293.219	0.74174	0.128248	5.78365	7.30979e-09	1.15574e-07	1.14408	Bora	14	99283813	99311976	bora, aurora kinase A activator
ENSMUSG00000035439	siMyh9	943.958	siLuc	558.929	961.614	0.741902	0.139168	5.33098	9.76836e-08	1.39948e-06	0.988337	Haus8	8	71703769	71725578	4HAUS augmin-like complex, subunit 8
ENSMUSG00000017631	siMyh9	574.796	siLuc	339.445	517.08	0.742625	0.148136	5.01313	5.3552e-07	5.33634e-06	1.20734	Abr	11	76307560	76400245	active BCR-related gene
ENSMUSG00000116815	siMyh9	133.505	siLuc	79.1071	93.8162	0.743154	0.192728	3.85598	0.000115265	0.000716044	1.06639	Gm49760	12	18698215	18699999	predicted gene, 49760
ENSMUSG00000041734	siMyh9	3058.55	siLuc	1798.91	2291.7	0.743766	0.178998	4.15515	3.25071e-05	0.00024196	1.0462	Kirrel	3	86985900	87082007	kirre like nephrin family adhesion molecule 1
ENSMUSG00000069755	siMyh9	398.168	siLuc	237.116	304.579	0.744316	0.120454	6.17928	6.43948e-10	1.28205e-08	1.14408	Zfp125	12	20927085	20971263	zinc finger protein 125
ENSMUSG00000038628	siMyh9	1974.05	siLuc	1172.37	1407.52	0.744511	0.0933604	7.97459	1.52882e-15	8.07644e-14	1.13542	Polr3k	2	181506130	181512623	polymerase (RNA) III (DNA directed) polypeptide K
ENSMUSG00000041298	siMyh9	999.59	siLuc	590.691	697.068	0.746425	0.106475	7.01033	2.37762e-12	6.96251e-11	1.17949	Katnal1	5	148808394	148865810	katanin p60 subunit A-like 1
ENSMUSG00000027201	siMyh9	3510.22	siLuc	2062.56	2713.68	0.746832	0.172885	4.31983	1.56148e-05	0.000116837	1.13542	Myef2	2	124926548	124965581	myelin basic protein expression factor 2, repressor
ENSMUSG00000031189	siMyh9	312.594	siLuc	183.993	261.661	0.747575	0.161374	4.63257	3.61149e-06	3.16481e-05	1.14408	Aff2	X	68403900	68911643	AF4/FMR2 family, member 2
ENSMUSG00000032261	siMyh9	8128.45	siLuc	4754.53	6738.41	0.74774	0.190686	3.92132	8.80638e-05	0.000540359	1.13542	Sh3bgrl2	9	83430380	83520854	SH3 domain binding glutamic acid-rich protein like 2
ENSMUSG00000052713	siMyh9	1125.67	siLuc	661.251	867.636	0.748202	0.161428	4.6349	3.57108e-06	2.91126e-05	1.2402	Zfp608	18	55021120	55123238	zinc finger protein 608
ENSMUSG00000029177	siMyh9	1197.65	siLuc	708.06	659.708	0.748339	0.14005	5.34337	9.12324e-08	1.12546e-06	1.17949	Cenpa	5	30824121	30832174	centromere protein A
ENSMUSG00000049521	siMyh9	4470.36	siLuc	2638.29	3080.37	0.74839	0.132667	5.6411	1.68971e-08	2.75328e-07	1.03105	Cdc42ep1	15	78726824	78735097	CDC42 effector protein 1
ENSMUSG00000027811	siMyh9	276.865	siLuc	163.666	184.437	0.748776	0.14726	5.08473	3.68142e-07	4.20559e-06	1.07773	4930579G24Rik	3	79536386	79540127	RIKEN cDNA 4930579G24 gene
ENSMUSG00000051934	siMyh9	2174.11	siLuc	1286.46	1630.54	0.749536	0.0945087	7.93087	2.17624e-15	1.01572e-13	1.25926	Spats2	15	99024437	99111096	spermatogenesis associated, serine-rich 2
ENSMUSG00000052397	siMyh9	18909.6	siLuc	10872.7	25719.9	0.751266	0.247581	3.03442	0.00240996	0.00804752	1.33406	Ezr	17	7005440	7050183	ezrin
ENSMUSG00000073758	siMyh9	540.723	siLuc	319.607	578.213	0.751282	0.13827	5.43343	5.52822e-08	7.65337e-07	1.09269	Sh3d21	4	126044395	126057284	SH3 domain containing 21
ENSMUSG00000046432	siMyh9	16413.6	siLuc	9710.62	11441.4	0.751441	0.0902861	8.32289	8.58469e-17	4.80643e-15	1.33406	Bex3	X	135171010	135172727	brain expressed X-linked 3
ENSMUSG00000048285	siMyh9	2859.61	siLuc	1668.48	2183.41	0.752095	0.188835	3.98282	6.81016e-05	0.000462236	1.05137	Frmd6	12	70872288	70949008	FERM domain containing 6
ENSMUSG00000046546	siMyh9	1506.25	siLuc	879.093	1045.01	0.753785	0.180516	4.17572	2.97041e-05	0.000195597	1.20938	Fam43a	16	30418541	30421615	family with sequence similarity 43, member A
ENSMUSG00000029363	siMyh9	1186.15	siLuc	697.441	765.091	0.75384	0.14306	5.26938	1.36884e-07	1.53031e-06	1.25564	Rfc5	5	117516168	117527112	replication factor C (activator 1) 5
ENSMUSG00000024169	siMyh9	812.238	siLuc	479.333	591.947	0.754188	0.123516	6.10598	1.02172e-09	1.89029e-08	1.18016	Ift140	17	25235059	25318469	intraflagellar transport 140
ENSMUSG00000040836	siMyh9	434.781	siLuc	254.489	524.319	0.754696	0.150825	5.00377	5.62189e-07	6.09981e-06	1.09269	Gpr161	1	165123358	165154314	G protein-coupled receptor 161
ENSMUSG00000024521	siMyh9	3481.63	siLuc	2047.81	3372.1	0.754841	0.11976	6.30295	2.92039e-10	7.48775e-09	0.904468	Pmaip1	18	66591604	66598631	phorbol-12-myristate-13-acetate-induced protein 1
ENSMUSG00000032640	siMyh9	1985.29	siLuc	1164.11	1319.47	0.755031	0.149916	5.03637	4.74444e-07	4.60406e-06	1.25664	Chsy1	7	65759263	65823546	chondroitin sulfate synthase 1
ENSMUSG00000027203	siMyh9	1044.22	siLuc	599.798	851.148	0.755996	0.240802	3.13949	0.00169242	0.00768369	0.988337	Dut	2	125089110	125100528	deoxyuridine triphosphatase
ENSMUSG00000023009	siMyh9	420.144	siLuc	242.733	254.394	0.757609	0.216752	3.49528	0.000473561	0.00233907	1.10715	Nckap5l	15	99319916	99355629	NCK-associated protein 5-like
ENSMUSG00000028032	siMyh9	2818.87	siLuc	1662.23	1903.23	0.757665	0.065509	11.5658	6.1407e-31	1.79513e-28	1.25144	Papss1	3	131270529	131349432	3'-phosphoadenosine 5'-phosphosulfate synthase 1
ENSMUSG00000050912	siMyh9	11688.6	siLuc	6874.27	7630.84	0.757977	0.105934	7.15518	8.35609e-13	2.99191e-11	1.03441	Tmem123	9	7764042	7794334	transmembrane protein 123
ENSMUSG00000006356	siMyh9	1661.96	siLuc	968.832	1326.59	0.758192	0.170975	4.43452	9.22761e-06	6.66831e-05	1.25664	Crip2	12	113103856	113109126	cysteine rich protein 2
ENSMUSG00000012483	siMyh9	405.898	siLuc	237.709	280.957	0.758764	0.117568	6.45384	1.09049e-10	2.51896e-09	1.10715	Rpa3	6	8255936	8259173	replication protein A3
ENSMUSG00000002732	siMyh9	147.236	siLuc	85.5374	121.305	0.759094	0.19229	3.94764	7.8924e-05	0.000519669	1.06639	Fkbp7	2	76493388	76503429	FK506 binding protein 7
ENSMUSG00000024909	siMyh9	1561.7	siLuc	910.709	1501.68	0.759273	0.165283	4.59378	4.35283e-06	3.76225e-05	1.13542	Efemp2	19	5524716	5531881	epidermal growth factor-containing fibulin-like extracellular matrix protein 2
ENSMUSG00000019891	siMyh9	1216.89	siLuc	709.25	911.747	0.759962	0.15998	4.75036	2.03056e-06	1.79049e-05	1.20938	Dcbld1	10	52109715	52197474	discoidin, CUB and LCCL domain containing 1
ENSMUSG00000113831	siMyh9	64.694	siLuc	37.9233	38.3882	0.760127	0.235947	3.2216	0.00127475	0.00651234	0.90646	Gm49602	12	118195330	118198299	predicted gene, 49602
ENSMUSG00000051278	siMyh9	266.394	siLuc	156.189	169.439	0.760389	0.157049	4.84174	1.28706e-06	1.29114e-05	1.10715	Zgrf1	3	127347138	127411665	zinc finger, GRF-type containing 1
ENSMUSG00000031311	siMyh9	13821.8	siLuc	8137.28	10252.4	0.761623	0.0623456	12.2161	2.54903e-34	1.1049e-31	1.33406	Nono	X	100473161	100492197	non-POU-domain-containing, octamer binding protein
ENSMUSG00000049804	siMyh9	567.136	siLuc	330.685	358.317	0.76223	0.162748	4.68349	2.82026e-06	2.43743e-05	1.19341	Armcx4	X	133587268	133597506	armadillo repeat containing, X-linked 4
ENSMUSG00000041936	siMyh9	39853.1	siLuc	23168.3	32799.1	0.76224	0.168931	4.51214	6.41759e-06	4.54656e-05	1.34877	Agrn	4	156249747	156270564	agrin
ENSMUSG00000046152	siMyh9	168.991	siLuc	96.4269	112.794	0.762811	0.243781	3.12909	0.00175348	0.00664153	1.21478	Fut10	8	31677359	31751766	fucosyltransferase 10
ENSMUSG00000027342	siMyh9	3449.35	siLuc	2015.74	2711.4	0.763325	0.127869	5.96959	2.37849e-09	4.52101e-08	1.05137	Pcna	2	132091082	132095234	proliferating cell nuclear antigen
ENSMUSG00000046589	siMyh9	171.503	siLuc	99.1637	127.333	0.764177	0.147119	5.19428	2.05518e-07	2.24981e-06	1.21478	Lrrc8e	8	4276827	4287470	leucine rich repeat containing 8 family, member E
ENSMUSG00000097415	siMyh9	470.902	siLuc	273.782	295.927	0.764486	0.158748	4.81571	1.46676e-06	1.40477e-05	1.14408	AU020206	7	75419510	75431847	expressed sequence AU020206
ENSMUSG00000021947	siMyh9	520.491	siLuc	300.491	301.555	0.764554	0.185133	4.12975	3.63163e-05	0.000260368	1.07773	Cryl1	14	57512450	57635986	crystallin, lambda 1
ENSMUSG00000020167	siMyh9	2824.45	siLuc	1655.3	1979	0.764872	0.0947861	8.06945	7.06154e-16	3.52214e-14	1.25664	Tcf3	10	80245348	80269481	transcription factor 3
ENSMUSG00000036097	siMyh9	4896.61	siLuc	2865.28	3455.03	0.766306	0.0988382	7.75314	8.96444e-15	5.16482e-13	0.904468	Slf2	19	44919590	44971627	SMC5-SMC6 complex localization factor 2
ENSMUSG00000031785	siMyh9	6529.7	siLuc	3813.27	4398.55	0.768718	0.101018	7.6097	2.74727e-14	1.4716e-12	0.904468	Adgrg1	8	95703735	95740845	adhesion G protein-coupled receptor G1
ENSMUSG00000039458	siMyh9	2139.38	siLuc	1251.1	1513.26	0.769742	0.0867075	8.87745	6.84131e-19	6.27966e-17	1.13542	Mtmr12	15	12205114	12274582	myotubularin related protein 12
ENSMUSG00000050555	siMyh9	240.809	siLuc	139.569	167.021	0.770372	0.182468	4.22196	2.42187e-05	0.00017233	1.14408	Hyls1	9	35472116	35481694	HYLS1, centriolar and ciliogenesis associated
ENSMUSG00000061371	siMyh9	244.562	siLuc	143.025	154.047	0.770635	0.144694	5.32597	1.00414e-07	1.32451e-06	1.07773	Zfp873	10	81894251	81897163	zinc finger protein 873
ENSMUSG00000091625	siMyh9	437.457	siLuc	252.53	326.675	0.772496	0.144962	5.32895	9.87821e-08	1.25844e-06	1.12299	Lsm5	6	56678048	56681677	LSM5 homolog, U6 small nuclear RNA and mRNA degradation associated
ENSMUSG00000028776	siMyh9	17291.7	siLuc	9963.6	21007	0.773025	0.174668	4.42568	9.61388e-06	6.50581e-05	1.34877	Tinagl1	4	130058247	130068915	tubulointerstitial nephritis antigen-like 1
ENSMUSG00000006931	siMyh9	711.031	siLuc	408.61	575.041	0.773028	0.187264	4.12802	3.65894e-05	0.000239165	1.19341	P3h4	11	100299282	100305662	prolyl 3-hydroxylase family member 4 (non-enzymatic)
ENSMUSG00000046324	siMyh9	4201.11	siLuc	2441.3	3245.52	0.773045	0.117096	6.60182	4.06143e-11	1.00979e-09	1.13542	Ermp1	19	29585614	29625815	endoplasmic reticulum metallopeptidase 1
ENSMUSG00000047003	siMyh9	296.089	siLuc	171.053	194.42	0.773129	0.150262	5.14522	2.6721e-07	2.99255e-06	1.14087	Zfp41	15	75488528	75501676	zinc finger protein 41
ENSMUSG00000052942	siMyh9	2659.98	siLuc	1539.41	2004.49	0.773346	0.147513	5.24254	1.58377e-07	1.74915e-06	1.25144	Glis3	19	28236251	28657477	GLIS family zinc finger 3
ENSMUSG00000099032	siMyh9	3083.03	siLuc	1793.87	2289.81	0.773475	0.105632	7.32237	2.43636e-13	9.60518e-12	1.03105	Tcf24	1	10030388	10038157	transcription factor 24
ENSMUSG00000071537	siMyh9	122.178	siLuc	70.4091	87.8663	0.774063	0.229636	3.37083	0.000749432	0.00355124	1.07594	Klrg2	6	38602628	38614168	killer cell lectin-like receptor subfamily G, member 2
ENSMUSG00000097174	siMyh9	83.7704	siLuc	48.7719	53.2915	0.774973	0.195338	3.96734	7.26794e-05	0.000479564	1.07594	Gm4890	8	80021752	80035590	predicted gene 4890
ENSMUSG00000059022	siMyh9	308.82	siLuc	178.424	164.678	0.775262	0.178557	4.34182	1.4131e-05	0.000108499	1.12299	Kcp	6	29473161	29507949	kielin/chordin-like protein
ENSMUSG00000028555	siMyh9	394.069	siLuc	222.459	311.408	0.776925	0.246345	3.15381	0.00161152	0.00668517	1.10715	Ttc39a	4	109264284	109301942	tetratricopeptide repeat domain 39A
ENSMUSG00000039410	siMyh9	630.096	siLuc	359.739	411.137	0.778447	0.197642	3.93866	8.19369e-05	0.000491346	1.18016	Prdm16	4	154400582	154721323	PR domain containing 16
ENSMUSG00000032481	siMyh9	7116.62	siLuc	4125.69	5201.76	0.778741	0.104796	7.43102	1.07767e-13	4.1097e-12	1.13542	Smarcc1	9	109961048	110069246	SWI/SNF related, matrix associated, actin dependent regulator of chromatin, subfamily c, member 1
ENSMUSG00000027550	siMyh9	501.751	siLuc	290.144	395.021	0.778827	0.1525	5.10708	3.27182e-07	3.72487e-06	1.09269	Lrrcc1	3	14598848	14637718	leucine rich repeat and coiled-coil domain containing 1
ENSMUSG00000029673	siMyh9	1093.99	siLuc	632.988	804.447	0.778888	0.105693	7.36931	1.71508e-13	7.21747e-12	0.988337	Auts2	5	131466171	132572183	autism susceptibility candidate 2
ENSMUSG00000038074	siMyh9	643.915	siLuc	369.251	422.278	0.7797	0.169241	4.60704	4.08449e-06	3.68882e-05	1.09269	Fkbp14	6	54554589	54574293	FK506 binding protein 14
ENSMUSG00000040624	siMyh9	99.6356	siLuc	56.5592	79.7446	0.780061	0.221951	3.51456	0.000440477	0.00204208	1.21478	Plekhg1	10	3690378	3917303	pleckstrin homology domain containing, family G (with RhoGef domain) member 1
ENSMUSG00000002578	siMyh9	238.831	siLuc	136.069	137.472	0.780828	0.219954	3.54996	0.000385286	0.00194689	1.12299	Ikzf4	10	128468284	128481713	IKAROS family zinc finger 4
ENSMUSG00000047281	siMyh9	1269.04	siLuc	729.286	1646.13	0.781401	0.153152	5.10214	3.35832e-07	3.68712e-06	1.13542	Sfn	4	133327867	133329479	stratifin
ENSMUSG00000068876	siMyh9	14396.6	siLuc	8325.07	12064.5	0.781609	0.110972	7.04331	1.8773e-12	4.9853e-11	1.33406	Cgn	3	94667376	94693803	cingulin
ENSMUSG00000074671	siMyh9	72.1669	siLuc	40.4226	57.7843	0.783328	0.258159	3.03428	0.00241107	0.00966339	1.07594	Tspyl3	2	153064290	153067361	TSPY-like 3
ENSMUSG00000023484	siMyh9	426.268	siLuc	242.605	250.21	0.783367	0.201463	3.88839	0.000100913	0.000602348	1.14408	Prph	15	98953056	98956858	peripherin
ENSMUSG00000001761	siMyh9	1905.8	siLuc	1101.77	1336.41	0.784298	0.105402	7.44099	9.99334e-14	3.56978e-12	1.25144	Smo	6	29735693	29761364	smoothened, frizzled class receptor
ENSMUSG00000059277	siMyh9	63.271	siLuc	36.4939	49.6342	0.784896	0.221988	3.53576	0.000406601	0.00216112	1.04686	R74862	7	142575521	142607423	expressed sequence R74862
ENSMUSG00000024747	siMyh9	448.497	siLuc	254.751	482.284	0.785097	0.185398	4.23467	2.28888e-05	0.000159554	1.18016	Aldh1a7	19	20670317	20704926	aldehyde dehydrogenase family 1, subfamily A7
ENSMUSG00000028453	siMyh9	282.576	siLuc	162.426	191.619	0.786294	0.129495	6.07199	1.26337e-09	2.38378e-08	1.12299	Fancg	4	43002343	43010355	Fanconi anemia, complementation group G
ENSMUSG00000044551	siMyh9	238.118	siLuc	135.344	177.251	0.78654	0.209856	3.748	0.000178247	0.00103231	1.07773	9930012K11Rik	14	70391854	70396951	RIKEN cDNA 9930012K11 gene
ENSMUSG00000038605	siMyh9	833.973	siLuc	481.151	685.274	0.787618	0.102234	7.70409	1.31781e-14	5.71772e-13	1.19341	Samd10	2	181237011	181241005	sterile alpha motif domain containing 10
ENSMUSG00000053414	siMyh9	1108.15	siLuc	631.905	643.209	0.787947	0.178226	4.42106	9.82163e-06	7.36905e-05	1.19341	Hunk	16	90182901	90296441	hormonally upregulated Neu-associated kinase
ENSMUSG00000027765	siMyh9	272.181	siLuc	155.754	168.734	0.78958	0.144037	5.4818	4.21009e-08	5.77236e-07	1.14087	P2ry1	3	60910216	60916403	purinergic receptor P2Y, G-protein coupled 1
ENSMUSG00000032549	siMyh9	293.125	siLuc	166.601	241.893	0.789647	0.181555	4.34936	1.36534e-05	0.000106537	1.10715	Rab6b	9	102989006	103062475	RAB6B, member RAS oncogene family
ENSMUSG00000113346	siMyh9	2626.13	siLuc	1499.67	2273.39	0.791238	0.151456	5.2242	1.74909e-07	2.085e-06	1.13542	Eprn	13	73492784	73495503	ephemeron, early developmental lncRNA
ENSMUSG00000063810	siMyh9	352.898	siLuc	201.027	225.053	0.792046	0.165595	4.78303	1.72674e-06	1.71367e-05	1.07773	Alms1	6	85564513	85679735	ALMS1, centrosome and basal body associated
ENSMUSG00000031618	siMyh9	467.291	siLuc	264.995	310.889	0.792095	0.161421	4.90702	9.24718e-07	9.81552e-06	1.07773	Nr3c2	8	77628916	77971636	nuclear receptor subfamily 3, group C, member 2
ENSMUSG00000032232	siMyh9	6468.08	siLuc	3708.79	5466.95	0.792284	0.115917	6.8349	8.20631e-12	2.29311e-10	1.13542	Cgnl1	9	71536141	71678842	cingulin-like 1
ENSMUSG00000091994	siMyh9	121.282	siLuc	69.6484	79.4218	0.792641	0.196011	4.04385	5.25803e-05	0.000362854	1.06639	E130317F20Rik	10	79687215	79690790	RIKEN cDNA E130317F20 gene
ENSMUSG00000021950	siMyh9	111.438	siLuc	62.7359	418.57	0.792903	0.215969	3.67138	0.000241246	0.00121917	1.20734	Anxa8	14	33807938	33822528	annexin A8
ENSMUSG00000039697	siMyh9	869.874	siLuc	496.228	669.895	0.794849	0.142228	5.58854	2.2899e-08	3.44649e-07	1.09269	Ncoa7	10	30504995	30679322	nuclear receptor coactivator 7
ENSMUSG00000030528	siMyh9	957.47	siLuc	547.94	569.66	0.796066	0.094032	8.46591	2.54171e-17	1.71537e-15	1.20734	Blm	7	80104741	80184867	Bloom syndrome, RecQ like helicase
ENSMUSG00000028480	siMyh9	7017.79	siLuc	3995.17	5056.83	0.79623	0.149101	5.34021	9.2839e-08	1.44883e-06	0.904468	Glipr2	4	43957401	43979118	GLI pathogenesis-related 2
ENSMUSG00000029103	siMyh9	6771.02	siLuc	3859.44	4189.32	0.796446	0.138626	5.74531	9.17534e-09	1.52093e-07	1.07178	Lrpap1	5	35248845	35263110	low density lipoprotein receptor-related protein associated protein 1
ENSMUSG00000004085	siMyh9	1182.53	siLuc	675.822	972.171	0.796511	0.104317	7.63549	2.24956e-14	9.02029e-13	1.25577	Map3k20	2	72115981	72272954	mitogen-activated protein kinase kinase kinase 20
ENSMUSG00000001016	siMyh9	2482.13	siLuc	1420.62	1630.26	0.796554	0.110752	7.19223	6.37414e-13	2.21315e-11	1.09616	Ilf2	3	90383454	90395686	interleukin enhancer binding factor 2
ENSMUSG00000030600	siMyh9	147.297	siLuc	82.9326	115.883	0.797019	0.15474	5.15071	2.59508e-07	2.75699e-06	1.21478	Lrfn1	7	28151663	28167667	leucine rich repeat and fibronectin type III domain containing 1
ENSMUSG00000036678	siMyh9	1229.48	siLuc	703.543	881.804	0.797398	0.118686	6.71854	1.83548e-11	4.4189e-10	1.25564	Aaas	15	102246687	102259194	achalasia, adrenocortical insufficiency, alacrimia
ENSMUSG00000034848	siMyh9	1111.44	siLuc	634.192	780.88	0.798509	0.101885	7.83734	4.60197e-15	2.06576e-13	1.2402	Ttc21b	2	66014671	66086961	tetratricopeptide repeat domain 21B
ENSMUSG00000050747	siMyh9	144.903	siLuc	80.4869	210.184	0.798952	0.242064	3.30058	0.000964852	0.00441377	1.07773	Trim15	17	37171583	37178102	tripartite motif-containing 15
ENSMUSG00000017861	siMyh9	392.813	siLuc	223.603	276.713	0.800264	0.170118	4.70416	2.54909e-06	2.35205e-05	1.12299	Mybl2	2	162896607	162926608	myeloblastosis oncogene-like 2
ENSMUSG00000029094	siMyh9	1835.01	siLuc	1046.26	1308.92	0.800682	0.119331	6.70974	1.94972e-11	5.13891e-10	1.13542	Afap1	5	36050663	36161267	actin filament associated protein 1
ENSMUSG00000006651	siMyh9	1550.09	siLuc	884.626	848.849	0.801241	0.111838	7.16428	7.81989e-13	2.38459e-11	1.2402	Aplp1	7	30134407	30144960	amyloid beta precursor like protein 1
ENSMUSG00000045664	siMyh9	690.801	siLuc	392.384	468.573	0.801959	0.152717	5.25129	1.5104e-07	1.76715e-06	1.17949	Cdc42ep2	19	5965664	5974844	CDC42 effector protein 2
ENSMUSG00000102918	siMyh9	958.756	siLuc	534.833	626.408	0.802072	0.225755	3.55284	0.000381091	0.0018306	1.19341	Pcdhgc3	18	37939463	37974926	protocadherin gamma subfamily C, 3
ENSMUSG00000040034	siMyh9	530.396	siLuc	300.831	381.585	0.802433	0.14323	5.6024	2.11407e-08	2.98712e-07	1.18016	Nup43	10	7543267	7554645	nucleoporin 43
ENSMUSG00000031111	siMyh9	7976.12	siLuc	4520.83	4077.42	0.80361	0.145304	5.53055	3.19232e-08	4.82957e-07	1.05137	Igsf1	X	48871413	48886626	immunoglobulin superfamily, member 1
ENSMUSG00000018339	siMyh9	14201.5	siLuc	7997.31	11472.8	0.804332	0.178354	4.50976	6.49011e-06	5.78534e-05	1.04088	Gpx3	11	54793598	54801203	glutathione peroxidase 3
ENSMUSG00000028519	siMyh9	456.742	siLuc	255.015	326.743	0.804674	0.224034	3.59176	0.000328458	0.00166906	1.14408	Dab1	4	103476556	104602041	disabled 1
ENSMUSG00000026785	siMyh9	226.999	siLuc	126.116	172.187	0.805436	0.245996	3.27418	0.00105968	0.00455427	1.14087	Pkn3	2	29967755	29981034	protein kinase N3
ENSMUSG00000025742	siMyh9	720.174	siLuc	407.473	544.228	0.806468	0.129997	6.20376	5.51301e-10	1.04406e-08	1.20734	Prps2	X	166129318	166165745	phosphoribosyl pyrophosphate synthetase 2
ENSMUSG00000030512	siMyh9	2191.38	siLuc	1242.61	1383.86	0.806545	0.123364	6.53791	6.23851e-11	1.48557e-09	1.13542	Snrpa1	7	65710086	65724335	small nuclear ribonucleoprotein polypeptide A'
ENSMUSG00000078851	siMyh9	122.839	siLuc	68.1925	97.315	0.807948	0.225685	3.57999	0.00034361	0.00184304	1.06639	H2aw	11	58845511	58847656	H2A clustered histone 25
ENSMUSG00000008153	siMyh9	439.545	siLuc	243.168	199.942	0.807985	0.245144	3.29596	0.000980876	0.004261	1.14087	Clstn3	6	124407718	124441753	calsyntenin 3
ENSMUSG00000022037	siMyh9	66056.5	siLuc	37088.6	78374.4	0.808494	0.177671	4.55051	5.35156e-06	4.89656e-05	1.03441	Clu	14	66205932	66218996	clusterin
ENSMUSG00000035640	siMyh9	1134.35	siLuc	626.026	864.337	0.809659	0.246015	3.2911	0.000997976	0.00403041	1.2402	Cbarp	10	79968370	79976669	calcium channel, voltage-dependent, beta subunit associated regulatory protein
ENSMUSG00000103088	siMyh9	56.5961	siLuc	31.0689	44.4264	0.81231	0.25278	3.2135	0.00131126	0.00577345	1.07594	Pcdhgb6	18	37875147	37974926	protocadherin gamma subfamily B, 6
ENSMUSG00000074217	siMyh9	49.8246	siLuc	26.5669	56.8608	0.81256	0.260036	3.1248	0.00177928	0.00753145	1.06353	Misp3	8	84736851	84738787	MISP family member 3
ENSMUSG00000028214	siMyh9	77.5641	siLuc	42.1379	62.8351	0.812564	0.252426	3.21901	0.00128633	0.00581637	1.04686	Gem	4	11704457	11714752	GTP binding protein overexpressed in skeletal muscle
ENSMUSG00000055633	siMyh9	75.8971	siLuc	42.0924	52.8607	0.812858	0.191393	4.24706	2.16598e-05	0.000147701	1.21478	Zfp580	7	5054537	5056722	zinc finger protein 580
ENSMUSG00000049230	siMyh9	226.28	siLuc	125.669	177.516	0.81304	0.203257	4.00005	6.33295e-05	0.000403024	1.14087	Gm9833	3	10153170	10157625	myelin expression factor 2 like
ENSMUSG00000051579	siMyh9	12707.3	siLuc	7153.17	8128.16	0.814194	0.140096	5.81167	6.18512e-09	8.65739e-08	1.33406	Tceal8	X	135070830	135073091	transcription elongation factor A (SII)-like 8
ENSMUSG00000038534	siMyh9	506.803	siLuc	287.228	351.727	0.815354	0.136807	5.9599	2.52386e-09	4.6489e-08	1.07773	Osbpl7	11	96941454	96959730	oxysterol binding protein-like 7
ENSMUSG00000054702	siMyh9	1247.36	siLuc	701.312	1083.91	0.815838	0.138984	5.87002	4.35738e-09	6.66749e-08	1.25564	Ap1s3	1	79584593	79649689	adaptor-related protein complex AP-1, sigma 3
ENSMUSG00000012017	siMyh9	1240.92	siLuc	692.076	780.01	0.816544	0.193336	4.22345	2.40587e-05	0.000194199	0.988337	Scarf2	16	17615146	17626157	scavenger receptor class F, member 2
ENSMUSG00000021806	siMyh9	8472.04	siLuc	4753.26	4298.69	0.816719	0.151199	5.40162	6.60426e-08	8.68189e-07	1.13542	Nid2	14	19801333	19861855	nidogen 2
ENSMUSG00000013236	siMyh9	1770.5	siLuc	987.741	1028.17	0.81718	0.184155	4.43746	9.10268e-06	6.59259e-05	1.25577	Ptprs	17	56719431	56783483	protein tyrosine phosphatase receptor type S
ENSMUSG00000022750	siMyh9	1978.07	siLuc	1116.99	1381.45	0.818005	0.0893642	9.15361	5.50602e-20	6.16732e-18	1.09616	Klhl22	16	17577527	17611246	kelch-like 22
ENSMUSG00000025192	siMyh9	977.662	siLuc	551.065	837.382	0.818012	0.101106	8.09064	5.93512e-16	3.03668e-14	1.25577	Entpd7	19	43678111	43722136	ectonucleoside triphosphate diphosphohydrolase 7
ENSMUSG00000022773	siMyh9	87.069	siLuc	48.3431	54.8556	0.818139	0.204408	4.00248	6.26815e-05	0.000425213	1.06639	Ypel1	16	16887560	16904600	yippee like 1
ENSMUSG00000057193	siMyh9	2539.36	siLuc	1399.69	2850.61	0.821907	0.216953	3.78841	0.000151613	0.000916374	1.05137	Slc44a2	9	21231994	21266324	solute carrier family 44, member 2
ENSMUSG00000062098	siMyh9	3066.44	siLuc	1718.09	2168.18	0.822759	0.126915	6.48275	9.0066e-11	2.22233e-09	1.05137	Btbd3	2	138098485	138129342	BTB domain containing 3
ENSMUSG00000033460	siMyh9	634.099	siLuc	354.216	447.664	0.825237	0.137725	5.99193	2.07369e-09	3.53493e-08	1.20734	Armcx1	X	133618719	133622666	armadillo repeat containing, X-linked 1
ENSMUSG00000030323	siMyh9	512.369	siLuc	287.045	340.591	0.825368	0.123356	6.69096	2.21715e-11	5.91402e-10	1.10715	Ift122	6	115830431	115903660	intraflagellar transport 122
ENSMUSG00000034487	siMyh9	929.541	siLuc	518.654	719.691	0.826272	0.138195	5.97904	2.24454e-09	4.13736e-08	1.09269	Poglut3	9	53295325	53313167	protein O-glucosyltransferase 3
ENSMUSG00000031133	siMyh9	156.106	siLuc	84.9743	100.983	0.826741	0.2624	3.15069	0.00162883	0.00691405	1.07594	Arhgef6	X	56276845	56384089	Rac/Cdc42 guanine nucleotide exchange factor 6
ENSMUSG00000039089	siMyh9	875.073	siLuc	487.183	564.681	0.826895	0.145349	5.68904	1.27755e-08	1.89428e-07	1.17949	L3mbtl3	10	26150366	26251967	L3MBTL3 histone methyl-lysine binding protein
ENSMUSG00000026274	siMyh9	504.213	siLuc	283.374	352.161	0.826909	0.139502	5.92759	3.07411e-09	5.2674e-08	1.14087	Pask	1	93236492	93271187	PAS domain containing serine/threonine kinase
ENSMUSG00000109511	siMyh9	1890.78	siLuc	1048.78	1438.74	0.826943	0.172528	4.7931	1.64223e-06	1.6159e-05	1.09616	Nup62	7	44465512	44480236	nucleoporin 62
ENSMUSG00000090125	siMyh9	251.325	siLuc	139.13	170.714	0.827335	0.172977	4.78291	1.72772e-06	1.67607e-05	1.10715	Pou3f1	4	124550600	124554448	POU domain, class 3, transcription factor 1
ENSMUSG00000021213	siMyh9	4786.32	siLuc	2619.03	3413.86	0.828229	0.227072	3.64743	0.000264881	0.00148756	1.05137	Akr1c13	13	4241149	4255595	aldo-keto reductase family 1, member C13
ENSMUSG00000019979	siMyh9	2097.95	siLuc	1170.89	1525.59	0.828626	0.12805	6.4711	9.72915e-11	2.035e-09	1.25664	Apaf1	10	90825173	90918632	apoptotic peptidase activating factor 1
ENSMUSG00000039231	siMyh9	1352.38	siLuc	749.747	943.896	0.829335	0.166172	4.99082	6.01238e-07	5.72616e-06	1.25564	Suv39h1	X	7927410	7940999	suppressor of variegation 3-9 1
ENSMUSG00000099481	siMyh9	93.9311	siLuc	52.3971	57.393	0.829522	0.212805	3.89804	9.69748e-05	0.000553585	1.21478	Xndc1	7	101714718	101732972	Xrcc1 N-terminal domain containing 1
ENSMUSG00000040640	siMyh9	1246.64	siLuc	694.719	840.71	0.829637	0.111653	7.43053	1.08164e-13	3.81322e-12	1.2402	Erc2	14	27344385	28200494	ELKS/RAB6-interacting/CAST family member 2
ENSMUSG00000071855	siMyh9	581.071	siLuc	324.719	364.654	0.829786	0.135671	6.11618	9.5844e-10	1.91284e-08	1.09269	Ccdc112	18	46415218	46444995	coiled-coil domain containing 112
ENSMUSG00000026930	siMyh9	538.192	siLuc	300.641	379.271	0.829887	0.14602	5.68337	1.32065e-08	1.92407e-07	1.19341	Gpsm1	2	26205527	26238249	G-protein signalling modulator 1 (AGS3-like, C. elegans)
ENSMUSG00000006720	siMyh9	118.637	siLuc	64.1456	76.2545	0.830277	0.25422	3.26598	0.00109086	0.00491739	1.07594	Zfp184	13	22129264	22144773	zinc finger protein 184 (Kruppel-like)
ENSMUSG00000035852	siMyh9	1798.18	siLuc	1001.85	1573.82	0.830489	0.135903	6.11088	9.90837e-10	1.73492e-08	1.25926	Misp	10	79656823	79666324	mitotic spindle positioning
ENSMUSG00000028221	siMyh9	3346.57	siLuc	1869.98	2413.98	0.831399	0.104911	7.92483	2.28467e-15	1.27154e-13	1.03105	Pip4p2	4	14864076	14915176	phosphatidylinositol-4,5-bisphosphate 4-phosphatase 2
ENSMUSG00000009575	siMyh9	11515.6	siLuc	6453.04	7449.06	0.831409	0.0746785	11.1332	8.64845e-29	2.23838e-26	1.13542	Cbx5	15	103099971	103148243	chromobox 5
ENSMUSG00000024177	siMyh9	295.529	siLuc	163.225	175.376	0.831597	0.162541	5.11621	3.11728e-07	3.52459e-06	1.10715	Nme4	17	26310708	26314576	NME/NM23 nucleoside diphosphate kinase 4
ENSMUSG00000073791	siMyh9	130.41	siLuc	70.4369	104.727	0.832119	0.15353	5.4199	5.96323e-08	8.53067e-07	1.04686	Efcab7	4	99717737	99769985	EF-hand calcium binding domain 7
ENSMUSG00000118669	siMyh9	2363.34	siLuc	1325.38	1895.39	0.832172	0.0843767	9.86258	6.04733e-23	8.24991e-21	1.25144	ARVCF	16	18166046	18225826	armadillo repeat gene deleted in velocardiofacial syndrome
ENSMUSG00000046402	siMyh9	7595.57	siLuc	4231.99	5156.61	0.832238	0.1214	6.85532	7.11511e-12	2.17315e-10	1.0462	Rbp1	9	98305014	98328628	retinol binding protein 1, cellular
ENSMUSG00000029165	siMyh9	1072.71	siLuc	598.576	661.804	0.832413	0.118788	7.00758	2.42474e-12	6.95008e-11	1.20734	Agbl5	5	31046196	31064309	ATP/GTP binding protein-like 5
ENSMUSG00000073599	siMyh9	277.596	siLuc	151.108	236.854	0.833689	0.234171	3.56017	0.00037062	0.00185145	1.14408	Ecscr	18	35846139	35854544	endothelial cell surface expressed chemotaxis and apoptosis regulator
ENSMUSG00000042182	siMyh9	88.7714	siLuc	49.0661	105.668	0.834954	0.195193	4.27757	1.88941e-05	0.000147233	1.06353	Bend6	1	33891133	33946897	BEN domain containing 6
ENSMUSG00000023911	siMyh9	126.002	siLuc	68.8755	87.3597	0.835813	0.217229	3.84761	0.000119276	0.000658971	1.21478	Flywch2	17	23995890	24005055	FLYWCH family member 2
ENSMUSG00000001120	siMyh9	271.759	siLuc	150.643	168.687	0.83605	0.14462	5.781	7.42587e-09	1.1762e-07	1.14087	Pcbp3	10	76597691	76797721	poly(rC) binding protein 3
ENSMUSG00000031075	siMyh9	521.655	siLuc	281.639	1527.55	0.836449	0.240482	3.47821	0.000504767	0.00221502	1.25926	Ano1	7	144142286	144292303	anoctamin 1, calcium activated chloride channel
ENSMUSG00000025359	siMyh9	83.7958	siLuc	46.5525	66.9	0.837436	0.181923	4.60324	4.15966e-06	3.78914e-05	1.07594	Pmel	10	128542127	128556107	premelanosome protein
ENSMUSG00000023495	siMyh9	2738.04	siLuc	1513.12	1978.71	0.837453	0.155785	5.3757	7.62844e-08	9.03821e-07	1.25664	Pcbp4	9	106331041	106341211	poly(rC) binding protein 4
ENSMUSG00000049807	siMyh9	2037.55	siLuc	1131.86	1737.9	0.837848	0.118387	7.07717	1.47127e-12	4.24045e-11	1.25144	Arhgap23	11	97381970	97393224	Rho GTPase activating protein 23
ENSMUSG00000028614	siMyh9	3160.31	siLuc	1751.45	2214.41	0.83808	0.131352	6.3804	1.76626e-10	4.1894e-09	1.03105	Ndc1	4	107224981	107273543	NDC1 transmembrane nucleoporin
ENSMUSG00000038793	siMyh9	86.0474	siLuc	46.1853	49.2131	0.838187	0.260331	3.2197	0.00128324	0.00572051	1.06353	Lefty1	1	180762587	180765965	left right determination factor 1
ENSMUSG00000073197	siMyh9	47.8206	siLuc	25.4667	31.7044	0.838594	0.265127	3.16299	0.00156155	0.00780436	0.895795	5730507C01Rik	12	18564511	18585255	RIKEN cDNA 5730507C01 gene
ENSMUSG00000037972	siMyh9	951.702	siLuc	528.085	677.87	0.839184	0.126139	6.65287	2.87428e-11	7.06452e-10	1.18016	Snn	16	10884194	10892849	stannin
ENSMUSG00000020788	siMyh9	335.983	siLuc	185.886	276.66	0.839234	0.147356	5.69529	1.23163e-08	1.91246e-07	1.12299	Atp2a3	11	72851995	72883869	ATPase, Ca++ transporting, ubiquitous
ENSMUSG00000029762	siMyh9	79.3777	siLuc	43.2558	90.9187	0.839909	0.234448	3.5825	0.000340325	0.00185603	1.04686	Akr1b8	6	34331054	34345398	aldo-keto reductase family 1, member B8
ENSMUSG00000022594	siMyh9	310.696	siLuc	172.284	235.023	0.84098	0.144776	5.80884	6.29056e-09	1.04249e-07	1.10715	Lynx1	15	74619701	74624895	Ly6/neurotoxin 1
ENSMUSG00000002617	siMyh9	319.024	siLuc	172.48	189.933	0.841183	0.245575	3.42536	0.000613974	0.00288426	1.12299	Zfp40	17	23392843	23412226	zinc finger protein 40
ENSMUSG00000038633	siMyh9	7133.11	siLuc	3890.72	4356.57	0.842276	0.200335	4.20434	2.61848e-05	0.000194818	1.07178	Degs1	1	182103337	182110369	delta 4-desaturase, sphingolipid 1
ENSMUSG00000023919	siMyh9	312.565	siLuc	171.051	199.582	0.842542	0.182923	4.606	4.10492e-06	3.56346e-05	1.14087	Cenpq	17	41233942	41245938	centromere protein Q
ENSMUSG00000021280	siMyh9	1204.73	siLuc	660.851	604.362	0.844119	0.171124	4.9328	8.10579e-07	8.54117e-06	1.09269	Exoc3l4	12	111383451	111398112	exocyst complex component 3-like 4
ENSMUSG00000103472	siMyh9	87.7705	siLuc	47.7738	58.3623	0.845459	0.235627	3.58813	0.000333061	0.00178312	1.07594	Pcdhga7	18	37847817	37974926	protocadherin gamma subfamily A, 7
ENSMUSG00000048012	siMyh9	115.346	siLuc	63.2088	65.5203	0.84653	0.197717	4.28151	1.85626e-05	0.00014485	1.06353	Zfp473	7	44380904	44398041	zinc finger protein 473
ENSMUSG00000070044	siMyh9	830.125	siLuc	452.949	632.337	0.847422	0.178522	4.74687	2.06593e-06	1.86119e-05	1.17949	Fam149a	8	45789754	45835328	family with sequence similarity 149, member A
ENSMUSG00000051910	siMyh9	586.863	siLuc	317.947	351.784	0.848098	0.20753	4.08664	4.37668e-05	0.000296033	1.12299	Sox6	7	115070579	115630282	SRY (sex determining region Y)-box 6
ENSMUSG00000031669	siMyh9	167.205	siLuc	90.7294	115.85	0.848731	0.183321	4.62976	3.66083e-06	3.38847e-05	1.07594	Gins3	8	96360081	96371688	GINS complex subunit 3
ENSMUSG00000064262	siMyh9	167.843	siLuc	91.1732	83.4562	0.850069	0.244325	3.47925	0.000502817	0.00227743	1.21478	Gimap8	6	48624168	48637809	GTPase, IMAP family member 8
ENSMUSG00000020937	siMyh9	1030.76	siLuc	546.909	827.667	0.850272	0.272098	3.12488	0.0017788	0.00660612	1.2402	Plcd3	11	102961130	102992484	phospholipase C, delta 3
ENSMUSG00000007379	siMyh9	270.4	siLuc	148.742	212.073	0.850405	0.154476	5.50509	3.68988e-08	5.19863e-07	1.12299	Dennd2c	3	103009976	103077054	DENN domain containing 2C
ENSMUSG00000041406	siMyh9	371.537	siLuc	201.99	228.183	0.851992	0.183593	4.64065	3.47307e-06	3.0509e-05	1.14408	BC055324	1	163773562	163822365	FIGNL1 interacting regulator of recombination and mitosis
ENSMUSG00000019845	siMyh9	127.262	siLuc	69.9672	80.8195	0.852805	0.195241	4.36795	1.25418e-05	0.000101948	1.06639	Tube1	10	39010019	39028538	tubulin, epsilon 1
ENSMUSG00000049916	siMyh9	68.188	siLuc	37.1468	40.1979	0.853861	0.24495	3.48586	0.00049056	0.00283457	0.917037	2610318N02Rik	16	16931262	16942970	RIKEN cDNA 2610318N02 gene
ENSMUSG00000021536	siMyh9	778.994	siLuc	423.326	444.707	0.854419	0.178875	4.77664	1.7825e-06	1.61293e-05	1.19341	Adcy2	13	68768162	69147660	adenylate cyclase 2
ENSMUSG00000068101	siMyh9	66.7065	siLuc	35.6716	41.7379	0.854478	0.244454	3.49546	0.000473246	0.00245269	1.04686	Cenpm	15	82117980	82128949	centromere protein M
ENSMUSG00000027932	siMyh9	300.205	siLuc	163.458	166.386	0.854545	0.205958	4.14913	3.33741e-05	0.00023274	1.12299	Slc27a3	3	90292546	90297234	solute carrier family 27 (fatty acid transporter), member 3
ENSMUSG00000041329	siMyh9	153.34	siLuc	82.008	72.7983	0.85588	0.247675	3.45566	0.000548956	0.00275298	1.06353	Atp1b2	11	69490562	69496655	ATPase, Na+/K+ transporting, beta 2 polypeptide
ENSMUSG00000028347	siMyh9	942.406	siLuc	515.959	895.066	0.856792	0.122699	6.98289	2.89162e-12	7.97631e-11	1.2402	Tmeff1	4	48585174	48663131	transmembrane protein with EGF-like and two follistatin-like domains 1
ENSMUSG00000038521	siMyh9	14290.6	siLuc	7730.82	8329.02	0.857083	0.190995	4.48746	7.2076e-06	5.87774e-05	1.13542	C1s1	6	124507304	124519318	complement component 1, s subcomponent 1
ENSMUSG00000032009	siMyh9	4903.91	siLuc	2652.05	2734.72	0.858101	0.187903	4.56673	4.954e-06	4.58142e-05	1.03105	Sesn3	9	14187597	14244397	sestrin 3
ENSMUSG00000034917	siMyh9	600.301	siLuc	321.94	466.714	0.858838	0.224161	3.83134	0.000127447	0.000702404	1.20734	Tjp3	10	81109041	81127415	tight junction protein 3
ENSMUSG00000070287	siMyh9	270.469	siLuc	145.151	175.623	0.859059	0.221413	3.87989	0.000104504	0.000652489	1.07773	Slc35g2	9	100434241	100453143	solute carrier family 35, member G2
ENSMUSG00000031103	siMyh9	2360.95	siLuc	1278.69	1970.38	0.861134	0.170682	5.04527	4.52887e-07	4.41589e-06	1.25664	Elf4	X	47499923	47552009	E74 like ETS transcription factor 4
ENSMUSG00000079534	siMyh9	103.921	siLuc	55.0664	82.7226	0.861331	0.229442	3.75402	0.000174018	0.00101445	1.07594	Pwwp4c	X	73682725	73689241	PWWP domain containing 4C
ENSMUSG00000021668	siMyh9	1436.75	siLuc	783.276	1098.98	0.861421	0.133576	6.44891	1.12659e-10	2.40273e-09	1.20938	Polk	13	96617198	96679087	polymerase (DNA directed), kappa
ENSMUSG00000040785	siMyh9	4908.17	siLuc	2685.35	3351.78	0.861477	0.102503	8.40439	4.30088e-17	3.20925e-15	1.03105	Ttc3	16	94171598	94249604	tetratricopeptide repeat domain 3
ENSMUSG00000063146	siMyh9	1128.04	siLuc	604.724	851.019	0.862012	0.212025	4.06563	4.79037e-05	0.000291111	1.25577	Clip2	5	134518237	134581288	CAP-GLY domain containing linker protein 2
ENSMUSG00000032397	siMyh9	865.479	siLuc	471.315	597.31	0.8628	0.126248	6.83417	8.248e-12	2.22259e-10	1.17949	Tipin	9	64188885	64212706	timeless interacting protein
ENSMUSG00000054612	siMyh9	125.239	siLuc	67.7716	124.491	0.865539	0.190277	4.54885	5.39401e-06	4.79754e-05	1.06639	Mgmt	7	136496343	136731995	O-6-methylguanine-DNA methyltransferase
ENSMUSG00000026764	siMyh9	1061.71	siLuc	574.926	549.449	0.86666	0.136938	6.32887	2.4697e-10	5.37353e-09	1.09269	Kif5c	2	49509310	49664790	kinesin family member 5C
ENSMUSG00000049823	siMyh9	683.23	siLuc	370.084	458.121	0.866895	0.142152	6.09835	1.07171e-09	1.93109e-08	1.20734	Zbtb12	17	35113535	35115843	zinc finger and BTB domain containing 12
ENSMUSG00000021556	siMyh9	11501.9	siLuc	6206.97	7949.47	0.868819	0.161481	5.38031	7.43564e-08	9.66996e-07	1.13542	Golm1	13	59782440	59823625	golgi membrane protein 1
ENSMUSG00000050394	siMyh9	72.6873	siLuc	38.2876	43.5073	0.870102	0.245073	3.55038	0.000384683	0.00203832	1.06353	Armcx6	X	133649212	133652166	armadillo repeat containing, X-linked 6
ENSMUSG00000082127	siMyh9	110.512	siLuc	59.6954	79.2773	0.870142	0.199357	4.36474	1.27277e-05	0.000105185	1.04686	Gm13577	2	64305089	64305293	predicted gene 13577
ENSMUSG00000039298	siMyh9	1085.23	siLuc	589.419	721.359	0.870366	0.0981957	8.86359	7.74791e-19	6.61134e-17	1.20734	Cdk5rap2	4	70135093	70328680	CDK5 regulatory subunit associated protein 2
ENSMUSG00000026604	siMyh9	4599.15	siLuc	2495.94	3998.29	0.870862	0.115443	7.54363	4.57061e-14	2.01099e-12	1.07178	Ptpn14	1	189460472	189602265	protein tyrosine phosphatase, non-receptor type 14
ENSMUSG00000040265	siMyh9	725.575	siLuc	391.694	397.272	0.870959	0.134341	6.48319	8.98025e-11	2.14134e-09	1.09269	Dnm3	1	161810022	162305603	dynamin 3
ENSMUSG00000027454	siMyh9	289.762	siLuc	155.426	197.258	0.871377	0.163014	5.34542	9.02068e-08	1.14582e-06	1.14087	Gins1	2	150751514	150773200	GINS complex subunit 1
ENSMUSG00000030849	siMyh9	4263.49	siLuc	2288.86	2414.74	0.871528	0.178583	4.88025	1.05951e-06	1.15491e-05	1.03105	Fgfr2	7	129764181	129867993	fibroblast growth factor receptor 2
ENSMUSG00000042750	siMyh9	3023.38	siLuc	1604.22	1805.61	0.872812	0.22152	3.94011	8.14438e-05	0.000521117	1.09616	Bex2	X	134967313	134968985	brain expressed X-linked 2
ENSMUSG00000026496	siMyh9	3891.02	siLuc	2107.49	2500.87	0.874585	0.107742	8.11742	4.76198e-16	2.93112e-14	1.05137	Parp1	1	180396494	180428819	poly (ADP-ribose) polymerase family, member 1
ENSMUSG00000028551	siMyh9	187.516	siLuc	100.068	108.909	0.875266	0.207979	4.20844	2.5714e-05	0.000193144	1.06353	Cdkn2c	4	109518073	109524386	cyclin dependent kinase inhibitor 2C
ENSMUSG00000021701	siMyh9	5088.92	siLuc	2744.75	4781.66	0.875859	0.13636	6.42315	1.33479e-10	3.12237e-09	1.07178	Plk2	13	110531580	110537378	polo like kinase 2
ENSMUSG00000025140	siMyh9	1218.12	siLuc	650.025	873.172	0.875894	0.1872	4.67893	2.88374e-06	2.37504e-05	1.25564	Pycr1	11	120526538	120534574	pyrroline-5-carboxylate reductase 1
ENSMUSG00000062175	siMyh9	575.409	siLuc	309.632	343.828	0.876076	0.155965	5.61713	1.94161e-08	2.85384e-07	1.14087	Tgif2	2	156681927	156697490	TGFB-induced factor homeobox 2
ENSMUSG00000010080	siMyh9	436.863	siLuc	225.661	693.747	0.876216	0.283171	3.0943	0.00197278	0.00737433	1.20734	Epn3	11	94380425	94390800	epsin 3
ENSMUSG00000041189	siMyh9	3660.37	siLuc	1913.51	3202.21	0.876243	0.258683	3.38732	0.000705794	0.00343627	1.05137	Chrnb1	11	69674862	69686769	cholinergic receptor nicotinic beta 1 subunit
ENSMUSG00000028884	siMyh9	893.488	siLuc	482.991	541.142	0.876312	0.120511	7.27164	3.55151e-13	1.28335e-11	1.09269	Rpa2	4	132495646	132506063	replication protein A2
ENSMUSG00000022369	siMyh9	1090.7	siLuc	589.85	795.583	0.877107	0.12143	7.22315	5.07957e-13	1.98131e-11	0.988337	Mtbp	15	55420804	55489819	Mdm2, transformed 3T3 cell double minute p53 binding protein
ENSMUSG00000032122	siMyh9	82.2474	siLuc	43.4119	47.2693	0.878114	0.222529	3.94606	7.94483e-05	0.000518681	1.07594	Slc37a2	9	37138881	37167034	solute carrier family 37 (glycerol-3-phosphate transporter), member 2
ENSMUSG00000007783	siMyh9	537.904	siLuc	285.711	291.843	0.878346	0.216505	4.05693	4.97209e-05	0.000331668	1.12299	Cpt1c	7	44608796	44624275	carnitine palmitoyltransferase 1c
ENSMUSG00000007646	siMyh9	107.114	siLuc	56.7742	59.7492	0.878859	0.245826	3.57512	0.000350062	0.00187552	1.06353	Rad51c	11	87267471	87295780	RAD51 paralog C
ENSMUSG00000031216	siMyh9	275.281	siLuc	145.185	161.992	0.879332	0.226754	3.87791	0.000105359	0.000626433	1.14087	Stard8	X	98086187	98118334	StAR related lipid transfer domain containing 8
ENSMUSG00000038456	siMyh9	806.685	siLuc	432.134	721.574	0.879441	0.169086	5.20114	1.98066e-07	2.19626e-06	1.20734	Dennd2a	6	39439312	39534801	DENN domain containing 2A
ENSMUSG00000019992	siMyh9	156.561	siLuc	82.1999	89.0694	0.881056	0.260685	3.37977	0.000725463	0.00347786	1.06639	Mtfr2	10	20223516	20237050	mitochondrial fission regulator 2
ENSMUSG00000002297	siMyh9	1820.12	siLuc	976.055	1438.54	0.881258	0.150953	5.83797	5.28395e-09	7.94219e-08	1.25144	Dbf4	5	8446973	8472716	DBF4 zinc finger
ENSMUSG00000018865	siMyh9	104.238	siLuc	54.5562	73.9211	0.881539	0.266236	3.31112	0.00092922	0.00430784	1.06639	Sult4a1	15	83960298	83989955	sulfotransferase family 4A, member 1
ENSMUSG00000014778	siMyh9	1353.72	siLuc	714.487	891.382	0.881948	0.223433	3.94727	7.9049e-05	0.000465887	1.20938	Fhod1	8	106055795	106074585	formin homology 2 domain containing 1
ENSMUSG00000060260	siMyh9	959.244	siLuc	502.638	1105.48	0.882085	0.239093	3.6893	0.000224873	0.00110702	1.25564	Pwwp2b	7	138828398	138847891	PWWP domain containing 2B
ENSMUSG00000028246	siMyh9	354.65	siLuc	188.999	337.966	0.882312	0.181916	4.8501	1.23401e-06	1.24177e-05	1.10715	Faxc	4	21931329	21996839	failed axon connections homolog
ENSMUSG00000031642	siMyh9	1832.91	siLuc	978.991	1432.38	0.882682	0.162368	5.4363	5.43972e-08	6.64119e-07	1.25926	Sh3rf1	8	61676906	61849105	SH3 domain containing ring finger 1
ENSMUSG00000064264	siMyh9	195.314	siLuc	103.468	151.234	0.883094	0.1938	4.55672	5.19592e-06	4.36762e-05	1.14408	Zfp428	7	24206495	24215107	zinc finger protein 428
ENSMUSG00000068740	siMyh9	374.371	siLuc	197.239	234.275	0.883609	0.21981	4.01987	5.82294e-05	0.000393394	1.07773	Celsr2	3	108298167	108322868	cadherin, EGF LAG seven-pass G-type receptor 2
ENSMUSG00000029174	siMyh9	2580.65	siLuc	1383.01	2094.14	0.883829	0.140193	6.30439	2.89339e-10	6.48061e-09	1.0462	Tbc1d1	5	64317163	64508829	TBC1 domain family, member 1
ENSMUSG00000020134	siMyh9	7378.33	siLuc	3981.92	4397.49	0.885322	0.0715433	12.3746	3.58554e-35	2.3513e-32	1.05137	Peli1	11	21041291	21100323	pellino 1
ENSMUSG00000027654	siMyh9	559.022	siLuc	292.811	318.038	0.885588	0.238367	3.71522	0.000203026	0.00113001	1.10715	Fam83d	2	158610013	158628557	family with sequence similarity 83, member D
ENSMUSG00000050382	siMyh9	233.647	siLuc	124.397	147.001	0.886362	0.205715	4.30869	1.64228e-05	0.000121776	1.14087	Kif7	7	79347847	79363934	kinesin family member 7
ENSMUSG00000054115	siMyh9	792.468	siLuc	426.02	462.573	0.888243	0.110798	8.0168	1.08536e-15	5.66072e-14	1.19341	Skp2	15	9112073	9155512	S-phase kinase-associated protein 2
ENSMUSG00000048696	siMyh9	1192.21	siLuc	636.196	920.43	0.888259	0.138356	6.42009	1.3619e-10	2.86338e-09	1.20938	Mex3d	10	80216189	80223493	mex3 RNA binding family member D
ENSMUSG00000039021	siMyh9	63.755	siLuc	33.4225	40.8982	0.888474	0.263174	3.37599	0.0007355	0.00409638	0.895795	Ttc16	2	32647038	32665599	tetratricopeptide repeat domain 16
ENSMUSG00000004317	siMyh9	6147.44	siLuc	3282.28	4742.36	0.889602	0.136561	6.51433	7.30158e-11	1.8119e-09	1.07178	Clcn5	X	7020049	7054953	chloride channel, voltage-sensitive 5
ENSMUSG00000037784	siMyh9	930.786	siLuc	486.37	684.161	0.890598	0.233014	3.82208	0.00013233	0.000724472	1.20734	Dzip1l	9	99511549	99551309	DAZ interacting protein 1-like
ENSMUSG00000054074	siMyh9	132.446	siLuc	70.6795	82.396	0.894347	0.172054	5.19805	2.01393e-07	2.48319e-06	1.06353	Skida1	2	18050064	18053260	SKI/DACH domain containing 1
ENSMUSG00000115200	siMyh9	143.343	siLuc	73.739	69.9225	0.895819	0.269855	3.31963	0.000901372	0.00426262	1.04686	Gm46516	15	55786798	55824302	predicted gene, 46516
ENSMUSG00000034303	siMyh9	235.244	siLuc	123.852	152.865	0.896627	0.1923	4.66264	3.12182e-06	2.77599e-05	1.14087	Ccdc15	9	37187131	37259688	coiled-coil domain containing 15
ENSMUSG00000040936	siMyh9	46.4938	siLuc	24.9597	43.0413	0.897547	0.254306	3.52939	0.000416517	0.00194689	1.21478	Ulk4	9	120789334	121106263	unc-51-like kinase 4
ENSMUSG00000033453	siMyh9	252.69	siLuc	132.388	107.839	0.898219	0.217864	4.12285	3.74215e-05	0.000271173	1.06353	Adamts15	9	30810451	30833748	ADAM metallopeptidase with thrombospondin type 1 motif 15
ENSMUSG00000022074	siMyh9	2293.07	siLuc	1192.49	1906.03	0.898672	0.225405	3.98693	6.69345e-05	0.000426112	1.13542	Tnfrsf10b	14	70004921	70021860	tumor necrosis factor receptor superfamily, member 10b
ENSMUSG00000033209	siMyh9	615.448	siLuc	320.363	422.693	0.899663	0.220221	4.08527	4.40247e-05	0.000305001	1.09269	Ttc28	5	111027688	111062182	tetratricopeptide repeat domain 28
ENSMUSG00000059602	siMyh9	69.0538	siLuc	35.0699	44.3251	0.899686	0.233218	3.8577	0.000114459	0.000723227	1.04686	Syn3	10	85890989	86334760	synapsin III
ENSMUSG00000016386	siMyh9	64.601	siLuc	32.7336	55.7134	0.899912	0.256312	3.511	0.00044643	0.00233491	1.04686	Mpped2	2	106523614	106698701	metallophosphoesterase domain containing 2
ENSMUSG00000025577	siMyh9	741.288	siLuc	392.036	413.326	0.900043	0.158985	5.66118	1.50331e-08	2.3488e-07	1.09269	Cbx2	11	118913788	118922096	chromobox 2
ENSMUSG00000031112	siMyh9	421.946	siLuc	218.351	271.323	0.900491	0.229697	3.92035	8.84212e-05	0.000538658	1.14408	Stk26	X	49929924	49981974	serine/threonine kinase 26
ENSMUSG00000037685	siMyh9	304.486	siLuc	154.736	279.949	0.900996	0.279626	3.22215	0.00127233	0.00547737	1.10715	Atp8a1	5	67775483	68004777	ATPase phospholipid transporting 8A1
ENSMUSG00000022021	siMyh9	623.949	siLuc	327.345	442.868	0.901721	0.191732	4.70304	2.56319e-06	2.42224e-05	1.09269	Diaph3	14	86892803	87378660	diaphanous related formin 3
ENSMUSG00000107211	siMyh9	36.57	siLuc	18.856	35.1353	0.901828	0.251481	3.58607	0.000335695	0.00209731	0.895795	Gm5864	5	32577347	32578316	predicted gene 5864
ENSMUSG00000028613	siMyh9	1917.79	siLuc	999.981	1961.84	0.901833	0.208247	4.3306	1.48701e-05	0.000112061	1.13542	Lrp8	4	107659361	107734037	low density lipoprotein receptor-related protein 8, apolipoprotein e receptor
ENSMUSG00000031907	siMyh9	460.806	siLuc	244.05	288.604	0.902486	0.154694	5.83399	5.41169e-09	9.3085e-08	1.07773	Zfp90	8	107141959	107153230	zinc finger protein 90
ENSMUSG00000022528	siMyh9	1686.92	siLuc	892.595	1018.46	0.903446	0.139787	6.463	1.02646e-10	2.13307e-09	1.25564	Hes1	16	29884158	29886614	hes family bHLH transcription factor 1
ENSMUSG00000072964	siMyh9	1984.6	siLuc	1045.71	1086.73	0.904671	0.149728	6.04209	1.52133e-09	2.64671e-08	1.20938	Bhlhb9	X	134786602	134791830	basic helix-loop-helix domain containing, class B9
ENSMUSG00000020785	siMyh9	196.847	siLuc	101.358	129.583	0.905721	0.256211	3.53506	0.000407682	0.00216532	1.04686	Camkk1	11	72909834	72932899	calcium/calmodulin-dependent protein kinase kinase 1, alpha
ENSMUSG00000064043	siMyh9	249.523	siLuc	128.825	132.977	0.905951	0.239266	3.78637	0.000152866	0.000911879	1.06639	Trerf1	17	47451868	47672883	transcriptional regulating factor 1
ENSMUSG00000036256	siMyh9	7955.74	siLuc	4183.94	7012.94	0.907094	0.154487	5.87165	4.31469e-09	6.17939e-08	1.34877	Igfbp7	5	77497087	77555888	insulin-like growth factor binding protein 7
ENSMUSG00000035811	siMyh9	3889.93	siLuc	2035.64	1965.38	0.90779	0.176517	5.14278	2.70696e-07	2.77207e-06	1.25664	Ugt2b35	5	87148719	87161134	UDP glucuronosyltransferase 2 family, polypeptide B35
ENSMUSG00000036864	siMyh9	425.707	siLuc	222.22	237.767	0.907907	0.209744	4.32864	1.5003e-05	0.000113825	1.12299	Proser3	7	30238559	30251721	proline and serine rich 3
ENSMUSG00000052798	siMyh9	2160.27	siLuc	1145.3	1436.6	0.90882	0.0959768	9.46917	2.82083e-21	3.0717e-19	1.25664	Nup107	10	117586526	117628610	nucleoporin 107
ENSMUSG00000032679	siMyh9	372.179	siLuc	193.42	261.247	0.909205	0.191462	4.74875	2.04673e-06	1.89842e-05	1.14087	Cd59a	2	103926146	103945699	CD59a antigen
ENSMUSG00000023805	siMyh9	1892.27	siLuc	997.827	1209.09	0.909561	0.12462	7.29867	2.9062e-13	9.54692e-12	1.2402	Synj2	17	5991555	6094565	synaptojanin 2
ENSMUSG00000047557	siMyh9	350.339	siLuc	182.495	295.21	0.909684	0.189033	4.81232	1.49192e-06	1.47022e-05	1.10715	Lxn	3	67365331	67371259	latexin
ENSMUSG00000042155	siMyh9	177.856	siLuc	91.438	115.838	0.910574	0.261044	3.4882	0.000486288	0.00245269	1.07594	Klhl23	2	69652714	69666995	kelch-like 23
ENSMUSG00000029581	siMyh9	2664.8	siLuc	1391.04	1953.38	0.912356	0.172542	5.28774	1.23835e-07	1.39464e-06	1.25926	Fscn1	5	142946098	142958940	fascin actin-bundling protein 1
ENSMUSG00000063873	siMyh9	171.363	siLuc	87.2429	146.472	0.913032	0.254166	3.59226	0.00032782	0.00169459	1.12299	Slc24a3	2	145009674	145484086	solute carrier family 24 (sodium/potassium/calcium exchanger), member 3
ENSMUSG00000038252	siMyh9	2895.72	siLuc	1529.52	1719.04	0.91396	0.100676	9.0782	1.10386e-19	1.18763e-17	1.09616	Ncapd2	6	125144970	125168664	non-SMC condensin I complex, subunit D2
ENSMUSG00000020974	siMyh9	332.201	siLuc	171.419	202.36	0.91397	0.220256	4.14958	3.33083e-05	0.000232586	1.12299	Pole2	12	69248547	69274969	polymerase (DNA directed), epsilon 2 (p59 subunit)
ENSMUSG00000029710	siMyh9	4248.25	siLuc	2237.69	2710.96	0.914406	0.109724	8.33373	7.83345e-17	5.4842e-15	1.05805	Ephb4	5	137348371	137376931	Eph receptor B4
ENSMUSG00000020326	siMyh9	11015.2	siLuc	5752.01	7870.25	0.915368	0.160121	5.71673	1.08595e-08	1.68749e-07	1.13542	Ccng1	11	40639379	40646138	cyclin G1
ENSMUSG00000021876	siMyh9	1696.89	siLuc	872.684	1032.18	0.917	0.215773	4.24985	2.13918e-05	0.000146728	1.20938	Rnase4	14	51328534	51343608	ribonuclease, RNase A family 4
ENSMUSG00000033722	siMyh9	149.52	siLuc	77.658	88.2088	0.917438	0.21222	4.32305	1.53888e-05	0.000109071	1.21478	BC034090	1	155088219	155108486	cDNA sequence BC034090
ENSMUSG00000051225	siMyh9	53.1835	siLuc	26.5838	88.5573	0.918116	0.240621	3.81561	0.000135846	0.000825587	1.06639	Fam83a	15	57849306	57858998	family with sequence similarity 83, member A
ENSMUSG00000006219	siMyh9	1137.19	siLuc	593.25	1225.83	0.918262	0.15673	5.85888	4.65995e-09	8.79502e-08	0.988337	Fblim1	4	141303373	141333363	filamin binding LIM protein 1
ENSMUSG00000026235	siMyh9	1530.94	siLuc	796.864	1272.42	0.918569	0.160206	5.73368	9.82724e-09	1.39534e-07	1.25664	Epha4	1	77343822	77491725	Eph receptor A4
ENSMUSG00000031538	siMyh9	2410.38	siLuc	1231.9	2463.29	0.918648	0.231693	3.96493	7.34161e-05	0.000461604	1.13542	Plat	8	23247763	23272860	plasminogen activator, tissue
ENSMUSG00000112639	siMyh9	55.1444	siLuc	27.809	33.6627	0.921676	0.249092	3.70014	0.000215481	0.00143636	0.892253	A730063M14Rik	10	126906350	126906970	RIKEN cDNA A730063M14 gene
ENSMUSG00000061062	siMyh9	84.3617	siLuc	43.2009	62.5728	0.922457	0.203659	4.52943	5.91439e-06	5.23024e-05	1.06353	Hdac1-ps	17	78799011	78800454	histone deacetylase 1, pseudogene
ENSMUSG00000075324	siMyh9	269.8	siLuc	135.014	143.349	0.923016	0.275677	3.34818	0.000813428	0.00362685	1.14087	Fign	2	63801851	63928382	fidgetin
ENSMUSG00000013419	siMyh9	1096.9	siLuc	576.611	784.273	0.923478	0.103817	8.89522	5.83049e-19	4.95732e-17	1.2402	Zfp651	9	121596148	121598120	zinc finger and BTB domain containing 47
ENSMUSG00000024579	siMyh9	924.604	siLuc	481.7	556.533	0.923805	0.1474	6.26734	3.67273e-10	7.77452e-09	1.09269	Pcyox1l	18	61829908	61840706	prenylcysteine oxidase 1 like
ENSMUSG00000028438	siMyh9	317.707	siLuc	165.211	189.464	0.925247	0.141877	6.52146	6.96256e-11	1.66379e-09	1.12299	Kif24	4	41390745	41464887	kinesin family member 24
ENSMUSG00000020649	siMyh9	5792.15	siLuc	3013.84	4265.01	0.926493	0.138489	6.68999	2.23183e-11	6.21785e-10	1.05137	Rrm2	12	24758240	24764145	ribonucleotide reductase M2
ENSMUSG00000000385	siMyh9	2020.36	siLuc	1041.28	1570.63	0.927041	0.180035	5.14922	2.61577e-07	3.04247e-06	1.09616	Tmprss2	16	97365882	97412395	transmembrane protease, serine 2
ENSMUSG00000031875	siMyh9	466.098	siLuc	238.592	341.008	0.927317	0.212197	4.37007	1.24204e-05	0.000100141	1.07773	Cmtm3	8	105067226	105074304	CKLF-like MARVEL transmembrane domain containing 3
ENSMUSG00000037709	siMyh9	937.041	siLuc	473.944	549.683	0.927697	0.247105	3.75426	0.000173857	0.000933801	1.18016	Fam13a	6	58909075	59001534	family with sequence similarity 13, member A
ENSMUSG00000047907	siMyh9	1274.24	siLuc	654.517	755.774	0.928553	0.188765	4.91911	8.69403e-07	1.00311e-05	0.988337	Tshz2	2	169474933	169913736	teashirt zinc finger family member 2
ENSMUSG00000030346	siMyh9	308.212	siLuc	154.644	173.503	0.93073	0.271701	3.42557	0.000613507	0.00283813	1.14408	Rad51ap1	6	126900013	126916550	RAD51 associated protein 1
ENSMUSG00000029730	siMyh9	3863.28	siLuc	2011.29	2392.83	0.931303	0.116088	8.02236	1.03735e-15	6.19776e-14	1.03105	Mcm7	5	138162845	138170684	minichromosome maintenance complex component 7
ENSMUSG00000031539	siMyh9	162.204	siLuc	82.4374	113.504	0.931592	0.203813	4.57082	4.85815e-06	4.45338e-05	1.04686	Ap3m2	8	23277370	23295638	adaptor-related protein complex 3, mu 2 subunit
ENSMUSG00000001270	siMyh9	1904.43	siLuc	985.906	1295.57	0.932843	0.14804	6.30128	2.95205e-10	6.11638e-09	1.13542	Ckb	12	111635795	111638772	creatine kinase, brain
ENSMUSG00000008035	siMyh9	5417.85	siLuc	2821.79	4963.58	0.933852	0.0948058	9.85015	6.84404e-23	1.24445e-20	0.904468	Mid1ip1	X	10583629	10585929	Mid1 interacting protein 1 (gastrulation specific G12-like (zebrafish))
ENSMUSG00000022043	siMyh9	8346.79	siLuc	4276.16	5972.69	0.934989	0.184281	5.07371	3.90137e-07	4.55056e-06	1.0462	Trim35	14	66534480	66548873	tripartite motif-containing 35
ENSMUSG00000039824	siMyh9	57.6286	siLuc	28.7037	33.2195	0.935725	0.235988	3.96514	7.33538e-05	0.000554486	0.917037	Myl6b	10	128330026	128334554	myosin, light polypeptide 6B
ENSMUSG00000022479	siMyh9	70.5477	siLuc	36.8266	40.7705	0.935763	0.234162	3.99622	6.43609e-05	0.0004961	0.917037	Vdr	15	97752306	97806191	vitamin D (1,25-dihydroxyvitamin D3) receptor
ENSMUSG00000025574	siMyh9	938.684	siLuc	486.556	567.499	0.936213	0.115304	8.11955	4.67917e-16	2.59394e-14	1.18016	Tk1	11	117706352	117716918	thymidine kinase 1
ENSMUSG00000047496	siMyh9	470.408	siLuc	239.278	266.642	0.938121	0.200904	4.66951	3.01923e-06	2.83404e-05	1.07773	Rnf152	1	105204639	105284395	ring finger protein 152
ENSMUSG00000047022	siMyh9	363.272	siLuc	185.422	240.385	0.938196	0.175113	5.35767	8.43013e-08	1.07953e-06	1.14087	Mipol1	12	57277213	57504018	mirror-image polydactyly 1
ENSMUSG00000031925	siMyh9	696.26	siLuc	355.063	594.878	0.93822	0.191767	4.89249	9.95695e-07	9.67012e-06	1.18016	Maml2	9	13532942	13618641	mastermind like transcriptional coactivator 2
ENSMUSG00000005233	siMyh9	1130.38	siLuc	577.497	611.29	0.938583	0.187	5.01915	5.18995e-07	5.24257e-06	1.19341	Spc25	2	69024239	69036538	SPC25, NDC80 kinetochore complex component, homolog (S. cerevisiae)
ENSMUSG00000022887	siMyh9	9032.63	siLuc	4658.02	5404.46	0.938873	0.138443	6.78165	1.18814e-11	3.21755e-10	1.13542	Masp1	16	23268167	23339565	MBL associated serine protease 1
ENSMUSG00000059588	siMyh9	84.4769	siLuc	43.4515	65.7078	0.938929	0.214781	4.37157	1.23357e-05	9.96715e-05	1.07594	Calcrl	2	84160970	84255755	calcitonin receptor-like
ENSMUSG00000016526	siMyh9	231.634	siLuc	115.566	201.639	0.940591	0.249042	3.77683	0.000158838	0.000901344	1.12299	Dyrk3	1	131055192	131066077	dual-specificity tyrosine phosphorylation regulated kinase 3
ENSMUSG00000020256	siMyh9	9055.94	siLuc	4639.68	6312	0.940915	0.16525	5.69389	1.24176e-08	2.00861e-07	1.07178	Aldh1l2	10	83323314	83370004	aldehyde dehydrogenase 1 family, member L2
ENSMUSG00000079450	siMyh9	44.2453	siLuc	21.5917	30.9385	0.942529	0.28734	3.28019	0.00103738	0.0054018	0.917037	Cldn34c1	X	122013192	122098492	claudin 34C1
ENSMUSG00000043895	siMyh9	1144.29	siLuc	581.817	896.126	0.94327	0.188963	4.99183	5.9809e-07	5.69998e-06	1.25564	S1pr2	9	20873657	20888077	sphingosine-1-phosphate receptor 2
ENSMUSG00000039765	siMyh9	472.53	siLuc	243.183	316.546	0.943764	0.134827	6.99979	2.56341e-12	7.82389e-11	1.12299	Cc2d2a	5	43819688	43898314	coiled-coil and C2 domain containing 2A
ENSMUSG00000022881	siMyh9	477.801	siLuc	246.041	312.363	0.944084	0.123528	7.64268	2.12751e-14	9.3376e-13	1.14087	Rfc4	16	22932693	22946487	replication factor C (activator 1) 4
ENSMUSG00000036777	siMyh9	2293.25	siLuc	1162.74	1803.23	0.945503	0.196969	4.80026	1.5846e-06	1.51714e-05	1.13542	Anln	9	22243308	22300484	anillin, actin binding protein
ENSMUSG00000022100	siMyh9	4948.64	siLuc	2561.74	3621.73	0.945969	0.0583052	16.2244	3.38876e-59	8.91692e-56	1.13542	Xpo7	14	70902258	71003994	exportin 7
ENSMUSG00000066438	siMyh9	1501.29	siLuc	766.889	788.585	0.947119	0.164971	5.74112	9.40528e-09	1.38993e-07	1.20938	Plekhd1	12	80739365	80770988	pleckstrin homology domain containing, family D (with coiled-coil domains) member 1
ENSMUSG00000038732	siMyh9	4318.78	siLuc	2175.07	4453.18	0.947758	0.212395	4.46225	8.11047e-06	6.99741e-05	1.0462	Mboat1	13	30320472	30430700	membrane bound O-acyltransferase domain containing 1
ENSMUSG00000021485	siMyh9	96.2707	siLuc	48.7936	60.1727	0.947765	0.204026	4.64531	3.39571e-06	3.24299e-05	1.04686	Mxd3	13	55472981	55477571	Max dimerization protein 3
ENSMUSG00000027959	siMyh9	481.389	siLuc	247.038	288.756	0.94787	0.116223	8.15563	3.47357e-16	2.01673e-14	1.14087	Sass6	3	116388631	116424653	SAS-6 centriolar assembly protein
ENSMUSG00000040987	siMyh9	45.3063	siLuc	22.9057	32.2821	0.947972	0.261647	3.62309	0.0002911	0.00185603	0.895795	Mill2	7	18573891	18599327	MHC I like leukocyte 2
ENSMUSG00000092035	siMyh9	13214	siLuc	6720.56	8352.13	0.94818	0.174917	5.42075	5.93482e-08	8.58503e-07	1.03441	Peg10	6	4747306	4760517	paternally expressed 10
ENSMUSG00000040562	siMyh9	777.363	siLuc	390.081	447.507	0.948718	0.231642	4.09562	4.21033e-05	0.000293175	1.09269	Gstm2	3	107889018	107893769	glutathione S-transferase, mu 2
ENSMUSG00000068551	siMyh9	465.71	siLuc	236.981	253.085	0.950878	0.182054	5.22306	1.75994e-07	2.10614e-06	1.12299	Zfp467	6	48404631	48422759	zinc finger protein 467
ENSMUSG00000025507	siMyh9	440.884	siLuc	221.483	249.804	0.951258	0.229886	4.13795	3.50427e-05	0.000252106	1.07773	Pidd1	7	141018026	141023905	p53 induced death domain protein 1
ENSMUSG00000025997	siMyh9	255.745	siLuc	128.576	174.075	0.952067	0.211726	4.49669	6.90195e-06	5.78534e-05	1.10715	Ikzf2	1	69570373	69724980	IKAROS family zinc finger 2
ENSMUSG00000020900	siMyh9	11989.9	siLuc	6144.82	8500.44	0.954003	0.108872	8.76265	1.90721e-18	1.75805e-16	1.03441	Myh10	11	68582741	68707458	myosin, heavy polypeptide 10, non-muscle
ENSMUSG00000041912	siMyh9	456.054	siLuc	227.663	269.676	0.956442	0.212404	4.50293	6.70214e-06	5.64107e-05	1.10715	Tdrkh	3	94320580	94341975	tudor and KH domain containing protein
ENSMUSG00000034845	siMyh9	760.932	siLuc	369.309	347.985	0.956542	0.30394	3.14715	0.00164873	0.0066476	1.14087	Plvap	8	71950409	71964396	plasmalemma vesicle associated protein
ENSMUSG00000057969	siMyh9	1117.73	siLuc	571.066	807.603	0.957645	0.125704	7.61827	2.57098e-14	1.02655e-12	1.2402	Sema3b	9	107474873	107486428	sema domain, immunoglobulin domain (Ig), short basic domain, secreted, (semaphorin) 3B
ENSMUSG00000043004	siMyh9	148.657	siLuc	72.0537	96.0255	0.959195	0.29183	3.28683	0.00101322	0.00415325	1.21478	Gng2	14	19922627	20027317	guanine nucleotide binding protein (G protein), gamma 2
ENSMUSG00000039396	siMyh9	170.919	siLuc	83.8506	91.0305	0.95925	0.28322	3.38694	0.000706766	0.00340558	1.06353	Neil3	8	54039902	54092100	nei like 3 (E. coli)
ENSMUSG00000108218	siMyh9	836.492	siLuc	402.945	992.064	0.962003	0.297518	3.23342	0.00122316	0.00480164	1.2402	Olfr1372-ps1	11	52045549	52058986	olfactory receptor family 2 subfamily Y member 7
ENSMUSG00000048899	siMyh9	97.6999	siLuc	47.3593	60.3963	0.96308	0.287954	3.34456	0.000824133	0.00389539	1.06353	Rimkla	4	119322480	119349825	ribosomal modification protein rimK-like family member A
ENSMUSG00000031756	siMyh9	287.321	siLuc	144.383	159.912	0.963626	0.182096	5.29185	1.21084e-07	1.53403e-06	1.10715	Cenpn	8	117648479	117668246	centromere protein N
ENSMUSG00000002847	siMyh9	6453.52	siLuc	3244.77	4750.69	0.963651	0.176186	5.46952	4.51258e-08	6.60426e-07	1.05137	Pla1a	16	38216479	38253507	phospholipase A1 member A
ENSMUSG00000072949	siMyh9	3543.74	siLuc	1774.95	1552.47	0.964762	0.191645	5.03411	4.80077e-07	4.64608e-06	1.25664	Acot1	12	84056264	84065145	acyl-CoA thioesterase 1
ENSMUSG00000038644	siMyh9	1088.48	siLuc	541.023	824.997	0.96624	0.216917	4.45442	8.41204e-06	7.59451e-05	0.988337	Pold1	7	44182170	44198273	polymerase (DNA directed), delta 1, catalytic subunit
ENSMUSG00000030978	siMyh9	3468.77	siLuc	1754.83	2261.99	0.966901	0.135866	7.11657	1.10642e-12	3.9019e-11	1.03105	Rrm1	7	102090902	102118978	ribonucleotide reductase M1
ENSMUSG00000033998	siMyh9	363.111	siLuc	180.092	480.316	0.966948	0.199326	4.85108	1.22789e-06	1.16788e-05	1.18016	Kcnk1	8	126721909	126757424	potassium channel, subfamily K, member 1
ENSMUSG00000041594	siMyh9	514.681	siLuc	259.567	371.163	0.969759	0.125522	7.72582	1.11138e-14	4.92164e-13	1.18016	Tmtc4	14	123156383	123220695	transmembrane and tetratricopeptide repeat containing 4
ENSMUSG00000109953	siMyh9	242.452	siLuc	116.756	172.847	0.970772	0.287432	3.3774	0.000731746	0.00329276	1.14408	5430430B14Rik	8	27769469	27771098	RIKEN cDNA 5430430B14 gene
ENSMUSG00000027015	siMyh9	806.131	siLuc	388.9	436.011	0.971376	0.286436	3.39125	0.000695743	0.00301757	1.20734	Cybrd1	2	70948267	70973270	cytochrome b reductase 1
ENSMUSG00000022519	siMyh9	285.68	siLuc	144.189	205.167	0.972391	0.125515	7.74722	9.39261e-15	4.34125e-13	1.14408	Srl	16	4298080	4340939	sarcalumenin
ENSMUSG00000002870	siMyh9	1896.12	siLuc	937.002	1367.16	0.972821	0.216608	4.49117	7.08337e-06	5.29862e-05	1.25664	Mcm2	6	88860456	88875762	minichromosome maintenance complex component 2
ENSMUSG00000009772	siMyh9	903.367	siLuc	447.662	760.978	0.973618	0.209513	4.64706	3.36698e-06	2.72777e-05	1.25577	Nuak2	1	132243864	132261226	NUAK family, SNF1-like kinase, 2
ENSMUSG00000055172	siMyh9	1140.24	siLuc	566.27	667.061	0.974635	0.192967	5.05079	4.39993e-07	4.55056e-06	1.18016	C1ra	6	124489364	124500402	complement component 1, r subcomponent A
ENSMUSG00000062991	siMyh9	1115.75	siLuc	541.999	775.562	0.974897	0.261004	3.73519	0.000187577	0.00116513	0.988337	Nrg1	8	32304579	32499568	neuregulin 1
ENSMUSG00000031628	siMyh9	2320.09	siLuc	1171.73	1529.97	0.97531	0.107318	9.088	1.00877e-19	9.69795e-18	1.25144	Casp3	8	47070326	47092724	caspase 3
ENSMUSG00000047844	siMyh9	8411.17	siLuc	4211.54	4627.46	0.979276	0.143848	6.80773	9.91481e-12	2.72708e-10	1.13542	Bex4	X	135039745	135041192	brain expressed X-linked 4
ENSMUSG00000007908	siMyh9	197.883	siLuc	96.5061	109.183	0.979662	0.217407	4.50612	6.60237e-06	5.12781e-05	1.21478	Hmgcll1	9	75922137	76043632	3-hydroxymethyl-3-methylglutaryl-Coenzyme A lyase-like 1
ENSMUSG00000004951	siMyh9	2062.68	siLuc	1038.11	1882.26	0.979832	0.102075	9.59914	8.0612e-22	9.70348e-20	1.25144	Hspb1	5	135916773	135918417	heat shock protein 1
ENSMUSG00000037020	siMyh9	458.281	siLuc	228.042	315.882	0.981206	0.173063	5.66965	1.43094e-08	2.14552e-07	1.14408	Wdr62	7	29939563	29979844	WD repeat domain 62
ENSMUSG00000028173	siMyh9	2186.04	siLuc	1087.21	1948.42	0.981811	0.169312	5.79882	6.67813e-09	9.8109e-08	1.25664	Wls	3	159545309	159644300	wntless WNT ligand secretion mediator
ENSMUSG00000045954	siMyh9	1666.12	siLuc	810.253	1634.98	0.982094	0.241058	4.0741	4.61917e-05	0.000307839	1.13542	Cavin2	1	51328285	51342119	caveolae associated 2
ENSMUSG00000022978	siMyh9	453.246	siLuc	228.255	292.719	0.982153	0.134998	7.27532	3.45606e-13	1.24074e-11	1.10715	Mis18a	16	90516200	90524292	MIS18 kinetochore protein A
ENSMUSG00000025268	siMyh9	2058.22	siLuc	1023.76	1449.66	0.985685	0.155756	6.32837	2.47761e-10	5.20856e-09	1.13542	Maged2	X	149589366	149597341	MAGE family member D2
ENSMUSG00000039959	siMyh9	1416.63	siLuc	697.714	837.506	0.987009	0.19627	5.02883	4.93471e-07	4.94556e-06	1.20938	Hip1	5	135435385	135573969	huntingtin interacting protein 1
ENSMUSG00000066894	siMyh9	1595.21	siLuc	793.475	1027.67	0.987767	0.149955	6.58711	4.48475e-11	1.00977e-09	1.25577	Vsig10	5	117461711	117493070	V-set and immunoglobulin domain containing 10
ENSMUSG00000034329	siMyh9	625.519	siLuc	310.619	339.98	0.987821	0.166655	5.92735	3.07864e-09	5.35332e-08	1.12299	Brip1	11	85948964	86092019	BRCA1 interacting protein C-terminal helicase 1
ENSMUSG00000046550	siMyh9	87.7001	siLuc	41.2229	52.6747	0.98788	0.27351	3.61186	0.000304004	0.001645	1.07594	Spin2c	X	152615289	152617239	spindlin family, member 2C
ENSMUSG00000032815	siMyh9	612.634	siLuc	301.769	347.029	0.98981	0.199637	4.95806	7.12022e-07	7.24437e-06	1.14408	Fanca	8	123995039	124045315	Fanconi anemia, complementation group A
ENSMUSG00000055612	siMyh9	772.742	siLuc	383.257	456.417	0.990366	0.165135	5.99731	2.00613e-09	3.46762e-08	1.19341	Cdca7	2	72306503	72317237	cell division cycle associated 7
ENSMUSG00000029369	siMyh9	3696.56	siLuc	1804.97	1831.64	0.993222	0.209832	4.73341	2.20774e-06	1.86352e-05	1.25664	Afm	5	90666791	90701402	afamin
ENSMUSG00000067377	siMyh9	170.201	siLuc	82.1419	104.884	0.994584	0.244715	4.06425	4.81876e-05	0.00033814	1.06353	Tspan6	X	132791817	132799178	tetraspanin 6
ENSMUSG00000066357	siMyh9	2541.97	siLuc	1264.64	1506.75	0.995195	0.110402	9.01429	1.98142e-19	1.79658e-17	1.25926	Wdr6	9	108449510	108455938	WD repeat domain 6
ENSMUSG00000037440	siMyh9	14409.6	siLuc	7141.64	8118.51	0.996613	0.132322	7.53171	5.00793e-14	2.05898e-12	1.13542	Vnn1	10	23770586	23781241	vanin 1
ENSMUSG00000045312	siMyh9	1254.78	siLuc	606.906	1080.72	0.997722	0.226296	4.40892	1.03889e-05	9.24575e-05	0.988337	Lhfpl2	13	94194304	94331917	lipoma HMGIC fusion partner-like 2
ENSMUSG00000021662	siMyh9	1156.19	siLuc	574.065	876.512	0.997912	0.10218	9.76622	1.57206e-22	2.09927e-20	1.20938	Arhgef28	13	98035977	98342675	Rho guanine nucleotide exchange factor 28
ENSMUSG00000021268	siMyh9	25547.7	siLuc	11993.4	10542.5	0.997932	0.308205	3.23789	0.00120419	0.00550972	1.04088	Meg3	12	109506884	109538160	maternally expressed 3
ENSMUSG00000000901	siMyh9	428.068	siLuc	210.866	318.098	0.998207	0.152144	6.56095	5.34655e-11	1.32771e-09	1.10715	Mmp11	10	75759056	75768336	matrix metallopeptidase 11
ENSMUSG00000031778	siMyh9	1334.15	siLuc	654.03	801.595	1.00024	0.176655	5.66211	1.49522e-08	2.05035e-07	1.25577	Cx3cl1	8	95498637	95509055	C-X3-C motif chemokine ligand 1
ENSMUSG00000037139	siMyh9	116.526	siLuc	56.6842	60.1376	1.00026	0.193975	5.15667	2.51385e-07	3.05553e-06	1.04686	Myom3	4	135525501	135542875	myomesin family, member 3
ENSMUSG00000003352	siMyh9	957.432	siLuc	473.071	697.38	1.00063	0.140231	7.13558	9.63766e-13	3.2466e-11	1.09269	Cacnb3	15	98532648	98542410	calcium channel, voltage-dependent, beta 3 subunit
ENSMUSG00000057802	siMyh9	520.039	siLuc	244.394	243.707	1.00271	0.298255	3.36191	0.000774044	0.00365034	1.07773	Gm10030	9	110818567	110837097	predicted gene 10030
ENSMUSG00000028289	siMyh9	216.632	siLuc	106.519	129.39	1.00293	0.185696	5.40091	6.63028e-08	9.383e-07	1.04686	Epha7	4	28813131	28967499	Eph receptor A7
ENSMUSG00000029366	siMyh9	1779.62	siLuc	880.605	1035.93	1.00529	0.107964	9.31138	1.26177e-20	1.30533e-18	1.25564	Dck	5	88912855	88931140	deoxycytidine kinase
ENSMUSG00000054850	siMyh9	121.503	siLuc	59.2688	73.0222	1.00594	0.206709	4.86648	1.13602e-06	1.19428e-05	1.06639	Smim10l2a	X	55419946	55423159	small integral membrane protein 10 like 2A
ENSMUSG00000078762	siMyh9	49.7992	siLuc	24.4587	27.4131	1.00626	0.273985	3.67267	0.000240027	0.00156975	0.895795	Haus5	7	30353136	30364419	HAUS augmin-like complex, subunit 5
ENSMUSG00000117975	siMyh9	548.828	siLuc	263.045	573.487	1.00931	0.229003	4.40739	1.04623e-05	7.89514e-05	1.17949	Itprip	19	47883041	47907738	inositol 1,4,5-triphosphate receptor interacting protein
ENSMUSG00000071724	siMyh9	37.7723	siLuc	16.9835	35.3039	1.01035	0.320315	3.15424	0.00160914	0.0080082	0.895795	Smpd5	15	76178548	76181096	sphingomyelin phosphodiesterase 5
ENSMUSG00000036882	siMyh9	156.968	siLuc	74.98	81.6531	1.01067	0.253511	3.98671	6.69963e-05	0.000450973	1.06353	Arhgap33	7	30221651	30234485	Rho GTPase activating protein 33
ENSMUSG00000049892	siMyh9	58.2569	siLuc	26.5892	25.8609	1.01143	0.322794	3.13336	0.00172818	0.00851593	0.895795	Rasd1	11	59854007	59855770	RAS, dexamethasone-induced 1
ENSMUSG00000027547	siMyh9	1156.55	siLuc	562.479	548.437	1.01153	0.171523	5.89737	3.6934e-09	6.50124e-08	1.09269	Sall4	2	168590252	168609121	spalt like transcription factor 4
ENSMUSG00000059791	siMyh9	356.004	siLuc	172.833	237.172	1.013	0.175261	5.77994	7.47291e-09	1.17915e-07	1.14408	Nrm	17	36172210	36176294	nurim (nuclear envelope membrane protein)
ENSMUSG00000079173	siMyh9	139.548	siLuc	65.6708	75.2842	1.01335	0.282522	3.58679	0.00033477	0.00179054	1.07594	Zan	5	137434131	137448885	zonadhesin
ENSMUSG00000021391	siMyh9	75.1128	siLuc	36.3482	42.1074	1.01342	0.230579	4.39512	1.10713e-05	9.06866e-05	1.07594	Cenpp	13	49617499	49806261	centromere protein P
ENSMUSG00000022123	siMyh9	1996.72	siLuc	943.955	3015.49	1.01503	0.250557	4.05111	5.09756e-05	0.000363671	1.03105	Scel	14	103750857	103850233	sciellin
ENSMUSG00000031262	siMyh9	438.637	siLuc	212.53	258.724	1.0151	0.184884	5.49049	4.00825e-08	5.81252e-07	1.07773	Cenpi	X	133208833	133263388	centromere protein I
ENSMUSG00000027330	siMyh9	348.63	siLuc	171.068	208.963	1.01608	0.171916	5.91035	3.41389e-09	5.97683e-08	1.10715	Cdc25b	2	131028869	131040417	cell division cycle 25B
ENSMUSG00000036553	siMyh9	1811.68	siLuc	877.834	1571.73	1.01801	0.166531	6.11302	9.7761e-10	1.88225e-08	1.13542	Sh3tc1	5	35854524	35897331	SH3 domain and tetratricopeptide repeats 1
ENSMUSG00000010760	siMyh9	325.689	siLuc	152.174	231.978	1.01909	0.270956	3.76108	0.000169182	0.000952929	1.12299	Phlda2	7	143055282	143056278	pleckstrin homology like domain, family A, member 2
ENSMUSG00000025747	siMyh9	991.968	siLuc	480.384	593.001	1.01985	0.172529	5.91114	3.39738e-09	5.55291e-08	1.19341	Tyms	5	30263200	30278615	thymidylate synthase
ENSMUSG00000035486	siMyh9	48.2882	siLuc	22.9898	23.3952	1.0232	0.286691	3.569	0.000358345	0.00217132	0.917037	Plk5	10	80192293	80201323	polo like kinase 5
ENSMUSG00000026077	siMyh9	927.532	siLuc	444.716	522.207	1.02629	0.190956	5.37446	7.68117e-08	1.03036e-06	1.09269	Npas2	1	39233293	39402317	neuronal PAS domain protein 2
ENSMUSG00000021379	siMyh9	52.393	siLuc	24.8344	40.6871	1.02758	0.235786	4.35811	1.31188e-05	0.000123657	0.895795	Id4	13	48414704	48419502	inhibitor of DNA binding 4
ENSMUSG00000030322	siMyh9	234.872	siLuc	112.498	130.696	1.02868	0.211711	4.85889	1.18044e-06	1.25471e-05	1.04686	Mbd4	6	115817658	115830332	methyl-CpG binding domain protein 4
ENSMUSG00000073179	siMyh9	32.2887	siLuc	15.2817	21.8254	1.03014	0.301097	3.42131	0.000623209	0.003549	0.895795	Gm10478	12	20946240	20946639	NA
ENSMUSG00000023972	siMyh9	1686.78	siLuc	789.545	1060.74	1.03045	0.252266	4.08477	4.41203e-05	0.000279767	1.20938	Ptk7	17	46875397	46940430	PTK7 protein tyrosine kinase 7
ENSMUSG00000001525	siMyh9	27644.5	siLuc	13330.8	21102.6	1.03152	0.147612	6.98804	2.78752e-12	7.11089e-11	1.34877	Tubb5	17	36144813	36149198	tubulin, beta 5 class I
ENSMUSG00000099094	siMyh9	41.2074	siLuc	19.3342	24.9163	1.03281	0.270899	3.81252	0.000137556	0.000958858	0.90646	Gm19569	9	77452241	77453749	predicted gene, 19569
ENSMUSG00000020186	siMyh9	506.57	siLuc	242.011	364.808	1.03337	0.189281	5.45947	4.77567e-08	6.28596e-07	1.18016	Csrp2	10	110755650	110775483	cysteine and glycine-rich protein 2
ENSMUSG00000034275	siMyh9	349.063	siLuc	168.175	228.985	1.03664	0.144066	7.19563	6.21719e-13	2.09182e-11	1.14087	Igsf9b	9	27210524	27246059	immunoglobulin superfamily, member 9B
ENSMUSG00000000028	siMyh9	347.026	siLuc	164.621	209.779	1.03796	0.212531	4.88378	1.0407e-06	1.03269e-05	1.14408	Cdc45	16	18599197	18630722	cell division cycle 45
ENSMUSG00000026646	siMyh9	216.342	siLuc	100.54	144.542	1.03851	0.2563	4.05191	5.08014e-05	0.000341724	1.10715	Suv39h2	2	3456852	3476068	suppressor of variegation 3-9 2
ENSMUSG00000055692	siMyh9	151.953	siLuc	70.8559	74.7113	1.03942	0.281102	3.69765	0.000217604	0.00124257	1.06639	Tmem191c	16	17093941	17096525	transmembrane protein 191
ENSMUSG00000029086	siMyh9	1135.39	siLuc	527.006	512.037	1.04185	0.257826	4.04089	5.3248e-05	0.000330795	1.20734	Prom1	5	44150962	44259374	prominin 1
ENSMUSG00000027210	siMyh9	646.787	siLuc	306.321	366.191	1.0428	0.194287	5.36729	7.99275e-08	9.76729e-07	1.20734	Meis2	2	115693545	115896320	Meis homeobox 2
ENSMUSG00000039103	siMyh9	2096.59	siLuc	1006.16	1554.36	1.04383	0.131828	7.9181	2.41169e-15	1.26815e-13	1.09616	Nexn	3	151942619	151971955	nexilin
ENSMUSG00000095677	siMyh9	481.089	siLuc	232.125	285.867	1.0443	0.116246	8.98354	2.62202e-19	2.69212e-17	1.07773	Dynlt1f	17	6916337	6923299	dynein light chain Tctex-type 1F
ENSMUSG00000043289	siMyh9	361.527	siLuc	171.121	244.902	1.04453	0.174247	5.99452	2.04091e-09	3.70632e-08	1.12299	Mei4	9	81745723	82088060	meiotic double-stranded break formation protein 4
ENSMUSG00000027977	siMyh9	46.5411	siLuc	21.1791	29.5846	1.04465	0.301044	3.47009	0.00052028	0.00300705	0.90646	Ndst3	3	123319815	123484502	N-deacetylase/N-sulfotransferase (heparan glucosaminyl) 3
ENSMUSG00000045045	siMyh9	838.581	siLuc	389.953	802.35	1.04518	0.240054	4.35392	1.33723e-05	9.45616e-05	1.2402	Lrfn4	19	4661813	4665695	leucine rich repeat and fibronectin type III domain containing 4
ENSMUSG00000029925	siMyh9	41.5184	siLuc	19.1736	23.3338	1.04815	0.271848	3.85564	0.000115425	0.000832963	0.895795	Tbxas1	6	38852338	39061519	thromboxane A synthase 1, platelet
ENSMUSG00000087060	siMyh9	35.4874	siLuc	16.6965	18.6161	1.04821	0.30547	3.43147	0.00060031	0.00343326	0.895795	Eldr	11	16885159	16901282	Egfr long non-coding downstream RNA
ENSMUSG00000006585	siMyh9	1258.3	siLuc	591.079	771.183	1.05029	0.202609	5.18384	2.17366e-07	2.29413e-06	1.25564	Cdt1	8	123294754	123300293	chromatin licensing and DNA replication factor 1
ENSMUSG00000027641	siMyh9	900.594	siLuc	424.399	583.633	1.0503	0.191238	5.49213	3.97107e-08	5.31275e-07	1.17949	Rbl1	2	156987813	157046454	RB transcriptional corepressor like 1
ENSMUSG00000045231	siMyh9	46.897	siLuc	21.6999	31.939	1.0506	0.264636	3.96999	7.18746e-05	0.000545414	0.917037	BC106179	16	23039406	23044118	cDNA sequence BC106179
ENSMUSG00000021569	siMyh9	472.023	siLuc	218.854	325.916	1.05242	0.234806	4.48208	7.39206e-06	6.0667e-05	1.12299	Trip13	13	74059466	74085903	thyroid hormone receptor interactor 13
ENSMUSG00000022598	siMyh9	1925.98	siLuc	893.661	1110.26	1.05333	0.229938	4.58094	4.62887e-06	3.64298e-05	1.25564	Psca	15	74586688	74588918	prostate stem cell antigen
ENSMUSG00000100967	siMyh9	27.2234	siLuc	12.294	14.4609	1.05629	0.322154	3.27883	0.0010424	0.0072366	0.653048	Gm29666	15	84794639	84804239	predicted gene 29666
ENSMUSG00000059323	siMyh9	405.181	siLuc	193.172	240.001	1.05653	0.152305	6.93696	4.0063e-12	1.18869e-10	1.12299	Tonsl	15	76510438	76524158	tonsoku-like, DNA repair protein
ENSMUSG00000037313	siMyh9	1641.61	siLuc	775.061	954.78	1.05745	0.167518	6.31245	2.74645e-10	5.21346e-09	1.25577	Tacc3	5	33815472	33836339	transforming, acidic coiled-coil containing protein 3
ENSMUSG00000021720	siMyh9	46.2782	siLuc	20.442	55.9669	1.05774	0.259686	4.07317	4.6377e-05	0.00029122	1.21478	Rnf180	13	105285860	105407547	ring finger protein 180
ENSMUSG00000021376	siMyh9	2532.36	siLuc	1173.41	1241.84	1.05879	0.224104	4.72457	2.30607e-06	2.19769e-05	1.09616	Tpmt	13	47177019	47196686	thiopurine methyltransferase
ENSMUSG00000118384	siMyh9	278.916	siLuc	122.691	151.573	1.05949	0.340003	3.11613	0.00183239	0.00727057	1.14087	9030625G05Rik	18	75105835	75114618	RIKEN cDNA 9030625G05 gene
ENSMUSG00000032528	siMyh9	102.188	siLuc	47.9741	41.0367	1.05997	0.230601	4.59653	4.2959e-06	4.57511e-05	0.895795	Vipr1	9	121471782	121502020	vasoactive intestinal peptide receptor 1
ENSMUSG00000014303	siMyh9	2299.56	siLuc	1069.55	1489.21	1.0613	0.207287	5.11993	3.05646e-07	3.08785e-06	1.25664	Glis2	16	4412577	4433821	GLIS family zinc finger 2
ENSMUSG00000084862	siMyh9	57.8504	siLuc	26.7116	49.0871	1.0625	0.25121	4.22953	2.34185e-05	0.000177327	1.06639	Gm16278	17	26138063	26154719	predicted gene 16278
ENSMUSG00000097451	siMyh9	21877.6	siLuc	10125	9401.4	1.0628	0.221642	4.79512	1.62578e-06	1.33215e-05	1.34877	Rian	12	109583611	109628143	RNA imprinted and accumulated in nucleus
ENSMUSG00000014837	siMyh9	694.173	siLuc	331.509	399.273	1.06292	0.108154	9.82782	8.54491e-23	1.17473e-20	1.20734	4931428F04Rik	8	106007041	106016496	microtubule associated tyrosine carboxypeptidase 1
ENSMUSG00000058135	siMyh9	35710.3	siLuc	16314.4	16719.5	1.06307	0.255234	4.16507	3.11251e-05	0.000233873	1.04088	Gstm1	3	107919571	107925289	glutathione S-transferase, mu 1
ENSMUSG00000032491	siMyh9	264.613	siLuc	123.406	205.684	1.06562	0.195088	5.46226	4.70105e-08	6.70034e-07	1.07773	Nradd	9	110450203	110453520	neurotrophin receptor associated death domain
ENSMUSG00000073705	siMyh9	111.914	siLuc	52.2856	70.9609	1.06661	0.200844	5.31066	1.09231e-07	1.28335e-06	1.21478	Cenps	4	149212655	149222086	centromere protein S
ENSMUSG00000054967	siMyh9	198.292	siLuc	92.8415	120.435	1.06666	0.144945	7.35907	1.85194e-13	7.17556e-12	1.07594	Zfp647	15	76795051	76802210	zinc finger protein 647
ENSMUSG00000109946	siMyh9	153.255	siLuc	69.5752	95.1429	1.06851	0.268739	3.976	7.00833e-05	0.000469503	1.06353	Brd3os	2	27332515	27333116	bromodomain containing 3, opposite strand
ENSMUSG00000035914	siMyh9	1278.9	siLuc	596.405	1281.01	1.06865	0.17559	6.08603	1.15743e-09	2.1806e-08	1.13542	Cd276	9	58431581	58462720	CD276 antigen
ENSMUSG00000035283	siMyh9	152.92	siLuc	71.7679	81.6563	1.06867	0.187584	5.69703	1.21911e-08	1.76371e-07	1.21478	Adrb1	19	56710631	56721545	adrenergic receptor, beta 1
ENSMUSG00000028312	siMyh9	3089.56	siLuc	1438.5	1896.37	1.0688	0.184144	5.80418	6.46837e-09	9.51254e-08	1.25664	Smc2	4	52439243	52488260	structural maintenance of chromosomes 2
ENSMUSG00000005447	siMyh9	1143.85	siLuc	535.431	952.095	1.06933	0.162544	6.57875	4.74421e-11	1.07146e-09	1.2402	Pafah1b3	7	24994474	24997411	platelet-activating factor acetylhydrolase, isoform 1b, subunit 3
ENSMUSG00000096957	siMyh9	87.0615	siLuc	41.2071	55.8691	1.06934	0.21103	5.06723	4.03639e-07	4.6219e-06	1.06353	E230013L22Rik	8	11527929	11530241	RIKEN cDNA E230013L22 gene
ENSMUSG00000031355	siMyh9	91.3214	siLuc	41.1127	81.5017	1.06959	0.252742	4.23196	2.31663e-05	0.000176042	1.06639	Arhgap6	X	167819607	168087431	Rho GTPase activating protein 6
ENSMUSG00000042035	siMyh9	811.212	siLuc	381.131	610.754	1.07153	0.145661	7.35629	1.89092e-13	6.606e-12	1.20734	Igsf3	3	101284399	101370375	immunoglobulin superfamily, member 3
ENSMUSG00000017550	siMyh9	672.22	siLuc	317.446	384.934	1.07196	0.119824	8.94608	3.68315e-19	3.41323e-17	1.17949	Atad5	11	79980226	80026620	ATPase family, AAA domain containing 5
ENSMUSG00000047181	siMyh9	280.046	siLuc	128.513	182.328	1.07355	0.222897	4.81635	1.46205e-06	1.40477e-05	1.14087	Samd14	11	94900705	94916913	sterile alpha motif domain containing 14
ENSMUSG00000032373	siMyh9	139.285	siLuc	63.3566	81.1849	1.07574	0.254268	4.23074	2.32927e-05	0.000176946	1.06353	Car12	9	66620968	66674127	carbonic anhydrase 12
ENSMUSG00000027223	siMyh9	792.251	siLuc	367.596	388.209	1.07693	0.166813	6.45596	1.07537e-10	2.51896e-09	1.09269	Mapk8ip1	2	92214021	92231608	mitogen-activated protein kinase 8 interacting protein 1
ENSMUSG00000021087	siMyh9	96.1244	siLuc	42.9116	48.1268	1.07774	0.291963	3.69137	0.000223054	0.00127186	1.06353	Rtn1	12	72258526	72455828	reticulon 1
ENSMUSG00000070576	siMyh9	589.373	siLuc	274.323	294.012	1.07837	0.153819	7.01067	2.37174e-12	7.55736e-11	1.07773	Mn1	5	111565308	111604899	meningioma 1
ENSMUSG00000024742	siMyh9	995.647	siLuc	462.307	659.934	1.07884	0.164645	6.55256	5.65589e-11	1.30701e-09	1.19341	Fen1	19	10176502	10181432	flap structure specific endonuclease 1
ENSMUSG00000054453	siMyh9	1128.21	siLuc	522.792	871.556	1.07885	0.172301	6.2614	3.81544e-10	8.88354e-09	0.988337	Sytl5	X	9751861	9860782	synaptotagmin-like 5
ENSMUSG00000024503	siMyh9	27069.2	siLuc	12615	14875.5	1.07949	0.148993	7.24524	4.31686e-13	1.48809e-11	1.13542	Spink1	18	43861147	43870622	serine peptidase inhibitor, Kazal type 1
ENSMUSG00000005320	siMyh9	1138.72	siLuc	510.457	603.305	1.0809	0.26787	4.03519	5.45592e-05	0.000337388	1.20734	Fgfr4	13	55300453	55316572	fibroblast growth factor receptor 4
ENSMUSG00000039985	siMyh9	1312.69	siLuc	613.605	934.792	1.08154	0.130246	8.3038	1.00837e-16	5.97341e-15	1.2402	Sinhcaf	6	148822533	148847965	SIN3-HDAC complex associated factor
ENSMUSG00000025790	siMyh9	1376.92	siLuc	643.969	1144.66	1.08172	0.126906	8.52376	1.54451e-17	1.09017e-15	1.20938	Slco3a1	7	73925167	74204528	solute carrier organic anion transporter family, member 3a1
ENSMUSG00000030852	siMyh9	8223.14	siLuc	3869.7	5738.95	1.083	0.0642941	16.8445	1.15195e-63	6.42229e-60	1.07178	Tacc2	7	130247659	130366514	transforming, acidic coiled-coil containing protein 2
ENSMUSG00000032826	siMyh9	3092.74	siLuc	1406.65	1504.2	1.08403	0.225167	4.81432	1.477e-06	1.30842e-05	1.25144	Ank2	3	126715261	127292999	ankyrin 2, brain
ENSMUSG00000086054	siMyh9	95.9635	siLuc	43.3751	41.6784	1.08447	0.275205	3.94058	8.12837e-05	0.000531873	1.06639	Hnf1aos1	5	115106843	115135908	HNF1 homeobox A, opposite strand 1
ENSMUSG00000034758	siMyh9	333.072	siLuc	150.456	185.701	1.08647	0.254093	4.27587	1.90393e-05	0.000141161	1.12299	Tle6	10	81426738	81436734	transducin-like enhancer of split 6
ENSMUSG00000014786	siMyh9	258.473	siLuc	115.325	152.585	1.08741	0.283348	3.83772	0.000124182	0.000720539	1.14087	Slc9a5	8	106075475	106096513	solute carrier family 9 (sodium/hydrogen exchanger), member 5
ENSMUSG00000039385	siMyh9	3278.37	siLuc	1478.8	2871.81	1.08802	0.236238	4.6056	4.11287e-06	3.80405e-05	1.05805	Cdh6	15	13028787	13173761	cadherin 6
ENSMUSG00000060579	siMyh9	91.6208	siLuc	41.0422	52.7292	1.08803	0.212672	5.116	3.12077e-07	3.66049e-06	1.06353	Fhit	14	11307741	12919681	fragile histidine triad gene
ENSMUSG00000029283	siMyh9	373.95	siLuc	166.829	217.554	1.08852	0.272361	3.9966	6.42578e-05	0.000429584	1.07773	Cdc7	5	107112188	107132298	cell division cycle 7
ENSMUSG00000045751	siMyh9	777.571	siLuc	359.174	484.486	1.08873	0.152946	7.11843	1.09167e-12	3.35332e-11	1.19341	Mms22l	4	24496451	24602949	MMS22-like, DNA repair protein
ENSMUSG00000000567	siMyh9	1811.67	siLuc	829.887	1523.3	1.09082	0.185404	5.88349	4.01709e-09	7.02604e-08	1.09616	Sox9	11	112673050	112678586	SRY (sex determining region Y)-box 9
ENSMUSG00000021256	siMyh9	63.4184	siLuc	27.9793	39.1944	1.09112	0.303483	3.59532	0.000323992	0.00199537	0.917037	Vash1	12	86725474	86738865	vasohibin 1
ENSMUSG00000021725	siMyh9	498.22	siLuc	217.246	321.228	1.09578	0.299287	3.66131	0.000250928	0.00135789	1.10715	Parp8	13	116991356	117162058	poly (ADP-ribose) polymerase family, member 8
ENSMUSG00000020493	siMyh9	656.703	siLuc	296.117	367.495	1.0961	0.229137	4.7836	1.72186e-06	1.68744e-05	1.09269	Prr11	11	86979979	86999534	proline rich 11
ENSMUSG00000029910	siMyh9	1436.1	siLuc	655.812	859.858	1.09724	0.18105	6.06043	1.35762e-09	2.32502e-08	1.2402	Mad2l1	6	66512374	66524204	MAD2 mitotic arrest deficient-like 1
ENSMUSG00000056214	siMyh9	224.859	siLuc	102.074	144.771	1.09729	0.212481	5.16418	2.41501e-07	2.7714e-06	1.12299	Pard6g	18	80090105	80162854	par-6 family cell polarity regulator gamma
ENSMUSG00000038879	siMyh9	564.691	siLuc	253.934	533.479	1.0987	0.221393	4.96268	6.95268e-07	6.82133e-06	1.19341	Nipal2	15	34572945	34679358	NIPA-like domain containing 2
ENSMUSG00000039004	siMyh9	1584.8	siLuc	722.602	1456	1.10166	0.173434	6.35204	2.12484e-10	4.14339e-09	1.25664	Bmp6	13	38529083	38684278	bone morphogenetic protein 6
ENSMUSG00000006519	siMyh9	1636.66	siLuc	741.095	1032.81	1.10341	0.194665	5.66826	1.44253e-08	1.99362e-07	1.25564	Cyba	8	123151515	123159669	cytochrome b-245, alpha polypeptide
ENSMUSG00000001300	siMyh9	577.856	siLuc	261.891	457.694	1.10355	0.194649	5.66944	1.43263e-08	2.24692e-07	1.09269	Efnb2	8	8667434	8711242	ephrin B2
ENSMUSG00000019846	siMyh9	84.9045	siLuc	36.7914	70.7686	1.10432	0.286463	3.85501	0.000115727	0.000713059	1.07594	Lama4	10	38841511	38986184	laminin, alpha 4
ENSMUSG00000039994	siMyh9	1095.83	siLuc	504.279	571.881	1.10521	0.128475	8.60252	7.79859e-18	5.89336e-16	1.18016	Timeless	10	128067934	128088810	timeless circadian clock 1
ENSMUSG00000012819	siMyh9	24.5394	siLuc	10.3227	22.6374	1.10557	0.356079	3.10485	0.00190376	0.00925126	0.895795	Cdh23	10	60139053	60532269	cadherin related 23 (otocadherin)
ENSMUSG00000023827	siMyh9	2525.9	siLuc	1159.13	1693.98	1.10569	0.130623	8.46474	2.56733e-17	1.67646e-15	1.25926	Agpat4	17	12338171	12438532	1-acylglycerol-3-phosphate O-acyltransferase 4
ENSMUSG00000022537	siMyh9	86.8118	siLuc	38.1458	48.6634	1.10582	0.286444	3.8605	0.000113157	0.00063082	1.21478	Tmem44	16	30330673	30369660	transmembrane protein 44
ENSMUSG00000034282	siMyh9	123.891	siLuc	53.6362	91.1021	1.10798	0.28861	3.83903	0.000123524	0.000753021	1.07594	Evpl	11	116111385	116128903	envoplakin
ENSMUSG00000031016	siMyh9	1312.13	siLuc	600.201	908.764	1.10805	0.131278	8.44054	3.15885e-17	2.03118e-15	1.25577	Wee1	7	109721253	109742493	WEE 1 homolog 1 (S. pombe)
ENSMUSG00000036565	siMyh9	4431.2	siLuc	2031.01	2234.09	1.10869	0.126906	8.73626	2.40945e-18	2.15024e-16	1.0462	Ttyh3	5	140606333	140634786	tweety family member 3
ENSMUSG00000049036	siMyh9	82.6602	siLuc	35.3087	48.6224	1.10892	0.320682	3.45799	0.000544219	0.00277021	1.04686	Tmem121	12	113149550	113153143	transmembrane protein 121
ENSMUSG00000017146	siMyh9	1071.17	siLuc	488.604	569.206	1.1103	0.149375	7.43298	1.0618e-13	3.88053e-12	1.19341	Brca1	11	101379590	101442781	breast cancer 1, early onset
ENSMUSG00000037572	siMyh9	910.77	siLuc	412.32	547.318	1.11132	0.176947	6.28054	3.37394e-10	6.53977e-09	1.20734	Wdhd1	14	47509926	47514264	WD repeat and HMG-box DNA binding protein 1
ENSMUSG00000022822	siMyh9	19184.2	siLuc	8588.42	11158	1.11611	0.202584	5.50934	3.60182e-08	4.30876e-07	1.34877	Abcc5	16	20150053	20245144	ATP-binding cassette, sub-family C member 5
ENSMUSG00000060176	siMyh9	207.932	siLuc	93.2912	92.5617	1.11762	0.204836	5.45618	4.86491e-08	7.10187e-07	1.04686	Kif27	13	58435330	58502676	kinesin family member 27
ENSMUSG00000036223	siMyh9	132.477	siLuc	58.4573	67.6259	1.11912	0.264474	4.2315	2.32134e-05	0.000175081	1.07594	Ska1	18	74328370	74340889	spindle and kinetochore associated complex subunit 1
ENSMUSG00000004099	siMyh9	3860.21	siLuc	1747.86	2338.97	1.12018	0.14935	7.50034	6.36542e-14	2.80888e-12	1.03105	Dnmt1	9	20818505	20871184	DNA methyltransferase 1
ENSMUSG00000029687	siMyh9	1779.2	siLuc	813.618	1080.02	1.12331	0.0899325	12.4906	8.40497e-36	5.71334e-33	1.25577	Ezh2	6	47507073	47572275	enhancer of zeste 2 polycomb repressive complex 2 subunit
ENSMUSG00000050410	siMyh9	850.82	siLuc	381.954	444.695	1.12427	0.177156	6.3462	2.20693e-10	4.52649e-09	1.17949	Tcf19	17	35823631	35827721	transcription factor 19
ENSMUSG00000029763	siMyh9	3656.45	siLuc	1654.15	2271.67	1.12558	0.132623	8.48706	2.11934e-17	1.6652e-15	1.05137	Exoc4	6	33226020	33950914	exocyst complex component 4
ENSMUSG00000031565	siMyh9	1797.6	siLuc	785.535	890.132	1.12566	0.252013	4.46666	7.94518e-06	5.86133e-05	1.25577	Fgfr1	8	26008805	26064801	fibroblast growth factor receptor 1
ENSMUSG00000042684	siMyh9	66.2751	siLuc	27.9881	32.1341	1.12644	0.305477	3.68748	0.000226488	0.00149635	0.892253	Npl	1	153378761	153425791	N-acetylneuraminate pyruvate lyase
ENSMUSG00000042029	siMyh9	1364.7	siLuc	605.49	796.054	1.12655	0.208728	5.39722	6.76797e-08	8.11185e-07	1.25577	Ncapg2	12	116415800	116427351	non-SMC condensin II complex, subunit G2
ENSMUSG00000027639	siMyh9	1044.81	siLuc	470.83	715.618	1.12752	0.153134	7.36293	1.79923e-13	6.91879e-12	1.09269	Samhd1	2	156939453	156977185	SAM domain and HD domain, 1
ENSMUSG00000036030	siMyh9	588.5	siLuc	254.053	281.025	1.12787	0.276797	4.07473	4.60671e-05	0.000321949	1.07773	Prtg	9	72714156	72824573	protogenin
ENSMUSG00000026429	siMyh9	225.712	siLuc	98.9657	120.636	1.12978	0.249898	4.52098	6.15528e-06	5.40598e-05	1.06639	Ube2t	1	134890303	134901900	ubiquitin-conjugating enzyme E2T
ENSMUSG00000112980	siMyh9	282.185	siLuc	125.16	151.763	1.13033	0.215684	5.24068	1.59983e-07	1.94351e-06	1.12299	D430020J02Rik	12	116365567	116368830	RIKEN cDNA D430020J02 gene
ENSMUSG00000033970	siMyh9	516.408	siLuc	232.893	304.296	1.13225	0.139388	8.12302	4.54721e-16	2.59811e-14	1.14087	Rfc3	5	151566221	151574707	replication factor C (activator 1) 3
ENSMUSG00000018983	siMyh9	250.475	siLuc	108.004	132.182	1.13295	0.272937	4.15097	3.31076e-05	0.000242308	1.06353	E2f2	4	135899705	135923368	E2F transcription factor 2
ENSMUSG00000074476	siMyh9	372.563	siLuc	165.143	179.742	1.13319	0.202454	5.59728	2.17747e-08	3.1639e-07	1.14087	Spc24	9	21666738	21671599	SPC24, NDC80 kinetochore complex component, homolog (S. cerevisiae)
ENSMUSG00000020990	siMyh9	86.6764	siLuc	37.0806	55.4488	1.13327	0.296653	3.8202	0.000133345	0.000725285	1.21478	Cdkl1	12	69793622	69837481	cyclin dependent kinase like 1
ENSMUSG00000023039	siMyh9	20279.8	siLuc	9116.26	15960.9	1.1333	0.138977	8.15464	3.50219e-16	1.7433e-14	1.34877	Krt7	15	101310283	101328194	keratin 7
ENSMUSG00000005470	siMyh9	417.479	siLuc	183.941	217.904	1.13373	0.225222	5.03382	4.80802e-07	5.09415e-06	1.14087	Asf1b	8	84682136	84696826	anti-silencing function 1B histone chaperone
ENSMUSG00000001986	siMyh9	619.406	siLuc	273.226	328.935	1.13474	0.210382	5.39371	6.90179e-08	9.01451e-07	1.14087	Gria3	X	40490181	40767478	glutamate receptor, ionotropic, AMPA3 (alpha 3)
ENSMUSG00000046295	siMyh9	248.119	siLuc	107.577	118.42	1.1355	0.277744	4.0883	4.34548e-05	0.000313571	1.04686	Ankle1	8	71858654	71862548	ankyrin repeat and LEM domain containing 1
ENSMUSG00000042272	siMyh9	4720.37	siLuc	2132.94	2601.55	1.13561	0.0979706	11.5914	4.55728e-31	1.60857e-28	1.05805	Sestd1	2	77016899	77110936	SEC14 and spectrin domains 1
ENSMUSG00000027353	siMyh9	340.822	siLuc	149.986	222.806	1.13562	0.204393	5.55608	2.75908e-08	4.15312e-07	1.07773	Mcm8	2	132658061	132686117	minichromosome maintenance 8 homologous recombination repair factor
ENSMUSG00000002055	siMyh9	858.893	siLuc	380	460.443	1.13636	0.200235	5.67515	1.38567e-08	2.03082e-07	1.17949	Spag5	11	78192355	78213283	sperm associated antigen 5
ENSMUSG00000024736	siMyh9	1973.17	siLuc	880.354	1141.41	1.13642	0.168113	6.75988	1.38108e-11	3.37581e-10	1.25577	Tmem132a	19	10835186	10847304	transmembrane protein 132A
ENSMUSG00000050107	siMyh9	181.094	siLuc	78.0378	102.736	1.13831	0.273009	4.16951	3.05262e-05	0.000225669	1.06353	Haspin	11	73026311	73029120	histone H3 associated protein kinase
ENSMUSG00000095440	siMyh9	1877.26	siLuc	840.732	840.609	1.14048	0.131904	8.64626	5.3213e-18	3.87556e-16	1.25577	Fignl2	15	100948075	100976448	fidgetin-like 2
ENSMUSG00000020492	siMyh9	1090.01	siLuc	485.746	612.635	1.14122	0.15922	7.16759	7.63315e-13	2.44092e-11	1.18016	Ska2	11	87000060	87015461	spindle and kinetochore associated complex subunit 2
ENSMUSG00000020898	siMyh9	2219.66	siLuc	997.277	1233.29	1.14605	0.0992742	11.5443	7.88946e-31	2.20826e-28	1.25577	Ctc1	11	68906737	68927299	CTS telomere maintenance complex component 1
ENSMUSG00000079259	siMyh9	2405.67	siLuc	1057.4	1270.18	1.14826	0.187319	6.12995	8.79082e-10	1.55647e-08	1.25926	Trim71	9	114336201	114393437	tripartite motif-containing 71
ENSMUSG00000026890	siMyh9	1181.41	siLuc	522.003	1214.47	1.1493	0.155621	7.38527	1.5215e-13	5.36962e-12	1.20938	Lhx6	2	35971965	35995420	LIM homeobox protein 6
ENSMUSG00000044034	siMyh9	96.1601	siLuc	40.6537	41.5841	1.1501	0.300445	3.82799	0.000129196	0.000790031	1.06639	Npb	11	120499303	120499919	neuropeptide B
ENSMUSG00000022415	siMyh9	142.681	siLuc	61.277	67.2735	1.15048	0.258733	4.44659	8.7244e-06	7.33654e-05	1.06639	Syngr1	15	79975535	80003702	synaptogyrin 1
ENSMUSG00000063804	siMyh9	755.922	siLuc	329.343	364.334	1.15435	0.197947	5.83163	5.48884e-09	8.50685e-08	1.20734	Lin28b	10	45252716	45362491	lin-28 homolog B
ENSMUSG00000106290	siMyh9	23.4668	siLuc	9.94321	15.5882	1.15469	0.317185	3.64042	0.000272193	0.00264003	0.554519	Gm43429	3	135566109	135568359	predicted gene 43429
ENSMUSG00000041482	siMyh9	108.054	siLuc	45.1673	148.685	1.15571	0.276172	4.18473	2.85501e-05	0.000204629	1.10715	Piezo2	18	63143284	63520254	piezo-type mechanosensitive ion channel component 2
ENSMUSG00000038086	siMyh9	29.4661	siLuc	12.7821	19.4057	1.15574	0.305407	3.78425	0.000154171	0.00106975	0.895795	Hspb2	9	50662378	50663654	heat shock protein 2
ENSMUSG00000116617	siMyh9	52.6107	siLuc	21.9224	36.7871	1.15652	0.310929	3.71956	0.000199569	0.00134814	0.888397	Gm49767	16	31103242	31110714	predicted gene, 49767
ENSMUSG00000021750	siMyh9	560.6	siLuc	240.252	565.226	1.15728	0.228438	5.06605	4.06162e-07	4.23141e-06	1.18016	Fam107a	14	14151750	14173499	family with sequence similarity 107, member A
ENSMUSG00000021811	siMyh9	1087.02	siLuc	478.458	615.89	1.15909	0.153289	7.56147	3.98543e-14	1.61862e-12	1.18016	Dnajc9	14	20434706	20438978	DnaJ heat shock protein family (Hsp40) member C9
ENSMUSG00000003038	siMyh9	4310.66	siLuc	1904.32	2144.92	1.16071	0.13361	8.68727	3.71254e-18	3.0213e-16	1.13542	Hmgn2	4	133692049	133695312	high mobility group nucleosomal binding domain 2
ENSMUSG00000072980	siMyh9	293.351	siLuc	126.977	165.312	1.16225	0.209219	5.55517	2.77334e-08	3.95429e-07	1.14087	Oip5	2	119439993	119448950	Opa interacting protein 5
ENSMUSG00000075266	siMyh9	253.27	siLuc	111.346	142.33	1.16242	0.179585	6.47282	9.61895e-11	2.24735e-09	1.10715	Cenpw	10	30070565	30076556	centromere protein W
ENSMUSG00000034317	siMyh9	1193.04	siLuc	524.038	764.716	1.1626	0.156637	7.42229	1.15112e-13	4.11143e-12	1.20938	Trim59	3	68942621	68952088	tripartite motif-containing 59
ENSMUSG00000021913	siMyh9	385.961	siLuc	166.037	244.717	1.16266	0.218366	5.32436	1.01307e-07	1.33417e-06	1.07773	Ogdhl	14	32043976	32069777	oxoglutarate dehydrogenase-like
ENSMUSG00000034336	siMyh9	43.8362	siLuc	17.8182	21.3754	1.1628	0.325221	3.57541	0.000349681	0.00217503	0.892253	Ina	19	47003137	47013766	internexin neuronal intermediate filament protein, alpha
ENSMUSG00000064125	siMyh9	85.0366	siLuc	36.4047	39.0143	1.16341	0.239679	4.85403	1.2098e-06	1.442e-05	0.917037	Prr36	8	4265049	4267459	proline rich 36
ENSMUSG00000046314	siMyh9	1488.08	siLuc	641.193	928.746	1.1642	0.209196	5.5651	2.62001e-08	4.28499e-07	0.988337	Stxbp6	12	44899271	45120895	syntaxin binding protein 6 (amisyn)
ENSMUSG00000028040	siMyh9	460.16	siLuc	201.928	268.939	1.16446	0.162542	7.16405	7.83285e-13	2.65875e-11	1.10715	Efna4	3	89240697	89245335	ephrin A4
ENSMUSG00000038241	siMyh9	1338.97	siLuc	591.365	866.644	1.16491	0.122926	9.47645	2.63076e-21	3.58763e-19	0.988337	Cep250	2	155798492	155840820	centrosomal protein 250
ENSMUSG00000047139	siMyh9	8412.53	siLuc	3709.81	6863.22	1.16556	0.119988	9.714	2.62819e-22	3.06405e-20	1.34877	Cd24a	10	43455165	43460261	CD24a antigen
ENSMUSG00000098090	siMyh9	131.396	siLuc	56.4646	70.4787	1.1657	0.265945	4.38322	1.16936e-05	9.75333e-05	1.04686	2700099C18Rik	17	95057528	95082560	RIKEN cDNA 2700099C18 gene
ENSMUSG00000006782	siMyh9	489.768	siLuc	214.463	343.892	1.16936	0.153518	7.6171	2.59448e-14	1.11681e-12	1.14408	Cnp	11	100465730	100482555	2',3'-cyclic nucleotide 3' phosphodiesterase
ENSMUSG00000035062	siMyh9	119.743	siLuc	50.2292	66.8002	1.17185	0.251362	4.66201	3.13135e-06	2.63227e-05	1.21478	Zc4h2	X	94682799	94702115	zinc finger, C4H2 domain containing
ENSMUSG00000026166	siMyh9	7429.49	siLuc	3041.75	4629.86	1.17383	0.303516	3.86744	0.000109984	0.000791796	0.904468	Ccl20	1	83094487	83096888	C-C motif chemokine ligand 20
ENSMUSG00000087476	siMyh9	65.286	siLuc	26.3521	29.9702	1.17394	0.34143	3.4383	0.000585388	0.00336698	0.892253	Rap1gapos	4	137424290	137433917	RAP1 GTPase activating protein, opposite strand
ENSMUSG00000026683	siMyh9	508.92	siLuc	216.753	271.303	1.17408	0.230396	5.09593	3.47033e-07	3.76558e-06	1.14408	Nuf2	1	169325503	169359033	NUF2, NDC80 kinetochore complex component
ENSMUSG00000021182	siMyh9	4221.71	siLuc	1826.54	2416.42	1.17437	0.177723	6.60787	3.89878e-11	9.75495e-10	1.13542	Ccdc88c	12	100877782	100995315	coiled-coil domain containing 88C
ENSMUSG00000019214	siMyh9	346.036	siLuc	148.476	204.071	1.17472	0.2171	5.41097	6.26842e-08	8.4931e-07	1.10715	Chtf18	17	25937900	25946393	CTF18, chromosome transmission fidelity factor 18
ENSMUSG00000035385	siMyh9	1071.56	siLuc	435.546	804.066	1.1755	0.310485	3.78602	0.000153078	0.000803124	1.2402	Ccl2	11	81926397	81928279	C-C motif chemokine ligand 2
ENSMUSG00000049532	siMyh9	847.62	siLuc	364.595	443.715	1.17576	0.199422	5.89585	3.72758e-09	5.97683e-08	1.20734	Sall2	14	52548629	52566219	spalt like transcription factor 2
ENSMUSG00000061533	siMyh9	199.52	siLuc	84.5712	120.909	1.17635	0.241796	4.86504	1.14434e-06	1.06607e-05	1.21478	Cep128	12	90965266	91351183	centrosomal protein 128
ENSMUSG00000069793	siMyh9	629.888	siLuc	265.128	371.072	1.1765	0.250172	4.70278	2.56641e-06	2.26248e-05	1.18016	Slfn9	11	82869216	82882656	schlafen 9
ENSMUSG00000040209	siMyh9	4784.01	siLuc	2102.46	2663.31	1.17689	0.0928104	12.6806	7.57187e-37	6.64134e-34	1.13542	Zfp704	3	9492080	9675145	zinc finger protein 704
ENSMUSG00000020340	siMyh9	4470.23	siLuc	1955.31	2160.32	1.17779	0.118726	9.92025	3.39914e-23	5.62675e-21	1.05137	Cyfip2	11	46084677	46203686	cytoplasmic FMR1 interacting protein 2
ENSMUSG00000075502	siMyh9	48.165	siLuc	19.2586	27.5085	1.17817	0.282468	4.17098	3.03289e-05	0.000256095	0.917037	Kbtbd6	14	79689275	79692258	kelch repeat and BTB (POZ) domain containing 6
ENSMUSG00000038178	siMyh9	557.909	siLuc	236.904	292.851	1.17977	0.218814	5.39163	6.9821e-08	9.23391e-07	1.12299	Slc43a2	11	75422524	75468401	solute carrier family 43, member 2
ENSMUSG00000044966	siMyh9	77.8214	siLuc	32.6068	43.1906	1.17978	0.29097	4.05466	5.02073e-05	0.000346232	1.07594	Fbxo48	11	16901375	16904772	F-box protein 48
ENSMUSG00000069910	siMyh9	545.19	siLuc	232.906	333.988	1.18049	0.210047	5.62014	1.90806e-08	2.88455e-07	1.10715	Spdl1	11	34700017	34724468	spindle apparatus coiled-coil protein 1
ENSMUSG00000020926	siMyh9	43.6764	siLuc	18.1194	28.1297	1.18343	0.329489	3.59173	0.000328496	0.00204157	0.90646	Adam11	11	102652265	102671088	a disintegrin and metallopeptidase domain 11
ENSMUSG00000059456	siMyh9	1557.49	siLuc	667.564	1073.99	1.18411	0.184732	6.40989	1.45627e-10	3.03595e-09	1.20938	Ptk2b	14	66390707	66518501	PTK2 protein tyrosine kinase 2 beta
ENSMUSG00000057706	siMyh9	315.305	siLuc	135.579	208.689	1.18416	0.184557	6.41623	1.39695e-10	3.07266e-09	1.14408	Mex3b	7	82516541	82520723	mex3 RNA binding family member B
ENSMUSG00000042195	siMyh9	484.201	siLuc	211.21	282.643	1.18419	0.127267	9.30477	1.34277e-20	1.5028e-18	1.14408	Slc35f2	9	53678822	53725438	solute carrier family 35, member F2
ENSMUSG00000025352	siMyh9	207.049	siLuc	87.1938	96.6598	1.18491	0.250571	4.72884	2.25801e-06	2.19488e-05	1.07594	Gdf11	10	128718164	128727587	growth differentiation factor 11
ENSMUSG00000020185	siMyh9	701.131	siLuc	303.806	453.584	1.18626	0.143517	8.2657	1.38876e-16	8.40897e-15	1.17949	E2f7	10	110581326	110623245	E2F transcription factor 7
ENSMUSG00000068762	siMyh9	1023.28	siLuc	442.418	532.756	1.18702	0.143105	8.29479	1.08776e-16	6.64185e-15	1.19341	Gstm6	3	107846163	107851065	glutathione S-transferase, mu 6
ENSMUSG00000021469	siMyh9	134.389	siLuc	56.4789	79.2261	1.18757	0.230778	5.14593	2.66192e-07	3.16635e-06	1.06353	Msx2	13	53620920	53627110	msh homeobox 2
ENSMUSG00000073102	siMyh9	98.233	siLuc	40.9247	52.1124	1.18995	0.258542	4.60253	4.17381e-06	3.8926e-05	1.04686	Drc1	5	30486386	30524039	dynein regulatory complex subunit 1
ENSMUSG00000022623	siMyh9	334.846	siLuc	143.671	170.272	1.18999	0.183305	6.49183	8.48021e-11	1.9907e-09	1.12299	Shank3	15	89383826	89444464	SH3 and multiple ankyrin repeat domains 3
ENSMUSG00000078915	siMyh9	29.6505	siLuc	12.2639	27.1053	1.19036	0.28989	4.10625	4.0213e-05	0.000329151	0.917037	Hsp25-ps1	13	45231974	45232603	heat shock protein 25, pseudogene 1
ENSMUSG00000083307	siMyh9	346.505	siLuc	146.718	271.299	1.19051	0.208444	5.71141	1.12046e-08	1.7311e-07	1.14087	AA414768	X	12803111	12804367	expressed sequence AA414768
ENSMUSG00000025758	siMyh9	741.086	siLuc	317.65	441.089	1.19052	0.177411	6.71049	1.93974e-11	5.29486e-10	1.09269	Plk4	3	40754454	40771318	polo like kinase 4
ENSMUSG00000035778	siMyh9	2314.91	siLuc	964.033	2299.37	1.19167	0.243801	4.88788	1.01927e-06	1.02107e-05	1.13542	Ggta1	2	35290191	35351461	glycoprotein galactosyltransferase alpha 1, 3
ENSMUSG00000009739	siMyh9	402.602	siLuc	174.523	256.36	1.1926	0.139944	8.522	1.56821e-17	1.20336e-15	1.10715	Pou6f1	15	100473199	100497865	POU domain, class 6, transcription factor 1
ENSMUSG00000022360	siMyh9	2070.48	siLuc	885.875	1217.81	1.19275	0.171986	6.93513	4.05854e-12	1.09855e-10	1.2402	Atad2	15	57957442	57998478	ATPase family, AAA domain containing 2
ENSMUSG00000039376	siMyh9	187.043	siLuc	80.9592	171.824	1.19286	0.147241	8.10141	5.43236e-16	3.09697e-14	1.12299	Synpo2l	14	20709014	20718422	synaptopodin 2-like
ENSMUSG00000020453	siMyh9	1726.19	siLuc	746.633	879.447	1.19315	0.118482	10.0703	7.4724e-24	1.09978e-21	1.25564	Patz1	11	3239167	3259083	POZ (BTB) and AT hook containing zinc finger 1
ENSMUSG00000045136	siMyh9	8773.4	siLuc	3762.11	8667.11	1.19378	0.157672	7.57126	3.69607e-14	1.57078e-12	1.13542	Tubb2b	13	34310731	34314337	tubulin, beta 2B class IIB
ENSMUSG00000032586	siMyh9	263.995	siLuc	112.676	145.39	1.194	0.174684	6.83519	8.18984e-12	2.30894e-10	1.12299	Traip	9	107828155	107849469	TRAF-interacting protein
ENSMUSG00000056267	siMyh9	332.455	siLuc	144.527	201.658	1.19509	0.125062	9.55598	1.22418e-21	1.5633e-19	1.12299	Cep70	9	99125420	99182457	centrosomal protein 70
ENSMUSG00000052854	siMyh9	6980.67	siLuc	2961.94	5364.18	1.19617	0.187486	6.38007	1.7701e-10	4.14339e-09	1.0462	Nrk	X	137815179	137909841	Nik related kinase
ENSMUSG00000041801	siMyh9	1470.74	siLuc	628.367	1098.8	1.19683	0.161056	7.43117	1.07641e-13	3.76607e-12	1.25577	Phlda3	1	135693857	135696874	pleckstrin homology like domain, family A, member 3
ENSMUSG00000021714	siMyh9	203.844	siLuc	87.176	106.664	1.1984	0.19862	6.0336	1.60351e-09	3.18536e-08	1.04686	Cenpk	13	104365463	104386125	centromere protein K
ENSMUSG00000038143	siMyh9	281.895	siLuc	118.947	142.652	1.19929	0.220524	5.43839	5.37652e-08	7.1958e-07	1.14087	Stox2	8	47633083	47899397	storkhead box 2
ENSMUSG00000031788	siMyh9	4412.74	siLuc	1905.91	2375.81	1.20093	0.0964373	12.453	1.3477e-35	9.76298e-33	1.03105	Kifc3	8	95826456	95869175	kinesin family member C3
ENSMUSG00000056812	siMyh9	327.35	siLuc	138.238	149.914	1.20094	0.199807	6.01051	1.84944e-09	3.35394e-08	1.14408	St8sia3	18	64387430	64412682	ST8 alpha-N-acetyl-neuraminide alpha-2,8-sialyltransferase 3
ENSMUSG00000070000	siMyh9	28.5239	siLuc	10.4656	18.3117	1.20165	0.38529	3.11883	0.00181571	0.00891446	0.892253	Fcho1	8	72161038	72178360	FCH domain only 1
ENSMUSG00000107201	siMyh9	173.968	siLuc	73.2057	87.6651	1.20194	0.211371	5.6864	1.29748e-08	2.07457e-07	1.07594	5930420M18Rik	5	31054644	31056924	RIKEN cDNA 5930420M18 gene
ENSMUSG00000037628	siMyh9	229.189	siLuc	94.5919	117.955	1.20443	0.254374	4.73488	2.19187e-06	1.9071e-05	1.21478	Cdkn3	14	46997998	47009126	cyclin dependent kinase inhibitor 3
ENSMUSG00000007080	siMyh9	1204.62	siLuc	505.141	691.307	1.20644	0.206578	5.84014	5.21565e-09	8.87601e-08	1.09269	Pole	5	110434172	110485340	polymerase (DNA directed), epsilon
ENSMUSG00000103897	siMyh9	279.534	siLuc	115.104	163.04	1.20828	0.242716	4.97818	6.41853e-07	6.95959e-06	1.07773	Pcdhga8	18	37858759	37974926	protocadherin gamma subfamily A, 8
ENSMUSG00000049281	siMyh9	161.824	siLuc	65.0056	82.8856	1.20838	0.304357	3.97026	7.17938e-05	0.000474284	1.07594	Scn3b	9	40180513	40202914	sodium channel, voltage-gated, type III, beta
ENSMUSG00000020646	siMyh9	729.947	siLuc	310.081	404.151	1.20854	0.162471	7.43853	1.01812e-13	3.78326e-12	1.17949	Mboat2	12	24881608	25014396	membrane bound O-acyltransferase domain containing 2
ENSMUSG00000105402	siMyh9	128.745	siLuc	54.4186	67.2137	1.20872	0.202657	5.96434	2.45624e-09	4.5484e-08	1.07594	Gm3716	5	64751200	64768043	predicted gene 3716
ENSMUSG00000086813	siMyh9	118.07	siLuc	48.8045	57.159	1.21256	0.258694	4.68724	2.76914e-06	2.64786e-05	1.06639	Gm13657	2	75607532	75612650	predicted gene 13657
ENSMUSG00000014813	siMyh9	1008.4	siLuc	411.444	615.278	1.21508	0.255538	4.75496	1.98482e-06	1.79237e-05	1.17949	Stc1	14	69266687	69279253	stanniocalcin 1
ENSMUSG00000025912	siMyh9	480.404	siLuc	202.761	259.694	1.21543	0.171719	7.078	1.46246e-12	4.64113e-11	1.12299	Mybl1	1	9737640	9770434	myeloblastosis oncogene-like 1
ENSMUSG00000032113	siMyh9	615.41	siLuc	256.124	343.923	1.21715	0.207519	5.86524	4.4849e-09	7.45194e-08	1.14408	Chek1	9	36619778	36637954	checkpoint kinase 1
ENSMUSG00000021185	siMyh9	222.399	siLuc	89.4285	145.996	1.21733	0.272706	4.4639	8.04808e-06	6.53123e-05	1.12299	Dglucy	12	100745316	100863240	D-glutamate cyclase
ENSMUSG00000031861	siMyh9	909.128	siLuc	383.119	599.558	1.22053	0.155355	7.85642	3.95267e-15	1.87144e-13	1.17949	Lpar2	8	70275079	70283752	lysophosphatidic acid receptor 2
ENSMUSG00000002489	siMyh9	330.173	siLuc	136.539	184.987	1.22104	0.220293	5.54277	2.97726e-08	4.3311e-07	1.10715	Tiam1	16	89583999	89771587	T cell lymphoma invasion and metastasis 1
ENSMUSG00000062210	siMyh9	1116.55	siLuc	472.224	710.297	1.22401	0.125767	9.73239	2.19373e-22	3.12948e-20	1.09269	Tnfaip8	18	50112596	50226296	tumor necrosis factor, alpha-induced protein 8
ENSMUSG00000046997	siMyh9	152.35	siLuc	64.0923	66.0705	1.22574	0.187759	6.5283	6.65225e-11	1.67152e-09	1.06639	Spsb4	9	96825535	96900896	splA/ryanodine receptor domain and SOCS box containing 4
ENSMUSG00000039145	siMyh9	1636.59	siLuc	659.764	1032.92	1.22592	0.262055	4.67812	2.89519e-06	2.46162e-05	1.20938	Camk1d	2	5298268	5719326	calcium/calmodulin-dependent protein kinase ID
ENSMUSG00000026175	siMyh9	4345.44	siLuc	1818.74	1936.89	1.22627	0.164595	7.45024	9.317e-14	3.65911e-12	1.13542	Vil1	1	74448535	74474718	villin 1
ENSMUSG00000029919	siMyh9	29.1203	siLuc	11.469	15.3816	1.22646	0.355091	3.45393	0.000552473	0.00407292	0.677697	Hpgds	6	65094277	65121892	hematopoietic prostaglandin D synthase
ENSMUSG00000046179	siMyh9	755.284	siLuc	314.146	388.554	1.22707	0.189848	6.4634	1.02377e-10	2.20296e-09	1.20734	E2f8	7	48516177	48531344	E2F transcription factor 8
ENSMUSG00000068587	siMyh9	1332.28	siLuc	515.419	771.496	1.22857	0.325007	3.78014	0.000156738	0.000810659	1.25577	Mgam	6	40605765	40746057	maltase-glucoamylase
ENSMUSG00000087142	siMyh9	90.2969	siLuc	35.4939	46.7602	1.22945	0.312708	3.93162	8.43739e-05	0.000558479	1.04686	Gm12454	4	43505657	43508747	predicted gene 12454
ENSMUSG00000025395	siMyh9	570.819	siLuc	238.951	289.094	1.22957	0.154385	7.96426	1.66218e-15	8.65248e-14	1.14408	Prim1	10	127851041	127865906	DNA primase, p49 subunit
ENSMUSG00000049866	siMyh9	1894.8	siLuc	795.283	1773.36	1.23078	0.139399	8.82917	1.05453e-18	8.53412e-17	1.25144	Arl4c	1	88600847	88629598	ADP-ribosylation factor-like 4C
ENSMUSG00000028044	siMyh9	1670.25	siLuc	695.139	1017.22	1.2334	0.166228	7.41995	1.17162e-13	4.05002e-12	1.25564	Cks1b	3	89322779	89325690	CDC28 protein kinase 1b
ENSMUSG00000031821	siMyh9	485.536	siLuc	198.526	309.035	1.23431	0.214273	5.76044	8.38956e-09	1.33653e-07	1.12299	Gins2	8	121305372	121316043	GINS complex subunit 2
ENSMUSG00000027242	siMyh9	502.792	siLuc	211.945	289.853	1.23445	0.12136	10.1718	2.65024e-24	4.79149e-22	1.07773	Wdr76	2	121337204	121375341	WD repeat domain 76
ENSMUSG00000107369	siMyh9	93.3284	siLuc	36.3296	41.9928	1.23541	0.330235	3.74102	0.000183277	0.00106063	1.07594	Gstm2-ps1	5	116770967	116771623	glutathione S-transferase mu 2 (muscle), pseudogene 1
ENSMUSG00000037902	siMyh9	385.37	siLuc	161.044	198.51	1.23585	0.154895	7.97861	1.47988e-15	7.83033e-14	1.14087	Sirpa	2	129434759	129474148	signal-regulatory protein alpha
ENSMUSG00000056394	siMyh9	2122.51	siLuc	893.019	1211.45	1.23653	0.109651	11.2769	1.7057e-29	5.4276e-27	0.988337	Lig1	7	13041112	13045290	ligase I, DNA, ATP-dependent
ENSMUSG00000023999	siMyh9	56.457	siLuc	22.2675	36.8562	1.23806	0.307442	4.02696	5.65017e-05	0.000452977	0.892253	Kif6	17	49922164	50216875	kinesin family member 6
ENSMUSG00000027070	siMyh9	1717.95	siLuc	643.432	2121.32	1.24401	0.338841	3.67137	0.00024125	0.0012872	1.13542	Lrp2	2	69336548	69416373	low density lipoprotein receptor-related protein 2
ENSMUSG00000037989	siMyh9	826.395	siLuc	342.982	419.134	1.24404	0.146334	8.50136	1.87386e-17	1.3062e-15	1.20734	Wnk2	13	49189779	49301490	WNK lysine deficient protein kinase 2
ENSMUSG00000040111	siMyh9	629.897	siLuc	254.176	393.395	1.24435	0.22931	5.42649	5.74724e-08	7.33457e-07	1.19341	Gramd1b	9	40204529	40442679	GRAM domain containing 1B
ENSMUSG00000034906	siMyh9	1153.42	siLuc	475.632	590.773	1.2458	0.169716	7.34046	2.12853e-13	7.40097e-12	1.19341	Ncaph	2	126945729	126975874	non-SMC condensin I complex, subunit H
ENSMUSG00000039110	siMyh9	55.7133	siLuc	21.6043	47.1448	1.24728	0.307119	4.06123	4.88155e-05	0.000304333	1.21478	Mycbpap	11	94392173	94412568	MYCBP associated protein
ENSMUSG00000034773	siMyh9	142.163	siLuc	56.1365	78.0038	1.24775	0.287498	4.34004	1.42456e-05	0.000112913	1.07594	Hrob	11	102139708	102156013	homologous recombination factor with OB-fold
ENSMUSG00000003824	siMyh9	68.0764	siLuc	27.2489	49.4904	1.24954	0.238143	5.24702	1.54576e-07	1.97567e-06	1.06639	Syce2	8	85598740	85614850	synaptonemal complex central element protein 2
ENSMUSG00000026548	siMyh9	1078.34	siLuc	432.77	622.421	1.25018	0.23316	5.36188	8.23617e-08	1.0246e-06	1.18016	Slamf9	1	172302925	172306142	SLAM family member 9
ENSMUSG00000041608	siMyh9	73.7169	siLuc	26.1242	55.5273	1.25256	0.397438	3.15158	0.0016239	0.00696468	1.06353	Entpd3	9	120368884	120397393	ectonucleoside triphosphate diphosphohydrolase 3
ENSMUSG00000040728	siMyh9	3455.83	siLuc	1347.57	2327.22	1.25662	0.280159	4.48538	7.27832e-06	5.92623e-05	1.13542	Esrp1	4	11357586	11386394	epithelial splicing regulatory protein 1
ENSMUSG00000033952	siMyh9	850.658	siLuc	346.36	430.19	1.25702	0.183685	6.84336	7.73555e-12	2.0982e-10	1.18016	Aspm	1	139382510	139421829	abnormal spindle microtubule assembly
ENSMUSG00000116165	siMyh9	32.6324	siLuc	12.4407	18.3986	1.25787	0.358769	3.50608	0.000454755	0.00266151	0.917037	Pdxp	15	78798119	78803717	pyridoxal (pyridoxine, vitamin B6) phosphatase
ENSMUSG00000072082	siMyh9	1341.05	siLuc	550.224	682.64	1.258	0.154253	8.15542	3.47963e-16	1.943e-14	1.19341	Ccnf	17	24441172	24470383	cyclin F
ENSMUSG00000034023	siMyh9	365.961	siLuc	148.984	190.823	1.25854	0.200563	6.27505	3.49529e-10	7.34015e-09	1.10715	Fancd2	6	113508643	113573978	Fanconi anemia, complementation group D2
ENSMUSG00000032006	siMyh9	210.315	siLuc	85.009	120.854	1.25953	0.192267	6.55092	5.71819e-11	1.46032e-09	1.06353	Pdgfd	9	6168584	6378850	platelet-derived growth factor, D polypeptide
ENSMUSG00000056758	siMyh9	1736.34	siLuc	644.949	2086.67	1.25975	0.334936	3.76117	0.000169119	0.00094248	1.13542	Hmga2	10	120197180	120312374	high mobility group AT-hook 2
ENSMUSG00000075012	siMyh9	650.89	siLuc	262.773	521.216	1.2601	0.198403	6.35121	2.13624e-10	4.40727e-09	1.18016	Fjx1	2	102279711	102282844	four jointed box 1
ENSMUSG00000035112	siMyh9	1002.73	siLuc	412.367	411.015	1.26066	0.150913	8.35352	6.62556e-17	4.56701e-15	1.09269	Wnk4	11	101151393	101168235	WNK lysine deficient protein kinase 4
ENSMUSG00000026669	siMyh9	542.574	siLuc	220.342	276.94	1.26221	0.19458	6.48685	8.76515e-11	2.01669e-09	1.14408	Mcm10	2	4994525	5017602	minichromosome maintenance 10 replication initiation factor
ENSMUSG00000071531	siMyh9	66.4284	siLuc	24.7234	31.2332	1.26228	0.363022	3.47714	0.000506788	0.00294336	0.90646	Gprin2	14	33917711	33923590	G protein regulated inducer of neurite outgrowth 2
ENSMUSG00000026355	siMyh9	5176.33	siLuc	2107.47	2969.8	1.26276	0.169946	7.43037	1.08297e-13	4.44992e-12	1.0462	Mcm6	1	128259327	128287401	minichromosome maintenance complex component 6
ENSMUSG00000045518	siMyh9	97.6071	siLuc	37.098	35.4687	1.26335	0.359334	3.51582	0.000438398	0.00260469	0.90646	Onecut3	10	80330669	80353110	one cut domain, family member 3
ENSMUSG00000032186	siMyh9	176.416	siLuc	71.4579	98.1217	1.26386	0.188973	6.68807	2.26134e-11	6.21785e-10	1.06353	Tmod2	9	75472903	75518607	tropomodulin 2
ENSMUSG00000054717	siMyh9	1852.9	siLuc	751.644	967.682	1.26626	0.17618	7.18731	6.60819e-13	2.02449e-11	1.25564	Hmgb2	8	57964941	57969033	high mobility group box 2
ENSMUSG00000050711	siMyh9	23.6792	siLuc	8.67833	13.1819	1.26659	0.356739	3.55048	0.000384535	0.003072	0.653048	Scg2	1	79412386	79417759	secretogranin II
ENSMUSG00000045672	siMyh9	1341.58	siLuc	544.042	646.579	1.26726	0.178196	7.11162	1.14689e-12	3.46109e-11	1.20734	Col27a1	4	63132241	63253228	collagen, type XXVII, alpha 1
ENSMUSG00000036944	siMyh9	523.656	siLuc	213.942	356.386	1.27059	0.154536	8.22194	2.00242e-16	1.2664e-14	1.07773	Tmem71	15	66398061	66432952	transmembrane protein 71
ENSMUSG00000068735	siMyh9	197.387	siLuc	79.8178	93.0355	1.27119	0.212706	5.9763	2.28263e-09	4.3036e-08	1.06353	Trp53i11	2	93017893	93032104	transformation related protein 53 inducible protein 11
ENSMUSG00000032400	siMyh9	1215.67	siLuc	490.096	622.787	1.27222	0.188071	6.76456	1.33715e-11	3.43333e-10	1.19341	Zwilch	9	64044426	64080386	zwilch kinetochore protein
ENSMUSG00000020914	siMyh9	6255.91	siLuc	2508.32	3295.99	1.27227	0.196924	6.4607	1.04223e-10	2.51896e-09	1.05805	Top2a	11	98883769	98915015	topoisomerase (DNA) II alpha
ENSMUSG00000027356	siMyh9	264.787	siLuc	101.78	204.934	1.27259	0.284723	4.46957	7.83766e-06	6.29921e-05	1.14087	Fermt1	2	132746309	132787549	fermitin family member 1
ENSMUSG00000085395	siMyh9	43.3904	siLuc	16.7872	38.0021	1.27406	0.276525	4.60738	4.07777e-06	4.28324e-05	0.917037	Gm13056	4	141005750	141007105	predicted gene 13056
ENSMUSG00000025420	siMyh9	32.0105	siLuc	12.0669	15.1136	1.27413	0.354744	3.59169	0.000328539	0.00283813	0.612838	Katnal2	18	77064844	77135004	katanin p60 subunit A-like 2
ENSMUSG00000022673	siMyh9	2499.71	siLuc	1000.8	1481.87	1.27498	0.195469	6.52266	6.90701e-11	1.48525e-09	1.25926	Mcm4	16	15441761	15455264	minichromosome maintenance complex component 4
ENSMUSG00000062563	siMyh9	1488.14	siLuc	575.075	664.566	1.27498	0.278982	4.57013	4.87413e-06	4.01723e-05	1.17949	Cys1	12	24715837	24731812	cystin 1
ENSMUSG00000014329	siMyh9	16806.2	siLuc	6910.46	8842.34	1.27502	0.0787183	16.1973	5.27292e-59	1.18926e-55	1.13542	Bicc1	10	70758662	70995530	BicC family RNA binding protein 1
ENSMUSG00000028278	siMyh9	3225.35	siLuc	1297.34	1814.84	1.27533	0.178646	7.13887	9.41007e-13	3.17295e-11	1.09616	Rragd	4	32983037	33022180	Ras-related GTP binding D
ENSMUSG00000027188	siMyh9	2245.44	siLuc	911.353	1518.05	1.27557	0.149004	8.56062	1.12264e-17	7.68326e-16	1.25926	Pamr1	2	102380357	102473386	peptidase domain containing associated with muscle regeneration 1
ENSMUSG00000032717	siMyh9	211.865	siLuc	85.6688	103.232	1.27651	0.18058	7.06896	1.56095e-12	5.16527e-11	1.06639	Mdfi	17	48126253	48145616	MyoD family inhibitor
ENSMUSG00000070436	siMyh9	19285.2	siLuc	7765.95	13477.4	1.27665	0.172747	7.39031	1.46486e-13	5.49337e-12	1.13542	Serpinh1	7	98994583	99002446	serine (or cysteine) peptidase inhibitor, clade H, member 1
ENSMUSG00000024660	siMyh9	1830.75	siLuc	732.781	1017.68	1.27687	0.194178	6.57576	4.84048e-11	1.34448e-09	0.988337	Incenp	19	9849660	9876915	inner centromere protein
ENSMUSG00000060402	siMyh9	220.095	siLuc	87.8312	273.42	1.27687	0.200943	6.35439	2.09253e-10	4.45515e-09	1.14087	Chst8	7	34373893	34512111	carbohydrate sulfotransferase 8
ENSMUSG00000044177	siMyh9	44.2396	siLuc	16.3156	24.19	1.27731	0.335297	3.80948	0.000139258	0.000982374	0.892253	Wfikkn2	11	94126782	94133533	WAP, follistatin/kazal, immunoglobulin, kunitz and netrin domain containing 2
ENSMUSG00000092029	siMyh9	30.2465	siLuc	11.1195	19.4114	1.27761	0.317477	4.02425	5.71579e-05	0.000457872	0.892253	Gm9027	16	61197619	61198279	predicted gene 9027
ENSMUSG00000025243	siMyh9	108.671	siLuc	37.1295	45.0895	1.27825	0.421577	3.03206	0.00242891	0.00877631	1.21478	Slc6a20b	9	123419865	123461630	solute carrier family 6 (neurotransmitter transporter), member 20B
ENSMUSG00000022382	siMyh9	322.468	siLuc	125.259	264.579	1.28078	0.256198	4.99919	5.75708e-07	6.00653e-06	1.14087	Wnt7b	15	85419638	85466022	wingless-type MMTV integration site family, member 7B
ENSMUSG00000118383	siMyh9	592.566	siLuc	242.618	297.423	1.2815	0.102391	12.5157	6.12404e-36	4.88782e-33	1.12299	Gm50321	19	9806263	9814261	predicted gene, 50321
ENSMUSG00000024511	siMyh9	329.359	siLuc	131.985	396.818	1.28162	0.169958	7.54082	4.67035e-14	2.01099e-12	1.09269	Rab27b	18	70112202	70274676	RAB27B, member RAS oncogene family
[truncated: 533 more rows]

## Sheet: 2.
Genes that are significantly upregulated upon NMIIA siRNA treatment, Rab35 siRNA treatment, and enriched in cholangiocytes at E17.5 in vivo.
Mr1
Scel
Dpysl5
Sema3b
Epn3
Jag2
Pard6g
Slc35f2
Mab21l3
Vldlr
Lin28a
Esrp1
Tmc4
Evpl
Ano1
Vash2
Grhl2
Zfp185
Ager
Arhgap27
Dsp
Tjp3
Mboat1
Cys1
Lrrc1
Igsf3
Celsr1
Misp
Gpm6b
Pkhd1
Ccnd2
Tinagl1

## Sheet: 3.
ensembl_gene_id	condition_1	mean_norm_count_1	condition_2	mean_norm_count_2	baseMean	c1_over_c2_logfc	lfcSE	stat	pvalue	padj	weight	is_hit	c1_overex	external_gene_name	chromosome_name	start_position	end_position	description
ENSMUSG00000046480	PEG950	1.65166	Ctrl	50.1039	26.7452	-2.407	0.521375	-4.61664	3.9e-06	0.000331	0.323557	TRUE	FALSE	Scn4b	9	45049693	45065450	sodium channel, type IV, beta
ENSMUSG00000036216	PEG950	52.789	Ctrl	460.04	310.991	-2.40208	0.43248	-5.55419	2.79e-08	1.41e-06	1.19035	TRUE	FALSE	Leap2	11	53313008	53313997	liver-expressed antimicrobial peptide 2
ENSMUSG00000019906	PEG950	0.442877	Ctrl	14.5672	9.43889	-2.37561	0.512869	-4.63201	3.62e-06	0.000463	0.197057	TRUE	FALSE	Lin7a	10	107107547	107257335	lin-7 homolog A, crumbs cell polarity complex component
ENSMUSG00000045776	PEG950	1.22403	Ctrl	28.2338	16.6574	-2.30268	0.516128	-4.46144	8.14e-06	0.000596	0.327959	TRUE	FALSE	Lrtm1	14	28740165	28755602	leucine-rich repeats and transmembrane domains 1
ENSMUSG00000034706	PEG950	18.4018	Ctrl	224.759	94.6348	-2.24107	0.511675	-4.37987	1.19e-05	0.000426	0.72771	TRUE	FALSE	Dnai2	11	114627867	114644895	dynein axonemal intermediate chain 2
ENSMUSG00000012428	PEG950	450.678	Ctrl	2413.59	1406.12	-2.24105	0.276571	-8.103	5.36e-16	1.43e-13	0.91997	TRUE	FALSE	Steap4	5	8010457	8032213	STEAP family member 4
ENSMUSG00000027870	PEG950	17.8213	Ctrl	138.154	525.486	-2.22158	0.410425	-5.41288	6.2e-08	2.03e-06	1.76912	TRUE	FALSE	Hao2	3	98781837	98800555	hydroxyacid oxidase 2
ENSMUSG00000060407	PEG950	500.974	Ctrl	2719.34	2710.96	-2.14357	0.338931	-6.3245	2.54e-10	2.14e-08	1.26335	TRUE	FALSE	Cyp2a12	7	26728515	26736257	cytochrome P450, family 2, subfamily a, polypeptide 12
ENSMUSG00000106040	PEG950	42.8682	Ctrl	236.241	127.552	-2.1419	0.356232	-6.01266	1.83e-09	1.75e-07	0.856077	TRUE	FALSE	Cyp3a63-ps	5	145560902	145570803	cytochrome P450, family 3, subfamily a, member 63, pseudogene
ENSMUSG00000110755	PEG950	6.59291	Ctrl	45.6968	29.8958	-2.05696	0.446936	-4.60236	4.18e-06	0.000346	0.327959	TRUE	FALSE	BC049987	9	44581750	44583535	cDNA sequence BC049987
ENSMUSG00000090623	PEG950	2.87623	Ctrl	20.0286	10.8742	-2.01011	0.461271	-4.35776	1.31e-05	0.000673	0.452188	TRUE	FALSE	Cfhr3	1	139512521	139588637	complement factor H-related 3
ENSMUSG00000097730	PEG950	1.23494	Ctrl	10.729	7.22121	-1.93368	0.488615	-3.95747	7.57e-05	0.00271632	0.467617	FALSE	FALSE	Gm26588	6	88693404	88702842	predicted gene, 26588
ENSMUSG00000035686	PEG950	869.6	Ctrl	5314.96	2258.55	-1.9117	0.475871	-4.01726	5.89e-05	0.000868	1.47997	FALSE	FALSE	Thrsp	7	97062145	97066937	thyroid hormone responsive
ENSMUSG00000040693	PEG950	199.86	Ctrl	893.926	388.624	-1.9054	0.347998	-5.47533	4.37e-08	1.68e-06	1.53155	FALSE	FALSE	Slco4c1	1	96743995	96799896	solute carrier organic anion transporter family, member 4C1
ENSMUSG00000052974	PEG950	18.9842	Ctrl	111.842	197.536	-1.90089	0.42962	-4.42458	9.66e-06	0.000255	1.09193	FALSE	FALSE	Cyp2f2	7	26819334	26833085	cytochrome P450, family 2, subfamily f, polypeptide 2
ENSMUSG00000038704	PEG950	60.5659	Ctrl	324.578	251.672	-1.89541	0.428057	-4.42795	9.51e-06	0.000296	0.902561	FALSE	FALSE	Aspdh	7	44114815	44117182	aspartate dehydrogenase domain containing
ENSMUSG00000019935	PEG950	27.0583	Ctrl	160.199	76.7788	-1.87077	0.473426	-3.95156	7.76e-05	0.0017096	0.856077	FALSE	FALSE	Slc17a8	10	89409882	89457115	solute carrier family 17 (sodium-dependent inorganic phosphate cotransporter), member 8
ENSMUSG00000003555	PEG950	125.23	Ctrl	883.907	473.155	-1.8674	0.496343	-3.76231	0.000168	0.00177137	1.76912	FALSE	FALSE	Cyp17a1	19	46655604	46661413	cytochrome P450, family 17, subfamily a, polypeptide 1
ENSMUSG00000115919	PEG950	2.39742	Ctrl	23.6862	22.2877	-1.85016	0.506991	-3.64929	0.000263	0.00942539	0.327959	FALSE	FALSE	Gm31583	16	23903833	23908839	predicted gene, 31583
ENSMUSG00000055341	PEG950	2.02261	Ctrl	12.2556	9.99779	-1.84807	0.4405	-4.19539	2.72e-05	0.00119069	0.467617	FALSE	FALSE	Zfp457	13	67440514	67454476	zinc finger protein 457
ENSMUSG00000025004	PEG950	4.99021	Ctrl	34.2997	172.889	-1.84537	0.443997	-4.15627	3.23e-05	0.000683	1.09193	FALSE	FALSE	Cyp2c40	19	39755515	39801258	cytochrome P450, family 2, subfamily c, polypeptide 40
ENSMUSG00000033533	PEG950	223.033	Ctrl	1361.75	1608.36	-1.84037	0.46092	-3.99281	6.53e-05	0.00113282	1.19035	FALSE	FALSE	Acsm1	7	119217004	119261738	acyl-CoA synthetase medium-chain family member 1
ENSMUSG00000062410	PEG950	21.2996	Ctrl	92.1186	274.308	-1.83783	0.313646	-5.85955	4.64e-09	2.9e-07	1.19035	FALSE	FALSE	Hsd3b3	3	98648839	98670443	hydroxy-delta-5-steroid dehydrogenase, 3 beta- and steroid delta-isomerase 3
ENSMUSG00000063730	PEG950	0.392176	Ctrl	7.0544	29.9699	-1.82009	0.460609	-3.95149	7.77e-05	0.00375195	0.317161	FALSE	FALSE	Hsd3b2	3	98616571	98631859	hydroxy-delta-5-steroid dehydrogenase, 3 beta- and steroid delta-isomerase 2
ENSMUSG00000092008	PEG950	2.45458	Ctrl	16.2562	65.9737	-1.81476	0.429677	-4.22354	2.4e-05	0.000667	0.844588	FALSE	FALSE	Cyp2c69	19	39831258	39875243	cytochrome P450, family 2, subfamily c, polypeptide 69
ENSMUSG00000029597	PEG950	3.05163	Ctrl	18.9276	12.5694	-1.79398	0.475435	-3.77336	0.000161	0.00661244	0.321531	FALSE	FALSE	Sds	5	120614596	120621997	serine dehydratase
ENSMUSG00000027761	PEG950	491.56	Ctrl	2234.02	2388.98	-1.79014	0.394231	-4.54084	5.6e-06	0.000142	1.26335	FALSE	FALSE	Aadac	3	59939182	59947581	arylacetamide deacetylase
ENSMUSG00000005677	PEG950	26.7201	Ctrl	137.873	151.626	-1.78549	0.443099	-4.02954	5.59e-05	0.000995	1.19035	FALSE	FALSE	Nr1i3	1	171041539	171046414	nuclear receptor subfamily 1, group I, member 3
ENSMUSG00000022304	PEG950	20.1691	Ctrl	218.018	146.495	-1.78241	0.523331	-3.40589	0.000659	0.00716039	1.19035	FALSE	FALSE	Dpys	15	39631883	39720866	dihydropyrimidinase
ENSMUSG00000039954	PEG950	28.3244	Ctrl	116.36	81.7773	-1.77332	0.349663	-5.07152	3.95e-07	2.31e-05	0.72771	FALSE	FALSE	Stk32a	18	43340648	43451747	serine/threonine kinase 32A
ENSMUSG00000112249	PEG950	62.2477	Ctrl	289.52	221.364	-1.77262	0.416287	-4.25817	2.06e-05	0.000475	1.09193	FALSE	FALSE	Gm30262	10	111435082	111447243	predicted gene, 30262
ENSMUSG00000022766	PEG950	2897.64	Ctrl	12095	14839.7	-1.76549	0.360134	-4.90232	9.47e-07	2.57e-05	1.5653	FALSE	FALSE	Serpind1	16	17149235	17161439	serine (or cysteine) peptidase inhibitor, clade D, member 1
ENSMUSG00000031443	PEG950	70.0146	Ctrl	296.131	330.835	-1.76348	0.36825	-4.78882	1.68e-06	6.66e-05	0.902561	FALSE	FALSE	F7	8	13076034	13085809	coagulation factor VII
ENSMUSG00000116354	PEG950	0.920618	Ctrl	9.87796	30.6231	-1.75989	0.476691	-3.69188	0.000223	0.00846549	0.321531	FALSE	FALSE	Cyp2d38-ps	15	82577772	82591554	cytochrome P450, family 2, subfamily d, member 38, pseudogene
ENSMUSG00000030382	PEG950	169.798	Ctrl	748.911	438	-1.75278	0.407991	-4.29612	1.74e-05	0.000316	1.53155	FALSE	FALSE	Slc27a5	7	12722273	12732119	solute carrier family 27 (fatty acid transporter), member 5
ENSMUSG00000040536	PEG950	30.4597	Ctrl	149.742	95.9884	-1.75257	0.443666	-3.9502	7.81e-05	0.00172997	0.844588	FALSE	FALSE	Necab1	4	14952245	15149794	N-terminal EF-hand calcium binding protein 1
ENSMUSG00000040017	PEG950	65.2851	Ctrl	374.867	478.201	-1.75209	0.46536	-3.76502	0.000167	0.0019649	1.53155	FALSE	FALSE	Saa4	7	46377422	46382027	serum amyloid A 4
ENSMUSG00000038745	PEG950	85.4062	Ctrl	771.598	794.093	-1.7472	0.511998	-3.41251	0.000644	0.00702919	1.19035	FALSE	FALSE	Nlrp6	7	140500815	140509105	NLR family, pyrin domain containing 6
ENSMUSG00000058207	PEG950	182.594	Ctrl	1260.88	451.05	-1.74358	0.526371	-3.31246	0.000925	0.00923521	1.19035	FALSE	FALSE	Serpina3k	12	104304745	104312403	serine (or cysteine) peptidase inhibitor, clade A, member 3K
ENSMUSG00000050445	PEG950	219.531	Ctrl	1884.07	772.365	-1.74256	0.528825	-3.29515	0.000984	0.009474	1.21415	FALSE	FALSE	Cyp8b1	9	121743422	121745371	cytochrome P450, family 8, subfamily b, polypeptide 1
ENSMUSG00000030214	PEG950	26.6836	Ctrl	99.3047	75.715	-1.71256	0.317227	-5.39853	6.72e-08	4.76e-06	0.72771	FALSE	FALSE	Plbd1	6	136589068	136638926	phospholipase B domain containing 1
ENSMUSG00000057037	PEG950	267.002	Ctrl	1070.35	735.795	-1.7059	0.375031	-4.5487	5.4e-06	0.000136	1.28376	FALSE	FALSE	Cfhr1	1	139474791	139488010	complement factor H-related 1
ENSMUSG00000051748	PEG950	14.7471	Ctrl	69.3191	64.6622	-1.68691	0.43916	-3.84121	0.000122	0.0024145	0.872316	FALSE	FALSE	Wfdc21	11	83637766	83643468	WAP four-disulfide core domain 21
ENSMUSG00000114104	PEG950	1.81728	Ctrl	10.2114	12.4229	-1.68359	0.458136	-3.67486	0.000238	0.00668336	0.467617	FALSE	FALSE	Gm47585	13	63421414	63423725	predicted gene, 47585
ENSMUSG00000057729	PEG950	18.2661	Ctrl	68.5221	52.4784	-1.68006	0.332347	-5.05515	4.3e-07	2.14e-05	0.872316	FALSE	FALSE	Prtn3	10	79715448	79719008	proteinase 3
ENSMUSG00000069805	PEG950	1640.98	Ctrl	8452.84	3937.56	-1.66629	0.490896	-3.39438	0.000688	0.00557521	1.70649	FALSE	FALSE	Fbp1	13	63012567	63036096	fructose bisphosphatase 1
ENSMUSG00000020264	PEG950	23.273	Ctrl	158.355	306.27	-1.66558	0.486964	-3.42034	0.000625	0.00746681	1.06793	FALSE	FALSE	Slc36a2	11	55049296	55075903	solute carrier family 36 (proton/amino acid symporter), member 2
ENSMUSG00000026272	PEG950	80.3219	Ctrl	444.717	300.826	-1.66016	0.490337	-3.38575	0.00071	0.00758608	1.19035	FALSE	FALSE	Agxt	1	93062962	93073143	alanine-glyoxylate aminotransferase
ENSMUSG00000030827	PEG950	63.2565	Ctrl	237.351	126.684	-1.66002	0.358632	-4.62877	3.68e-06	0.000136	0.872316	FALSE	FALSE	Fgf21	7	45263310	45264914	fibroblast growth factor 21
ENSMUSG00000025405	PEG950	65.0625	Ctrl	340.901	261.218	-1.64503	0.478789	-3.43582	0.000591	0.00715479	1.06793	FALSE	FALSE	Inhbc	10	127192191	127206300	inhibin beta-C
ENSMUSG00000035031	PEG950	396.279	Ctrl	1475.37	1322.19	-1.64466	0.352702	-4.66302	3.12e-06	0.000107	0.973954	FALSE	FALSE	C8a	4	104672876	104733595	complement component 8, alpha polypeptide
ENSMUSG00000024131	PEG950	1647.71	Ctrl	8775.03	6605.32	-1.64187	0.483793	-3.39375	0.000689	0.00617994	1.50133	FALSE	FALSE	Slc3a1	17	85335804	85371664	solute carrier family 3, member 1
ENSMUSG00000115846	PEG950	14.3609	Ctrl	59.9864	39.7136	-1.63479	0.422907	-3.86559	0.000111	0.00489222	0.323557	FALSE	FALSE	Gm41144	14	45778630	45781024	predicted gene, 41144
ENSMUSG00000035226	PEG950	66.3483	Ctrl	238.868	219.644	-1.6188	0.339699	-4.76539	1.88e-06	6.28e-05	1.09193	FALSE	FALSE	Rims4	2	163701671	163760603	regulating synaptic membrane exocytosis 4
ENSMUSG00000031444	PEG950	2492.39	Ctrl	9235.31	7420.58	-1.61103	0.371124	-4.34094	1.42e-05	0.00027	1.50133	FALSE	FALSE	F10	8	13087308	13106676	coagulation factor X
ENSMUSG00000074272	PEG950	513.764	Ctrl	1945.92	886.784	-1.60239	0.403042	-3.97573	7.02e-05	0.00120041	1.19035	FALSE	FALSE	Ceacam1	7	25161132	25177028	CEA cell adhesion molecule 1
ENSMUSG00000041293	PEG950	3.95261	Ctrl	16.6135	24.0046	-1.59865	0.386036	-4.1412	3.45e-05	0.00191938	0.327959	FALSE	FALSE	Adgrf1	17	43581220	43635628	adhesion G protein-coupled receptor F1
ENSMUSG00000054417	PEG950	118.199	Ctrl	421.725	396.307	-1.59769	0.348026	-4.5907	4.42e-06	0.000114	1.28376	FALSE	FALSE	Cyp3a44	5	145710793	145742684	cytochrome P450, family 3, subfamily a, polypeptide 44
ENSMUSG00000042498	PEG950	20.3332	Ctrl	69.7929	80.531	-1.57431	0.324221	-4.85568	1.2e-06	5.16e-05	0.872316	FALSE	FALSE	Radx	X	138381116	138455331	RPA1 related single stranded DNA binding protein, X-linked
ENSMUSG00000035875	PEG950	451.468	Ctrl	2087.34	2033.64	-1.57019	0.46553	-3.37291	0.000744	0.00662418	1.47997	FALSE	FALSE	AI182371	2	34974058	34990697	expressed sequence AI182371
ENSMUSG00000109093	PEG950	81.6566	Ctrl	291.818	192.415	-1.56653	0.372512	-4.20532	2.61e-05	0.000576	1.09193	FALSE	FALSE	Gm19950	7	119209376	119219598	predicted gene, 39079
ENSMUSG00000055301	PEG950	10.3855	Ctrl	41.0337	40.2211	-1.56536	0.417178	-3.75226	0.000175	0.00697162	0.327959	FALSE	FALSE	Adh7	3	137923521	137939143	alcohol dehydrogenase 7 (class IV), mu or sigma polypeptide
ENSMUSG00000048782	PEG950	41.4254	Ctrl	159.185	76.3153	-1.5625	0.426538	-3.66321	0.000249	0.00434752	0.844588	FALSE	FALSE	Insc	7	114368009	114449615	INSC spindle orientation adaptor protein
ENSMUSG00000109764	PEG950	457.275	Ctrl	1956.73	1703.62	-1.56106	0.45076	-3.46318	0.000534	0.0071096	0.973954	FALSE	FALSE	Klkb1	8	45719726	45747896	kallikrein B, plasma 1
ENSMUSG00000067279	PEG950	216.215	Ctrl	778.222	1012.96	-1.55006	0.376029	-4.12219	3.75e-05	0.000715	1.19035	FALSE	FALSE	Ppp1r3c	19	36709131	36714053	protein phosphatase 1, regulatory subunit 3C
ENSMUSG00000020884	PEG950	374.249	Ctrl	1486.38	801.546	-1.54356	0.447436	-3.44978	0.000561	0.00628443	1.19785	FALSE	FALSE	Asgr1	11	69944911	69948720	asialoglycoprotein receptor 1
ENSMUSG00000038656	PEG950	583.769	Ctrl	1766.69	916.426	-1.53658	0.202804	-7.57668	3.55e-14	5.5e-12	1.19035	FALSE	FALSE	Cyp3a16	5	145373119	145406533	cytochrome P450, family 3, subfamily a, polypeptide 16
ENSMUSG00000062624	PEG950	19.0408	Ctrl	79.3555	100.199	-1.53597	0.437705	-3.50914	0.00045	0.00687128	0.856077	FALSE	FALSE	Cyp2c67	19	39597286	39637495	cytochrome P450, family 2, subfamily c, polypeptide 67
ENSMUSG00000091867	PEG950	13.0159	Ctrl	44.4359	42.5684	-1.53318	0.34776	-4.40872	1.04e-05	0.000337	0.844588	FALSE	FALSE	Cyp2a22	7	26631480	26638805	cytochrome P450, family 2, subfamily a, polypeptide 22
ENSMUSG00000075517	PEG950	53.302	Ctrl	211.341	338.467	-1.53307	0.424328	-3.61294	0.000303	0.00371287	1.25141	FALSE	FALSE	Cyp2d37-ps	15	82572951	82577349	cytochrome P450, family 2, subfamily d, polypeptide 37, pseudogene
ENSMUSG00000036892	PEG950	583.224	Ctrl	1903.05	3198.09	-1.52724	0.314259	-4.85979	1.18e-06	3.24e-05	1.50133	FALSE	FALSE	Prodh2	7	30193047	30212827	proline dehydrogenase (oxidase) 2
ENSMUSG00000039981	PEG950	19.8186	Ctrl	66.4956	63.1216	-1.52707	0.333697	-4.57622	4.73e-06	0.000174	0.844588	FALSE	FALSE	Zc3h12d	10	7708234	7746160	zinc finger CCCH type containing 12D
ENSMUSG00000031445	PEG950	1806.72	Ctrl	7208.88	6477.12	-1.5249	0.440342	-3.46299	0.000534	0.00488257	1.5653	FALSE	FALSE	Proz	8	13110943	13126026	protein Z, vitamin K-dependent plasma glycoprotein
ENSMUSG00000028024	PEG950	352.331	Ctrl	1091	952.958	-1.52096	0.261937	-5.80658	6.38e-09	3.8e-07	1.21415	FALSE	FALSE	Enpep	3	129062824	129126369	glutamyl aminopeptidase
ENSMUSG00000036813	PEG950	86.3117	Ctrl	337.79	301.997	-1.51702	0.433628	-3.49843	0.000468	0.00524399	1.25141	FALSE	FALSE	Entpd8	2	24970334	24975728	ectonucleoside triphosphate diphosphohydrolase 8
ENSMUSG00000052544	PEG950	16.675	Ctrl	60.5157	50.3965	-1.51488	0.4055	-3.73583	0.000187	0.00342158	0.856077	FALSE	FALSE	St6galnac3	3	152903903	153430811	ST6 (alpha-N-acetyl-neuraminyl-2,3-beta-galactosyl-1,3)-N-acetylgalactosaminide alpha-2,6-sialyltransferase 3
ENSMUSG00000030111	PEG950	5725.22	Ctrl	17535.2	32137.6	-1.51475	0.250724	-6.04151	1.53e-09	9.07e-08	1.50133	FALSE	FALSE	A2m	6	121613187	121656186	alpha-2-macroglobulin
ENSMUSG00000041323	PEG950	13.5563	Ctrl	46.6865	55.2542	-1.51218	0.360822	-4.19093	2.78e-05	0.000737	0.844588	FALSE	FALSE	Ak7	12	105672235	105748706	adenylate kinase 7
ENSMUSG00000073424	PEG950	67.2396	Ctrl	240.644	313.193	-1.51009	0.389507	-3.87693	0.000106	0.00182679	1.06793	FALSE	FALSE	Cyp4f15	17	32904601	32922326	cytochrome P450, family 4, subfamily f, polypeptide 15
ENSMUSG00000038403	PEG950	581.039	Ctrl	2395.73	2053.44	-1.50839	0.456873	-3.30157	0.000961	0.00799722	1.50133	FALSE	FALSE	Hjv	3	96432488	96436526	hemojuvelin BMP co-receptor
ENSMUSG00000072963	PEG950	7.5593	Ctrl	26.9293	24.2588	-1.5003	0.393484	-3.81285	0.000137	0.00587314	0.317161	FALSE	FALSE	Gm10447	11	53345631	53347937	predicted gene 10447
ENSMUSG00000015083	PEG950	162.979	Ctrl	549.057	425.951	-1.49202	0.372043	-4.01035	6.06e-05	0.000864	1.53155	FALSE	FALSE	C8g	2	25388663	25391731	complement component 8, gamma polypeptide
ENSMUSG00000039062	PEG950	278.985	Ctrl	886.688	728.876	-1.47936	0.33151	-4.46248	8.1e-06	0.000197	1.23819	FALSE	FALSE	Anpep	7	79471551	79497958	alanyl aminopeptidase, membrane
ENSMUSG00000039196	PEG950	1217.91	Ctrl	3968	2301.09	-1.47936	0.360287	-4.10605	4.02e-05	0.000702	1.3088	FALSE	FALSE	Orm1	4	63262797	63266400	orosomucoid 1
ENSMUSG00000020051	PEG950	1248.36	Ctrl	5147.03	4362.88	-1.47598	0.463826	-3.18218	0.00146169	0.00988061	1.70649	FALSE	FALSE	Pah	10	87357657	87419998	phenylalanine hydroxylase
ENSMUSG00000074882	PEG950	998.403	Ctrl	3224.33	5291.6	-1.47487	0.341966	-4.31293	1.61e-05	0.00027	1.70649	FALSE	FALSE	Cyp2c68	19	39677278	39729498	cytochrome P450, family 2, subfamily c, polypeptide 68
ENSMUSG00000078612	PEG950	60.159	Ctrl	193.246	171.767	-1.47091	0.343545	-4.28156	1.86e-05	0.00041	1.19035	FALSE	FALSE	Fyb2	4	104770653	104874060	FYN binding protein 2
ENSMUSG00000060613	PEG950	1353.49	Ctrl	4452.6	3644.01	-1.47006	0.367745	-3.99749	6.4e-05	0.000924	1.47997	FALSE	FALSE	Cyp2c70	19	40141797	40175730	cytochrome P450, family 2, subfamily c, polypeptide 70
ENSMUSG00000025089	PEG950	373.777	Ctrl	1249.28	712.02	-1.46982	0.39119	-3.75731	0.000172	0.00247036	1.19035	FALSE	FALSE	Gfra1	19	58224036	58443830	glial cell line derived neurotrophic factor family receptor alpha 1
ENSMUSG00000028553	PEG950	4939.43	Ctrl	14985.1	14389.4	-1.46783	0.289537	-5.06957	3.99e-07	1.2e-05	1.5815	FALSE	FALSE	Angptl3	4	98919191	98934348	angiopoietin-like 3
ENSMUSG00000023828	PEG950	12.1568	Ctrl	40.5938	29.6605	-1.46227	0.364585	-4.01078	6.05e-05	0.00305406	0.317161	FALSE	FALSE	Slc22a3	17	12638856	12726591	solute carrier family 22 (organic cation transporter), member 3
ENSMUSG00000073565	PEG950	87.7345	Ctrl	276.384	134.375	-1.46082	0.347661	-4.20184	2.65e-05	0.000678	0.902561	FALSE	FALSE	Prr16	18	51250805	51438262	proline rich 16
ENSMUSG00000019762	PEG950	110.343	Ctrl	334.036	319.48	-1.45558	0.295652	-4.92329	8.51e-07	3.28e-05	1.06793	FALSE	FALSE	Iyd	10	3490240	3504877	iodotyrosine deiodinase
ENSMUSG00000112489	PEG950	22.9619	Ctrl	72.8437	71.2185	-1.45544	0.35145	-4.14126	3.45e-05	0.000891	0.839299	FALSE	FALSE	9230116L04Rik	12	79135479	79150713	RIKEN cDNA 9230116L04 gene
ENSMUSG00000028186	PEG950	3038.35	Ctrl	10351.6	5750.21	-1.45452	0.410953	-3.53939	0.000401	0.00368838	1.67024	FALSE	FALSE	Uox	3	146302832	146338060	urate oxidase
ENSMUSG00000022445	PEG950	4485.43	Ctrl	13280.7	12961	-1.4543	0.270868	-5.36906	7.91e-08	2.79e-06	1.5653	FALSE	FALSE	Cyp2d26	15	82674302	82678495	cytochrome P450, family 2, subfamily d, polypeptide 26
ENSMUSG00000000686	PEG950	64.7325	Ctrl	193.699	143.049	-1.43695	0.301956	-4.75882	1.95e-06	6.59e-05	1.06793	FALSE	FALSE	Abhd15	11	77405947	77429431	abhydrolase domain containing 15
ENSMUSG00000045441	PEG950	315.899	Ctrl	964.813	965.787	-1.42451	0.332732	-4.28126	1.86e-05	0.00041	1.19035	FALSE	FALSE	Gprin3	6	59324211	59403279	GPRIN family member 3
ENSMUSG00000038527	PEG950	523.189	Ctrl	1632.13	1347.39	-1.42297	0.355955	-3.99761	6.4e-05	0.00136407	0.91997	FALSE	FALSE	C1rl	6	124470072	124487602	complement component 1, r subcomponent-like
ENSMUSG00000017453	PEG950	363.723	Ctrl	1187.06	1322.01	-1.41954	0.385837	-3.67911	0.000234	0.00266688	1.47997	FALSE	FALSE	Pipox	11	77771441	77784922	pipecolic acid oxidase
ENSMUSG00000036570	PEG950	259.066	Ctrl	870.772	526.921	-1.41471	0.418003	-3.38444	0.000713	0.00625753	1.53155	FALSE	FALSE	Fxyd1	7	30751105	30755092	FXYD domain-containing ion transport regulator 1
ENSMUSG00000102375	PEG950	4.59543	Ctrl	16.1067	24.6582	-1.40951	0.389728	-3.61664	0.000298	0.00925905	0.382914	FALSE	FALSE	A930036K24Rik	9	107557281	107558480	RIKEN cDNA A930036K24 gene
ENSMUSG00000037095	PEG950	5190.83	Ctrl	15389.8	7893.07	-1.39799	0.334644	-4.17755	2.95e-05	0.000489	1.50133	FALSE	FALSE	Lrg1	17	56426678	56429001	leucine-rich alpha-2-glycoprotein 1
ENSMUSG00000073555	PEG950	67.7022	Ctrl	194.883	295.441	-1.38613	0.29332	-4.72566	2.29e-06	7.27e-05	1.09193	FALSE	FALSE	Gm4951	18	60345152	60380892	interferon inducible GTPase 1C
ENSMUSG00000031722	PEG950	79468.4	Ctrl	246165	193184	-1.37986	0.37948	-3.63618	0.000277	0.00300323	1.47997	FALSE	FALSE	Hp	8	110301760	110305804	haptoglobin
ENSMUSG00000023886	PEG950	132.451	Ctrl	427.232	444.316	-1.37924	0.401159	-3.43813	0.000586	0.00476723	1.76912	FALSE	FALSE	Smoc2	17	14499768	14625052	SPARC related modular calcium binding 2
ENSMUSG00000090555	PEG950	583.634	Ctrl	1561.63	2825.42	-1.37595	0.177387	-7.75677	8.71e-15	1.28e-12	1.43129	FALSE	FALSE	Gm8893	12	103784115	103788502	serine (or cysteine) preptidase inhibitor, clade A, member 1B pseudogene
ENSMUSG00000028979	PEG950	490.567	Ctrl	1486.67	1023.87	-1.36912	0.373866	-3.66205	0.00025	0.00310832	1.28376	FALSE	FALSE	Masp2	4	148687011	148699956	MBL associated serine protease 2
ENSMUSG00000020017	PEG950	268.668	Ctrl	846.416	684.82	-1.36455	0.3992	-3.41821	0.00063	0.006521	1.28376	FALSE	FALSE	Hal	10	93324630	93355166	histidine ammonia lyase
ENSMUSG00000026365	PEG950	1711.73	Ctrl	4607.15	4154.47	-1.3582	0.227797	-5.96234	2.49e-09	1.42e-07	1.47093	FALSE	FALSE	Cfh	1	140013593	140111149	complement component factor h
ENSMUSG00000075256	PEG950	71.0502	Ctrl	213.652	186.585	-1.3513	0.371859	-3.63391	0.000279	0.00388308	1.09193	FALSE	FALSE	Cerkl	2	79162096	79259298	ceramide kinase-like
ENSMUSG00000047180	PEG950	27.4142	Ctrl	80.2118	71.8208	-1.34769	0.33772	-3.99055	6.59e-05	0.00149105	0.856077	FALSE	FALSE	Neurl3	1	36303678	36312516	neuralized E3 ubiquitin protein ligase 3
ENSMUSG00000002032	PEG950	82.0472	Ctrl	229.307	357.665	-1.34696	0.292596	-4.60347	4.16e-06	0.000124	1.09193	FALSE	FALSE	Tmem25	9	44705072	44710604	transmembrane protein 25
ENSMUSG00000026866	PEG950	372.993	Ctrl	1104.88	1454.66	-1.34435	0.359051	-3.74416	0.000181	0.00216419	1.47997	FALSE	FALSE	Kynu	2	43445341	43572727	kynureninase
ENSMUSG00000024892	PEG950	10081.4	Ctrl	29262.6	21412	-1.3443	0.349871	-3.84226	0.000122	0.00149105	1.5815	FALSE	FALSE	Pcx	19	4560500	4671780	pyruvate carboxylase
ENSMUSG00000036083	PEG950	67.1121	Ctrl	190.293	248.379	-1.33933	0.317029	-4.22461	2.39e-05	0.000545	1.06793	FALSE	FALSE	Slc17a3	13	24023417	24044697	solute carrier family 17 (sodium phosphate), member 3
ENSMUSG00000057103	PEG950	171.406	Ctrl	477.512	445.068	-1.33889	0.306442	-4.36913	1.25e-05	0.000238	1.53155	FALSE	FALSE	Nat8f1	6	85887136	85892669	N-acetyltransferase 8 (GCN5-related) family member 1
ENSMUSG00000026368	PEG950	828.909	Ctrl	2596.97	2480.88	-1.33647	0.407208	-3.28204	0.00103061	0.00931114	1.3088	FALSE	FALSE	F13b	1	139429440	139451490	coagulation factor XIII, beta subunit
ENSMUSG00000002769	PEG950	2232.32	Ctrl	6545.35	5925.93	-1.33347	0.363719	-3.6662	0.000246	0.00251395	1.67024	FALSE	FALSE	Gnmt	17	47036590	47040094	glycine N-methyltransferase
ENSMUSG00000032047	PEG950	3424.32	Ctrl	10155.3	6643.87	-1.33202	0.379803	-3.50713	0.000453	0.00429425	1.5653	FALSE	FALSE	Acat1	9	53491822	53521682	acetyl-Coenzyme A acetyltransferase 1
ENSMUSG00000009614	PEG950	2700.06	Ctrl	7283.46	5631.37	-1.32798	0.274093	-4.84499	1.27e-06	3.41e-05	1.50133	FALSE	FALSE	Sardh	2	27078405	27137278	sarcosine dehydrogenase
ENSMUSG00000033308	PEG950	724.611	Ctrl	2138.36	2013.03	-1.32038	0.376024	-3.51142	0.000446	0.00524399	1.19035	FALSE	FALSE	Dpyd	3	118355778	119226573	dihydropyrimidine dehydrogenase
ENSMUSG00000038665	PEG950	85.939	Ctrl	234.001	107.269	-1.30755	0.322213	-4.05804	4.95e-05	0.00134011	0.72771	FALSE	FALSE	Dgki	6	36822957	37276909	diacylglycerol kinase, iota
ENSMUSG00000025481	PEG950	280.607	Ctrl	809.35	575.237	-1.30401	0.373786	-3.48867	0.000485	0.00528743	1.28376	FALSE	FALSE	Urah	7	140415192	140417879	urate (5-hydroxyiso-) hydrolase
ENSMUSG00000079012	PEG950	9797.61	Ctrl	28593.8	12777.1	-1.30338	0.402152	-3.24101	0.00119108	0.00944168	1.47997	FALSE	FALSE	Serpina3m	12	104304745	104360516	serine (or cysteine) peptidase inhibitor, clade A, member 3M
ENSMUSG00000040963	PEG950	450.023	Ctrl	1233.84	869.243	-1.3018	0.324579	-4.01073	6.05e-05	0.00102735	1.23819	FALSE	FALSE	Asgr2	11	69983470	69997013	asialoglycoprotein receptor 2
ENSMUSG00000023206	PEG950	196.692	Ctrl	557.443	465.803	-1.29064	0.364987	-3.53613	0.000406	0.00435521	1.37323	FALSE	FALSE	Il15ra	2	11710101	11739128	interleukin 15 receptor, alpha chain
ENSMUSG00000052271	PEG950	353.117	Ctrl	909.439	658.413	-1.28998	0.239595	-5.38402	7.28e-08	2.33e-06	1.76912	FALSE	FALSE	Bhlha15	5	144127104	144131259	basic helix-loop-helix family, member a15
ENSMUSG00000026475	PEG950	2082.37	Ctrl	5962.47	3427.21	-1.28745	0.3848	-3.34576	0.000821	0.00716067	1.47997	FALSE	FALSE	Rgs16	1	153616095	153621214	regulator of G-protein signaling 16
ENSMUSG00000023019	PEG950	1167.08	Ctrl	2988.09	2548.44	-1.28696	0.232048	-5.54612	2.92e-08	1.36e-06	1.3088	FALSE	FALSE	Gpd1	15	99615396	99622886	glycerol-3-phosphate dehydrogenase 1 (soluble)
ENSMUSG00000068877	PEG950	249.213	Ctrl	724.2	1143.25	-1.28273	0.379674	-3.37851	0.000729	0.00768596	1.19785	FALSE	FALSE	Selenbp2	3	94600863	94611720	selenium binding protein 2
ENSMUSG00000028076	PEG950	322.829	Ctrl	889.55	574.28	-1.27845	0.351787	-3.63418	0.000279	0.00266075	1.76912	FALSE	FALSE	Cd1d1	3	86903141	86906748	CD1d1 antigen
ENSMUSG00000059325	PEG950	16.7952	Ctrl	45.2805	37.6415	-1.27217	0.325757	-3.90528	9.41e-05	0.00432224	0.321531	FALSE	FALSE	Hopx	5	77234835	77262968	HOP homeobox
ENSMUSG00000045282	PEG950	80.0501	Ctrl	204.101	260.161	-1.26806	0.238584	-5.31493	1.07e-07	4.63e-06	1.19035	FALSE	FALSE	Tmem86b	7	4631039	4633481	transmembrane protein 86B
ENSMUSG00000020183	PEG950	2427.48	Ctrl	6896.16	12313.8	-1.26161	0.375397	-3.36073	0.000777	0.00575283	1.84151	FALSE	FALSE	Cpm	10	117465405	117523257	carboxypeptidase M
ENSMUSG00000026542	PEG950	10022.9	Ctrl	26118.5	21422.4	-1.25889	0.300579	-4.18823	2.81e-05	0.000404	1.84151	FALSE	FALSE	Apcs	1	172721528	172722608	amyloid P component, serum
ENSMUSG00000006529	PEG950	3104.78	Ctrl	7911.69	7491.4	-1.25867	0.263641	-4.77419	1.8e-06	4.38e-05	1.5815	FALSE	FALSE	Itih1	14	30651137	30665246	inter-alpha trypsin inhibitor, heavy chain 1
ENSMUSG00000058613	PEG950	15.6574	Ctrl	44.2064	92.6666	-1.25328	0.363281	-3.44989	0.000561	0.00820888	0.844588	FALSE	FALSE	Cyp2d41-ps	15	82662132	82666311	cytochrome P450, family 2, subfamily d, member 41, pseudogene
ENSMUSG00000070644	PEG950	504.938	Ctrl	1331.45	1206.95	-1.25211	0.321611	-3.89324	9.89e-05	0.00158975	1.19035	FALSE	FALSE	Etnk2	1	133291310	133308074	ethanolamine kinase 2
ENSMUSG00000090145	PEG950	439.911	Ctrl	1208.85	730.506	-1.24624	0.376864	-3.30688	0.000943	0.00883543	1.28376	FALSE	FALSE	Ugt1a6b	1	88034584	88146719	UDP glucuronosyltransferase 1 family, polypeptide A6B
ENSMUSG00000041119	PEG950	109.041	Ctrl	262.111	276.475	-1.23619	0.161195	-7.66889	1.73e-14	3.63e-12	0.902561	FALSE	FALSE	Pde9a	17	31605184	31695284	phosphodiesterase 9A
ENSMUSG00000035878	PEG950	262.945	Ctrl	705.409	542.115	-1.23286	0.359017	-3.43399	0.000595	0.00540058	1.53155	FALSE	FALSE	Hykk	9	54824567	54857208	hydroxylysine kinase 1
ENSMUSG00000021922	PEG950	27174.2	Ctrl	66696.2	55279	-1.23251	0.227357	-5.42103	5.93e-08	1.88e-06	1.84151	FALSE	FALSE	Itih4	14	30608433	30624310	inter alpha-trypsin inhibitor, heavy chain 4
ENSMUSG00000043648	PEG950	17.5268	Ctrl	45.6122	47.4971	-1.22519	0.317948	-3.85345	0.000116	0.00238377	0.844588	FALSE	FALSE	Pld6	11	59674723	59678471	phospholipase D family member 6
ENSMUSG00000018459	PEG950	1252.17	Ctrl	3314.24	3363.76	-1.21999	0.35186	-3.46726	0.000526	0.0045693	1.67024	FALSE	FALSE	Slc13a3	2	165246948	165315150	solute carrier family 13 (sodium-dependent dicarboxylate transporter), member 3
ENSMUSG00000028766	PEG950	293.364	Ctrl	767.23	926.336	-1.21895	0.337795	-3.60856	0.000308	0.00386237	1.21415	FALSE	FALSE	Alpl	4	137469044	137523695	alkaline phosphatase, liver/bone/kidney
ENSMUSG00000047904	PEG950	186.251	Ctrl	447.166	266.811	-1.21446	0.205642	-5.90569	3.51e-09	2.5e-07	1.06793	FALSE	FALSE	Sstr2	11	113510302	113516721	somatostatin receptor 2
ENSMUSG00000039238	PEG950	196.069	Ctrl	527.863	412.933	-1.21379	0.375631	-3.23132	0.0012322	0.00851092	1.76912	FALSE	FALSE	Zfp750	11	121401804	121410159	zinc finger protein 750
ENSMUSG00000030228	PEG950	66.1878	Ctrl	164.851	236.7	-1.21202	0.27381	-4.42651	9.58e-06	0.000235	1.19035	FALSE	FALSE	Pik3c2g	6	139564235	139915010	phosphatidylinositol-4-phosphate 3-kinase catalytic subunit type 2 gamma
ENSMUSG00000002346	PEG950	509.211	Ctrl	1301.53	1099.76	-1.20857	0.325854	-3.70895	0.000208	0.00285481	1.19785	FALSE	FALSE	Slc25a42	8	70636990	70664955	solute carrier family 25, member 42
ENSMUSG00000074219	PEG950	18.1729	Ctrl	45.9115	37.4272	-1.20652	0.330417	-3.6515	0.000261	0.00936094	0.327959	FALSE	FALSE	Gm10644	8	84658958	84681834	predicted gene 10644
ENSMUSG00000034371	PEG950	3168.85	Ctrl	8133.69	7654.79	-1.20352	0.33417	-3.6015	0.000316	0.00283851	1.84151	FALSE	FALSE	Tkfc	19	10569564	10581622	triokinase, FMN cyclase
ENSMUSG00000107728	PEG950	177.633	Ctrl	427.714	205.33	-1.20072	0.243002	-4.94121	7.76e-07	2.97e-05	1.09193	FALSE	FALSE	Gm38910	6	134582197	134584644	predicted gene, 38910
ENSMUSG00000025813	PEG950	99.6661	Ctrl	251.855	262.367	-1.19692	0.317313	-3.77204	0.000162	0.00291555	0.902561	FALSE	FALSE	Homer2	7	81259478	81357275	homer scaffolding protein 2
ENSMUSG00000042797	PEG950	963.065	Ctrl	2445.83	2659.91	-1.19542	0.327644	-3.64853	0.000264	0.00297587	1.43129	FALSE	FALSE	Aqp11	7	97373213	97387496	aquaporin 11
ENSMUSG00000086040	PEG950	249.761	Ctrl	638.963	402.458	-1.19441	0.343548	-3.47669	0.000508	0.00579465	1.19035	FALSE	FALSE	Wipf3	6	54448987	54462345	WAS/WASL interacting protein family, member 3
ENSMUSG00000004035	PEG950	460.443	Ctrl	1166.23	1189.21	-1.19437	0.325797	-3.66599	0.000246	0.00327596	1.19035	FALSE	FALSE	Gstm7	3	107833650	107839133	glutathione S-transferase, mu 7
ENSMUSG00000025271	PEG950	1253.15	Ctrl	3269.35	2893.35	-1.18853	0.365766	-3.24943	0.00115638	0.00945978	1.43129	FALSE	FALSE	Pfkfb1	X	149372917	149426874	6-phosphofructo-2-kinase/fructose-2,6-biphosphatase 1
ENSMUSG00000020609	PEG950	71524.9	Ctrl	180649	168637	-1.18683	0.331038	-3.58518	0.000337	0.00353568	1.47997	FALSE	FALSE	Apob	12	8027648	8066835	apolipoprotein B
ENSMUSG00000019989	PEG950	19.9497	Ctrl	50.6147	140.066	-1.18304	0.307611	-3.84588	0.00012	0.00185911	1.19035	FALSE	FALSE	Enpp3	10	24648304	24712123	ectonucleotide pyrophosphatase/phosphodiesterase 3
ENSMUSG00000060703	PEG950	1842.68	Ctrl	4565.58	4330.94	-1.1765	0.316633	-3.71566	0.000203	0.00212024	1.70649	FALSE	FALSE	Cd302	2	60082337	60114832	CD302 antigen
ENSMUSG00000021340	PEG950	1683.88	Ctrl	4048.35	3282.75	-1.16648	0.285207	-4.08996	4.31e-05	0.000669	1.50133	FALSE	FALSE	Gpld1	13	25139837	25146801	glycosylphosphatidylinositol specific phospholipase D1
ENSMUSG00000046794	PEG950	4679.16	Ctrl	11086.4	8888.71	-1.16357	0.260953	-4.45894	8.24e-06	0.000143	1.84151	FALSE	FALSE	Ppp1r3b	8	35842895	35855293	protein phosphatase 1, regulatory subunit 3B
ENSMUSG00000031138	PEG950	312.224	Ctrl	769.471	595.391	-1.16048	0.327308	-3.54552	0.000392	0.00445201	1.28376	FALSE	FALSE	F9	X	59044824	59076119	coagulation factor IX
ENSMUSG00000036151	PEG950	125.861	Ctrl	304.485	254.455	-1.15734	0.30059	-3.85022	0.000118	0.00199488	1.06793	FALSE	FALSE	Tm6sf2	8	70525574	70532716	transmembrane 6 superfamily member 2
ENSMUSG00000036292	PEG950	756.173	Ctrl	1777.44	1297.87	-1.15447	0.259276	-4.45267	8.48e-06	0.000261	0.932485	FALSE	FALSE	Gramd1c	16	43800718	43848308	GRAM domain containing 1C
ENSMUSG00000025815	PEG950	235.947	Ctrl	583.586	498.028	-1.15117	0.340279	-3.38303	0.000717	0.00558784	1.76912	FALSE	FALSE	Dhtkd1	2	5901989	5947554	dehydrogenase E1 and transketolase domain containing 1
ENSMUSG00000074284	PEG950	15.8938	Ctrl	39.0917	42.9091	-1.15041	0.325592	-3.5333	0.00041	0.00724192	0.72771	FALSE	FALSE	Gm10658	9	56964487	56979250	predicted gene 10658
ENSMUSG00000021999	PEG950	7006.78	Ctrl	16897.4	13813.1	-1.14946	0.309427	-3.7148	0.000203	0.0023776	1.47997	FALSE	FALSE	Cpb2	14	75479727	75520995	carboxypeptidase B2
ENSMUSG00000033427	PEG950	261.859	Ctrl	639.288	647.085	-1.1456	0.326856	-3.5049	0.000457	0.00535312	1.19035	FALSE	FALSE	Upb1	10	75242745	75277513	ureidopropionase, beta
ENSMUSG00000033898	PEG950	6736.32	Ctrl	16073	10659	-1.14031	0.307625	-3.70681	0.00021	0.00240736	1.50133	FALSE	FALSE	Cfhr2	1	139731905	139786440	complement factor H-related 2
ENSMUSG00000026981	PEG950	157.484	Ctrl	379.131	311.544	-1.13796	0.320707	-3.54829	0.000388	0.00503602	1.09193	FALSE	FALSE	Il1rn	2	24226865	24241506	interleukin 1 receptor antagonist
ENSMUSG00000039899	PEG950	53.8859	Ctrl	123.359	144.404	-1.1372	0.190925	-5.95628	2.58e-09	2.22e-07	0.902561	FALSE	FALSE	Fgl2	5	21577640	21583372	fibrinogen-like protein 2
ENSMUSG00000001155	PEG950	3912.45	Ctrl	9171.28	8751.56	-1.13386	0.281265	-4.0313	5.55e-05	0.000778	1.5815	FALSE	FALSE	Ftcd	10	76411482	76426172	formiminotransferase cyclodeaminase
ENSMUSG00000047822	PEG950	449.067	Ctrl	1021.89	1119.54	-1.13163	0.219702	-5.15075	2.59e-07	1.04e-05	1.19035	FALSE	FALSE	Angptl8	9	21746806	21748643	angiopoietin-like 8
ENSMUSG00000032114	PEG950	2419.51	Ctrl	5920.51	5360.21	-1.13131	0.346083	-3.26888	0.00107973	0.008053	1.67024	FALSE	FALSE	Slc37a4	9	44308149	44314265	solute carrier family 37 (glucose-6-phosphate transporter), member 4
ENSMUSG00000051225	PEG950	84.66	Ctrl	189.802	88.5573	-1.12471	0.19586	-5.7424	9.33e-09	7.34e-07	0.844588	FALSE	FALSE	Fam83a	15	57849306	57858998	family with sequence similarity 83, member A
ENSMUSG00000026715	PEG950	12025.4	Ctrl	29102.9	24956	-1.12437	0.340211	-3.30493	0.00095	0.00762063	1.5815	FALSE	FALSE	Serpinc1	1	160806216	160833433	serine (or cysteine) peptidase inhibitor, clade C (antithrombin), member 1
ENSMUSG00000027359	PEG950	13225.4	Ctrl	31126.1	29570.5	-1.12136	0.304273	-3.68536	0.000228	0.00261457	1.47997	FALSE	FALSE	Slc27a2	2	126394327	126430163	solute carrier family 27 (fatty acid transporter), member 2
ENSMUSG00000030630	PEG950	6394.9	Ctrl	15224.5	12202.5	-1.12054	0.32331	-3.46583	0.000529	0.00500522	1.50133	FALSE	FALSE	Fah	7	84234367	84255150	fumarylacetoacetate hydrolase
ENSMUSG00000040706	PEG950	669.813	Ctrl	1587.39	1211.52	-1.11971	0.318176	-3.51915	0.000433	0.00505293	1.21415	FALSE	FALSE	Agmat	4	141473983	141486574	agmatinase
ENSMUSG00000089960	PEG950	73.7298	Ctrl	170.686	120.769	-1.11828	0.280053	-3.99311	6.52e-05	0.00169094	0.72771	FALSE	FALSE	Ugt1a1	1	88139681	88146719	UDP glucuronosyltransferase 1 family, polypeptide A1
ENSMUSG00000026405	PEG950	835.822	Ctrl	1933.94	1138.95	-1.11171	0.292382	-3.80225	0.000143	0.00211486	1.21415	FALSE	FALSE	C4bp	1	130562510	130589369	complement component 4 binding protein
ENSMUSG00000025127	PEG950	407.073	Ctrl	943.436	806.264	-1.10981	0.293268	-3.78428	0.000154	0.00225067	1.19785	FALSE	FALSE	Gcgr	11	120421525	120429812	glucagon receptor
ENSMUSG00000085112	PEG950	13.1391	Ctrl	29.9128	26.8409	-1.10791	0.275254	-4.02506	5.7e-05	0.00288803	0.321531	FALSE	FALSE	A530072M11Rik	4	16164110	16266225	RIKEN cDNA gene A530072M11
ENSMUSG00000052131	PEG950	2372.14	Ctrl	5615.92	4286.46	-1.10406	0.334267	-3.30294	0.000957	0.00797214	1.50133	FALSE	FALSE	Akr1b7	6	34389269	34400077	aldo-keto reductase family 1, member B7
ENSMUSG00000031767	PEG950	839.745	Ctrl	1881.56	1346.85	-1.10073	0.240934	-4.56861	4.91e-06	0.000165	0.932485	FALSE	FALSE	Nudt7	8	114860297	114881479	nudix hydrolase 7
ENSMUSG00000003809	PEG950	1660.64	Ctrl	3807.3	3436.13	-1.09259	0.297523	-3.67229	0.00024	0.0024665	1.67024	FALSE	FALSE	Gcdh	8	85613022	85620546	glutaryl-Coenzyme A dehydrogenase
ENSMUSG00000107198	PEG950	92.936	Ctrl	210.516	127.871	-1.08997	0.279514	-3.89953	9.64e-05	0.00204969	0.844588	FALSE	FALSE	Gm19619	5	91405430	91431280	predicted gene, 19619
ENSMUSG00000066366	PEG950	26084.6	Ctrl	56516.8	63407.8	-1.08794	0.164222	-6.62482	3.48e-11	3.05e-09	1.50133	FALSE	FALSE	Serpina1a	12	103819848	103829814	serine (or cysteine) peptidase inhibitor, clade A, member 1A
ENSMUSG00000036764	PEG950	220.337	Ctrl	492.902	450.333	-1.08144	0.266975	-4.05071	5.11e-05	0.00067	1.76912	FALSE	FALSE	Dnajc12	10	63222342	63246355	DnaJ heat shock protein family (Hsp40) member C12
ENSMUSG00000006522	PEG950	63471.6	Ctrl	142021	116289	-1.081	0.269559	-4.01024	6.07e-05	0.000737	1.84151	FALSE	FALSE	Itih3	14	30630529	30645717	inter-alpha trypsin inhibitor, heavy chain 3
ENSMUSG00000001670	PEG950	6410.93	Ctrl	14244.6	9464.14	-1.08049	0.25751	-4.19593	2.72e-05	0.000446	1.5653	FALSE	FALSE	Tat	8	110717069	110726435	tyrosine aminotransferase
ENSMUSG00000042757	PEG950	33.6536	Ctrl	76.7074	102.538	-1.0744	0.317742	-3.38137	0.000721	0.00986004	0.844588	FALSE	FALSE	Tmem108	9	103360146	103639036	transmembrane protein 108
ENSMUSG00000090021	PEG950	103.876	Ctrl	238.398	235.542	-1.07324	0.321899	-3.33408	0.000856	0.00928179	1.09193	FALSE	FALSE	Gm6493	16	22832958	22835788	transportin 1 pseudogene
ENSMUSG00000048772	PEG950	79.9631	Ctrl	178.375	142.785	-1.06215	0.290929	-3.65091	0.000261	0.00367919	1.09193	FALSE	FALSE	Tmem53	4	117109148	117125779	transmembrane protein 53
ENSMUSG00000063232	PEG950	691.887	Ctrl	1539.87	1174.81	-1.0613	0.288643	-3.67684	0.000236	0.00314122	1.19785	FALSE	FALSE	Serpina11	12	103946502	103956216	serine (or cysteine) peptidase inhibitor, clade A (alpha-1 antiproteinase, antitrypsin), member 11
ENSMUSG00000004113	PEG950	103.637	Ctrl	222.198	218.251	-1.05992	0.200467	-5.28728	1.24e-07	5.89e-06	1.06793	FALSE	FALSE	Cacna1b	2	24496582	24653059	calcium channel, voltage-dependent, N type, alpha 1B subunit
ENSMUSG00000021033	PEG950	3572.65	Ctrl	7962.4	7476.15	-1.05975	0.291156	-3.63979	0.000273	0.00297587	1.47997	FALSE	FALSE	Gstz1	12	87193939	87211497	glutathione transferase zeta 1 (maleylacetoacetate isomerase)
ENSMUSG00000028573	PEG950	908.269	Ctrl	2025.43	1447.38	-1.05825	0.296686	-3.56688	0.000361	0.00443379	1.19035	FALSE	FALSE	Fggy	4	95445748	95815172	FGGY carbohydrate kinase domain containing
ENSMUSG00000027983	PEG950	72.945	Ctrl	164.516	144.915	-1.05721	0.316692	-3.33829	0.000843	0.00932722	1.06793	FALSE	FALSE	Cyp2u1	3	131082090	131096876	cytochrome P450, family 2, subfamily u, polypeptide 1
ENSMUSG00000075324	PEG950	52.4247	Ctrl	116.157	143.349	-1.0539	0.282834	-3.7262	0.000194	0.00289812	1.09193	FALSE	FALSE	Fign	2	63801851	63928382	fidgetin
ENSMUSG00000048583	PEG950	1283.06	Ctrl	2743	8422.32	-1.0499	0.209278	-5.01675	5.26e-07	1.52e-05	1.5815	FALSE	FALSE	Igf2	7	142204503	142211233	insulin-like growth factor 2
ENSMUSG00000035237	PEG950	1619.71	Ctrl	3511.19	3898.93	-1.04903	0.24965	-4.202	2.65e-05	0.000455	1.47997	FALSE	FALSE	Lcat	8	106666183	106670014	lecithin cholesterol acyltransferase
ENSMUSG00000035637	PEG950	4729.17	Ctrl	10389.1	8005.45	-1.04822	0.282304	-3.71309	0.000205	0.00228092	1.5653	FALSE	FALSE	Grhpr	4	44981395	44990734	glyoxylate reductase/hydroxypyruvate reductase
ENSMUSG00000071177	PEG950	22725.9	Ctrl	49218.9	41562.2	-1.04075	0.264004	-3.94218	8.07e-05	0.00107397	1.5653	FALSE	FALSE	Serpina1d	12	103729853	103739851	serine (or cysteine) peptidase inhibitor, clade A, member 1D
ENSMUSG00000010307	PEG950	496.748	Ctrl	1046.29	1169.99	-1.03779	0.190761	-5.44027	5.32e-08	2.49e-06	1.19785	FALSE	FALSE	Tmem86a	7	46700349	46704525	transmembrane protein 86A
ENSMUSG00000032263	PEG950	362.613	Ctrl	781.536	591.308	-1.0356	0.261802	-3.95566	7.63e-05	0.00114258	1.37323	FALSE	FALSE	Bckdhb	9	83807198	84006293	branched chain ketoacid dehydrogenase E1, beta polypeptide
ENSMUSG00000024338	PEG950	115.793	Ctrl	247.015	148.774	-1.03425	0.248158	-4.16772	3.08e-05	0.000616	1.19035	FALSE	FALSE	Psmb8	17	34416764	34420428	proteasome (prosome, macropain) subunit, beta type 8 (large multifunctional peptidase 7)
ENSMUSG00000000031	PEG950	476314	Ctrl	1.01125e+06	1.19859e+06	-1.03096	0.231141	-4.46031	8.18e-06	0.000163	1.5815	FALSE	FALSE	H19	7	142129266	142131880	H19, imprinted maternally expressed transcript
ENSMUSG00000062980	PEG950	919.693	Ctrl	1972.17	1636.29	-1.02913	0.26124	-3.93942	8.17e-05	0.00160232	0.973954	FALSE	FALSE	Cped1	6	21985915	22256403	cadherin-like and PC-esterase domain containing 1
ENSMUSG00000025036	PEG950	1815.75	Ctrl	3853.02	4012.06	-1.01895	0.252449	-4.03626	5.43e-05	0.000798	1.50133	FALSE	FALSE	Sfxn2	19	46561806	46585334	sideroflexin 2
ENSMUSG00000042251	PEG950	432.104	Ctrl	939.869	738.73	-1.01858	0.30469	-3.34301	0.000829	0.00837512	1.21415	FALSE	FALSE	Pm20d1	1	131725119	131749211	peptidase M20 domain containing 1
ENSMUSG00000026189	PEG950	574.117	Ctrl	1207.16	1099.58	-1.0179	0.231947	-4.3885	1.14e-05	0.000271	1.19785	FALSE	FALSE	Pecr	1	72298326	72323473	peroxisomal trans-2-enoyl-CoA reductase
ENSMUSG00000053475	PEG950	131.238	Ctrl	280.603	131.09	-1.01786	0.28231	-3.60547	0.000312	0.00518696	0.844588	FALSE	FALSE	Tnfaip6	2	51928021	51946698	tumor necrosis factor alpha induced protein 6
ENSMUSG00000057069	PEG950	789.065	Ctrl	1654.7	1519.87	-1.01488	0.231371	-4.38639	1.15e-05	0.000327	0.973954	FALSE	FALSE	Ero1b	13	12580755	12626285	endoplasmic reticulum oxidoreductase 1 beta
ENSMUSG00000015890	PEG950	824.065	Ctrl	1698.69	1497.4	-1.01486	0.174651	-5.81077	6.22e-09	3.1e-07	1.47997	FALSE	FALSE	Amdhd1	10	93359200	93375895	amidohydrolase domain containing 1
ENSMUSG00000051177	PEG950	469.793	Ctrl	1014.52	903.055	-1.01483	0.296036	-3.42807	0.000608	0.0066743	1.19785	FALSE	FALSE	Plcb1	2	134627987	135317178	phospholipase C, beta 1
ENSMUSG00000033187	PEG950	106.969	Ctrl	222.712	153.221	-1.01385	0.187961	-5.39391	6.89e-08	4.05e-06	0.902561	FALSE	FALSE	BC016579	16	45447211	45474431	cDNA sequence, BC016579
ENSMUSG00000031594	PEG950	8600.27	Ctrl	18001	12304.7	-1.01355	0.229797	-4.41065	1.03e-05	0.000197	1.5815	FALSE	FALSE	Fgl1	8	41644471	41668193	fibrinogen-like protein 1
ENSMUSG00000021265	PEG950	118.973	Ctrl	247.306	200.728	-1.00973	0.214075	-4.7167	2.4e-06	6.83e-05	1.25141	FALSE	FALSE	Slc25a29	12	108791799	108801809	solute carrier family 25 (mitochondrial carrier, palmitoylcarnitine transporter), member 29
ENSMUSG00000079045	PEG950	48.8364	Ctrl	104.043	83.9905	-1.00349	0.287952	-3.48492	0.000492	0.00831149	0.72771	FALSE	FALSE	Prox1os	1	189902493	189949473	prospero homeobox 1, opposite strand
ENSMUSG00000024039	PEG950	3524.23	Ctrl	7434.61	7886.94	-0.997093	0.275355	-3.62112	0.000293	0.00300741	1.5653	FALSE	FALSE	Cbs	17	31831597	31856212	cystathionine beta-synthase
ENSMUSG00000049404	PEG950	274.842	Ctrl	562.343	337.109	-0.996252	0.197673	-5.0399	4.66e-07	2.23e-05	0.902561	FALSE	FALSE	Rarres1	3	67386305	67422856	retinoic acid receptor responder (tazarotene induced) 1
ENSMUSG00000056643	PEG950	157.861	Ctrl	324.177	241.22	-0.995466	0.205747	-4.8383	1.31e-06	4.05e-05	1.25141	FALSE	FALSE	Chst13	6	90285331	90302167	carbohydrate sulfotransferase 13
ENSMUSG00000070985	PEG950	789.566	Ctrl	1654.15	1462.33	-0.993588	0.267278	-3.71743	0.000201	0.00235533	1.47997	FALSE	FALSE	Acnat1	4	49447109	49451137	acyl-coenzyme A amino acid N-acyltransferase 1
ENSMUSG00000051652	PEG950	2162.11	Ctrl	4548.97	4361.24	-0.989837	0.281865	-3.51174	0.000445	0.00441266	1.47997	FALSE	FALSE	Lrrc3	10	77733409	77738370	leucine rich repeat containing 3
ENSMUSG00000042213	PEG950	217.902	Ctrl	440.75	342.586	-0.98861	0.172531	-5.73006	1e-08	6.36e-07	1.06793	FALSE	FALSE	Zfand4	6	116241183	116307259	zinc finger, AN1-type domain 4
ENSMUSG00000044365	PEG950	19.3975	Ctrl	40.735	68.6726	-0.988046	0.284493	-3.47301	0.000515	0.00860685	0.72771	FALSE	FALSE	Cxxc4	3	133942256	133944146	CXXC finger 4
ENSMUSG00000033174	PEG950	421.668	Ctrl	885.166	520.877	-0.987208	0.288588	-3.42081	0.000624	0.00647222	1.28376	FALSE	FALSE	Mgll	6	88701394	88805342	monoglyceride lipase
ENSMUSG00000024778	PEG950	187.191	Ctrl	387.618	456.535	-0.981222	0.257511	-3.81041	0.000139	0.00151162	1.76912	FALSE	FALSE	Fas	19	34268066	34305172	Fas cell surface death receptor
ENSMUSG00000022323	PEG950	1622.63	Ctrl	3378.77	3751.4	-0.979736	0.274911	-3.56383	0.000365	0.00380043	1.47093	FALSE	FALSE	Rida	15	34484167	34495401	reactive intermediate imine deaminase A homolog
ENSMUSG00000031886	PEG950	152.098	Ctrl	317.639	227.613	-0.975508	0.288475	-3.38161	0.000721	0.00765322	1.19035	FALSE	FALSE	Ces2e	8	105652892	105661304	carboxylesterase 2E
ENSMUSG00000029380	PEG950	564.674	Ctrl	1169.4	1004.28	-0.969754	0.279773	-3.46622	0.000528	0.00579465	1.23819	FALSE	FALSE	Cxcl1	5	91039100	91040974	C-X-C motif chemokine ligand 1
ENSMUSG00000050440	PEG950	9642.3	Ctrl	19481.2	13345.5	-0.955709	0.249093	-3.83675	0.000125	0.00133656	1.84151	FALSE	FALSE	Hamp	7	30641793	30643457	hepcidin antimicrobial peptide
ENSMUSG00000040883	PEG950	1638.72	Ctrl	3280.79	2758.56	-0.955613	0.221778	-4.30887	1.64e-05	0.000318	1.43129	FALSE	FALSE	Tmem205	9	21832305	21838758	transmembrane protein 205
ENSMUSG00000110344	PEG950	139.858	Ctrl	283.538	206.409	-0.954065	0.256277	-3.72279	0.000197	0.00266018	1.25141	FALSE	FALSE	Gm45716	11	90078509	90142081	small integral membrane protein 36
ENSMUSG00000036833	PEG950	618.305	Ctrl	1242.29	796.759	-0.951794	0.242232	-3.92927	8.52e-05	0.00131467	1.28376	FALSE	FALSE	Pnpla7	2	24866045	24944069	patatin-like phospholipase domain containing 7
ENSMUSG00000042286	PEG950	832.085	Ctrl	1692.42	1586.16	-0.948881	0.275219	-3.44773	0.000565	0.00633438	1.19035	FALSE	FALSE	Stab1	14	30860970	30890598	stabilin 1
ENSMUSG00000044646	PEG950	208.646	Ctrl	419.007	232.487	-0.948176	0.257984	-3.67532	0.000238	0.00304127	1.25141	FALSE	FALSE	Zbtb7c	18	75953249	76281635	zinc finger and BTB domain containing 7C
[truncated: 622 more rows]

## Sheet: 4.
Genes that are significantly upregulated upon PEG950 treatment, Rab35 siRNA treatment, and enriched in cholangiocytes at E17.5 in vivo
Cystm1
[truncated: 7 more rows]
